# Supplementary material for: In Vitro Organoid-Based Assays Reveal SMAD4 Tumor-Suppressive Mechanisms for Serrated Colorectal Cancer Invasion
Source: Cancers (Basel). 2023 Dec 13;15(24):5820. doi: 10.3390/cancers15245820 (PMC10742020; doi:10.3390/cancers15245820)
Supplement: Supplementary file 1 [file cancers-15-05820-s001.zip]

Archive with 6 entries (6 files):
- Supplemental Figures.pdf
- Supplemental Table S1 BME SMAD4OX DESeq2 + DAVID.xlsx
- Supplemental Table S2 BME RNA ChIP Shared Sites + DAVID.xlsx
- Supplemental Table S3 Plastic SMAD4OX DESeq2 + DAVID.xlsx
- Supplemental Table S4 Plastic RNA ChIP Shared Sites + DAVID.xlsx
- Supplemental Table S5 MouseStrainTable.xlsx
