# Supplementary material for: In Vitro Organoid-Based Assays Reveal SMAD4 Tumor-Suppressive Mechanisms for Serrated Colorectal Cancer Invasion
Source: Cancers (Basel). 2023 Dec 13;15(24):5820. doi: 10.3390/cancers15245820 (PMC10742020; doi:10.3390/cancers15245820)
Supplement: Supplementary file 1 [file cancers-15-05820-s001.zip › Supplemental Table S1 BME SMAD4OX DESeq2 + DAVID.xlsx]

## Sheet: BME_Organoids_DoxvNoDox_JUL (pr
	baseMean	log2FoldChange	lfcSE	stat	pvalue	padj
Hist2h3c1	11.0529	6.94925	2.31096	3.00708	0.00263766	0.430719
Nmu	10.0428	6.8122	3.29684	2.06628	0.0388021	0.99997
Olfr632	9.87743	6.78974	1.51849	4.47137	7.77183e-06	0.00486859
Oprd1	715.135	6.28236	0.834782	7.52575	5.24189e-14	1.64187e-10
Tbx3os2	10.3897	5.87809	2.36022	2.49048	0.0127569	0.99997
Zeb1	9.73201	5.78439	1.77315	3.26222	0.00110543	0.240447
Cyp3a59	4.88857	5.77613	2.03934	2.83235	0.00462076	0.640283
Abca13	25.0003	5.70012	1.40638	4.05304	5.05561e-05	0.0255406
Cabp2	9.86577	5.6992	1.70039	3.35171	0.000803152	0.21038
Gfap	40.0591	5.56661	1.04877	5.30773	1.11e-07	0.000115892
Wnt4	225.382	5.40538	0.477653	11.3165	1.08681e-29	1.70206e-25
Kdm4d	3.51231	5.2927	1.96783	2.68961	0.00715363	0.811834
Havcr2	21.2634	4.97521	1.89937	2.6194	0.00880837	0.944849
Serpinb9g	2.35827	4.72301	2.11064	2.23772	0.0252393	0.99997
Cyp4a29	2.26667	4.66946	2.3769	1.96452	0.0494702	0.99997
Pla2g10	63.6053	4.42472	0.677932	6.5268	6.71895e-11	1.50322e-07
Pilrb2	31.1094	4.40993	1.91243	2.30594	0.0211143	0.99997
Id3	115.731	4.32642	1.92854	2.24336	0.0248734	0.99997
Pilrb1	24.9272	4.20105	1.86885	2.24793	0.0245807	0.99997
Ly6m	792.359	4.14217	1.73227	2.39118	0.0167944	0.99997
Olfr631	5.74852	4.05291	1.4203	2.85355	0.00432339	0.615844
Pla2g10os	26.2819	3.93971	0.723558	5.44491	5.18302e-08	5.79795e-05
Nrip3	191.993	3.82243	0.625814	6.10793	1.00931e-09	1.75631e-06
Cdyl2	8.6217	3.59793	1.65859	2.16926	0.0300627	0.99997
Gpr142	9.54758	3.49847	1.4158	2.47102	0.0134727	0.99997
Ryr3	26.8552	3.48029	1.29328	2.69105	0.00712277	0.811834
Mcpt4	5.72809	3.39053	1.64883	2.05633	0.0397508	0.99997
Ldhd	3189.89	3.23548	0.656484	4.9285	8.28628e-07	0.000802559
Mcpt2	18.8652	3.21106	1.4195	2.2621	0.0236909	0.99997
Dnaic2	9.71394	3.18598	1.369	2.32722	0.0199533	0.99997
Tmem212	7.34862	3.04531	1.42049	2.14384	0.0320455	0.99997
Gstm5	3224.2	3.03149	0.380295	7.9714	1.56882e-15	8.18975e-12
Angptl4	633.97	3.02807	0.348833	8.68058	3.93758e-18	3.08332e-14
Rrad	11.8447	3.01327	1.24464	2.421	0.0154781	0.99997
Tnnt2	166.708	3.00102	0.766974	3.91281	9.12301e-05	0.0420222
Opn3	93.9289	2.9789	0.495179	6.0158	1.78995e-09	2.80325e-06
Wnt5b	31.2105	2.88549	0.586635	4.91871	8.71177e-07	0.000802559
Lypd3	32.3159	2.80518	0.906719	3.09377	0.00197633	0.364388
Mkln1os	7.44742	2.73778	0.945404	2.89589	0.00378088	0.563927
Pilra	15.7113	2.71346	1.31957	2.05632	0.0397521	0.99997
Il1a	335.545	2.64983	0.335388	7.90081	2.77107e-15	1.08494e-11
Clca4a	150.591	2.64885	1.21552	2.17918	0.0293181	0.99997
Gm13710	5.73122	2.61784	1.20345	2.17527	0.0296096	0.99997
Prnd	16.9887	2.53581	0.965287	2.627	0.00861416	0.930744
Gprc5c	337.317	2.47129	0.681284	3.6274	0.000286289	0.101899
Btbd17	94.2351	2.42303	0.892161	2.71592	0.00660925	0.784147
Klb	12.6997	2.31651	0.966108	2.39777	0.0164951	0.99997
Grin2b	11.2831	2.28013	1.09837	2.07592	0.0379012	0.99997
Cd74	67.2327	2.26068	1.04109	2.17145	0.0298972	0.99997
Sprr2a2	17517.2	2.25146	0.648472	3.47194	0.000516714	0.152684
Antxr2	1717.06	2.22352	0.62278	3.57032	0.000356542	0.124084
Apoc2	284.473	2.21995	0.832272	2.66733	0.00764563	0.854907
Id1	379.102	2.20225	0.779061	2.82679	0.00470165	0.640283
Sult1a1	16.9781	2.08443	0.807793	2.5804	0.00986863	0.99997
A330074K22Rik	22.3108	2.06899	1.0423	1.98502	0.0471421	0.99997
Aqp3	17.7817	2.06836	0.804322	2.57156	0.0101242	0.99997
Lmtk3	84.4307	2.04633	0.652799	3.13471	0.00172024	0.324586
Aldob	3024.25	2.03215	0.34596	5.87393	4.25583e-09	5.55421e-06
Pik3ap1	130.394	2.03166	0.725938	2.79866	0.00513148	0.675329
S100g	21.3285	1.98525	0.785787	2.52645	0.0115221	0.99997
Susd2	7.59736	1.9743	0.902936	2.18654	0.0287762	0.99997
Rbpms2	12.8116	1.95184	0.908492	2.14844	0.031679	0.99997
Sprr2a1	17832	1.90502	0.601452	3.16737	0.00153825	0.297414
Sectm1b	349.08	1.80526	0.731086	2.46929	0.0135383	0.99997
Tmem158	448.735	1.80353	0.476084	3.78825	0.000151709	0.0593981
2210408F21Rik	17.8288	1.80221	0.766568	2.35101	0.0187223	0.99997
Olfr1372-ps1	76.7621	1.76145	0.755422	2.33174	0.0197144	0.99997
Fgd3	462.44	1.76056	0.297428	5.91929	3.23341e-09	4.6035e-06
Kif9	49.4144	1.73381	0.44892	3.86217	0.000112386	0.0488909
Gkn1	25.1374	1.73039	0.629619	2.74832	0.00599016	0.736165
Slc29a3	1216.7	1.68963	0.26595	6.35319	2.1089e-10	4.12844e-07
Pax9	1076.79	1.67594	0.511283	3.27792	0.00104574	0.231207
Socs3	543.764	1.67528	0.507765	3.29932	0.000969194	0.225298
Cpe	993.118	1.66615	0.589334	2.82718	0.00469598	0.640283
Chml	432.622	1.64483	0.284251	5.78652	7.18603e-09	8.65695e-06
Fn1	1237.45	1.61779	0.408643	3.95893	7.5285e-05	0.0357285
Rnf24	405.367	1.54891	0.408626	3.79053	0.000150325	0.0593981
Cdkn1a	6687.73	1.53912	0.465952	3.30317	0.000955971	0.225298
5330417C22Rik	1908.76	1.52763	0.586242	2.6058	0.00916604	0.976526
Adgre5	2413.94	1.50821	0.595788	2.53145	0.0113593	0.99997
Ccdc103	24.2191	1.50627	0.625509	2.40808	0.0160367	0.99997
Adgrg1	6362.04	1.46597	0.217938	6.72654	1.73744e-11	4.53501e-08
Tmem120b	84.9084	1.46003	0.392718	3.71776	0.000200999	0.0767768
Cxcl1	145.319	1.45406	0.54666	2.65989	0.00781659	0.862082
Il18r1	52.9322	1.44394	0.599659	2.40793	0.0160434	0.99997
Cdkn2d	211.59	1.42972	0.31283	4.57028	4.87062e-06	0.00346722
Tmem41b	1573.3	1.42462	0.294032	4.84511	1.26543e-06	0.00109752
Map3k14	179.526	1.42281	0.338522	4.20301	2.63385e-05	0.0147317
C130079G13Rik	13.0505	1.39864	0.674691	2.07301	0.0381714	0.99997
Ubash3b	60.4962	1.38823	0.618997	2.24271	0.0249153	0.99997
Fkbpl	231.259	1.3635	0.299776	4.5484	5.40547e-06	0.00368066
Smad4	635.02	1.33955	0.401033	3.34024	0.000837059	0.212073
Rab35	2194.25	1.33559	0.627478	2.1285	0.0332956	0.99997
Serpinb8	19.2703	1.32804	0.634309	2.09369	0.0362879	0.99997
Phospho1	401.15	1.32388	0.602249	2.19824	0.0279323	0.99997
Bri3bp	3293.34	1.32018	0.324347	4.07028	4.69559e-05	0.0245125
Cacna2d1	246.97	1.29802	0.269032	4.82478	1.4016e-06	0.00109752
Vsir	33.36	1.29346	0.492397	2.62687	0.00861745	0.930744
C030034L19Rik	16.2313	1.29317	0.656325	1.97032	0.0488022	0.99997
Tmem131l	1749.52	1.29223	0.295023	4.3801	1.18627e-05	0.0068808
Srgap1	420.822	1.26628	0.411159	3.07978	0.00207153	0.377235
Dlgap1	145.992	1.2571	0.454248	2.76744	0.00564988	0.719372
Sprr2a3	3853.84	1.23686	0.583654	2.11917	0.0340762	0.99997
Azgp1	107.486	1.23171	0.602385	2.04472	0.0408824	0.99997
Gpat3	308.461	1.22408	0.409426	2.98975	0.0027921	0.450794
Runx2	172.446	1.21806	0.545628	2.2324	0.0255884	0.99997
Tle2	206.343	1.20882	0.405147	2.98366	0.00284821	0.455161
Casp6	811.555	1.18494	0.341279	3.47206	0.000516473	0.152684
Hist2h2aa1	133.788	1.16702	0.482248	2.41995	0.0155226	0.99997
Adgrg7	3571.29	1.16215	0.531669	2.18585	0.0288265	0.99997
1110008P14Rik	633.406	1.15922	0.460005	2.52002	0.0117348	0.99997
Akap17b	65.0261	1.14481	0.342819	3.33941	0.00083957	0.212073
Thsd4	2306.66	1.14359	0.52129	2.19376	0.0282525	0.99997
Twf2	512.312	1.14227	0.340128	3.35834	0.000784126	0.21038
Ephx2	967.409	1.12651	0.352792	3.19312	0.00140744	0.282589
Adam9	3901.92	1.11911	0.39187	2.85583	0.00429247	0.615844
Ncoa7	64.1085	1.11341	0.548664	2.02932	0.0424259	0.99997
Pygb	2811.07	1.09942	0.242967	4.525	6.03968e-06	0.00394114
Ppara	44.5417	1.06703	0.468507	2.27751	0.0227559	0.99997
Bbof1	26.3083	1.04617	0.463644	2.25642	0.0240446	0.99997
Lipa	1166.89	1.03398	0.403213	2.56436	0.0103367	0.99997
Snta1	158.153	1.03012	0.397436	2.59191	0.00954461	0.983408
Ak4	1864.99	1.02805	0.499977	2.05619	0.039764	0.99997
Myo1d	9559.95	1.0169	0.349369	2.91067	0.00360655	0.553746
Impdh1	1299.31	0.996278	0.272862	3.65121	0.000261004	0.0973235
Ankrd42	44.708	0.991606	0.448659	2.21016	0.0270944	0.99997
Prkce	360.975	0.979897	0.308403	3.17733	0.00148638	0.29466
Cadm4	150.87	0.97525	0.465466	2.09521	0.0361522	0.99997
Ipo7	8511.32	0.974056	0.375768	2.59218	0.00953709	0.983408
Ifngr1	3619.86	0.97025	0.249828	3.88366	0.000102894	0.0460406
Tmem50b	698.612	0.96664	0.413438	2.33805	0.0193846	0.99997
Paox	1346.88	0.963046	0.338424	2.84568	0.00443164	0.62526
Gpr17	89.1351	0.961947	0.448586	2.1444	0.0320009	0.99997
Etnk1	2131.81	0.961732	0.357429	2.69069	0.00713037	0.811834
Krt8	40801.3	0.953573	0.326881	2.91719	0.00353202	0.547673
Nt5c2	1918.7	0.951658	0.213449	4.45848	8.25431e-06	0.00497195
6430548M08Rik	340.248	0.938888	0.448282	2.09441	0.036223	0.99997
Aacs	1554.55	0.937372	0.194258	4.82539	1.39727e-06	0.00109752
Sgms2	556.409	0.932815	0.394484	2.36465	0.0180472	0.99997
Atp6v1a	2774.03	0.931588	0.379255	2.45636	0.0140351	0.99997
Col18a1	2004.75	0.928469	0.346654	2.67837	0.00739812	0.833539
Chic2	1027.2	0.927234	0.226568	4.09253	4.26701e-05	0.0230433
Selenon	989.658	0.922564	0.405926	2.27274	0.0230418	0.99997
Slc9a2	802.39	0.914169	0.299081	3.05659	0.00223867	0.398407
Bmp1	383.112	0.888869	0.287329	3.09356	0.00197771	0.364388
Aox1	41.1368	0.874369	0.397941	2.19723	0.0280037	0.99997
Vapa	3270.79	0.869587	0.283156	3.07105	0.00213309	0.383981
Ppp2r5b	1154.62	0.869275	0.440763	1.9722	0.0485862	0.99997
Intu	315.724	0.863351	0.380304	2.27016	0.0231979	0.99997
Ssh3	3505.57	0.858167	0.350228	2.45031	0.0142732	0.99997
Gprc5a	7500.86	0.855935	0.406205	2.10715	0.0351047	0.99997
Gsn	2040.85	0.853877	0.413671	2.06414	0.0390041	0.99997
Tcim	486	0.852111	0.408487	2.08602	0.036977	0.99997
Onecut2	642.835	0.851868	0.351775	2.42163	0.0154513	0.99997
Sec14l2	243.164	0.847383	0.254181	3.33378	0.00085673	0.212972
Efna2	53.8517	0.844094	0.416904	2.02467	0.0429011	0.99997
Igsf23	2523.08	0.840183	0.284384	2.95439	0.00313284	0.490633
B3gnt2	895.255	0.838837	0.373417	2.24638	0.0246797	0.99997
Itga5	124.823	0.836552	0.385173	2.17189	0.0298641	0.99997
Zdhhc2	508.064	0.833176	0.263716	3.15937	0.00158112	0.301974
Agps	1928.54	0.830322	0.302089	2.7486	0.00598496	0.736165
Eea1	1186.51	0.830132	0.254862	3.25718	0.00112524	0.241402
Micalcl	112.193	0.822525	0.342641	2.40054	0.0163707	0.99997
Neat1	6367.45	0.820522	0.271671	3.02028	0.00252539	0.430719
Grpel2	1671.15	0.818694	0.28823	2.84042	0.00450546	0.63
Casp8	2031.45	0.80997	0.362815	2.23246	0.0255847	0.99997
Sult1d1	683.484	0.803768	0.387286	2.07539	0.0379506	0.99997
Cttnbp2nl	1175.05	0.799952	0.232303	3.44357	0.000574088	0.163469
Pea15a	877.859	0.799796	0.364462	2.19446	0.0282026	0.99997
Tdrp	285.661	0.799703	0.332338	2.4063	0.0161152	0.99997
Slc9a4	1068.59	0.798421	0.329426	2.42367	0.0153644	0.99997
Ppa1	1422.59	0.785052	0.324342	2.42044	0.0155016	0.99997
Gstt1	3325.28	0.784127	0.33252	2.35813	0.0183671	0.99997
Pon2	1938.11	0.781077	0.233107	3.35073	0.000806003	0.21038
Plppr2	261.818	0.777982	0.384855	2.02149	0.0432287	0.99997
Mycbp	493.875	0.77684	0.237039	3.27726	0.00104819	0.231207
Nkain1	1342.79	0.735837	0.369872	1.98943	0.0466532	0.99997
Scly	663.983	0.728074	0.238777	3.04918	0.00229465	0.403782
Pla2g12a	847.309	0.728021	0.345234	2.10878	0.0349637	0.99997
Pld3	1508.76	0.727963	0.239989	3.03332	0.00241879	0.420896
Sema3f	2045.52	0.720847	0.332457	2.16824	0.0301404	0.99997
Znrf1	869.747	0.713778	0.283937	2.51387	0.0119416	0.99997
Rprd1a	415.319	0.707867	0.214123	3.30589	0.00094674	0.225298
Tle6	238.962	0.707497	0.314467	2.24983	0.0244599	0.99997
Krt18	38630.3	0.70746	0.323785	2.18497	0.0288911	0.99997
Hacd1	716.278	0.689552	0.198222	3.47869	0.000503865	0.152684
Casp4	650.44	0.682686	0.321897	2.12082	0.0339372	0.99997
Plaur	1142.02	0.680873	0.290156	2.34658	0.0189468	0.99997
Plcd3	733.186	0.667669	0.282259	2.36545	0.0180081	0.99997
Ano6	2620.82	0.660277	0.334915	1.97148	0.0486693	0.99997
Zc2hc1a	161.127	0.656647	0.273633	2.39974	0.0164067	0.99997
Entpd6	937.209	0.656137	0.265435	2.47194	0.0134384	0.99997
Cbarp	130.031	0.652242	0.286575	2.27599	0.0228467	0.99997
Ell	868.371	0.651962	0.225097	2.89636	0.00377523	0.563927
Entpd7	383.366	0.643959	0.27081	2.37789	0.0174118	0.99997
Cdr2	139.449	0.640547	0.240348	2.66508	0.00769695	0.854907
Sertad3	226.346	0.638713	0.232524	2.74686	0.0060168	0.736165
Gm7694	259.589	0.637705	0.290214	2.19736	0.0279947	0.99997
Etl4	2437.95	0.635615	0.265417	2.39478	0.0166303	0.99997
Tnks1bp1	3934.18	0.632161	0.224347	2.81779	0.0048356	0.644754
Ddc	569.689	0.628298	0.233506	2.69071	0.00712996	0.811834
Wdr47	117.478	0.627705	0.310341	2.02263	0.0431112	0.99997
Cpeb2	403.119	0.623224	0.315693	1.97414	0.0483654	0.99997
Lamp2	6312.51	0.62114	0.170567	3.64161	0.000270936	0.0986774
Mkln1	1168.72	0.58652	0.233414	2.51278	0.0119783	0.99997
Pcbp4	302.764	0.580878	0.286215	2.02952	0.0424056	0.99997
Clrn3	834.89	0.577915	0.239591	2.41209	0.0158615	0.99997
Cd82	3042.32	0.576449	0.227425	2.53468	0.0112549	0.99997
Slc31a2	224.339	0.575855	0.223256	2.57935	0.00989863	0.99997
Plekha5	677.457	0.571359	0.16241	3.518	0.000434807	0.144883
Lad1	7320.45	0.559241	0.251063	2.22749	0.0259143	0.99997
Ptk2	1097.21	0.556197	0.279936	1.98687	0.0469369	0.99997
Pwp1	998.018	0.555936	0.184894	3.00679	0.00264025	0.430719
Prdx1	15686.6	0.551376	0.204437	2.69704	0.00699586	0.811834
Gramd1b	938.552	0.551324	0.241638	2.28161	0.0225124	0.99997
E130308A19Rik	208.252	0.551191	0.204281	2.6982	0.00697145	0.811834
Por	3620.11	0.547452	0.198815	2.75357	0.00589492	0.736165
Me2	1743.03	0.543584	0.234955	2.31356	0.0206918	0.99997
Lactb	159.067	0.542414	0.261978	2.07046	0.0384094	0.99997
Bcl9	1209.57	0.540787	0.248911	2.17261	0.0298095	0.99997
Slc37a3	1220.49	0.540465	0.208506	2.59208	0.00953965	0.983408
Gpc4	430.857	0.537519	0.246228	2.18301	0.029035	0.99997
Adgrl1	517.588	0.533393	0.270195	1.97411	0.0483697	0.99997
Ralgps1	363.967	0.520976	0.17941	2.90383	0.00368627	0.560492
Rab18	1969.12	0.520449	0.251523	2.06919	0.0385282	0.99997
Fam120b	992.012	0.519826	0.184387	2.81921	0.0048142	0.644754
Cgn	2739.73	0.519785	0.26004	1.99887	0.0456227	0.99997
Lman2l	380.084	0.518185	0.26061	1.98836	0.0467724	0.99997
Cdc42bpa	851.988	0.51798	0.249115	2.07929	0.0375911	0.99997
Tspan9	1063.92	0.517651	0.188776	2.74215	0.00610393	0.741036
Rabgap1	1267.89	0.512738	0.201431	2.54547	0.010913	0.99997
Dmd	438.762	0.508352	0.252142	2.01614	0.0437857	0.99997
Abca3	1523.85	0.50659	0.22603	2.24125	0.0250096	0.99997
Abcd3	2100.88	0.506563	0.225898	2.24244	0.0249327	0.99997
Vmp1	4286.1	0.504976	0.245309	2.05853	0.039539	0.99997
Naaa	339.27	0.501149	0.240303	2.08549	0.037025	0.99997
Pfn1	13307.6	0.486454	0.247921	1.96213	0.0497475	0.99997
Dhx37	995.045	0.478768	0.158935	3.01235	0.00259238	0.430719
Lamp1	11085.4	0.476147	0.171825	2.77111	0.00558654	0.717137
Man2b2	2323.54	0.475495	0.159866	2.97433	0.00293631	0.464501
Tmem184a	1175.52	0.470002	0.229589	2.04715	0.0406438	0.99997
H13	2745.95	0.468485	0.219426	2.13504	0.0327575	0.99997
Gstt3	2108.58	0.465062	0.199683	2.329	0.019859	0.99997
Tbc1d16	695.897	0.462547	0.160486	2.88216	0.00394961	0.578083
Atrn	1983.38	0.461369	0.221251	2.08527	0.0370445	0.99997
Hexa	2014.04	0.45848	0.212334	2.15924	0.0308317	0.99997
Umps	979.651	0.454108	0.218686	2.07653	0.0378452	0.99997
Wwp1	1507.48	0.446807	0.141055	3.16761	0.00153698	0.297414
Prmt2	211.079	0.442901	0.211879	2.09035	0.0365865	0.99997
Micall1	506.07	0.441809	0.213841	2.06607	0.0388219	0.99997
Ncstn	4094.11	0.427329	0.200706	2.12913	0.0332438	0.99997
Crot	641.23	0.423214	0.150273	2.8163	0.00485799	0.644754
Necap2	1064.53	0.417254	0.199868	2.08765	0.0368296	0.99997
Tcn2	1871.14	0.414831	0.202678	2.04675	0.0406828	0.99997
Hacd3	2125.39	0.410903	0.177129	2.31979	0.0203522	0.99997
Clcn7	584.068	0.394071	0.187385	2.10301	0.035465	0.99997
Smim3	632.593	0.373992	0.190194	1.96637	0.0492562	0.99997
Pip4k2c	1590.82	0.373698	0.148723	2.5127	0.0119809	0.99997
Slc25a51	1223.2	0.367852	0.18229	2.01795	0.0435964	0.99997
Fasn	7897.09	0.364551	0.154267	2.36312	0.0181217	0.99997
AU040320	2027.42	0.35445	0.158771	2.23246	0.0255848	0.99997
Cux1	1926.95	0.346439	0.147665	2.34611	0.0189703	0.99997
Psg16	644.125	0.344178	0.171189	2.01051	0.0443776	0.99997
Stk17b	750.534	0.331684	0.163971	2.02282	0.0430922	0.99997
Copa	7472.19	0.318556	0.126415	2.51993	0.0117378	0.99997
Pld2	758.718	0.30935	0.157083	1.96935	0.0489132	0.99997
Actn4	10122.7	0.297908	0.145951	2.04115	0.0412364	0.99997
Zswim8	1566.42	0.281156	0.139226	2.01943	0.0434427	0.99997
Ncl	8761.49	-0.282047	0.13544	-2.08244	0.0373022	0.99997
Top2b	1567.95	-0.290618	0.125809	-2.31	0.0208884	0.99997
Cdc40	705.322	-0.291324	0.147055	-1.98105	0.0475853	0.99997
Cebpz	746.993	-0.315841	0.158002	-1.99897	0.0456118	0.99997
1110038B12Rik	1361.26	-0.330648	0.158591	-2.08491	0.0370772	0.99997
Ppif	1168.37	-0.346508	0.160113	-2.16414	0.0304532	0.99997
D10Wsu102e	904.466	-0.352592	0.135562	-2.60097	0.00929606	0.977348
Ets2	4484.02	-0.367457	0.162129	-2.26645	0.0234239	0.99997
Ddx20	416.463	-0.377639	0.192352	-1.96327	0.0496149	0.99997
Nfxl1	453.276	-0.37951	0.187541	-2.02361	0.0430102	0.99997
Impdh2	3456.69	-0.396887	0.185361	-2.14116	0.0322611	0.99997
Zfp64	597.159	-0.398196	0.193232	-2.06072	0.0393302	0.99997
Tle4	805.096	-0.401771	0.1744	-2.30373	0.0212378	0.99997
Bag2	345.184	-0.423534	0.180568	-2.34556	0.0189984	0.99997
Pcsk9	4578.95	-0.435404	0.186422	-2.33559	0.0195128	0.99997
Ehf	7018.36	-0.443499	0.225571	-1.96611	0.0492854	0.99997
Utp25	256.841	-0.445296	0.221527	-2.01012	0.0444188	0.99997
Cavin3	189.517	-0.482406	0.23061	-2.09187	0.0364505	0.99997
Rnd3	535.528	-0.487218	0.247972	-1.96481	0.0494365	0.99997
Lbr	1661.79	-0.487228	0.225528	-2.16039	0.0307428	0.99997
Npm1	15128.6	-0.488015	0.169132	-2.88542	0.00390898	0.577533
Txndc5	3612.41	-0.500217	0.203351	-2.45987	0.0138989	0.99997
Bcl2l11	1561.89	-0.5062	0.224383	-2.25597	0.0240727	0.99997
Hnrnpa1	7917.95	-0.509025	0.222413	-2.28865	0.0220997	0.99997
Phtf2	96.3261	-0.540961	0.262628	-2.0598	0.039418	0.99997
Mical1	559.259	-0.544205	0.211194	-2.5768	0.00997205	0.99997
Tmem268	448.264	-0.565757	0.2867	-1.97334	0.0484566	0.99997
Serinc5	2193.25	-0.571116	0.247455	-2.30796	0.0210015	0.99997
Pawr	1486.59	-0.591567	0.172109	-3.43717	0.000587832	0.164393
Clec2d	255.055	-0.603844	0.269362	-2.24175	0.0249773	0.99997
Ggt6	386.702	-0.612397	0.285885	-2.14211	0.0321843	0.99997
Baiap2l2	750.603	-0.613836	0.249061	-2.4646	0.0137167	0.99997
Ttc30b	158.541	-0.638939	0.287066	-2.22575	0.0260307	0.99997
Slc43a2	618.781	-0.642396	0.314807	-2.0406	0.0412903	0.99997
Ptprr	1242.42	-0.670646	0.302178	-2.21937	0.0264615	0.99997
Slc10a5	94.9108	-0.677179	0.307173	-2.20455	0.0274856	0.99997
Marcksl1	1121.86	-0.769152	0.348286	-2.20839	0.027217	0.99997
Gm10052	570.647	-0.769159	0.352546	-2.18173	0.0291295	0.99997
Dpp4	656.64	-0.77107	0.300726	-2.56403	0.0103464	0.99997
Zfp750	380.424	-0.783021	0.286291	-2.73506	0.00623699	0.751365
Sox4	4649.74	-0.790406	0.346331	-2.28222	0.0224761	0.99997
Stard5	577.569	-0.802761	0.289616	-2.77181	0.00557454	0.717137
E330009J07Rik	252.6	-0.80721	0.369261	-2.18602	0.0288144	0.99997
Cldn8	61.1191	-0.840103	0.378458	-2.2198	0.0264322	0.99997
Mapt	53.9565	-0.840236	0.401476	-2.09287	0.036361	0.99997
Pthlh	282.14	-0.85557	0.407037	-2.10195	0.0355579	0.99997
Gadd45b	281.144	-0.858343	0.260364	-3.29671	0.000978243	0.225298
Tmem171	705.194	-0.859257	0.312129	-2.75289	0.00590716	0.736165
Tnfrsf11b	1690.28	-0.885464	0.31032	-2.85339	0.00432557	0.615844
Xdh	335.556	-0.906605	0.258163	-3.51175	0.000445173	0.145247
Thrb	119.451	-0.911742	0.394198	-2.3129	0.020728	0.99997
Plat	244.082	-0.929111	0.442511	-2.09963	0.035761	0.99997
Tox3	317.418	-0.93049	0.440398	-2.11284	0.0346143	0.99997
Oat	4946.02	-0.942165	0.456924	-2.06197	0.0392106	0.99997
Vdr	466.437	-0.959712	0.364486	-2.63305	0.00846208	0.926745
Slc12a8	1444.45	-0.995304	0.330976	-3.00718	0.00263683	0.430719
Bco2	47.0677	-1.00062	0.497854	-2.00987	0.0444454	0.99997
Bmf	179.424	-1.06829	0.476682	-2.24109	0.0250201	0.99997
Il17rb	68.6403	-1.11389	0.546878	-2.03681	0.041669	0.99997
Cyp2w1	23.8209	-1.16355	0.5586	-2.08297	0.0372537	0.99997
Cyp2b10	64.5242	-1.16451	0.511628	-2.27609	0.0228407	0.99997
Cd274	211.005	-1.17647	0.460388	-2.55538	0.0106072	0.99997
Slfn2	610.859	-1.18785	0.463587	-2.56231	0.010398	0.99997
Ms4a10	781.054	-1.19654	0.298763	-4.00499	6.20214e-05	0.0303537
Dio1	85.7896	-1.30273	0.654378	-1.99079	0.0465039	0.99997
Lbp	165.639	-1.30414	0.554419	-2.35226	0.0186599	0.99997
Edn1	735.257	-1.31672	0.581305	-2.26512	0.0235056	0.99997
Prdm1	139.241	-1.31701	0.514026	-2.56215	0.0104027	0.99997
Insc	49.1021	-1.36296	0.524038	-2.60088	0.00929856	0.977348
Mcf2l	413.008	-1.38052	0.299829	-4.60437	4.13708e-06	0.00308528
Xpnpep2	76.3858	-1.42148	0.695641	-2.04342	0.0410112	0.99997
Tgfbi	138.809	-1.43853	0.659563	-2.18104	0.0291805	0.99997
Lgr5	2597.39	-1.50154	0.394206	-3.80902	0.000139517	0.0574994
Plscr4	10.262	-1.55321	0.77154	-2.01312	0.0441018	0.99997
Klk1	27.635	-1.55397	0.771763	-2.01353	0.0440592	0.99997
Upk3bl	20.4156	-1.61921	0.579187	-2.79565	0.0051795	0.675968
Capn8	16.2927	-1.6389	0.660991	-2.47946	0.0131583	0.99997
Ccl6	153.942	-1.71183	0.691198	-2.47661	0.0132636	0.99997
Ccl9	205.626	-1.75395	0.541683	-3.23796	0.00120387	0.254781
Atoh1	88.7891	-1.86299	0.740706	-2.51515	0.011898	0.99997
Slc2a5	14.8933	-1.87048	0.780379	-2.39689	0.0165347	0.99997
S100a7a	9.86408	-2.06358	0.933896	-2.20965	0.0271296	0.99997
Hepacam2	121.062	-2.10942	0.916644	-2.30124	0.0213779	0.99997
Gal3st2	26.5934	-2.13655	0.664362	-3.21594	0.00130018	0.271494
Pou2f3	93.8522	-2.16627	0.795177	-2.72427	0.00644444	0.77043
Enpp3	6.72269	-2.20425	1.07868	-2.04348	0.0410054	0.99997
Galnt5	8.85749	-2.28969	0.969833	-2.36092	0.0182299	0.99997
Fcgbp	8039.73	-2.40708	1.15981	-2.07541	0.0379488	0.99997
Rep15	24.0703	-2.43496	0.636285	-3.82685	0.000129795	0.0549385
Ano7	76.5318	-2.4766	0.774558	-3.19743	0.00138657	0.282589
Tff3	2575.47	-2.48781	1.19336	-2.0847	0.0370965	0.99997
Pla2g4b	28.8078	-2.56919	0.753421	-3.41004	0.000649542	0.178464
Trpm5	62.4176	-2.59096	0.733602	-3.53184	0.000412684	0.140501
Clca1	453.305	-2.59223	0.785733	-3.29913	0.000969862	0.225298
Tpsg1	38.7418	-2.64536	1.04656	-2.52767	0.0114822	0.99997
Nrep	31.353	-2.68839	0.773125	-3.4773	0.000506496	0.152684
Ces2a	2864.35	-2.87165	0.875545	-3.27984	0.00103865	0.231207
Hpd	14.8657	-2.96641	0.927994	-3.19658	0.00139065	0.282589
Spib	32.3424	-3.24621	0.937626	-3.46216	0.000535861	0.15541
Pnliprp1	14.9659	-3.34306	1.10753	-3.01848	0.00254045	0.430719
Plcb2	5.38761	-3.94719	1.73589	-2.27387	0.0229737	0.99997
Lrmp	21.1226	-4.02617	1.15392	-3.48912	0.000484614	0.152684
Inmt	6.60546	-4.23422	2.10867	-2.008	0.0446428	0.99997
Rgs13	4.0717	-4.40864	1.78864	-2.4648	0.0137089	0.99997
C1qb	2.95014	-4.96165	2.13795	-2.32075	0.0203003	0.99997

## Sheet: Upregulated
Annotation Cluster 1	Enrichment Score: 1.5778992816791089
Category	Term	Count	%	PValue	Genes	List Total	Pop Hits	Pop Total	Fold Enrichment	Bonferroni	Benjamini	FDR
UP_SEQ_FEATURE	CARBOHYD:N-linked (GlcNAc...) asparagine	38	33.0435	3.79009e-06	OPRD1, KLB, PILRB1, PILRB2, MCPT2, LYPD3, TMEM131L, ANTXR2, AQP3, LIPA, VSIR, ADGRG1, ADGRG7, ADGRE5, PRND, WNT4, HAVCR2, SECTM1B, CD74, OPN3, BTBD17, WNT5B, CACNA2D1, SUSD2, FN1, PILRA, GRIN2B, IL1A, AZGP1, GPR142, TMEM158, CLCA4A, CPE, ADAM9, ANGPTL4, GPRC5C, SLC29A3, IL18R1	108	3706	22511	2.13722	0.00165868	0.00166006	0.00166006
UP_SEQ_FEATURE	TOPO_DOM:Extracellular	24	20.8696	0.000821156	SECTM1B, KLB, OPRD1, CD74, PILRB1, OPN3, PILRB2, CACNA2D1, SUSD2, TMEM131L, PILRA, ANTXR2, AQP3, GRIN2B, VSIR, ADGRG1, GPR142, ADGRG7, ADGRE5, ADAM9, GPRC5C, SLC29A3, IL18R1, HAVCR2	108	2408	22511	2.07743	0.302194	0.0899166	0.0899166
UP_KW_DOMAIN	KW-0732~Signal	41	35.6522	0.00214821	PILRB1, PILRB2, MCPT2, MCPT4, LY6M, CXCL1, LYPD3, AK4, TMEM131L, ANTXR2, ABCA13, LIPA, VSIR, THSD4, ADGRG1, ADGRG7, ADGRE5, PRND, WNT4, HAVCR2, SECTM1B, BTBD17, WNT5B, CACNA2D1, GKN1, SUSD2, LMTK3, FN1, PILRA, GRIN2B, AZGP1, TMEM158, APOC2, PLA2G10, CLCA4A, NMU, CPE, ADAM9, ANGPTL4, GPRC5C, IL18R1	88	4739	15344	1.50853	0.0379697	0.0386678	0.0386678
UP_KW_PTM	KW-0325~Glycoprotein	39	33.913	0.0120891	OPRD1, KLB, PILRB1, PILRB2, MCPT2, LY6M, LYPD3, TMEM131L, ANTXR2, AQP3, LIPA, VSIR, ADGRG1, ADGRG7, ADGRE5, PRND, WNT4, HAVCR2, SECTM1B, CD74, OPN3, BTBD17, WNT5B, CACNA2D1, SUSD2, FN1, PILRA, GRIN2B, IL1A, AZGP1, GPR142, TMEM158, CLCA4A, CPE, ADAM9, ANGPTL4, GPRC5C, SLC29A3, IL18R1	89	4008	12816	1.4012	0.225408	0.265961	0.265961
GOTERM_CC_DIRECT	GO:0016020~membrane	46	40	0.0141754	OPRD1, KLB, PILRB1, PILRB2, TMEM41B, RRAD, CABP2, LYPD3, TMEM131L, ANTXR2, ABCA13, AQP3, VSIR, RYR3, ADGRG1, ADGRG7, ADGRE5, GPAT3, DLGAP1, PRND, HAVCR2, SNTA1, SECTM1B, TMEM120B, CD74, OPN3, RNF24, CACNA2D1, SUSD2, LMTK3, PILRA, BRI3BP, GRIN2B, GFAP, MYO1D, TMEM212, GPR142, TMEM158, CLCA4A, RAB35, CPE, ADAM9, PIK3AP1, GPRC5C, SLC29A3, IL18R1	107	6756	21179	1.34769	0.936418	0.911951	0.911951
UP_SEQ_FEATURE	TOPO_DOM:Cytoplasmic	25	21.7391	0.0171723	OPRD1, KLB, PILRB1, PILRB2, TMEM131L, ANTXR2, AQP3, VSIR, RYR3, ADGRG1, ADGRG7, ADGRE5, HAVCR2, SECTM1B, CD74, OPN3, CACNA2D1, SUSD2, PILRA, GRIN2B, GPR142, ADAM9, GPRC5C, SLC29A3, IL18R1	108	3252	22511	1.60236	0.999493	1	1
UP_KW_CELLULAR_COMPONENT	KW-1003~Cell membrane	26	22.6087	0.0742063	OPRD1, KLB, RRAD, LY6M, CABP2, LYPD3, TMEM131L, AQP3, VSIR, ADGRG1, ADGRE5, DLGAP1, PRND, SNTA1, SECTM1B, CD74, OPN3, SUSD2, GRIN2B, MYO1D, GPR142, CLCA4A, RAB35, ADAM9, PIK3AP1, GPRC5C	97	3517	17960	1.36879	0.915188	0.791534	0.791534
UP_KW_DOMAIN	KW-1133~Transmembrane helix	37	32.1739	0.209194	OPRD1, KLB, PILRB1, PILRB2, TMEM41B, TMEM131L, CYP3A59, ANTXR2, ABCA13, AQP3, VSIR, RYR3, CYP4A29, ADGRG1, ADGRG7, ADGRE5, GPAT3, HAVCR2, SECTM1B, TMEM120B, CD74, OPN3, RNF24, CACNA2D1, SUSD2, LMTK3, PILRA, BRI3BP, GRIN2B, TMEM212, GPR142, TMEM158, CLCA4A, ADAM9, GPRC5C, SLC29A3, IL18R1	88	5624	15344	1.14713	0.98537	1	1
UP_KW_DOMAIN	KW-0812~Transmembrane	38	33.0435	0.329096	OPRD1, KLB, PILRB1, PILRB2, TMEM41B, TMEM131L, CYP3A59, ANTXR2, ABCA13, AQP3, VSIR, RYR3, CYP4A29, ADGRG1, ADGRG7, ADGRE5, GPAT3, CHML, HAVCR2, SECTM1B, TMEM120B, CD74, OPN3, RNF24, CACNA2D1, SUSD2, LMTK3, PILRA, BRI3BP, GRIN2B, TMEM212, GPR142, TMEM158, CLCA4A, ADAM9, GPRC5C, SLC29A3, IL18R1	88	6087	15344	1.08852	0.999242	1	1
UP_SEQ_FEATURE	TRANSMEM:Helical	36	31.3043	0.337701	OPRD1, KLB, PILRB1, PILRB2, TMEM41B, TMEM131L, CYP3A59, ANTXR2, ABCA13, AQP3, VSIR, RYR3, CYP4A29, ADGRE5, GPAT3, CHML, HAVCR2, SECTM1B, TMEM120B, CD74, OPN3, RNF24, CACNA2D1, SUSD2, LMTK3, PILRA, BRI3BP, GRIN2B, TMEM212, GPR142, TMEM158, CLCA4A, ADAM9, GPRC5C, SLC29A3, IL18R1	108	6851	22511	1.09527	1	1	1
GOTERM_CC_DIRECT	GO:0016021~integral component of membrane	39	33.913	0.356561	OPRD1, KLB, PILRB1, PILRB2, TMEM41B, LYPD3, TMEM131L, CYP3A59, ANTXR2, ABCA13, AQP3, VSIR, RYR3, CYP4A29, ADGRG1, ADGRG7, ADGRE5, GPAT3, CHML, HAVCR2, SECTM1B, TMEM120B, CD74, OPN3, RNF24, CACNA2D1, SUSD2, LMTK3, PILRA, BRI3BP, GRIN2B, TMEM212, GPR142, TMEM158, CLCA4A, ADAM9, GPRC5C, SLC29A3, IL18R1	107	7145	21179	1.0804	1	1	1
GOTERM_CC_DIRECT	GO:0005886~plasma membrane	33	28.6957	0.366881	OPRD1, KLB, PILRB1, RRAD, LY6M, CABP2, LYPD3, TMEM131L, ANTXR2, AQP3, VSIR, RYR3, ADGRG1, ADGRE5, DLGAP1, PRND, HAVCR2, SNTA1, SECTM1B, CD74, OPN3, SUSD2, GRIN2B, MYO1D, IL1A, GPR142, CLCA4A, RAB35, ADAM9, ALDOB, PIK3AP1, GPRC5C, SLC29A3	107	5992	21179	1.09009	1	1	1
UP_KW_CELLULAR_COMPONENT	KW-0472~Membrane	49	42.6087	0.691664	KLB, PILRB1, PILRB2, TMEM41B, LY6M, TMEM131L, CYP3A59, ANTXR2, AQP3, ABCA13, VSIR, RYR3, CYP4A29, ADGRE5, DLGAP1, PRND, HAVCR2, SNTA1, SECTM1B, CACNA2D1, LMTK3, TMEM212, RAB35, ADAM9, GPRC5C, SLC29A3, OPRD1, RRAD, CABP2, LYPD3, ADGRG1, ADGRG7, GPAT3, CHML, CD74, TMEM120B, OPN3, RNF24, SUSD2, PILRA, BRI3BP, GRIN2B, MYO1D, GPR142, TMEM158, CLCA4A, CPE, PIK3AP1, IL18R1	97	9343	17960	0.971056	1	1	1
Annotation Cluster 2	Enrichment Score: 1.4472387638918915
Category	Term	Count	%	PValue	Genes	List Total	Pop Hits	Pop Total	Fold Enrichment	Bonferroni	Benjamini	FDR
UP_SEQ_FEATURE	REGION:5 X 9 AA approximate tandem repeats	3	2.6087	0.00022175	SPRR2A2, SPRR2A3, SPRR2A1	108	5	22511	125.061	0.0925684	0.0323754	0.0323754
GOTERM_BP_DIRECT	GO:0031424~keratinization	4	3.47826	0.0097285	IL1A, SPRR2A2, SPRR2A3, SPRR2A1	99	90	20094	9.02088	0.999937	1	1
UP_SEQ_FEATURE	REPEAT:4	4	3.47826	0.0163688	SPRR2A2, SPRR2A3, SPRR2A1, RYR3	108	112	22511	7.44411	0.999275	1	1
UP_SEQ_FEATURE	REPEAT:3	4	3.47826	0.0261383	SPRR2A2, SPRR2A3, SPRR2A1, RYR3	108	134	22511	6.22195	0.999991	1	1
GOTERM_CC_DIRECT	GO:0001533~cornified envelope	3	2.6087	0.042083	SPRR2A2, SPRR2A3, SPRR2A1	107	65	21179	9.13544	0.999751	1	1
UP_SEQ_FEATURE	REPEAT:1	4	3.47826	0.0428452	SPRR2A2, SPRR2A3, SPRR2A1, RYR3	108	163	22511	5.11497	1	1	1
UP_SEQ_FEATURE	REPEAT:2	4	3.47826	0.0441548	SPRR2A2, SPRR2A3, SPRR2A1, RYR3	108	165	22511	5.05297	1	1	1
UP_SEQ_FEATURE	REPEAT:5	3	2.6087	0.0751725	SPRR2A2, SPRR2A3, SPRR2A1	108	95	22511	6.58216	1	1	1
UP_KW_MOLECULAR_FUNCTION	KW-0044~Antibiotic	3	2.6087	0.129912	SPRR2A2, SPRR2A3, SPRR2A1	75	103	12158	4.72155	0.999587	1	1
UP_KW_CELLULAR_COMPONENT	KW-0968~Cytoplasmic vesicle	7	6.08696	0.157198	SPRR2A2, SPRR2A3, SPRR2A1, PLA2G10, RAB35, CPE, ABCA13	97	681	17960	1.9032	0.9958	1	1
UP_KW_MOLECULAR_FUNCTION	KW-0929~Antimicrobial	3	2.6087	0.194023	SPRR2A2, SPRR2A3, SPRR2A1	75	133	12158	3.65654	0.999994	1	1
UP_KW_LIGAND	KW-0446~Lipid-binding	4	3.47826	0.196308	SPRR2A2, SPRR2A3, SPRR2A1, PPARA	41	252	6582	2.5482	0.984271	1	1
Annotation Cluster 3	Enrichment Score: 1.200336370418964
Category	Term	Count	%	PValue	Genes	List Total	Pop Hits	Pop Total	Fold Enrichment	Bonferroni	Benjamini	FDR
KEGG_PATHWAY	mmu04550:Signaling pathways regulating pluripotency of stem cells	5	4.34783	0.0140013	SMAD4, WNT5B, ID1, ID3, WNT4	61	140	8992	5.26464	0.914003	1	1
KEGG_PATHWAY	mmu04350:TGF-beta signaling pathway	4	3.47826	0.0253417	SMAD4, ID1, ID3, THSD4	61	95	8992	6.20673	0.98851	1	1
GOTERM_BP_DIRECT	GO:0000122~negative regulation of transcription from RNA polymerase II promoter	5	4.34783	0.706296	SMAD4, ZEB1, ID1, ID3, PPARA	99	975	20094	1.04087	1	1	1
Annotation Cluster 4	Enrichment Score: 1.1880824548088262
Category	Term	Count	%	PValue	Genes	List Total	Pop Hits	Pop Total	Fold Enrichment	Bonferroni	Benjamini	FDR
INTERPRO	IPR002035:von Willebrand factor, type A	3	2.6087	0.0577328	CACNA2D1, CLCA4A, ANTXR2	100	82	20908	7.64927	1	1	1
UP_SEQ_FEATURE	DOMAIN:VWFA	3	2.6087	0.0684507	CACNA2D1, CLCA4A, ANTXR2	108	90	22511	6.94784	1	1	1
SMART	SM00327:VWA	3	2.6087	0.0690164	CACNA2D1, CLCA4A, ANTXR2	62	75	10615	6.84839	0.994968	1	1
Annotation Cluster 5	Enrichment Score: 1.1595651040981436
Category	Term	Count	%	PValue	Genes	List Total	Pop Hits	Pop Total	Fold Enrichment	Bonferroni	Benjamini	FDR
GOTERM_BP_DIRECT	GO:0016055~Wnt signaling pathway	5	4.34783	0.0288226	TLE2, WNT5B, CPE, TMEM131L, WNT4	99	237	20094	4.28206	1	1	1
UP_KW_BIOLOGICAL_PROCESS	KW-0879~Wnt signaling pathway	4	3.47826	0.0542953	TLE2, WNT5B, TMEM131L, WNT4	51	189	11003	4.56603	0.918904	1	1
KEGG_PATHWAY	mmu04310:Wnt signaling pathway	4	3.47826	0.105638	SMAD4, TLE2, WNT5B, WNT4	61	171	8992	3.44818	1	1	1
GOTERM_BP_DIRECT	GO:0090090~negative regulation of canonical Wnt signaling pathway	3	2.6087	0.139131	TLE2, WNT5B, TMEM131L	99	134	20094	4.5441	1	1	1
Annotation Cluster 6	Enrichment Score: 1.130935347938206
Category	Term	Count	%	PValue	Genes	List Total	Pop Hits	Pop Total	Fold Enrichment	Bonferroni	Benjamini	FDR
GOTERM_BP_DIRECT	GO:0042060~wound healing	5	4.34783	0.002001	SMAD4, CDKN1A, WNT5B, FN1, PPARA	99	109	20094	9.31054	0.862065	1	1
KEGG_PATHWAY	mmu04550:Signaling pathways regulating pluripotency of stem cells	5	4.34783	0.0140013	SMAD4, WNT5B, ID1, ID3, WNT4	61	140	8992	5.26464	0.914003	1	1
KEGG_PATHWAY	mmu05225:Hepatocellular carcinoma	5	4.34783	0.0285331	SMAD4, CDKN1A, WNT5B, WNT4, GSTM5	61	174	8992	4.23591	0.993507	1	1
UP_KW_CELLULAR_COMPONENT	KW-0272~Extracellular matrix	5	4.34783	0.0484766	WNT5B, FN1, ANGPTL4, THSD4, WNT4	97	256	17960	3.6163	0.796097	0.775625	0.775625
GOTERM_CC_DIRECT	GO:0031012~extracellular matrix	5	4.34783	0.0562038	PHOSPHO1, WNT5B, FN1, THSD4, WNT4	107	287	21179	3.44834	0.999986	1	1
KEGG_PATHWAY	mmu05217:Basal cell carcinoma	3	2.6087	0.0659878	CDKN1A, WNT5B, WNT4	61	63	8992	7.01952	0.999993	1	1
GOTERM_MF_DIRECT	GO:0005102~receptor binding	6	5.21739	0.0687349	WNT5B, FN1, ANGPTL4, PIK3AP1, GRIN2B, WNT4	97	427	18713	2.71078	1	1	1
KEGG_PATHWAY	mmu05226:Gastric cancer	4	3.47826	0.078285	SMAD4, CDKN1A, WNT5B, WNT4	61	150	8992	3.93093	0.999999	1	1
KEGG_PATHWAY	mmu04390:Hippo signaling pathway	4	3.47826	0.0870123	SMAD4, WNT5B, ID1, WNT4	61	157	8992	3.75566	1	1	1
KEGG_PATHWAY	mmu04310:Wnt signaling pathway	4	3.47826	0.105638	SMAD4, TLE2, WNT5B, WNT4	61	171	8992	3.44818	1	1	1
KEGG_PATHWAY	mmu05205:Proteoglycans in cancer	4	3.47826	0.156509	CDKN1A, WNT5B, FN1, WNT4	61	205	8992	2.87629	1	1	1
KEGG_PATHWAY	mmu05224:Breast cancer	3	2.6087	0.257093	CDKN1A, WNT5B, WNT4	61	147	8992	3.00836	1	1	1
KEGG_PATHWAY	mmu04934:Cushing syndrome	3	2.6087	0.294332	CDKN1A, WNT5B, WNT4	61	162	8992	2.72981	1	1	1
KEGG_PATHWAY	mmu05200:Pathways in cancer	6	5.21739	0.295365	SMAD4, CDKN1A, WNT5B, FN1, WNT4, GSTM5	61	543	8992	1.62884	1	1	1
KEGG_PATHWAY	mmu05165:Human papillomavirus infection	4	3.47826	0.436879	CDKN1A, WNT5B, FN1, WNT4	61	362	8992	1.62884	1	1	1
Annotation Cluster 7	Enrichment Score: 1.12341329672679
Category	Term	Count	%	PValue	Genes	List Total	Pop Hits	Pop Total	Fold Enrichment	Bonferroni	Benjamini	FDR
KEGG_PATHWAY	mmu04979:Cholesterol metabolism	3	2.6087	0.0421415	APOC2, ANGPTL4, LIPA	61	49	8992	9.02509	0.999442	1	1
GOTERM_BP_DIRECT	GO:0006629~lipid metabolic process	8	6.95652	0.065171	SULT1A1, APOC2, EPHX2, PLA2G10, GPAT3, ANGPTL4, PPARA, LIPA	99	728	20094	2.23044	1	1	1
UP_KW_BIOLOGICAL_PROCESS	KW-0443~Lipid metabolism	7	6.08696	0.0964588	SULT1A1, APOC2, EPHX2, PLA2G10, GPAT3, ANGPTL4, LIPA	51	701	11003	2.15437	0.989585	1	1
GOTERM_BP_DIRECT	GO:0016042~lipid catabolic process	3	2.6087	0.121127	APOC2, PLA2G10, LIPA	99	123	20094	4.95048	1	1	1
Annotation Cluster 8	Enrichment Score: 1.1045379027281994
Category	Term	Count	%	PValue	Genes	List Total	Pop Hits	Pop Total	Fold Enrichment	Bonferroni	Benjamini	FDR
GOTERM_BP_DIRECT	GO:0007507~heart development	6	5.21739	0.0153848	CDKN1A, TNNT2, ID1, FN1, ID3, PPARA	99	298	20094	4.08664	1	1	1
GOTERM_BP_DIRECT	GO:0048511~rhythmic process	4	3.47826	0.0389646	ID1, ID3, PPARA, GRIN2B	99	153	20094	5.3064	1	1	1
GOTERM_BP_DIRECT	GO:0032922~circadian regulation of gene expression	3	2.6087	0.0482719	ID1, ID3, PPARA	99	72	20094	8.45707	1	1	1
UP_KW_BIOLOGICAL_PROCESS	KW-0090~Biological rhythms	3	2.6087	0.146848	ID1, ID3, PPARA	51	149	11003	4.34386	0.999213	1	1
GOTERM_BP_DIRECT	GO:0000122~negative regulation of transcription from RNA polymerase II promoter	5	4.34783	0.706296	SMAD4, ZEB1, ID1, ID3, PPARA	99	975	20094	1.04087	1	1	1
Annotation Cluster 9	Enrichment Score: 1.035409078621179
Category	Term	Count	%	PValue	Genes	List Total	Pop Hits	Pop Total	Fold Enrichment	Bonferroni	Benjamini	FDR
GOTERM_BP_DIRECT	GO:0030308~negative regulation of cell growth	4	3.47826	0.0273396	CDKN2D, SMAD4, CDKN1A, RRAD	99	133	20094	6.10435	1	1	1
GOTERM_BP_DIRECT	GO:0008285~negative regulation of cell proliferation	6	5.21739	0.0598205	CDKN2D, IL1A, SMAD4, ADGRG1, CDKN1A, ZEB1	99	431	20094	2.82556	1	1	1
KEGG_PATHWAY	mmu04110:Cell cycle	3	2.6087	0.202855	CDKN2D, SMAD4, CDKN1A	61	125	8992	3.53784	1	1	1
KEGG_PATHWAY	mmu04068:FoxO signaling pathway	3	2.6087	0.217539	CDKN2D, SMAD4, CDKN1A	61	131	8992	3.3758	1	1	1
Annotation Cluster 10	Enrichment Score: 0.9007828408285425
Category	Term	Count	%	PValue	Genes	List Total	Pop Hits	Pop Total	Fold Enrichment	Bonferroni	Benjamini	FDR
GOTERM_BP_DIRECT	GO:0006954~inflammatory response	6	5.21739	0.0421669	IL1A, EPHX2, CXCL1, LIPA, IL18R1, HAVCR2	99	390	20094	3.12261	1	1	1
UP_KW_BIOLOGICAL_PROCESS	KW-0395~Inflammatory response	4	3.47826	0.0571199	IL1A, CXCL1, IL18R1, HAVCR2	51	193	11003	4.4714	0.929117	1	1
GOTERM_BP_DIRECT	GO:0071222~cellular response to lipopolysaccharide	4	3.47826	0.176974	IL1A, ADAM9, CXCL1, HAVCR2	99	297	20094	2.7336	1	1	1
KEGG_PATHWAY	mmu04060:Cytokine-cytokine receptor interaction	3	2.6087	0.58506	IL1A, CXCL1, IL18R1	61	292	8992	1.51448	1	1	1
Annotation Cluster 11	Enrichment Score: 0.8829244488910118
Category	Term	Count	%	PValue	Genes	List Total	Pop Hits	Pop Total	Fold Enrichment	Bonferroni	Benjamini	FDR
GOTERM_BP_DIRECT	GO:0007165~signal transduction	16	13.913	0.002521	OPRD1, OPN3, WNT5B, RRAD, PILRA, SOCS3, ADGRG1, GPR142, ADGRG7, ADGRE5, UBASH3B, PIK3AP1, SRGAP1, GPRC5C, IL18R1, WNT4	99	1368	20094	2.37391	0.91762	1	1
INTERPRO	IPR000203:GPS domain	3	2.6087	0.0100365	ADGRG1, ADGRE5, ADGRG7	100	32	20908	19.6013	0.930963	1	1
UP_SEQ_FEATURE	DOMAIN:GPS	3	2.6087	0.0107361	ADGRG1, ADGRE5, ADGRG7	108	33	22511	18.9487	0.991154	0.940481	0.940481
SMART	SM00303:GPS	3	2.6087	0.0127428	ADGRG1, ADGRE5, ADGRG7	62	30	10615	17.121	0.612881	0.942964	0.942964
INTERPRO	IPR000832:GPCR, family 2, secretin-like	3	2.6087	0.0200656	ADGRG1, ADGRE5, ADGRG7	100	46	20908	13.6357	0.995353	1	1
INTERPRO	IPR017981:GPCR, family 2-like	3	2.6087	0.0308977	ADGRG1, ADGRE5, ADGRG7	100	58	20908	10.8145	0.999756	1	1
UP_SEQ_FEATURE	TRANSMEM:Helical; Name=7	7	6.08696	0.0718186	OPRD1, ADGRG1, OPN3, GPR142, ADGRE5, ADGRG7, GPRC5C	108	612	22511	2.38406	1	1	1
UP_SEQ_FEATURE	TRANSMEM:Helical; Name=6	7	6.08696	0.104362	OPRD1, ADGRG1, OPN3, GPR142, ADGRE5, ADGRG7, GPRC5C	108	678	22511	2.15199	1	1	1
GOTERM_MF_DIRECT	GO:0004888~transmembrane signaling receptor activity	4	3.47826	0.107064	ADGRG1, ADGRE5, ADGRG7, ANTXR2	97	223	18713	3.4604	1	1	1
UP_SEQ_FEATURE	TRANSMEM:Helical; Name=5	7	6.08696	0.1071	OPRD1, ADGRG1, OPN3, GPR142, ADGRE5, ADGRG7, GPRC5C	108	683	22511	2.13623	1	1	1
UP_SEQ_FEATURE	TRANSMEM:Helical; Name=3	7	6.08696	0.115537	OPRD1, ADGRG1, OPN3, GPR142, ADGRE5, ADGRG7, GPRC5C	108	698	22511	2.09032	1	1	1
UP_SEQ_FEATURE	TRANSMEM:Helical; Name=4	7	6.08696	0.118423	OPRD1, ADGRG1, OPN3, GPR142, ADGRE5, ADGRG7, GPRC5C	108	703	22511	2.07546	1	1	1
GOTERM_BP_DIRECT	GO:0007189~adenylate cyclase-activating G-protein coupled receptor signaling pathway	3	2.6087	0.125977	ADGRG1, ADGRE5, ADGRG7	99	126	20094	4.83261	1	1	1
UP_SEQ_FEATURE	TRANSMEM:Helical; Name=2	7	6.08696	0.126695	OPRD1, ADGRG1, OPN3, GPR142, ADGRE5, ADGRG7, GPRC5C	108	717	22511	2.03493	1	1	1
UP_SEQ_FEATURE	TRANSMEM:Helical; Name=1	7	6.08696	0.127296	OPRD1, ADGRG1, OPN3, GPR142, ADGRE5, ADGRG7, GPRC5C	108	718	22511	2.0321	1	1	1
GOTERM_BP_DIRECT	GO:0007166~cell surface receptor signaling pathway	3	2.6087	0.278616	ADGRG1, ADGRE5, ADGRG7	99	213	20094	2.85873	1	1	1
UP_KW_MOLECULAR_FUNCTION	KW-0297~G-protein coupled receptor	8	6.95652	0.30394	OPRD1, ADGRG1, OPN3, GPR142, ADGRE5, ADGRG7, CHML, GPRC5C	75	897	12158	1.44577	1	1	1
GOTERM_CC_DIRECT	GO:0005887~integral component of plasma membrane	10	8.69565	0.313623	SECTM1B, OPRD1, CD74, ADGRG1, OPN3, ADGRE5, ADGRG7, CLCA4A, AQP3, GRIN2B	107	1468	21179	1.34833	1	1	1
UP_KW_MOLECULAR_FUNCTION	KW-0675~Receptor	17	14.7826	0.733469	OPRD1, OPN3, SUSD2, PILRA, ANTXR2, GRIN2B, RYR3, VSIR, ADGRG1, GPR142, ADGRG7, ADGRE5, CHML, PPARA, GPRC5C, IL18R1, HAVCR2	75	2931	12158	0.94023	1	1	1
GOTERM_MF_DIRECT	GO:0004930~G-protein coupled receptor activity	8	6.95652	0.88771	OPRD1, ADGRG1, OPN3, GPR142, ADGRE5, ADGRG7, CHML, GPRC5C	97	1961	18713	0.787017	1	1	1
GOTERM_BP_DIRECT	GO:0007186~G-protein coupled receptor signaling pathway	5	4.34783	0.985958	OPRD1, OPN3, GPR142, ADGRE5, GPRC5C	99	1896	20094	0.535258	1	1	1
INTERPRO	IPR000276:G protein-coupled receptor, rhodopsin-like	4	3.47826	0.988026	OPRD1, OPN3, GPR142, CHML	100	1671	20908	0.500491	1	1	1
UP_KW_MOLECULAR_FUNCTION	KW-0807~Transducer	8	6.95652	0.989533	OPRD1, ADGRG1, OPN3, GPR142, ADGRE5, ADGRG7, CHML, GPRC5C	75	2244	12158	0.57792	1	1	1
UP_SEQ_FEATURE	DOMAIN:G_PROTEIN_RECEP_F1_2	4	3.47826	0.992465	OPRD1, OPN3, GPR142, CHML	108	1783	22511	0.467606	1	1	1
INTERPRO	IPR017452:GPCR, rhodopsin-like, 7TM	4	3.47826	0.996278	OPRD1, OPN3, GPR142, CHML	100	1955	20908	0.427785	1	1	1
Annotation Cluster 12	Enrichment Score: 0.8593723189536299
Category	Term	Count	%	PValue	Genes	List Total	Pop Hits	Pop Total	Fold Enrichment	Bonferroni	Benjamini	FDR
UP_SEQ_FEATURE	PROPEP:Activation peptide	3	2.6087	0.063227	MCPT2, MCPT4, CPE	108	86	22511	7.27099	1	1	1
UP_KW_PTM	KW-0865~Zymogen	5	4.34783	0.0681707	MCPT2, CASP6, MCPT4, CPE, ADAM9	89	224	12816	3.21429	0.77298	0.534504	0.534504
GOTERM_BP_DIRECT	GO:0006508~proteolysis	7	6.08696	0.0691076	MCPT2, CASP6, MCPT4, CLCA4A, NRIP3, CPE, ADAM9	99	591	20094	2.40404	1	1	1
GOTERM_MF_DIRECT	GO:0016787~hydrolase activity	13	11.3043	0.119936	MCPT2, MCPT4, EPHX2, LIPA, THSD4, PHOSPHO1, UBASH3B, CASP6, PLA2G10, CLCA4A, CPE, ADAM9, IL18R1	97	1607	18713	1.56063	1	1	1
UP_SEQ_FEATURE	METAL:Zinc; catalytic	3	2.6087	0.123993	CLCA4A, CPE, ADAM9	108	128	22511	4.8852	1	1	1
GOTERM_MF_DIRECT	GO:0008233~peptidase activity	6	5.21739	0.129032	MCPT2, CASP6, MCPT4, CLCA4A, CPE, ADAM9	97	520	18713	2.22597	1	1	1
GOTERM_MF_DIRECT	GO:0008237~metallopeptidase activity	3	2.6087	0.200118	CLCA4A, CPE, ADAM9	97	161	18713	3.59474	1	1	1
UP_KW_MOLECULAR_FUNCTION	KW-0482~Metalloprotease	3	2.6087	0.245472	CLCA4A, CPE, ADAM9	75	156	12158	3.11744	1	1	1
UP_KW_MOLECULAR_FUNCTION	KW-0645~Protease	6	5.21739	0.255511	MCPT2, CASP6, MCPT4, CLCA4A, CPE, ADAM9	75	561	12158	1.73376	1	1	1
UP_KW_MOLECULAR_FUNCTION	KW-0378~Hydrolase	13	11.3043	0.355228	MCPT2, MCPT4, EPHX2, LIPA, THSD4, PHOSPHO1, UBASH3B, CASP6, PLA2G10, CLCA4A, CPE, ADAM9, IL18R1	75	1724	12158	1.22238	1	1	1
Annotation Cluster 13	Enrichment Score: 0.7713455959702069
Category	Term	Count	%	PValue	Genes	List Total	Pop Hits	Pop Total	Fold Enrichment	Bonferroni	Benjamini	FDR
KEGG_PATHWAY	mmu04550:Signaling pathways regulating pluripotency of stem cells	5	4.34783	0.0140013	SMAD4, WNT5B, ID1, ID3, WNT4	61	140	8992	5.26464	0.914003	1	1
GOTERM_BP_DIRECT	GO:0007275~multicellular organism development	8	6.95652	0.285876	ADGRG1, WNT5B, ID1, PAX9, RBPMS2, TWF2, ID3, WNT4	99	1095	20094	1.48288	1	1	1
UP_KW_MOLECULAR_FUNCTION	KW-9996~Developmental protein	8	6.95652	0.45304	ADGRG1, WNT5B, ID1, PAX9, RBPMS2, TWF2, ID3, WNT4	75	1044	12158	1.2422	1	1	1
UP_KW_MOLECULAR_FUNCTION	KW-0217~Developmental protein	8	6.95652	0.45304	ADGRG1, WNT5B, ID1, PAX9, RBPMS2, TWF2, ID3, WNT4	75	1044	12158	1.2422	1	1	1
Annotation Cluster 14	Enrichment Score: 0.7620463276997008
Category	Term	Count	%	PValue	Genes	List Total	Pop Hits	Pop Total	Fold Enrichment	Bonferroni	Benjamini	FDR
GOTERM_MF_DIRECT	GO:0005125~cytokine activity	5	4.34783	0.0319974	SECTM1B, IL1A, WNT5B, CXCL1, WNT4	97	233	18713	4.13986	0.999967	1	1
GOTERM_CC_DIRECT	GO:0009986~cell surface	8	6.95652	0.0925888	CD74, IL1A, WNT5B, ADAM9, ANTXR2, GRIN2B, WNT4, HAVCR2	107	772	21179	2.05114	1	1	1
KEGG_PATHWAY	mmu05010:Alzheimer disease	5	4.34783	0.251863	IL1A, WNT5B, GRIN2B, RYR3, WNT4	61	383	8992	1.92441	1	1	1
KEGG_PATHWAY	mmu05022:Pathways of neurodegeneration - multiple diseases	5	4.34783	0.385611	IL1A, WNT5B, GRIN2B, RYR3, WNT4	61	471	8992	1.56486	1	1	1
KEGG_PATHWAY	mmu05020:Prion disease	3	2.6087	0.538	IL1A, GRIN2B, RYR3	61	268	8992	1.65011	1	1	1
Annotation Cluster 15	Enrichment Score: 0.6752520984952085
Category	Term	Count	%	PValue	Genes	List Total	Pop Hits	Pop Total	Fold Enrichment	Bonferroni	Benjamini	FDR
GOTERM_CC_DIRECT	GO:0005764~lysosome	6	5.21739	0.0824896	CD74, PLA2G10, ALDOB, LIPA, GRIN2B, SLC29A3	107	462	21179	2.57058	1	1	1
UP_KW_CELLULAR_COMPONENT	KW-0458~Lysosome	5	4.34783	0.12522	CD74, PLA2G10, LIPA, GRIN2B, SLC29A3	97	358	17960	2.58596	0.986172	1	1
UP_KW_CELLULAR_COMPONENT	KW-0967~Endosome	5	4.34783	0.397512	MYO1D, CD74, RAB35, GRIN2B, SLC29A3	97	598	17960	1.54812	1	1	1
GOTERM_CC_DIRECT	GO:0005768~endosome	5	4.34783	0.484807	MYO1D, CD74, RAB35, GRIN2B, SLC29A3	107	717	21179	1.3803	1	1	1
Annotation Cluster 16	Enrichment Score: 0.5036257462953102
Category	Term	Count	%	PValue	Genes	List Total	Pop Hits	Pop Total	Fold Enrichment	Bonferroni	Benjamini	FDR
UP_SEQ_FEATURE	DOMAIN:EF-hand	3	2.6087	0.233667	S100G, CABP2, RYR3	108	193	22511	3.23993	1	1	1
UP_KW_LIGAND	KW-0106~Calcium	8	6.95652	0.239359	S100G, ADGRE5, CACNA2D1, PLA2G10, CABP2, GRIN2B, RYR3, SNTA1	41	836	6582	1.53624	0.994474	1	1
INTERPRO	IPR002048:EF-hand domain	3	2.6087	0.286699	S100G, CABP2, RYR3	100	224	20908	2.80018	1	1	1
INTERPRO	IPR011992:EF-hand-like domain	3	2.6087	0.364691	S100G, CABP2, RYR3	100	269	20908	2.33175	1	1	1
GOTERM_MF_DIRECT	GO:0005509~calcium ion binding	5	4.34783	0.518649	S100G, ADGRE5, PLA2G10, CABP2, RYR3	97	730	18713	1.32135	1	1	1
Annotation Cluster 17	Enrichment Score: 0.4941254538969293
Category	Term	Count	%	PValue	Genes	List Total	Pop Hits	Pop Total	Fold Enrichment	Bonferroni	Benjamini	FDR
GOTERM_MF_DIRECT	GO:0005262~calcium channel activity	3	2.6087	0.0721465	CACNA2D1, GRIN2B, RYR3	97	86	18713	6.72968	1	1	1
GOTERM_BP_DIRECT	GO:0006816~calcium ion transport	3	2.6087	0.16281	CACNA2D1, GRIN2B, RYR3	99	148	20094	4.11425	1	1	1
UP_KW_LIGAND	KW-0106~Calcium	8	6.95652	0.239359	S100G, ADGRE5, CACNA2D1, PLA2G10, CABP2, GRIN2B, RYR3, SNTA1	41	836	6582	1.53624	0.994474	1	1
UP_KW_MOLECULAR_FUNCTION	KW-0407~Ion channel	3	2.6087	0.62048	CACNA2D1, GRIN2B, RYR3	75	342	12158	1.42199	1	1	1
UP_KW_BIOLOGICAL_PROCESS	KW-0406~Ion transport	3	2.6087	0.782905	CACNA2D1, GRIN2B, RYR3	51	622	11003	1.04057	1	1	1
GOTERM_BP_DIRECT	GO:0006811~ion transport	3	2.6087	0.79408	CACNA2D1, GRIN2B, RYR3	99	599	20094	1.01654	1	1	1
Annotation Cluster 18	Enrichment Score: 0.31480545338861565
Category	Term	Count	%	PValue	Genes	List Total	Pop Hits	Pop Total	Fold Enrichment	Bonferroni	Benjamini	FDR
GOTERM_CC_DIRECT	GO:0045211~postsynaptic membrane	4	3.47826	0.0983933	OPRD1, DLGAP1, GRIN2B, SNTA1	107	220	21179	3.59881	1	1	1
GOTERM_CC_DIRECT	GO:0030054~cell junction	5	4.34783	0.700985	GPR142, DLGAP1, GRIN2B, HAVCR2, SNTA1	107	944	21179	1.04838	1	1	1
UP_KW_CELLULAR_COMPONENT	KW-0965~Cell junction	4	3.47826	0.847308	DLGAP1, GRIN2B, HAVCR2, SNTA1	97	865	17960	0.856206	1	1	1
GOTERM_CC_DIRECT	GO:0045202~synapse	3	2.6087	0.942026	DLGAP1, GRIN2B, SNTA1	107	895	21179	0.663468	1	1	1
Annotation Cluster 19	Enrichment Score: 0.25028330183858416
Category	Term	Count	%	PValue	Genes	List Total	Pop Hits	Pop Total	Fold Enrichment	Bonferroni	Benjamini	FDR
GOTERM_BP_DIRECT	GO:0045892~negative regulation of transcription, DNA-templated	8	6.95652	0.0430944	SMAD4, TLE2, ZEB1, ID1, PAX9, ID3, RUNX2, WNT4	99	662	20094	2.45281	1	1	1
GOTERM_BP_DIRECT	GO:0008283~cell proliferation	5	4.34783	0.0905883	CD74, SMAD4, ZEB1, LIPA, RUNX2	99	348	20094	2.91623	1	1	1
GOTERM_BP_DIRECT	GO:0030154~cell differentiation	9	7.82609	0.125709	SOCS3, SMAD4, ADGRG1, ZEB1, ID1, ID3, PPARA, RUNX2, WNT4	99	1022	20094	1.7874	1	1	1
GOTERM_CC_DIRECT	GO:0005667~transcription factor complex	4	3.47826	0.187776	SMAD4, TLE2, PAX9, RUNX2	107	298	21179	2.65684	1	1	1
GOTERM_BP_DIRECT	GO:0045893~positive regulation of transcription, DNA-templated	5	4.34783	0.459494	CD74, SMAD4, PPARA, RUNX2, WNT4	99	712	20094	1.42535	1	1	1
UP_KW_BIOLOGICAL_PROCESS	KW-0805~Transcription regulation	10	8.69565	0.485049	SMAD4, TLE2, ZEB1, KDM4D, ID1, PAX9, ID3, NCOA7, PPARA, RUNX2	51	1873	11003	1.15187	1	1	1
GOTERM_MF_DIRECT	GO:0001228~transcriptional activator activity, RNA polymerase II transcription regulatory region sequence-specific binding	4	3.47826	0.508864	SMAD4, PAX9, PPARA, RUNX2	97	526	18713	1.46705	1	1	1
UP_KW_BIOLOGICAL_PROCESS	KW-0804~Transcription	10	8.69565	0.522656	SMAD4, TLE2, ZEB1, KDM4D, ID1, PAX9, ID3, NCOA7, PPARA, RUNX2	51	1928	11003	1.11901	1	1	1
GOTERM_BP_DIRECT	GO:0045944~positive regulation of transcription from RNA polymerase II promoter	7	6.08696	0.548187	IL1A, SMAD4, ZEB1, PAX9, NCOA7, PPARA, RUNX2	99	1216	20094	1.16841	1	1	1
GOTERM_MF_DIRECT	GO:0003700~transcription factor activity, sequence-specific DNA binding	4	3.47826	0.632803	SMAD4, PAX9, PPARA, RUNX2	97	631	18713	1.22293	1	1	1
UP_KW_MOLECULAR_FUNCTION	KW-0678~Repressor	4	3.47826	0.676199	TLE2, ZEB1, ID1, ID3	75	566	12158	1.14563	1	1	1
GOTERM_CC_DIRECT	GO:0032991~macromolecular complex	5	4.34783	0.686444	CD74, SMAD4, CDKN1A, RUNX2, SNTA1	107	926	21179	1.06876	1	1	1
GOTERM_BP_DIRECT	GO:0000122~negative regulation of transcription from RNA polymerase II promoter	5	4.34783	0.706296	SMAD4, ZEB1, ID1, ID3, PPARA	99	975	20094	1.04087	1	1	1
GOTERM_MF_DIRECT	GO:0043565~sequence-specific DNA binding	3	2.6087	0.715069	SMAD4, ZEB1, PPARA	97	485	18713	1.1933	1	1	1
GOTERM_MF_DIRECT	GO:0003682~chromatin binding	3	2.6087	0.782191	SMAD4, ZEB1, RUNX2	97	555	18713	1.0428	1	1	1
GOTERM_CC_DIRECT	GO:0005654~nucleoplasm	15	13.0435	0.838662	CDKN2D, SMAD4, TLE2, CDKN1A, AQP3, LIPA, RUNX2, ZEB1, CASP6, PAX9, SERPINB9G, ID1, CHML, PPARA, MAP3K14	107	3446	21179	0.861584	1	1	1
GOTERM_MF_DIRECT	GO:0000978~RNA polymerase II core promoter proximal region sequence-specific DNA binding	5	4.34783	0.85774	SMAD4, ZEB1, PAX9, PPARA, RUNX2	97	1169	18713	0.825139	1	1	1
GOTERM_BP_DIRECT	GO:0006355~regulation of transcription, DNA-templated	5	4.34783	0.860695	SMAD4, TLE2, PAX9, PPARA, RUNX2	99	1237	20094	0.820411	1	1	1
GOTERM_MF_DIRECT	GO:0000981~RNA polymerase II transcription factor activity, sequence-specific DNA binding	4	3.47826	0.931307	SMAD4, ZEB1, PAX9, RUNX2	97	1117	18713	0.690842	1	1	1
GOTERM_BP_DIRECT	GO:0006357~regulation of transcription from RNA polymerase II promoter	5	4.34783	0.959013	SMAD4, ZEB1, PAX9, NCOA7, RUNX2	99	1606	20094	0.631911	1	1	1
UP_SEQ_FEATURE	CROSSLNK:Glycyl lysine isopeptide (Lys-Gly) (interchain with G-Cter in SUMO2)	3	2.6087	0.961769	SMAD4, ZEB1, RUNX2	108	1044	22511	0.598952	1	1	1
UP_KW_PTM	KW-0832~Ubl conjugation	10	8.69565	0.982048	OPRD1, SMAD4, TLE2, ADGRG1, CDKN1A, ZEB1, ID1, ID3, MAP3K14, RUNX2	89	2268	12816	0.634921	1	1	1
GOTERM_MF_DIRECT	GO:0003677~DNA binding	5	4.34783	0.987514	SMAD4, ZEB1, PAX9, PPARA, RUNX2	97	1830	18713	0.527097	1	1	1
GOTERM_CC_DIRECT	GO:0005634~nucleus	23	20	0.99008	CDKN2D, TMEM120B, CD74, SMAD4, TLE2, CDKN1A, KDM4D, AKAP17B, RUNX2, CDYL2, SOCS3, ZEB1, UBASH3B, CASP6, PAX9, SERPINB9G, SPRR2A1, ID1, ID3, NCOA7, ALDOB, CHML, PPARA	107	6426	21179	0.708449	1	1	1
UP_KW_MOLECULAR_FUNCTION	KW-0238~DNA-binding	5	4.34783	0.990853	SMAD4, ZEB1, PAX9, PPARA, RUNX2	75	1588	12158	0.510411	1	1	1
UP_KW_CELLULAR_COMPONENT	KW-0539~Nucleus	17	14.7826	0.994933	CDKN2D, TMEM120B, SMAD4, TLE2, CDKN1A, KDM4D, AKAP17B, RUNX2, CDYL2, ZEB1, UBASH3B, CASP6, PAX9, ID1, ID3, NCOA7, PPARA	97	4901	17960	0.642242	1	1	1
UP_KW_PTM	KW-1017~Isopeptide bond	4	3.47826	0.998885	SMAD4, ZEB1, FN1, RUNX2	89	1531	12816	0.376225	1	1	1
Annotation Cluster 20	Enrichment Score: 0.19811160696729452
Category	Term	Count	%	PValue	Genes	List Total	Pop Hits	Pop Total	Fold Enrichment	Bonferroni	Benjamini	FDR
UP_KW_CELLULAR_COMPONENT	KW-0969~Cilium	3	2.6087	0.462529	KIF9, CCDC103, BBOF1	97	291	17960	1.90881	1	1	1
GOTERM_CC_DIRECT	GO:0042995~cell projection	7	6.08696	0.538622	MYO1D, KIF9, CCDC103, LMTK3, TWF2, BBOF1, GFAP	107	1174	21179	1.18019	1	1	1
GOTERM_CC_DIRECT	GO:0005929~cilium	3	2.6087	0.593668	KIF9, CCDC103, BBOF1	107	397	21179	1.49573	1	1	1
GOTERM_MF_DIRECT	GO:0005524~ATP binding	8	6.95652	0.677806	MYO1D, KIF9, LMTK3, TWF2, AK4, MAP3K14, ABCA13, RUNX2	97	1529	18713	1.00938	1	1	1
UP_KW_CELLULAR_COMPONENT	KW-0966~Cell projection	6	5.21739	0.724657	MYO1D, KIF9, CCDC103, LMTK3, TWF2, BBOF1	97	1123	17960	0.98925	1	1	1
UP_SEQ_FEATURE	NP_BIND:ATP	4	3.47826	0.89151	MYO1D, KIF9, LMTK3, MAP3K14	108	1077	22511	0.774133	1	1	1
Annotation Cluster 21	Enrichment Score: 0.18810637613742362
Category	Term	Count	%	PValue	Genes	List Total	Pop Hits	Pop Total	Fold Enrichment	Bonferroni	Benjamini	FDR
GOTERM_MF_DIRECT	GO:0046872~metal ion binding	21	18.2609	0.373315	S100G, SMAD4, CDKN1A, KDM4D, RNF24, CACNA2D1, EPHX2, CABP2, LMTK3, ANTXR2, GRIN2B, FGD3, PHOSPHO1, ZEB1, PLA2G10, CLCA4A, CPE, ADAM9, PPARA, PRND, HAVCR2	97	3577	18713	1.13259	1	1	1
UP_KW_LIGAND	KW-0479~Metal-binding	22	19.1304	0.771553	S100G, SMAD4, CDKN1A, KDM4D, RNF24, CACNA2D1, EPHX2, CABP2, LMTK3, ANTXR2, CYP3A59, GRIN2B, FGD3, PHOSPHO1, ZEB1, PLA2G10, CLCA4A, CPE, ADAM9, PPARA, PRND, HAVCR2	41	3754	6582	0.940811	1	1	1
UP_KW_LIGAND	KW-0862~Zinc	11	9.56522	0.94676	FGD3, SMAD4, CDKN1A, ZEB1, KDM4D, RNF24, CLCA4A, CPE, ADAM9, PPARA, GRIN2B	41	2350	6582	0.751448	1	1	1
Annotation Cluster 22	Enrichment Score: 0.16007717255693085
Category	Term	Count	%	PValue	Genes	List Total	Pop Hits	Pop Total	Fold Enrichment	Bonferroni	Benjamini	FDR
GOTERM_CC_DIRECT	GO:0005789~endoplasmic reticulum membrane	6	5.21739	0.454414	CD74, TMEM41B, GPAT3, CYP3A59, GRIN2B, RYR3	107	883	21179	1.34497	1	1	1
UP_KW_CELLULAR_COMPONENT	KW-0256~Endoplasmic reticulum	6	5.21739	0.792794	CD74, TMEM41B, GPAT3, TMEM131L, CYP3A59, RYR3	97	1226	17960	0.90614	1	1	1
GOTERM_CC_DIRECT	GO:0005783~endoplasmic reticulum	6	5.21739	0.918664	KLB, CD74, TMEM41B, GPAT3, TMEM131L, RYR3	107	1632	21179	0.727701	1	1	1
Annotation Cluster 23	Enrichment Score: 0.13407294358903563
Category	Term	Count	%	PValue	Genes	List Total	Pop Hits	Pop Total	Fold Enrichment	Bonferroni	Benjamini	FDR
INTERPRO	IPR027417:P-loop containing nucleoside triphosphate hydrolase	7	6.08696	0.274012	SULT1A1, MYO1D, KIF9, RRAD, RAB35, AK4, ABCA13	100	925	20908	1.58223	1	1	1
GOTERM_MF_DIRECT	GO:0005525~GTP binding	3	2.6087	0.600539	RRAD, RAB35, AK4	97	392	18713	1.47641	1	1	1
UP_KW_LIGAND	KW-0342~GTP-binding	3	2.6087	0.626348	RRAD, RAB35, AK4	41	344	6582	1.40003	1	1	1
GOTERM_MF_DIRECT	GO:0000166~nucleotide binding	9	7.82609	0.664441	SULT1A1, MYO1D, KIF9, RRAD, RAB35, LMTK3, AK4, MAP3K14, ABCA13	97	1717	18713	1.01122	1	1	1
GOTERM_MF_DIRECT	GO:0005524~ATP binding	8	6.95652	0.677806	MYO1D, KIF9, LMTK3, TWF2, AK4, MAP3K14, ABCA13, RUNX2	97	1529	18713	1.00938	1	1	1
UP_KW_MOLECULAR_FUNCTION	KW-0418~Kinase	4	3.47826	0.801465	CDKN1A, LMTK3, AK4, MAP3K14	75	693	12158	0.935681	1	1	1
GOTERM_BP_DIRECT	GO:0016310~phosphorylation	3	2.6087	0.814713	LMTK3, AK4, MAP3K14	99	627	20094	0.971147	1	1	1
GOTERM_MF_DIRECT	GO:0016301~kinase activity	3	2.6087	0.858274	LMTK3, AK4, MAP3K14	97	662	18713	0.874249	1	1	1
UP_SEQ_FEATURE	NP_BIND:ATP	4	3.47826	0.89151	MYO1D, KIF9, LMTK3, MAP3K14	108	1077	22511	0.774133	1	1	1
GOTERM_MF_DIRECT	GO:0016740~transferase activity	7	6.08696	0.899764	SULT1A1, PYGB, LMTK3, GPAT3, AK4, MAP3K14, GSTM5	97	1765	18713	0.765112	1	1	1
UP_KW_LIGAND	KW-0067~ATP-binding	6	5.21739	0.948389	MYO1D, KIF9, LMTK3, AK4, MAP3K14, ABCA13	41	1402	6582	0.687032	1	1	1
UP_KW_LIGAND	KW-0547~Nucleotide-binding	8	6.95652	0.950211	MYO1D, KIF9, RRAD, RAB35, LMTK3, AK4, MAP3K14, ABCA13	41	1807	6582	0.710732	1	1	1
UP_KW_MOLECULAR_FUNCTION	KW-0808~Transferase	8	6.95652	0.96114	SULT1A1, PYGB, CDKN1A, LMTK3, GPAT3, AK4, MAP3K14, GSTM5	75	1932	12158	0.671249	1	1	1
Annotation Cluster 24	Enrichment Score: 0.0838224373535684
Category	Term	Count	%	PValue	Genes	List Total	Pop Hits	Pop Total	Fold Enrichment	Bonferroni	Benjamini	FDR
UP_KW_DOMAIN	KW-0393~Immunoglobulin domain	3	2.6087	0.709815	VSIR, IL18R1, HAVCR2	88	434	15344	1.20528	1	1	1
INTERPRO	IPR003599:Immunoglobulin subtype	3	2.6087	0.787969	VSIR, IL18R1, HAVCR2	100	609	20908	1.02995	1	1	1
INTERPRO	IPR007110:Immunoglobulin-like domain	4	3.47826	0.860188	AZGP1, VSIR, IL18R1, HAVCR2	100	1004	20908	0.832988	1	1	1
SMART	SM00409:IG	3	2.6087	0.872497	VSIR, IL18R1, HAVCR2	62	609	10615	0.843397	1	1	1
UP_SEQ_FEATURE	DOMAIN:Ig-like	3	2.6087	0.907564	VSIR, IL18R1, HAVCR2	108	826	22511	0.757029	1	1	1

## Sheet: Downregulated
Annotation Cluster 1	Enrichment Score: 2.7206940588949204
Category	Term	Count	%	PValue	Genes	List Total	Pop Hits	Pop Total	Fold Enrichment	Bonferroni	Benjamini	FDR
GOTERM_CC_DIRECT	GO:0005615~extracellular space	13	27.0833	0.000781745	PNLIPRP1, C1QB, FCGBP, EDN1, TPSG1, KLK1, S100A7A, CCL9, CCL6, TFF3, CLCA1, LBP, TGFBI	47	1969	21179	2.97513	0.0517902	0.0531587	0.0531587
GOTERM_CC_DIRECT	GO:0005576~extracellular region	12	25	0.00172705	S100A7A, PNLIPRP1, C1QB, CCL9, EDN1, CCL6, TFF3, CLCA1, TGFBI, LBP, ENPP3, IL17RB	47	1859	21179	2.90877	0.110896	0.0587196	0.0587196
UP_KW_PTM	KW-1015~Disulfide bond	17	35.4167	0.0027668	PNLIPRP1, C1QB, CD274, FCGBP, GALNT5, EDN1, TPSG1, KLK1, HEPACAM2, CES2A, CCL9, CCL6, TFF3, LBP, TGFBI, ENPP3, LGR5	33	3302	12816	1.99945	0.043362	0.0470356	0.0470356
UP_KW_CELLULAR_COMPONENT	KW-0964~Secreted	11	22.9167	0.00350652	PNLIPRP1, C1QB, CCL9, EDN1, CCL6, TFF3, CLCA1, TGFBI, LBP, ENPP3, IL17RB	41	1709	17960	2.81951	0.0412762	0.0420783	0.0420783
Annotation Cluster 2	Enrichment Score: 1.2573625523573975
Category	Term	Count	%	PValue	Genes	List Total	Pop Hits	Pop Total	Fold Enrichment	Bonferroni	Benjamini	FDR
GOTERM_MF_DIRECT	GO:0008233~peptidase activity	5	10.4167	0.0333446	CAPN8, TPSG1, KLK1, XPNPEP2, CLCA1	45	520	18713	3.9985	0.99243	1	1
GOTERM_BP_DIRECT	GO:0006508~proteolysis	5	10.4167	0.0457351	CAPN8, TPSG1, KLK1, XPNPEP2, CLCA1	47	591	20094	3.61702	1	1	1
UP_KW_MOLECULAR_FUNCTION	KW-0645~Protease	5	10.4167	0.0580488	CAPN8, TPSG1, KLK1, XPNPEP2, CLCA1	33	561	12158	3.28364	0.85246	0.850026	0.850026
UP_KW_MOLECULAR_FUNCTION	KW-0378~Hydrolase	9	18.75	0.0735201	CES2A, CAPN8, TPSG1, KLK1, XPNPEP2, PLA2G4B, CLCA1, ENPP3, PLCB2	33	1724	12158	1.92333	0.913153	0.850026	0.850026
GOTERM_MF_DIRECT	GO:0016787~hydrolase activity	8	16.6667	0.0793803	CES2A, CAPN8, TPSG1, KLK1, XPNPEP2, CLCA1, ENPP3, PLCB2	45	1607	18713	2.07017	0.999993	1	1
Annotation Cluster 3	Enrichment Score: 1.1876631805944744
Category	Term	Count	%	PValue	Genes	List Total	Pop Hits	Pop Total	Fold Enrichment	Bonferroni	Benjamini	FDR
GOTERM_BP_DIRECT	GO:0071347~cellular response to interleukin-1	3	6.25	0.0151587	CCL9, EDN1, CCL6	47	82	20094	15.6414	0.997032	1	1
GOTERM_BP_DIRECT	GO:0071346~cellular response to interferon-gamma	3	6.25	0.0258417	CCL9, EDN1, CCL6	47	109	20094	11.7669	0.999953	1	1
GOTERM_BP_DIRECT	GO:0071356~cellular response to tumor necrosis factor	3	6.25	0.0440714	CCL9, EDN1, CCL6	47	146	20094	8.7849	1	1	1
GOTERM_MF_DIRECT	GO:0005125~cytokine activity	3	6.25	0.103967	CCL9, EDN1, CCL6	45	233	18713	5.35422	1	1	1
GOTERM_BP_DIRECT	GO:0007186~G-protein coupled receptor signaling pathway	5	10.4167	0.642167	CCL9, EDN1, CCL6, RGS13, LGR5	47	1896	20094	1.12746	1	1	1
Annotation Cluster 4	Enrichment Score: 1.0806447959875676
Category	Term	Count	%	PValue	Genes	List Total	Pop Hits	Pop Total	Fold Enrichment	Bonferroni	Benjamini	FDR
COG_ONTOLOGY	Secondary metabolites biosynthesis, transport, and catabolism	3	6.25	0.0171672	CYP2W1, CYP2B10, BCO2	5	117	2099	10.7641	0.0506224	0.0515015	0.0515015
UP_KW_CELLULAR_COMPONENT	KW-0492~Microsome	3	6.25	0.0408317	CES2A, CYP2W1, CYP2B10	41	144	17960	9.12602	0.39363	0.24499	0.24499
GOTERM_MF_DIRECT	GO:0016491~oxidoreductase activity	5	10.4167	0.0590408	CYP2W1, CYP2B10, DIO1, BCO2, HPD	45	627	18713	3.31614	0.999844	1	1
UP_KW_LIGAND	KW-0408~Iron	4	8.33333	0.0719853	CYP2W1, CYP2B10, BCO2, HPD	18	382	6582	3.82897	0.526251	0.272755	0.272755
GOTERM_MF_DIRECT	GO:0005506~iron ion binding	3	6.25	0.0728373	CYP2W1, CYP2B10, HPD	45	189	18713	6.60071	0.999981	1	1
UP_KW_MOLECULAR_FUNCTION	KW-0560~Oxidoreductase	5	10.4167	0.0796899	CYP2W1, CYP2B10, DIO1, BCO2, HPD	33	625	12158	2.94739	0.929872	0.850026	0.850026
UP_KW_CELLULAR_COMPONENT	KW-0256~Endoplasmic reticulum	6	12.5	0.134507	CES2A, CYP2W1, CYP2B10, DIO1, ANO7, HPD	41	1226	17960	2.1438	0.82333	0.404225	0.404225
GOTERM_CC_DIRECT	GO:0005783~endoplasmic reticulum	7	14.5833	0.140076	S100A7A, CES2A, CYP2W1, CYP2B10, DIO1, ANO7, HPD	47	1632	21179	1.93279	0.999965	1	1
GOTERM_CC_DIRECT	GO:0005789~endoplasmic reticulum membrane	3	6.25	0.577083	CYP2B10, DIO1, HPD	47	883	21179	1.53098	1	1	1
Annotation Cluster 5	Enrichment Score: 1.0625148465544765
Category	Term	Count	%	PValue	Genes	List Total	Pop Hits	Pop Total	Fold Enrichment	Bonferroni	Benjamini	FDR
KEGG_PATHWAY	mmu01100:Metabolic pathways	9	18.75	0.0660976	PNLIPRP1, CYP2W1, GALNT5, CYP2B10, PLA2G4B, ENPP3, HPD, PLCB2, INMT	26	1620	8992	1.92137	0.999708	1	1
UP_KW_LIGAND	KW-0479~Metal-binding	14	29.1667	0.0818264	PNLIPRP1, GALNT5, PLA2G4B, PRDM1, S100A7A, CAPN8, CYP2W1, XPNPEP2, CYP2B10, CLCA1, BCO2, ENPP3, PLCB2, HPD	18	3754	6582	1.3637	0.574159	0.272755	0.272755
GOTERM_MF_DIRECT	GO:0046872~metal ion binding	13	27.0833	0.120054	PNLIPRP1, GALNT5, PRDM1, S100A7A, CAPN8, CYP2W1, XPNPEP2, CYP2B10, CLCA1, BCO2, ENPP3, PLCB2, HPD	45	3577	18713	1.51132	1	1	1
Annotation Cluster 6	Enrichment Score: 0.774516453110899
Category	Term	Count	%	PValue	Genes	List Total	Pop Hits	Pop Total	Fold Enrichment	Bonferroni	Benjamini	FDR
UP_SEQ_FEATURE	CARBOHYD:N-linked (GlcNAc...) asparagine	16	33.3333	0.00534646	CD274, GALNT5, TPSG1, KLK1, HEPACAM2, ANO7, SLC2A5, IL17RB, CES2A, CYP2W1, XPNPEP2, CLCA1, UPK3BL, LBP, ENPP3, LGR5	47	3706	22511	2.06781	0.677331	1	1
GOTERM_CC_DIRECT	GO:0016020~membrane	22	45.8333	0.0351221	CD274, GALNT5, TPSG1, REP15, DIO1, HEPACAM2, ANO7, SLC2A5, IL17RB, CYP2W1, XPNPEP2, CYP2B10, MCF2L, PLSCR4, UPK3BL, LBP, ENPP3, TRPM5, GAL3ST2, MS4A10, LGR5, HPD	47	6756	21179	1.46737	0.912074	0.746455	0.746455
UP_SEQ_FEATURE	TOPO_DOM:Extracellular	10	20.8333	0.0521635	CD274, PLSCR4, UPK3BL, ENPP3, ANO7, SLC2A5, TRPM5, LGR5, MS4A10, IL17RB	47	2408	22511	1.98903	0.999988	1	1
UP_SEQ_FEATURE	TOPO_DOM:Cytoplasmic	12	25	0.0595344	CD274, GALNT5, PLSCR4, HEPACAM2, UPK3BL, ENPP3, ANO7, SLC2A5, TRPM5, LGR5, MS4A10, IL17RB	47	3252	22511	1.76737	0.999998	1	1
GOTERM_CC_DIRECT	GO:0005886~plasma membrane	16	33.3333	0.307021	CD274, RGS13, ANO7, SLC2A5, POU2F3, IL17RB, CYP2W1, XPNPEP2, MCF2L, PLSCR4, INSC, ENPP3, TRPM5, MS4A10, PLCB2, LGR5	47	5992	21179	1.20325	1	1	1
UP_KW_CELLULAR_COMPONENT	KW-1003~Cell membrane	10	20.8333	0.380842	CD274, CYP2W1, XPNPEP2, MCF2L, ENPP3, ANO7, SLC2A5, TRPM5, LGR5, IL17RB	41	3517	17960	1.24552	0.996826	0.655848	0.655848
UP_KW_DOMAIN	KW-1133~Transmembrane helix	15	31.25	0.401241	CD274, GALNT5, TPSG1, DIO1, HEPACAM2, ANO7, SLC2A5, IL17RB, PLSCR4, UPK3BL, ENPP3, TRPM5, GAL3ST2, MS4A10, LGR5	36	5624	15344	1.13679	0.997877	1	1
UP_KW_CELLULAR_COMPONENT	KW-0472~Membrane	23	47.9167	0.414257	CD274, GALNT5, TPSG1, REP15, PLA2G4B, DIO1, HEPACAM2, ANO7, SLC2A5, IL17RB, CYP2W1, XPNPEP2, CYP2B10, MCF2L, PLSCR4, UPK3BL, LBP, ENPP3, TRPM5, GAL3ST2, MS4A10, LGR5, HPD	41	9343	17960	1.07836	0.998369	0.655848	0.655848
UP_KW_DOMAIN	KW-0812~Transmembrane	15	31.25	0.548108	CD274, GALNT5, TPSG1, DIO1, HEPACAM2, ANO7, SLC2A5, IL17RB, PLSCR4, UPK3BL, ENPP3, TRPM5, GAL3ST2, MS4A10, LGR5	36	6087	15344	1.05033	0.999927	1	1
GOTERM_CC_DIRECT	GO:0016021~integral component of membrane	16	33.3333	0.618697	CD274, GALNT5, TPSG1, DIO1, HEPACAM2, ANO7, SLC2A5, IL17RB, PLSCR4, CLCA1, UPK3BL, ENPP3, TRPM5, GAL3ST2, MS4A10, LGR5	47	7145	21179	1.00908	1	1	1
UP_SEQ_FEATURE	TRANSMEM:Helical	13	27.0833	0.78633	CD274, TPSG1, DIO1, HEPACAM2, ANO7, IL17RB, PLSCR4, UPK3BL, ENPP3, TRPM5, GAL3ST2, MS4A10, LGR5	47	6851	22511	0.908838	1	1	1
Annotation Cluster 7	Enrichment Score: 0.696484243909449
Category	Term	Count	%	PValue	Genes	List Total	Pop Hits	Pop Total	Fold Enrichment	Bonferroni	Benjamini	FDR
UP_KW_CELLULAR_COMPONENT	KW-0333~Golgi apparatus	5	10.4167	0.134742	CAPN8, GALNT5, HEPACAM2, LGR5, HPD	41	890	17960	2.46095	0.823904	0.404225	0.404225
GOTERM_CC_DIRECT	GO:0005794~Golgi apparatus	6	12.5	0.195905	CAPN8, GALNT5, HEPACAM2, LGR5, HPD, PLCB2	47	1427	21179	1.89468	1	1	1
GOTERM_CC_DIRECT	GO:0000139~Golgi membrane	3	6.25	0.308319	GALNT5, HEPACAM2, HPD	47	515	21179	2.62495	1	1	1
Annotation Cluster 8	Enrichment Score: 0.6959854764405876
Category	Term	Count	%	PValue	Genes	List Total	Pop Hits	Pop Total	Fold Enrichment	Bonferroni	Benjamini	FDR
GOTERM_BP_DIRECT	GO:0002376~immune system process	4	8.33333	0.11888	C1QB, CD274, LBP, PRDM1	47	526	20094	3.25119	1	1	1
UP_KW_BIOLOGICAL_PROCESS	KW-0399~Innate immunity	3	6.25	0.168149	C1QB, LBP, PRDM1	24	354	11003	3.88524	0.989974	0.930745	0.930745
UP_KW_BIOLOGICAL_PROCESS	KW-0391~Immunity	4	8.33333	0.168922	C1QB, CD274, LBP, PRDM1	24	684	11003	2.68104	0.990204	0.930745	0.930745
GOTERM_BP_DIRECT	GO:0045087~innate immune response	3	6.25	0.487041	C1QB, LBP, PRDM1	47	710	20094	1.80647	1	1	1
Annotation Cluster 9	Enrichment Score: 0.2492109358666371
Category	Term	Count	%	PValue	Genes	List Total	Pop Hits	Pop Total	Fold Enrichment	Bonferroni	Benjamini	FDR
GOTERM_MF_DIRECT	GO:1990837~sequence-specific double-stranded DNA binding	4	8.33333	0.137053	SPIB, PRDM1, POU2F3, ATOH1	45	547	18713	3.04091	1	1	1
GOTERM_BP_DIRECT	GO:0045944~positive regulation of transcription from RNA polymerase II promoter	5	10.4167	0.302767	SPIB, EDN1, MCF2L, POU2F3, ATOH1	47	1216	20094	1.75794	1	1	1
GOTERM_MF_DIRECT	GO:0043565~sequence-specific DNA binding	3	6.25	0.316435	SPIB, POU2F3, ATOH1	45	485	18713	2.57223	1	1	1
GOTERM_MF_DIRECT	GO:0001228~transcriptional activator activity, RNA polymerase II transcription regulatory region sequence-specific binding	3	6.25	0.351916	SPIB, POU2F3, ATOH1	45	526	18713	2.37174	1	1	1
GOTERM_MF_DIRECT	GO:0003700~transcription factor activity, sequence-specific DNA binding	3	6.25	0.439664	SPIB, PRDM1, POU2F3	45	631	18713	1.97707	1	1	1
GOTERM_MF_DIRECT	GO:0000978~RNA polymerase II core promoter proximal region sequence-specific DNA binding	4	8.33333	0.524271	SPIB, PRDM1, POU2F3, ATOH1	45	1169	18713	1.42291	1	1	1
GOTERM_BP_DIRECT	GO:0006357~regulation of transcription from RNA polymerase II promoter	4	8.33333	0.722803	SPIB, PRDM1, POU2F3, ATOH1	47	1606	20094	1.06484	1	1	1
GOTERM_MF_DIRECT	GO:0000981~RNA polymerase II transcription factor activity, sequence-specific DNA binding	3	6.25	0.747484	SPIB, POU2F3, ATOH1	45	1117	18713	1.11686	1	1	1
UP_KW_BIOLOGICAL_PROCESS	KW-0805~Transcription regulation	4	8.33333	0.776412	SPIB, PRDM1, POU2F3, ATOH1	24	1873	11003	0.979089	1	1	1
GOTERM_BP_DIRECT	GO:0006355~regulation of transcription, DNA-templated	3	6.25	0.784247	SPIB, POU2F3, ATOH1	47	1237	20094	1.03686	1	1	1
UP_KW_BIOLOGICAL_PROCESS	KW-0804~Transcription	4	8.33333	0.794273	SPIB, PRDM1, POU2F3, ATOH1	24	1928	11003	0.951158	1	1	1
UP_KW_MOLECULAR_FUNCTION	KW-0238~DNA-binding	4	8.33333	0.80747	SPIB, PRDM1, POU2F3, ATOH1	33	1588	12158	0.928021	1	1	1
GOTERM_MF_DIRECT	GO:0003677~DNA binding	4	8.33333	0.817963	SPIB, PRDM1, POU2F3, ATOH1	45	1830	18713	0.90895	1	1	1
GOTERM_CC_DIRECT	GO:0005634~nucleus	8	16.6667	0.994488	S100A7A, SPIB, KLK1, RGS13, NREP, PRDM1, POU2F3, ATOH1	47	6426	21179	0.560992	1	1	1
UP_KW_CELLULAR_COMPONENT	KW-0539~Nucleus	4	8.33333	0.999638	SPIB, PRDM1, POU2F3, ATOH1	41	4901	17960	0.357518	1	1	1
Annotation Cluster 10	Enrichment Score: 0.1211430498919345
Category	Term	Count	%	PValue	Genes	List Total	Pop Hits	Pop Total	Fold Enrichment	Bonferroni	Benjamini	FDR
GOTERM_BP_DIRECT	GO:0007275~multicellular organism development	3	6.25	0.723018	INSC, PRDM1, ATOH1	47	1095	20094	1.17132	1	1	1
UP_KW_MOLECULAR_FUNCTION	KW-0217~Developmental protein	3	6.25	0.773946	INSC, PRDM1, ATOH1	33	1044	12158	1.05869	1	1	1
UP_KW_MOLECULAR_FUNCTION	KW-9996~Developmental protein	3	6.25	0.773946	INSC, PRDM1, ATOH1	33	1044	12158	1.05869	1	1	1
