# Supplementary material for: In Vitro Organoid-Based Assays Reveal SMAD4 Tumor-Suppressive Mechanisms for Serrated Colorectal Cancer Invasion
Source: Cancers (Basel). 2023 Dec 13;15(24):5820. doi: 10.3390/cancers15245820 (PMC10742020; doi:10.3390/cancers15245820)
Supplement: Supplementary file 1 [file cancers-15-05820-s001.zip › Supplemental Table S2 BME RNA ChIP Shared Sites + DAVID.xlsx]

## Sheet: DAVID_HumanGenesBoundUp
Annotation Cluster 1	Enrichment Score: 5.022846426515385
Category	Term	Count	%	PValue	Genes	List Total	Pop Hits	Pop Total	Fold Enrichment	Bonferroni	Benjamini	FDR
UP_KW_CELLULAR_COMPONENT	KW-0458~Lysosome	31	5.09868	6.94684e-07	CD63, SLC35F6, ASAH1, HEXA, CXCR4, PRCP, ABHD6, SLC3A2, LIPA, PLD3, TMEM165, MFSD8, ZNRF1, LAMP1, LAMP2, SLC39A8, CTSD, CTSB, CD74, MREG, GGH, GRIN2B, MFSD12, GALNS, TMEM59, SHKBP1, PLA2G10, NAAA, TMEM9B, ARL8A, ITM2C	552	358	17960	2.81738	2.91763e-05	2.91767e-05	2.6398e-05
GOTERM_CC_DIRECT	GO:0005764~lysosome	33	5.42763	2.72641e-06	CD63, SLC35F6, ASAH1, HEXA, CXCR4, PRCP, ABHD6, SLC3A2, LIPA, PLD3, TMEM165, MFSD8, ZNRF1, LAMP1, RPS6KC1, LAMP2, SLC39A8, CTSD, CTSB, CD74, MREG, GGH, GRIN2B, MFSD12, GALNS, TMEM59, SHKBP1, PLA2G10, NAAA, ALDOB, TMEM9B, ARL8A, ITM2C	594	462	21179	2.54678	0.00149296	0.000298815	0.000286818
GOTERM_CC_DIRECT	GO:0005765~lysosomal membrane	19	3.125	0.000450902	CD63, SLC35F6, MREG, ANXA2, ABHD6, SLC3A2, MFSD12, PLD3, TMEM165, MFSD8, TMEM59, LAMP1, LAMP2, AP1S1, SLC39A8, CTSD, TMEM9B, ARL8A, ITM2C	594	262	21179	2.58566	0.218976	0.0190072	0.0182442
Annotation Cluster 2	Enrichment Score: 3.625438707803629
Category	Term	Count	%	PValue	Genes	List Total	Pop Hits	Pop Total	Fold Enrichment	Bonferroni	Benjamini	FDR
GOTERM_BP_DIRECT	GO:0006629~lipid metabolic process	42	6.90789	2.34205e-05	PNLIPRP1, ASAH1, B4GALT1, RETSAT, HEXA, PIK3C2G, ABHD6, ABHD5, HACD3, PTGS2, LIPA, AACS, ABHD12, CYB5R2, SPTLC1, SCP2, GPAT3, HMGCS2, PCK1, LBR, ELOVL1, XBP1, DGAT2, PCYT1A, EPHX2, NR1D2, GPCPD1, PRKAB1, SGPP2, ETNK1, PLA2G10, AGPS, NAAA, ACSBG1, SCLY, ANGPTL4, LRP10, SMPDL3B, CRAT, SERINC5, PPARD, CERS2	569	728	20094	2.03738	0.0789618	0.0091392	0.00908455
UP_KW_BIOLOGICAL_PROCESS	KW-0444~Lipid biosynthesis	16	2.63158	0.000273447	ELOVL1, XBP1, PCYT1A, DGAT2, ABHD5, HACD3, PTGS2, PRKAB1, CYB5R2, ETNK1, AGPS, GPAT3, HMGCS2, LBR, SERINC5, CERS2	344	170	11003	3.0104	0.0304311	0.00741551	0.00715301
UP_KW_BIOLOGICAL_PROCESS	KW-0443~Lipid metabolism	37	6.08553	0.00207594	ASAH1, B4GALT1, RETSAT, HEXA, PIK3C2G, ABHD6, ABHD5, HACD3, PTGS2, LIPA, AACS, ABHD12, CYB5R2, SPTLC1, SCP2, GPAT3, HMGCS2, LBR, ELOVL1, XBP1, DGAT2, PCYT1A, EPHX2, PLA2G4B, PRKAB1, SGPP2, ETNK1, PLA2G10, AGPS, NAAA, ACSBG1, ATG4A, ANGPTL4, SMPDL3B, CRAT, SERINC5, CERS2	344	701	11003	1.68825	0.209291	0.0390968	0.0377129
Annotation Cluster 3	Enrichment Score: 3.5512519543356267
Category	Term	Count	%	PValue	Genes	List Total	Pop Hits	Pop Total	Fold Enrichment	Bonferroni	Benjamini	FDR
GOTERM_BP_DIRECT	GO:0006974~cellular response to DNA damage stimulus	36	5.92105	1.35827e-06	MDC1, BLM, USP16, TANK, FOXO1, CCAR2, UNG, NIPBL, HELB, RAD21, REV3L, POLI, PMS2, NFRKB, MEN1, CTC1, ZRANB3, MBD4, PARP3, PARP1, ATAD5, CBX3, USP3, UBE2E2, LIG3, MASTL, SMC1A, ETAA1, RNF169, TDP1, JMY, APLF, TIMELESS, INTS7, ATM, DTL	569	509	20094	2.49769	0.0047589	0.00190269	0.00189132
UP_KW_BIOLOGICAL_PROCESS	KW-0227~DNA damage	27	4.44079	0.00032812	MDC1, BLM, TANK, CCAR2, UNG, RAD21, REV3L, POLI, PMS2, NFRKB, ZRANB3, MBD4, PARP3, PARP1, ATAD5, USP3, LIG3, SMC1A, ETAA1, RNF169, TDP1, JMY, APLF, TIMELESS, INTS7, ATM, DTL	344	401	11003	2.15363	0.0364045	0.00741551	0.00715301
GOTERM_BP_DIRECT	GO:0006281~DNA repair	23	3.78289	0.0014646	ZRANB3, MBD4, MDC1, PARP3, BLM, RFC1, PARP1, USP3, LIG3, SMC1A, UNG, ETAA1, RNF169, TDP1, RAD21, APLF, JMY, REV3L, TIMELESS, PMS2, POLI, ATM, NFRKB	569	384	20094	2.1152	0.994186	0.183703	0.182604
UP_KW_BIOLOGICAL_PROCESS	KW-0234~DNA repair	20	3.28947	0.00955548	ZRANB3, MBD4, MDC1, PARP3, BLM, PARP1, LIG3, SMC1A, UNG, ETAA1, RNF169, TDP1, RAD21, APLF, JMY, REV3L, TIMELESS, PMS2, POLI, NFRKB	344	338	11003	1.89263	0.662085	0.134971	0.130193
Annotation Cluster 4	Enrichment Score: 3.290962606522574
Category	Term	Count	%	PValue	Genes	List Total	Pop Hits	Pop Total	Fold Enrichment	Bonferroni	Benjamini	FDR
UP_SEQ_FEATURE	CROSSLNK:Glycyl lysine isopeptide (Lys-Gly) (interchain with G-Cter in SUMO2)	54	8.88158	4.12055e-06	MDC1, CDCA7L, JADE1, ZFP608, MKI67, CSRP2, ARID2, NFRKB, TMPO, SMARCC1, PARP1, NCBP1, RFC1, MSL2, KRT8, ARID5B, KRT7, TERF2, RUNX2, ETV6, ILF3, RNF169, ZEB1, NCL, MAP7D1, CMPK1, ADNP, BLM, DNMT1, USP16, NFIX, ZFP746, GATA6, SLC3A2, LIN9, RAI1, RAD21, PRDX1, ZKSCAN17, HNRNPA1, ESRRA, SMAD4, ATAD5, CBX3, KRR1, CBX2, MFAP1A, IRF2BP2, FOSL2, ETAA1, KRT18, KANSL1, ZFP62, RGS12	594	1044	22511	1.96021	0.00813369	0.00204173	0.00203658
UP_KW_PTM	KW-0832~Ubl conjugation	116	19.0789	0.00053875	MDC1, JADE1, ZFP608, UBE2L6, CASC3, MKI67, CCAR2, ACTB, IGF1R, CCND3, RGS3, CREB3L3, ZXDC, ARID2, NFRKB, TMPO, TLE4, SMARCC1, KRT8, MRTFB, UBE2E2, ARID5B, KRT7, RUNX2, TLE5, TIAM1, ILF3, RNF128, NCL, MAP7D1, DDIT4, CMPK1, ORAI1, ADNP, NPTXR, PFN1, KMT2E, CD274, BLM, DNMT1, ZFP746, GATA6, MST1R, FOXO3, PLD3, FOXO1, RAI1, BCL2L11, PRDX1, RAD21, PCK1, ESRRA, CDT1, SMAD1, CREBBP, XBP1, SMAD4, STIL, N…	490	2268	12816	1.33774	0.0144448	0.015085	0.0145463
UP_KW_PTM	KW-1017~Isopeptide bond	71	11.6776	0.0603628	MDC1, CDCA7L, JADE1, ZFP608, MKI67, CCAR2, IGF1R, CSRP2, CREB3L3, ZXDC, ARID2, NFRKB, TMPO, SMARCC1, ANXA2, PARP1, NCBP1, SSR4, RFC1, MSL2, KRT8, MRTFB, ARID5B, KRT7, TERF2, RUNX2, ETV6, TIAM1, ILF3, TUBB2B, TUBB2A, RNF169, ZEB1, NCL, MAP7D1, CMPK1, ADNP, PFN1, BLM, DNMT1, USP16, NFIX, ZFP746, GATA6, CXCR4, SLC3A2, LIN9, RAI1, RAD21, PRDX1, ZKSCAN17, HNRNPA1, ESRRA, SMAD4, CREBBP, ATAD5, CBX3, KR…	490	1531	12816	1.21294	0.813823	0.338032	0.325959
Annotation Cluster 5	Enrichment Score: 2.4932286146512332
Category	Term	Count	%	PValue	Genes	List Total	Pop Hits	Pop Total	Fold Enrichment	Bonferroni	Benjamini	FDR
INTERPRO	IPR003619:MAD homology 1, Dwarfin-type	6	0.986842	1.1156e-05	SMAD1, SMAD4, NFIX, NFIA, SMAD5, SMAD7	584	12	20908	17.9007	0.0123069	0.0123832	0.0123609
SMART	SM00523:DWA	6	0.986842	1.91933e-05	SMAD1, SMAD4, NFIX, NFIA, SMAD5, SMAD7	333	12	10615	15.9384	0.00513063	0.00514379	0.00514379
KEGG_PATHWAY	mmu04350:TGF-beta signaling pathway	12	1.97368	0.000256512	SMAD1, CREBBP, SMAD4, TGFB1, ACVR1C, FST, ID1, ID3, SMAD5, NBL1, RGMA, SMAD7	295	95	8992	3.85028	0.0747888	0.0388616	0.037066
GOTERM_BP_DIRECT	GO:0007179~transforming growth factor beta receptor signaling pathway	11	1.80921	0.000352546	SMAD1, SMAD4, MAP3K1, TGFB1, PARP1, LTBP4, ADAM9, PTPRK, SMAD5, PTK2, SMAD7	569	95	20094	4.08906	0.71014	0.0651653	0.0647756
INTERPRO	IPR008984:SMAD/FHA domain	8	1.31579	0.000640765	MDC1, SMAD1, SMAD4, APLF, KIF13A, MKI67, SMAD5, SMAD7	584	53	20908	5.40398	0.509081	0.24149	0.241055
UP_SEQ_FEATURE	DOMAIN:MH1	4	0.657895	0.000922622	SMAD1, SMAD4, SMAD5, SMAD7	594	8	22511	18.9487	0.839503	0.182864	0.182402
UP_SEQ_FEATURE	DOMAIN:MH2	4	0.657895	0.000922622	SMAD1, SMAD4, SMAD5, SMAD7	594	8	22511	18.9487	0.839503	0.182864	0.182402
INTERPRO	IPR001132:SMAD domain, Dwarfin-type	4	0.657895	0.00108779	SMAD1, SMAD4, SMAD5, SMAD7	584	8	20908	17.9007	0.701238	0.24149	0.241055
INTERPRO	IPR013019:MAD homology, MH1	4	0.657895	0.00108779	SMAD1, SMAD4, SMAD5, SMAD7	584	8	20908	17.9007	0.701238	0.24149	0.241055
INTERPRO	IPR013790:Dwarfin	4	0.657895	0.00108779	SMAD1, SMAD4, SMAD5, SMAD7	584	8	20908	17.9007	0.701238	0.24149	0.241055
GOTERM_CC_DIRECT	GO:0071144~SMAD2-SMAD3 protein complex	4	0.657895	0.00110096	SMAD1, SMAD4, SMAD5, SMAD7	594	8	21179	17.8274	0.453191	0.0377077	0.0361939
SMART	SM00524:DWB	4	0.657895	0.00151043	SMAD1, SMAD4, SMAD5, SMAD7	333	8	10615	15.9384	0.333091	0.202398	0.202398
GOTERM_BP_DIRECT	GO:0030509~BMP signaling pathway	10	1.64474	0.00400887	SMAD1, SMAD4, TGFB1, FST, ID1, PPARG, SMAD5, RUNX2, RGMA, SMAD7	569	110	20094	3.21042	0.999999	0.341583	0.33954
GOTERM_BP_DIRECT	GO:0017015~regulation of transforming growth factor beta receptor signaling pathway	5	0.822368	0.00428078	SMAD4, ZEB1, TGFB1, NREP, SMAD7	569	24	20094	7.35721	1	0.341684	0.339641
GOTERM_MF_DIRECT	GO:0070411~I-SMAD binding	4	0.657895	0.00714433	SMAD1, SMAD4, SMAD5, SMAD7	549	14	18713	9.73875	0.998834	0.307522	0.30687
INTERPRO	IPR017855:SMAD domain-like	4	0.657895	0.00764134	SMAD1, SMAD4, SMAD5, SMAD7	584	15	20908	9.54703	0.999799	0.930737	0.92906
GOTERM_BP_DIRECT	GO:0007183~SMAD protein complex assembly	3	0.493421	0.0152429	SMAD1, SMAD4, TGFB1	569	7	20094	15.1348	1	0.622477	0.618755
GOTERM_BP_DIRECT	GO:0071407~cellular response to organic cyclic compound	7	1.15132	0.0217275	SMAD1, BLM, TGFB1, IGFBP5, P2RY1, PPARG, SMAD5	569	77	20094	3.21042	1	0.702987	0.698783
GOTERM_BP_DIRECT	GO:0060395~SMAD protein signal transduction	7	1.15132	0.0256809	SMAD1, SMAD4, TGFB1, HEXA, TRF, SMAD5, SMAD7	569	80	20094	3.09003	1	0.728478	0.724122
GOTERM_BP_DIRECT	GO:0001657~ureteric bud development	5	0.822368	0.0462387	SMAD1, TGFB1, SMAD5, FGFR2, SMAD7	569	48	20094	3.6786	1	1	0.994304
GOTERM_BP_DIRECT	GO:1902895~positive regulation of pri-miRNA transcription from RNA polymerase II promoter	6	0.986842	0.0529308	SMAD1, SMAD4, TGFB1, MRTFB, PPARG, FOXO3	569	72	20094	2.94288	1	1	0.994304
BIOCARTA	m_tgfbPathway:TGF beta signaling pathway	4	0.657895	0.0676266	CREBBP, SMAD4, TGFB1, SMAD7	70	18	1286	4.08254	0.999978	1	1
BIOCARTA	m_ctcfPathway:CTCF: First Multivalent Nuclear Factor	4	0.657895	0.146439	SMAD1, SMAD4, TGFB1, SMAD5	70	25	1286	2.93943	1	1	1
GOTERM_BP_DIRECT	GO:0009653~anatomical structure morphogenesis	4	0.657895	0.332982	SMAD1, SMAD4, SMAD5, SMAD7	569	72	20094	1.96192	1	1	0.994304
Annotation Cluster 6	Enrichment Score: 2.4829857897874774
Category	Term	Count	%	PValue	Genes	List Total	Pop Hits	Pop Total	Fold Enrichment	Bonferroni	Benjamini	FDR
UP_KW_BIOLOGICAL_PROCESS	KW-0805~Transcription regulation	90	14.8026	1.50654e-05	PRDM8, EHF, CDCA7L, JADE1, ZFP608, PWP1, CCAR2, PHF8, SPIB, NIPBL, CCND3, CHCHD3, SCML4, CREB3L3, ZXDC, ARID2, NFRKB, HOXA5, TEAD2, MEN1, TLE4, SMARCC1, PARP1, RFC1, LMO4, MRTFB, ARID5B, PAWR, EDF1, HNF1B, RUNX2, ETV6, TLE5, RBL2, ILF3, ZEB1, ZFP41, TIMELESS, NCOA7, PPARG, ADNP, ZFPM1, PPARD, KMT2E, URI1, DNMT1, USP16, SMARCD3, NFIX, MYCBP, ZFP704, TSHZ1, ZFP746, GATA6, FOXO3, FOXO1, SERTAD3, HLX…	344	1873	11003	1.53694	0.00170095	0.00151485	0.00146122
UP_KW_BIOLOGICAL_PROCESS	KW-0804~Transcription	91	14.9671	2.68114e-05	PRDM8, EHF, CDCA7L, JADE1, ZFP608, PWP1, CCAR2, PHF8, SPIB, NIPBL, CCND3, CHCHD3, SCML4, CREB3L3, ZXDC, ARID2, NFRKB, HOXA5, TEAD2, MEN1, TLE4, SMARCC1, PARP1, RFC1, LMO4, MRTFB, ARID5B, PAWR, EDF1, HNF1B, RUNX2, ETV6, TLE5, RBL2, ILF3, ZEB1, ZFP41, TIMELESS, NCOA7, PPARG, ADNP, ZFPM1, PPARD, KMT2E, URI1, DNMT1, USP16, SMARCD3, NFIX, MYCBP, ZFP704, TSHZ1, ZFP746, GATA6, FOXO3, FOXO1, SERTAD3, HLX…	344	1928	11003	1.50969	0.00302515	0.00151485	0.00146122
GOTERM_BP_DIRECT	GO:0000122~negative regulation of transcription from RNA polymerase II promoter	51	8.38816	3.60491e-05	ZFP608, NRARP, NIPBL, CCND3, MEN1, TLE4, EDN1, RFC1, USP3, FST, ARID5B, PAWR, HNF1B, ETV6, TLE5, ZEB1, ZFP41, TIMELESS, PPARG, ZFPM1, PPARD, URI1, DNMT1, NFIX, ZFP746, GATA6, EEF1AKNMT, FOXO3, WDTC1, SPDEF, ESRRA, CBX7, XBP1, SMAD4, CREBBP, TGFB1, CBX3, CBX2, PTCH1, IRF2BP2, NR1D2, SORBS3, SMAD5, SMAD7, CDK6, PER3, ID1, ID3, ZFP750, FGFR2, PHF19	569	975	20094	1.84722	0.11892	0.0119209	0.0118497
GOTERM_BP_DIRECT	GO:0045944~positive regulation of transcription from RNA polymerase II promoter	59	9.70395	6.86227e-05	EHF, SPIB, NIPBL, CREB3L3, MCF2L, ARID2, HOXA5, TEAD2, MEN1, HTATIP2, EDN1, SMARCC1, ANXA2, PARP1, LMO4, PPP2R5B, MRTFB, HNF1B, VEZF1, RUNX2, ETV6, RGMA, ZEB1, NCL, NCOA7, PPARG, PFN1, ZFPM1, PPARD, USP16, SMARCD3, NFIX, ZFP746, GATA6, FOXO3, FOXO1, P2RY1, SPDEF, ESRRA, SMAD1, XBP1, SMAD4, CREBBP, MAP3K1, POU2F1, TGFB1, JUP, NR1D2, POU2F3, SMAD5, PBX1, FOSL2, ASXL1, TFAP4, NFIA, POU2AF1, ATM, ZFP…	569	1216	20094	1.71345	0.214167	0.0172145	0.0171116
UP_KW_MOLECULAR_FUNCTION	KW-0010~Activator	39	6.41447	0.000122828	DNMT1, USP16, NFIX, GATA6, JADE1, FOXO3, FOXO1, CCAR2, PHF8, SPIB, RAI1, NIPBL, SERTAD3, CREB3L3, RAD21, ZXDC, ZKSCAN17, PCBD1, TEAD2, SPDEF, MBD4, XBP1, CREBBP, POU2F1, RFC1, MRTFB, ARID5B, IRF2BP2, EDF1, HNF1B, NR1D2, PBX1, ZEB1, NFIA, NCOA7, PPARG, ZFPM1, ZFP750, PPARD	368	668	12158	1.92887	0.0105082	0.0105632	0.0101947
GOTERM_MF_DIRECT	GO:0003677~DNA binding	81	13.3224	0.000172321	PRDM8, EHF, MKI67, SMG6, SPIB, CREB3L3, REV3L, POLI, ARID2, LBR, NFRKB, HOXA5, TEAD2, MEN1, TMPO, PARP1, RFC1, ARID5B, EDF1, HNF1B, LIG3, SMC1A, TERF2, RUNX2, ETV6, RBL2, ILF3, ZEB1, ZFP41, NCL, TIMELESS, PPARG, ADNP, MCM6, ZFPM1, PPARD, CERS2, BLM, DNMT1, NFIX, ZFP704, TSHZ1, ZFP746, GATA6, LIN9, FOXO3, FOXO1, HLX, PCBP4, PMS2, ZKSCAN17, POLR2L, SPDEF, ESRRA, CTC1, MBD4, SMAD1, CDT1, XBP1, SMAD4…	549	1830	18713	1.50871	0.149849	0.0811634	0.0809911
GOTERM_MF_DIRECT	GO:0043565~sequence-specific DNA binding	26	4.27632	0.00474188	EHF, GATA6, FOXO3, FOXO1, SPIB, HLX, MEN1, SPDEF, ESRRA, SMAD1, XBP1, SMAD4, POU2F1, RFC1, HNF1B, NR1D2, FOXN3, POU2F3, PBX1, FOSL2, ETV6, ZEB1, TFAP4, NCL, PPARG, PPARD	549	485	18713	1.82727	0.988638	0.307522	0.30687
GOTERM_BP_DIRECT	GO:0006357~regulation of transcription from RNA polymerase II promoter	63	10.3618	0.00750567	ECM1, EHF, JADE1, ZFP608, ACTB, PHF8, SPIB, NIPBL, CREB3L3, ZXDC, ARID2, HOXA5, TEAD2, MEN1, SMARCC1, LMO4, ARID5B, HNF1B, VEZF1, RUNX2, ETV6, TLE5, RBL2, ZEB1, ZFP41, NCOA7, PPARG, ADNP, PFN1, ZFPM1, URI1, USP16, SMARCD3, NFIX, ZFP704, TSHZ1, ZFP746, GATA6, LIN9, FOXO3, FOXO1, RAI1, RAD21, ZKSCAN17, SPDEF, ESRRA, MBD4, SMAD1, XBP1, SMAD4, POU2F1, IRF2BP2, POU2F3, SMAD5, PBX1, FOSL2, SMAD7, ZBTB6…	569	1606	20094	1.38532	1	0.420689	0.418173
UP_KW_MOLECULAR_FUNCTION	KW-0238~DNA-binding	65	10.6908	0.00891375	PRDM8, EHF, MKI67, SMG6, SPIB, CREB3L3, REV3L, POLI, ARID2, LBR, NFRKB, HOXA5, TEAD2, MEN1, TMPO, PARP1, RFC1, ARID5B, EDF1, HNF1B, TERF2, RUNX2, ETV6, RBL2, ILF3, ZEB1, ZFP41, NCL, PPARG, ADNP, MCM6, ZFPM1, PPARD, BLM, DNMT1, NFIX, ZFP704, TSHZ1, ZFP746, GATA6, FOXO3, FOXO1, HLX, PCBP4, ZKSCAN17, SPDEF, ESRRA, CTC1, MBD4, SMAD1, CDT1, XBP1, SMAD4, POU2F1, CBX2, NR1D2, FOXN3, POU2F3, SMAD5, PBX1,…	368	1588	12158	1.35231	0.536996	0.153317	0.147968
GOTERM_MF_DIRECT	GO:0003700~transcription factor activity, sequence-specific DNA binding	30	4.93421	0.0116395	EHF, NFIX, ZFP704, ZFP746, GATA6, FOXO3, FOXO1, SPIB, CREB3L3, HOXA5, TEAD2, SPDEF, ESRRA, SMAD1, XBP1, SMAD4, POU2F1, MRTFB, HNF1B, NR1D2, FOXN3, FOXN2, POU2F3, PBX1, RUNX2, FOSL2, ETV6, NFIA, PPARG, PPARD	549	631	18713	1.62055	0.999984	0.433419	0.432499
GOTERM_BP_DIRECT	GO:0006355~regulation of transcription, DNA-templated	47	7.73026	0.0347364	KMT2E, PRDM8, EHF, NFIX, MYCBP, CDCA7L, ZFP746, GATA6, JADE1, FOXO3, FOXO1, CCAR2, SPIB, SERTAD3, CREB3L3, HLX, ZKSCAN17, SLC39A8, ARID2, HOXA5, TEAD2, TMPO, SPDEF, TLE4, ESRRA, SMAD1, XBP1, SMAD4, CREBBP, POU2F1, NR1D2, FOXN3, FOXN2, SMAD5, POU2F3, PBX1, RUNX2, FOSL2, TLE5, SMAD7, ETV6, ASXL1, ADORA2A, NFIA, PPARG, PPARD, PHF19	569	1237	20094	1.34178	1	0.882776	0.877498
GOTERM_MF_DIRECT	GO:0001228~transcriptional activator activity, RNA polymerase II transcription regulatory region sequence-specific binding	21	3.45395	0.141383	ESRRA, SMAD1, SMAD4, EHF, NFIX, VEZF1, FOXO3, POU2F3, RUNX2, FOXO1, PBX1, FOSL2, ETV6, SPIB, TFAP4, CREB3L3, NFIA, ZFP62, PPARG, ZFP750, HOXA5	549	526	18713	1.36083	1	1	0.998937
GOTERM_MF_DIRECT	GO:1990837~sequence-specific double-stranded DNA binding	19	3.125	0.337926	ESRRA, XBP1, NFIX, ZFP704, GATA6, NR1D2, FOXO3, FOXN2, SMAD5, POU2F3, RUNX2, PBX1, SPIB, TFAP4, ZFP41, HOXA5, TEAD2, SPDEF, PPARD	549	547	18713	1.18396	1	1	0.998937
GOTERM_MF_DIRECT	GO:0000978~RNA polymerase II core promoter proximal region sequence-specific DNA binding	34	5.59211	0.613345	EHF, NFIX, ZFP704, ZFP746, GATA6, FOXO3, FOXO1, SPIB, CREB3L3, ZKSCAN17, HOXA5, TEAD2, ESRRA, SMAD1, XBP1, SMAD4, POU2F1, USP3, HNF1B, NR1D2, SMAD5, POU2F3, PBX1, RUNX2, FOSL2, ETV6, ZBTB6, ZEB1, TFAP4, NFIA, ZFP62, PPARG, ZFP750, PPARD	549	1169	18713	0.991369	1	1	0.998937
GOTERM_MF_DIRECT	GO:0000981~RNA polymerase II transcription factor activity, sequence-specific DNA binding	31	5.09868	0.715931	EHF, NFIX, TSHZ1, GATA6, FOXO3, FOXO1, SPIB, CREB3L3, HLX, ZKSCAN17, HOXA5, TEAD2, SPDEF, TLE4, SMAD1, XBP1, SMAD4, POU2F1, VEZF1, HNF1B, SMAD5, POU2F3, PBX1, RUNX2, FOSL2, ETV6, ZEB1, TFAP4, NFIA, ZFP41, ADNP	549	1117	18713	0.945975	1	1	0.998937
Annotation Cluster 7	Enrichment Score: 2.44073625701013
Category	Term	Count	%	PValue	Genes	List Total	Pop Hits	Pop Total	Fold Enrichment	Bonferroni	Benjamini	FDR
GOTERM_CC_DIRECT	GO:0016020~membrane	264	43.4211	8.42762e-11	CHIC2, VIPR1, OXTR, TMEM41B, CPNE7, ANTXR2, AQP3, ZDHHC2, ACTB, FGFRL1, COMTD1, CREB3L3, SCP2, STMN1, AP1S1, MS4A10, EPHB4, SLC12A8, TMPO, SECTM1B, PRKCE, FNDC3B, ENTPD7, COG1, MFSD12, TM4SF1, TIAM1, POR, RNF128, ORAI1, GRB7, IGSF5, RETSAT, TTYH2, RRAD, STXBP1, LYPD3, MST1R, HACD3, PIK3R5, CYB5R2, APOO, INPP5A, TSPAN9, FLRT3, CHST15, SARAF, TRPM5, SLC19A1, ATP6V1C1, ATP6V0A1, TMEM184A, SLC10A5, X…	594	6756	21179	1.39326	4.61833e-08	4.61834e-08	4.43293e-08
UP_SEQ_FEATURE	CARBOHYD:N-linked (GlcNAc...) asparagine	149	24.5066	5.634e-08	STEAP3, VIPR1, PILRB1, OXTR, CD82, ANTXR2, AQP3, LIPA, GALNT10, FGFRL1, IGF1R, ABHD12, CDH2, CREB3L3, LAMP1, LAMP2, DUOXA2, SLC39A8, ENPP3, EPHB4, SECTM1B, SLC15A2, IGFBP4, FST, ENTPD7, TM4SF1, DISP2, MINPP1, AZGP1, RNF128, SPINT1, NAAA, CHIL1, APLNR, ADAM9, ORAI1, NPTXR, CD274, IGSF5, CD151, TTYH2, KLK1, LTBP4, FBLN1, LYPD3, SLC1A5, MST1R, PLD3, APOO, ADGRG7, FLRT3, TSPAN9, CHST15, SLC10A5, TGFB…	594	3706	22511	1.52366	0.00011166	0.000111666	0.000111384
UP_SEQ_FEATURE	TOPO_DOM:Cytoplasmic	126	20.7237	6.10095e-06	STEAP3, VIPR1, PILRB1, OXTR, CD82, ANTXR2, AQP3, ZDHHC2, GALNT10, FGFRL1, IGF1R, ABHD12, CDH2, CREB3L3, LAMP1, LAMP2, DUOXA2, SLC39A8, ENPP3, MS4A10, EPHB4, SECTM1B, SLC15A2, DGAT2, ENTPD7, TM4SF1, POR, APLNR, ADAM9, ORAI1, NPTXR, CD274, IGSF5, CD151, TTYH2, ABHD6, SLC1A5, MST1R, HACD3, PLD3, ADGRG7, FLRT3, TSPAN9, CHST15, SARAF, TRPM5, SLC19A1, ATP6V0A1, SLC10A5, XBP1, NDFIP2, FZD2, PTCH1, MCAM,…	594	3252	22511	1.46835	0.0120193	0.00241842	0.00241232
UP_SEQ_FEATURE	TOPO_DOM:Extracellular	97	15.9539	2.29403e-05	VIPR1, PILRB1, OXTR, CD82, ANTXR2, AQP3, FGFRL1, IGF1R, ABHD12, CDH2, DUOXA2, SLC39A8, ENPP3, MS4A10, EPHB4, SECTM1B, SLC15A2, TM4SF1, APLNR, ADAM9, ORAI1, NPTXR, CD274, IGSF5, CD151, TTYH2, ABHD6, SLC1A5, MST1R, ADGRG7, FLRT3, TSPAN9, TRPM5, SLC19A1, SLC10A5, NDFIP2, FZD2, PTCH1, MCAM, TNFRSF9, TMEM132A, SLC4A11, PILRA, SELE, GRIN2B, SLC2A9, GJB4, PTPRA, PLXNB1, FXYD6, FXYD5, LRP10, SERINC5, FGF…	594	2408	22511	1.52659	0.0444501	0.00757796	0.00755884
UP_KW_DOMAIN	KW-1133~Transmembrane helix	178	29.2763	0.0507162	STEAP3, VIPR1, PILRB1, OXTR, CD82, TMEM41B, NRM, ANTXR2, AQP3, ZDHHC2, GALNT10, FGFRL1, IGF1R, ABHD12, COMTD1, CDH2, CREB3L3, LAMP1, LAMP2, DUOXA2, SLC39A8, ENPP3, MS4A10, SLC12A8, EPHB4, TMPO, SECTM1B, TLE4, SLC15A2, DGAT2, LMTK3, FNDC3B, ENTPD7, MFSD12, TM4SF1, DISP2, POR, TMX4, RNF128, SPINT1, APLNR, ADAM9, ORAI1, NPTXR, CD274, IGSF5, CD151, TTYH2, ENDOD1, ABHD6, SLC1A5, MST1R, HACD3, PLD3, AP…	438	5624	15344	1.10876	0.754702	0.534431	0.534431
GOTERM_CC_DIRECT	GO:0005886~plasma membrane	183	30.0987	0.101408	CHIC2, STEAP3, VIPR1, PILRB1, OXTR, CD82, CPNE7, JADE1, ANTXR2, AQP3, ZDHHC2, ACTB, FGFRL1, IGF1R, ACTG1, HELB, RGS3, CDH2, LAMP1, LAMP2, DUOXA2, TBC1D10C, CHP1, SLC39A8, ENPP3, ARID2, MS4A10, B2M, EPHB4, SECTM1B, MREG, PRKCE, HARBI1, DISP2, TIAM1, MINPP1, SPINT1, RAB35, LY6D, S100A6, APLNR, ADAM9, ORAI1, PKP3, NPTXR, CD274, GRB7, IGSF5, RAB5C, TTYH2, RRAD, STXBP1, ARHGAP19, LYPD3, SLC1A5, MST1R,…	594	5992	21179	1.08893	1	0.686069	0.658526
UP_KW_DOMAIN	KW-0732~Signal	147	24.1776	0.13456	VIPR1, PILRB1, OXTR, NRM, ANTXR2, LIPA, FGFRL1, IGF1R, CDH2, LAMP1, LAMP2, SLC39A8, ENPP3, B2M, EPHB4, SECTM1B, IGFBP5, IGFBP4, FST, GML, LMTK3, MINPP1, TMX4, AZGP1, RNF128, SPINT1, NAAA, PLA2G10, CMPK1, CHIL1, LY6D, ADAM9, NPTXR, NBL1, CD274, URI1, IGSF5, RETSAT, KLK1, ENDOD1, LTBP4, FBLN1, AK4, LYPD3, MST1R, APOO, BCL2L11, INPP5A, ADGRG7, FLRT3, SARAF, SLC10A5, ACBD5, TGFB1, FZD2, PTCH1, MCAM, …	438	4739	15344	1.08666	0.979798	0.803737	0.803737
UP_KW_PTM	KW-0325~Glycoprotein	164	26.9737	0.170375	STEAP3, VIPR1, PILRB1, OXTR, CD82, ANTXR2, AQP3, LIPA, GALNT10, FGFRL1, IGF1R, ABHD12, CDH2, CREB3L3, LAMP1, LAMP2, DUOXA2, SLC39A8, ENPP3, EPHB4, SECTM1B, SLC15A2, IGFBP4, FST, KRT8, MRTFB, ENTPD7, TM4SF1, DISP2, MINPP1, AZGP1, RNF128, SPINT1, NAAA, CHIL1, LY6D, APLNR, ADAM9, ORAI1, NPTXR, KMT2E, CD274, IGSF5, CD151, TTYH2, KLK1, LTBP4, FBLN1, LYPD3, SLC1A5, MST1R, PLD3, APOO, ADGRG7, FLRT3, TSP…	490	4008	12816	1.07022	0.993546	0.568673	0.548364
UP_KW_DOMAIN	KW-0812~Transmembrane	180	29.6053	0.304206	STEAP3, VIPR1, PILRB1, OXTR, CD82, TMEM41B, NRM, ANTXR2, AQP3, ZDHHC2, GALNT10, FGFRL1, IGF1R, ABHD12, COMTD1, CDH2, CREB3L3, LAMP1, LAMP2, DUOXA2, SLC39A8, ENPP3, MS4A10, SLC12A8, EPHB4, TMPO, SECTM1B, TLE4, SLC15A2, DGAT2, LMTK3, FNDC3B, ENTPD7, MFSD12, TM4SF1, DISP2, POR, TMX4, RNF128, SPINT1, APLNR, ADAM9, ORAI1, NPTXR, CD274, IGSF5, CD151, TTYH2, ENDOD1, ABHD6, SLC1A5, MST1R, HACD3, PLD3, AP…	438	6087	15344	1.03594	0.999944	0.821356	0.821356
UP_SEQ_FEATURE	TRANSMEM:Helical	168	27.6316	0.8975	STEAP3, PILRB1, OXTR, CD82, TMEM41B, NRM, ANTXR2, AQP3, ZDHHC2, FGFRL1, IGF1R, ABHD12, CDH2, LAMP1, LAMP2, DUOXA2, SLC39A8, ENPP3, MS4A10, SLC12A8, EPHB4, TMPO, SECTM1B, TLE4, SLC15A2, DGAT2, LMTK3, FNDC3B, ENTPD7, MFSD12, TM4SF1, DISP2, POR, TMX4, RNF128, SPINT1, APLNR, ADAM9, ORAI1, NPTXR, CD274, IGSF5, CD151, ENDOD1, SLC1A5, MST1R, HACD3, PLD3, APOO, FLRT3, TSPAN9, SARAF, TRPM5, SLC19A1, ATP6V…	594	6851	22511	0.929317	1	1	0.997981
UP_KW_PTM	KW-1015~Disulfide bond	115	18.9145	0.907082	VIPR1, OXTR, ANTXR2, GALNT10, FGFRL1, IGF1R, CHCHD3, LAMP1, LAMP2, DUOXA2, ENPP3, B2M, EPHB4, SECTM1B, IGFBP5, IGFBP4, FST, ENTPD7, TMX4, AZGP1, SPINT1, PLA2G10, CHIL1, LY6D, ADAM9, NPTXR, NBL1, CD274, IGSF5, KLK1, LTBP4, FBLN1, MST1R, PRDX5, PITRM1, FLRT3, PRDX1, CHST15, S100A11, TGFB1, FZD2, MCAM, TNFRSF9, NR1D2, SELE, GRIN2B, COL1A1, FGF15, BMP1, GJB4, TCN2, PLXNB1, TGFBI, LRP10, FGFR2, ITM2C,…	490	3302	12816	0.910914	1	1	1
GOTERM_CC_DIRECT	GO:0016021~integral component of membrane	180	29.6053	0.972046	STEAP3, VIPR1, PILRB1, OXTR, CD82, TMEM41B, NRM, ANTXR2, AQP3, ZDHHC2, GALNT10, FGFRL1, IGF1R, ABHD12, COMTD1, CDH2, CREB3L3, LAMP1, LAMP2, DUOXA2, SLC39A8, ENPP3, MS4A10, SLC12A8, EPHB4, TMPO, SECTM1B, TLE4, SLC15A2, DGAT2, LMTK3, FNDC3B, ENTPD7, MFSD12, TM4SF1, DISP2, POR, TMX4, RNF128, SPINT1, APLNR, ADAM9, ORAI1, NPTXR, CD274, IGSF5, CD151, TTYH2, ENDOD1, ABHD6, LYPD3, SLC1A5, MST1R, HACD3, P…	594	7145	21179	0.898234	1	1	0.972046
UP_KW_CELLULAR_COMPONENT	KW-0472~Membrane	262	43.0921	0.988176	CHIC2, VIPR1, OXTR, TMEM41B, CPNE7, ANTXR2, AQP3, ZDHHC2, FGFRL1, COMTD1, CREB3L3, AP1S1, MS4A10, EPHB4, SLC12A8, TMPO, SECTM1B, PRKCE, FNDC3B, ENTPD7, COG1, MFSD12, TM4SF1, TIAM1, POR, SPINT1, RNF128, ORAI1, GRB7, IGSF5, RETSAT, TTYH2, RRAD, STXBP1, ENDOD1, LYPD3, MST1R, HACD3, PIK3R5, APOO, INPP5A, TSPAN9, FLRT3, CHST15, SARAF, TRPM5, SLC19A1, ATP6V1C1, ATP6V0A1, TMEM184A, SLC10A5, XBP1, NDFIP2…	552	9343	17960	0.912394	1	1	0.988176
Annotation Cluster 8	Enrichment Score: 2.250350649152172
Category	Term	Count	%	PValue	Genes	List Total	Pop Hits	Pop Total	Fold Enrichment	Bonferroni	Benjamini	FDR
GOTERM_BP_DIRECT	GO:0002051~osteoblast fate commitment	4	0.657895	0.000421608	SMAD1, SMAD5, RUNX2, MEN1	569	6	20094	23.5431	0.77259	0.0740344	0.0735917
GOTERM_BP_DIRECT	GO:0071773~cellular response to BMP stimulus	6	0.986842	0.00461537	SMAD1, SPINT1, GATA6, ALPI, SMAD5, RUNX2	569	39	20094	5.43301	1	0.360204	0.35805
GOTERM_BP_DIRECT	GO:1901522~positive regulation of transcription from RNA polymerase II promoter involved in cellular response to chemical stimulus	3	0.493421	0.0199467	SMAD1, SMAD5, RUNX2	569	8	20094	13.243	1	0.686792	0.682686
GOTERM_BP_DIRECT	GO:0045669~positive regulation of osteoblast differentiation	7	1.15132	0.0256809	SMAD1, ATP6AP1, GNAS, FAM20C, SMAD5, RUNX2, MEN1	569	80	20094	3.09003	1	0.728478	0.724122
Annotation Cluster 9	Enrichment Score: 2.20638442925991
Category	Term	Count	%	PValue	Genes	List Total	Pop Hits	Pop Total	Fold Enrichment	Bonferroni	Benjamini	FDR
GOTERM_BP_DIRECT	GO:0007049~cell cycle	39	6.41447	2.21775e-05	KMT2E, MDC1, STEAP3, USP16, RABGAP1, LIN9, MKI67, CCAR2, GNAI2, PHF8, NIPBL, CCND3, BCL2L11, RASSF4, RAD21, KIF13A, LRRCC1, CDKN2D, CDT1, PRKCE, USP3, SETDB2, CABLES1, LIG3, FOXN3, MASTL, SMC1A, TERF2, RAB11A, CIT, RBL2, ASPM, CDK6, TIMELESS, PMP22, GAS2, ATM, MCM6, ARL8A	569	652	20094	2.11238	0.0749322	0.0091392	0.00908455
UP_KW_BIOLOGICAL_PROCESS	KW-0131~Cell cycle	38	6.25	0.000292714	KMT2E, MDC1, STEAP3, USP16, RABGAP1, LIN9, MKI67, CCAR2, GNAI2, PHF8, NIPBL, CCND3, RASSF4, RAD21, KIF13A, LRRCC1, CDKN2D, CDT1, PRKCE, USP3, SETDB2, CABLES1, LIG3, FOXN3, MASTL, SMC1A, TERF2, RAB11A, CIT, RBL2, ASPM, CDK6, TIMELESS, PMP22, GAS2, ATM, MCM6, ARL8A	344	653	11003	1.86133	0.0325403	0.00741551	0.00715301
GOTERM_BP_DIRECT	GO:0051301~cell division	20	3.28947	0.0191668	CDT1, USP16, PRKCE, SETDB2, CABLES1, LIG3, MASTL, SMC1A, CIT, GNAI2, ASPM, CCND3, CDK6, RAD21, KIF13A, TIMELESS, FGFR2, ARL8A, MEN1, LRRCC1	569	398	20094	1.7746	1	0.686792	0.682686
UP_KW_BIOLOGICAL_PROCESS	KW-0132~Cell division	17	2.79605	0.150918	USP16, PRKCE, SETDB2, CABLES1, LIG3, MASTL, SMC1A, CIT, GNAI2, ASPM, CCND3, CDK6, RAD21, KIF13A, TIMELESS, ARL8A, LRRCC1	344	386	11003	1.40869	1	0.870079	0.83928
UP_KW_BIOLOGICAL_PROCESS	KW-0498~Mitosis	10	1.64474	0.494799	ASPM, USP16, RAD21, SETDB2, TIMELESS, MASTL, SMC1A, ARL8A, CIT, LRRCC1	344	277	11003	1.15471	1	1	0.973214
Annotation Cluster 10	Enrichment Score: 2.1906483318217105
Category	Term	Count	%	PValue	Genes	List Total	Pop Hits	Pop Total	Fold Enrichment	Bonferroni	Benjamini	FDR
KEGG_PATHWAY	mmu04146:Peroxisome	10	1.64474	0.00191042	PRDX5, SCP2, EPHX2, PRDX1, AGPS, PIPOX, PXMP4, XDH, CRAT, PAOX	295	86	8992	3.54434	0.439771	0.129474	0.123491
UP_SEQ_FEATURE	MOTIF:Microbody targeting signal	6	0.986842	0.00580361	PRDX5, SCP2, EPHX2, PIPOX, CRAT, PAOX	594	44	22511	5.16781	0.99999	0.676632	0.674925
GOTERM_CC_DIRECT	GO:0005782~peroxisomal matrix	5	0.822368	0.00730394	PRDX5, SCP2, PRDX1, AGPS, PAOX	594	28	21179	6.36694	0.981998	0.142949	0.13721
UP_KW_CELLULAR_COMPONENT	KW-0576~Peroxisome	10	1.64474	0.0080122	PRDX5, ACBD5, SCP2, EPHX2, AGPS, PIPOX, PXMP4, XDH, CRAT, PAOX	552	113	17960	2.87931	0.28671	0.0494715	0.04476
GOTERM_CC_DIRECT	GO:0005777~peroxisome	10	1.64474	0.0171642	PRDX5, ACBD5, SCP2, EPHX2, AGPS, PIPOX, PXMP4, XDH, CRAT, PAOX	594	140	21179	2.54678	0.999924	0.254215	0.24401
Annotation Cluster 11	Enrichment Score: 2.082118746433487
Category	Term	Count	%	PValue	Genes	List Total	Pop Hits	Pop Total	Fold Enrichment	Bonferroni	Benjamini	FDR
INTERPRO	IPR018503:Tetraspanin, conserved site	5	0.822368	0.00203121	CD63, CD151, CD82, TSPAN9, TSPAN17	584	20	20908	8.95034	0.895329	0.375774	0.375096
INTERPRO	IPR000301:Tetraspanin	5	0.822368	0.00630752	CD63, CD151, CD82, TSPAN9, TSPAN17	584	27	20908	6.62988	0.999109	0.930737	0.92906
INTERPRO	IPR018499:Tetraspanin/Peripherin	5	0.822368	0.00922352	CD63, CD151, CD82, TSPAN9, TSPAN17	584	30	20908	5.96689	0.999966	0.930737	0.92906
INTERPRO	IPR008952:Tetraspanin, EC2 domain	5	0.822368	0.00922352	CD63, CD151, CD82, TSPAN9, TSPAN17	584	30	20908	5.96689	0.999966	0.930737	0.92906
PIR_SUPERFAMILY	PIRSF002419:tetraspanin	5	0.822368	0.0356451	CD63, CD151, CD82, TSPAN9, TSPAN17	88	27	1839	3.86995	0.957478	1	1
Annotation Cluster 12	Enrichment Score: 1.6490507505132286
Category	Term	Count	%	PValue	Genes	List Total	Pop Hits	Pop Total	Fold Enrichment	Bonferroni	Benjamini	FDR
INTERPRO	IPR008984:SMAD/FHA domain	8	1.31579	0.000640765	MDC1, SMAD1, SMAD4, APLF, KIF13A, MKI67, SMAD5, SMAD7	584	53	20908	5.40398	0.509081	0.24149	0.241055
INTERPRO	IPR000253:Forkhead-associated (FHA) domain	4	0.657895	0.0782143	MDC1, APLF, KIF13A, MKI67	584	36	20908	3.97793	1	1	0.999098
UP_SEQ_FEATURE	DOMAIN:FHA	3	0.493421	0.225353	MDC1, KIF13A, MKI67	594	34	22511	3.34388	1	1	0.997981
Annotation Cluster 13	Enrichment Score: 1.634832607182445
Category	Term	Count	%	PValue	Genes	List Total	Pop Hits	Pop Total	Fold Enrichment	Bonferroni	Benjamini	FDR
SMART	SM00292:BRCT	4	0.657895	0.0202588	MDC1, RFC1, PARP1, LIG3	333	19	10615	6.71092	0.995852	1	1
UP_SEQ_FEATURE	DOMAIN:BRCT	4	0.657895	0.0217675	MDC1, RFC1, PARP1, LIG3	594	23	22511	6.59084	1	1	0.997981
INTERPRO	IPR001357:BRCT domain	4	0.657895	0.028254	MDC1, RFC1, PARP1, LIG3	584	24	20908	5.96689	1	1	0.999098
Annotation Cluster 14	Enrichment Score: 1.5613407878925398
Category	Term	Count	%	PValue	Genes	List Total	Pop Hits	Pop Total	Fold Enrichment	Bonferroni	Benjamini	FDR
UP_KW_MOLECULAR_FUNCTION	KW-0340~Growth factor binding	4	0.657895	0.013543	FGFBP1, IGFBP5, IGFBP4, LTBP4	368	17	12158	7.77366	0.690457	0.194116	0.187345
GOTERM_MF_DIRECT	GO:0019838~growth factor binding	6	0.986842	0.0205874	FGFBP1, ACVR1C, ERBB3, IGFBP5, IGFBP4, LTBP4	549	54	18713	3.78729	1	0.603219	0.601938
INTERPRO	IPR009030:Insulin-like growth factor binding protein, N-terminal	8	1.31579	0.0742441	ERBB3, IGFBP5, IGFBP4, TMEM67, LTBP4, FBLN1, EPHB4, IGF1R	584	131	20908	2.18634	1	1	0.999098
Annotation Cluster 15	Enrichment Score: 1.5453637349008982
Category	Term	Count	%	PValue	Genes	List Total	Pop Hits	Pop Total	Fold Enrichment	Bonferroni	Benjamini	FDR
GOTERM_BP_DIRECT	GO:0048511~rhythmic process	12	1.97368	0.00421727	RAI1, CREBBP, PER3, CBX3, ID1, TIMELESS, ID3, NR1D2, PPARG, DTL, GRIN2B, CCAR2	569	153	20094	2.76977	1	0.341684	0.339641
UP_KW_BIOLOGICAL_PROCESS	KW-0090~Biological rhythms	11	1.80921	0.0181561	RAI1, CREBBP, PER3, CBX3, ID1, TIMELESS, ID3, NR1D2, PPARG, DTL, CCAR2	344	149	11003	2.36134	0.873876	0.22796	0.219891
GOTERM_BP_DIRECT	GO:0042752~regulation of circadian rhythm	4	0.657895	0.301894	TIMELESS, NR1D2, PPARG, CCAR2	569	68	20094	2.07733	1	1	0.994304
Annotation Cluster 16	Enrichment Score: 1.4460494595522533
Category	Term	Count	%	PValue	Genes	List Total	Pop Hits	Pop Total	Fold Enrichment	Bonferroni	Benjamini	FDR
GOTERM_BP_DIRECT	GO:0097284~hepatocyte apoptotic process	4	0.657895	0.0179043	CASP8, GSN, KRT18, KRT8	569	20	20094	7.06292	1	0.669829	0.665824
GOTERM_BP_DIRECT	GO:0097191~extrinsic apoptotic signaling pathway	6	0.986842	0.0237751	CASP8, TGFB1, KRT18, TNFRSF12A, BAD, KRT8	569	58	20094	3.65323	1	0.720089	0.715783
GOTERM_MF_DIRECT	GO:0097110~scaffold protein binding	6	0.986842	0.107839	CASP8, KRT18, P2RY1, KRT8, GRIN2B, CIT	549	86	18713	2.37807	1	1	0.998937
Annotation Cluster 17	Enrichment Score: 1.4343475477741416
Category	Term	Count	%	PValue	Genes	List Total	Pop Hits	Pop Total	Fold Enrichment	Bonferroni	Benjamini	FDR
GOTERM_MF_DIRECT	GO:0016740~transferase activity	76	12.5	0.000638547	PRDM8, B4GALT1, TUT4, PIK3C2G, UBE2L6, ZDHHC2, GALNT10, IGF1R, COMTD1, RPS6KA6, SPTLC1, SCP2, REV3L, POLI, HMGCS2, EPHB4, MAP2K3, ELOVL1, PARP3, DGAT2, PCYT1A, PARP1, METTL1, PRKCE, MINK1, LMTK3, MSL2, UBE2E2, GLRX2, MASTL, CIT, RNF169, RNF128, AGPS, CMPK1, FAM20C, B3GNT2, TNIK, CERS2, GNE, DNMT1, SHMT1, GSTT1, UBR2, AK4, ABHD5, EEF1AKNMT, MST1R, DTX4, NEURL1B, ZNRF1, ZNRF3, ACVR1C, ERBB3, RPS6KC…	549	1765	18713	1.46771	0.452122	0.150378	0.150058
GOTERM_MF_DIRECT	GO:0000166~nucleotide binding	72	11.8421	0.00186683	PIK3C2G, UBE2L6, MKI67, RND3, AACS, ACTB, IGF1R, ACTG1, HELB, RPS6KA6, KIF13A, REV3L, EPHB4, EARS2, MAP2K3, RFC1, PRKCE, MINK1, LMTK3, UBE2E2, LIG3, RHOF, MASTL, SMC1A, TUBA4A, DNM1, CIT, TUBB2B, TUBB2A, RAB31, RAB35, CMPK1, FAM20C, ACSBG1, TNIK, MCM6, ARL8A, GNE, HCN3, BLM, RAB5C, RRAD, HSPA4L, AK4, MST1R, GNAI2, ACVR1C, ERBB3, RPS6KC1, GNA11, P2RY1, MAP3K21, PCK1, REM2, UBE2F, ZRANB3, CDK19, MA…	549	1717	18713	1.42933	0.827989	0.307522	0.30687
UP_SEQ_FEATURE	ACT_SITE:Proton acceptor	38	6.25	0.00197685	USP16, MST1R, PTGS2, IGF1R, UNG, RPS6KA6, ACVR1C, ERBB3, PITRM1, RPS6KC1, POLI, MAP3K21, XDH, EPHB4, HTATIP2, MAP2K3, CDK19, USP49, MAP3K1, PRKCE, EPHX2, PLA2G4B, USP3, MINK1, LMTK3, ENTPD7, MASTL, PTK2, CIT, CDK6, IMPDH1, CHDH, GPD1, ALDOB, TNIK, MAP3K13, CRAT, FGFR2	594	848	22511	1.69823	0.980198	0.311756	0.310969
GOTERM_BP_DIRECT	GO:0006468~protein phosphorylation	32	5.26316	0.00371116	MST1R, IGF1R, RPS6KA6, ACVR1C, ERBB3, RPS6KC1, MAP3K21, EPHB4, MAP2K3, SMAD1, EDN1, CDK19, MAP3K1, TGFB1, TAF13, PRKCE, MINK1, LMTK3, NGF, MASTL, PRKAB1, SMAD5, PTK2, CIT, ILF3, CDK6, PTPRA, FAM20C, ATM, TNIK, MAP3K13, FGFR2	569	655	20094	1.72529	0.999998	0.334195	0.332197
GOTERM_BP_DIRECT	GO:0016310~phosphorylation	30	4.93421	0.00677202	PIK3C2G, AK4, MST1R, IGF1R, RPS6KA6, ACVR1C, ERBB3, RPS6KC1, MAP3K21, PCK1, EPHB4, MAP2K3, CDK19, MAP3K1, PKLR, PRKCE, MINK1, LMTK3, MASTL, PTK2, CIT, CDK6, ETNK1, CMPK1, FAM20C, ATM, TNIK, MAP3K13, FGFR2, GNE	569	627	20094	1.68969	1	0.420689	0.418173
UP_KW_MOLECULAR_FUNCTION	KW-0808~Transferase	77	12.6645	0.00774948	PRDM8, B4GALT1, TUT4, PIK3C2G, UBE2L6, ZDHHC2, GALNT10, IGF1R, COMTD1, RPS6KA6, SPTLC1, SCP2, REV3L, POLI, HMGCS2, EPHB4, MAP2K3, ELOVL1, PARP3, DGAT2, PCYT1A, PARP1, METTL1, PRKCE, MINK1, LMTK3, MSL2, UBE2E2, GLRX2, MASTL, CIT, RNF169, RNF128, AGPS, CMPK1, FAM20C, B3GNT2, TNIK, CERS2, GNE, DNMT1, SHMT1, GSTT1, UBR2, AK4, ABHD5, EEF1AKNMT, MST1R, DTX4, PIK3R5, NEURL1B, ZNRF1, ZNRF3, ACVR1C, ERBB3…	368	1932	12158	1.31673	0.487806	0.153317	0.147968
GOTERM_MF_DIRECT	GO:0016301~kinase activity	31	5.09868	0.0124666	PIK3C2G, AK4, MST1R, IGF1R, PIK3R5, RPS6KA6, ACVR1C, ERBB3, RPS6KC1, MAP3K21, PCK1, EPHB4, MAP2K3, CDK19, MAP3K1, PKLR, PRKCE, MINK1, LMTK3, MASTL, PTK2, CIT, CDK6, ETNK1, CMPK1, FAM20C, ATM, TNIK, MAP3K13, FGFR2, GNE	549	662	18713	1.59615	0.999993	0.433419	0.432499
UP_KW_MOLECULAR_FUNCTION	KW-0418~Kinase	31	5.09868	0.0295683	PIK3C2G, AK4, MST1R, IGF1R, PIK3R5, RPS6KA6, ACVR1C, ERBB3, RPS6KC1, MAP3K21, PCK1, EPHB4, MAP2K3, CDK19, MAP3K1, PKLR, PRKCE, MINK1, LMTK3, MASTL, PTK2, CIT, CDK6, ETNK1, CMPK1, FAM20C, ATM, TNIK, MAP3K13, FGFR2, GNE	368	693	12158	1.47789	0.924319	0.3411	0.329202
UP_SEQ_FEATURE	BINDING:ATP	28	4.60526	0.0402221	BLM, MST1R, IGF1R, RPS6KA6, ACVR1C, ERBB3, RPS6KC1, MAP3K21, EPHB4, EARS2, MAP2K3, CDK19, MAP3K1, PKLR, PRKCE, MINK1, LMTK3, LIG3, MASTL, PTK2, CIT, CDK6, CMPK1, FAM20C, ACSBG1, TNIK, MAP3K13, FGFR2	594	715	22511	1.48409	1	1	0.997981
INTERPRO	IPR011009:Protein kinase-like domain	24	3.94737	0.0416186	MAP2K3, CDK19, MAP3K1, PRKCE, MINK1, LMTK3, PIK3C2G, MST1R, MASTL, PTK2, CIT, IGF1R, RPS6KA6, CDK6, ACVR1C, ERBB3, RPS6KC1, ETNK1, MAP3K21, ATM, TNIK, MAP3K13, FGFR2, EPHB4	584	557	20908	1.54261	1	1	0.999098
GOTERM_MF_DIRECT	GO:0005524~ATP binding	57	9.375	0.0479891	PIK3C2G, UBE2L6, MKI67, AACS, ACTB, IGF1R, ACTG1, HELB, RPS6KA6, KIF13A, EPHB4, EARS2, MAP2K3, ATP6AP1, RFC1, PRKCE, MINK1, LMTK3, UBE2E2, LIG3, MASTL, SMC1A, RUNX2, CIT, CMPK1, FAM20C, ACSBG1, TNIK, MCM6, GNE, BLM, HSPA4L, TWF2, AK4, MST1R, ACVR1C, ERBB3, RPS6KC1, P2RY1, PMS2, MAP3K21, MDN1, UBE2F, ZRANB3, CDK19, MAP3K1, ATAD5, PKLR, PTK2, DNAJA1, MOV10, CDK6, ETNK1, ATM, MAP3K13, FGFR2, ITM2C	549	1529	18713	1.27069	1	0.922566	0.920608
GOTERM_MF_DIRECT	GO:0004672~protein kinase activity	23	3.78289	0.0519362	MAP2K3, CDK19, MAP3K1, PRKCE, MINK1, LMTK3, MST1R, MASTL, PRKAB1, PTK2, CIT, IGF1R, RPS6KA6, CDK6, ACVR1C, ERBB3, RPS6KC1, MAP3K21, ATM, TNIK, MAP3K13, FGFR2, EPHB4	549	517	18713	1.51638	1	0.978478	0.976401
UP_SEQ_FEATURE	DOMAIN:Protein kinase	21	3.45395	0.0592213	MAP2K3, CDK19, MAP3K1, PRKCE, MINK1, LMTK3, MST1R, MASTL, PTK2, CIT, IGF1R, RPS6KA6, CDK6, ACVR1C, ERBB3, RPS6KC1, MAP3K21, TNIK, MAP3K13, FGFR2, EPHB4	594	519	22511	1.53342	1	1	0.997981
INTERPRO	IPR017441:Protein kinase, ATP binding site	17	2.79605	0.0838311	MAP2K3, CDK19, MAP3K1, PRKCE, MINK1, LMTK3, MST1R, PTK2, CIT, IGF1R, RPS6KA6, CDK6, ACVR1C, MAP3K21, TNIK, FGFR2, EPHB4	584	391	20908	1.55658	1	1	0.999098
INTERPRO	IPR000719:Protein kinase, catalytic domain	21	3.45395	0.0868231	MAP2K3, CDK19, MAP3K1, PRKCE, MINK1, LMTK3, MST1R, MASTL, PTK2, CIT, IGF1R, RPS6KA6, CDK6, ACVR1C, ERBB3, RPS6KC1, MAP3K21, TNIK, MAP3K13, FGFR2, EPHB4	584	514	20908	1.4627	1	1	0.999098
GOTERM_BP_DIRECT	GO:0046777~protein autophosphorylation	10	1.64474	0.0978461	MAP3K1, MINK1, ATM, TNIK, MAP3K13, PTK2, EPHB4, FGFR2, IGF1R, HTATIP2	569	193	20094	1.82977	1	1	0.994304
UP_SEQ_FEATURE	NP_BIND:ATP	36	5.92105	0.118192	BLM, MST1R, MKI67, IGF1R, RPS6KA6, ACVR1C, ERBB3, RPS6KC1, KIF13A, MAP3K21, EPHB4, EARS2, MAP2K3, ZRANB3, CDK19, MAP3K1, PKLR, RFC1, ATAD5, PRKCE, MINK1, LMTK3, MASTL, SMC1A, PTK2, CIT, MOV10, CDK6, CMPK1, FAM20C, ACSBG1, MCM6, TNIK, MAP3K13, FGFR2, GNE	594	1077	22511	1.26676	1	1	0.997981
GOTERM_MF_DIRECT	GO:0004674~protein serine/threonine kinase activity	18	2.96053	0.129496	MAP2K3, CDK19, MAP3K1, PRKCE, MINK1, LMTK3, MASTL, CIT, RPS6KA6, CDK6, ACVR1C, RPS6KC1, FAM20C, MAP3K21, ATM, TNIK, MAP3K13, HTATIP2	549	428	18713	1.43351	1	1	0.998937
UP_KW_MOLECULAR_FUNCTION	KW-0723~Serine/threonine-protein kinase	17	2.79605	0.160904	MAP2K3, CDK19, MAP3K1, PRKCE, MINK1, LMTK3, MASTL, CIT, RPS6KA6, CDK6, ACVR1C, RPS6KC1, FAM20C, MAP3K21, ATM, TNIK, MAP3K13	368	403	12158	1.39366	1	1	0.976471
INTERPRO	IPR008271:Serine/threonine-protein kinase, active site	13	2.13816	0.222183	MAP2K3, CDK19, MAP3K1, PRKCE, MINK1, MASTL, CIT, RPS6KA6, CDK6, ACVR1C, MAP3K21, TNIK, MAP3K13	584	332	20908	1.40186	1	1	0.999098
UP_KW_LIGAND	KW-0547~Nucleotide-binding	71	11.6776	0.267039	PIK3C2G, UBE2L6, MKI67, RND3, AACS, ACTB, IGF1R, ACTG1, HELB, RPS6KA6, KIF13A, EPHB4, EARS2, MAP2K3, RFC1, PRKCE, MINK1, LMTK3, UBE2E2, LIG3, RHOF, MASTL, SMC1A, TUBA4A, DNM1, CIT, TUBB2B, TUBB2A, RAB31, RAB35, CMPK1, FAM20C, ACSBG1, TNIK, MCM6, ARL8A, GNE, HCN3, BLM, RAB5C, RRAD, HSPA4L, AK4, MST1R, GNAI2, ACVR1C, ERBB3, RPS6KC1, GNA11, P2RY1, MAP3K21, PCK1, MDN1, REM2, UBE2F, ZRANB3, CDK19, MAP…	239	1807	6582	1.08208	0.999974	1	1
SMART	SM00220:S_TKc	14	2.30263	0.412032	MAP2K3, CDK19, MAP3K1, PRKCE, MINK1, MASTL, CIT, RPS6KA6, CDK6, ACVR1C, RPS6KC1, MAP3K21, TNIK, MAP3K13	333	380	10615	1.17441	1	1	1
UP_KW_LIGAND	KW-0067~ATP-binding	51	8.38816	0.57096	PIK3C2G, UBE2L6, MKI67, AACS, ACTB, IGF1R, ACTG1, HELB, RPS6KA6, KIF13A, EPHB4, EARS2, MAP2K3, RFC1, PRKCE, MINK1, LMTK3, UBE2E2, LIG3, MASTL, SMC1A, CIT, CMPK1, FAM20C, ACSBG1, TNIK, MCM6, GNE, BLM, HSPA4L, AK4, MST1R, ACVR1C, ERBB3, RPS6KC1, P2RY1, MAP3K21, MDN1, UBE2F, ZRANB3, CDK19, MAP3K1, ATAD5, PKLR, PTK2, MOV10, CDK6, ETNK1, ATM, MAP3K13, FGFR2	239	1402	6582	1.0018	1	1	1
Annotation Cluster 18	Enrichment Score: 1.4257314698393557
Category	Term	Count	%	PValue	Genes	List Total	Pop Hits	Pop Total	Fold Enrichment	Bonferroni	Benjamini	FDR
UP_SEQ_FEATURE	DOMAIN:PNT	3	0.493421	0.0270984	EHF, SPDEF, ETV6	594	10	22511	11.3692	1	1	0.997981
INTERPRO	IPR003118:Pointed domain	3	0.493421	0.0301136	EHF, SPDEF, ETV6	584	10	20908	10.7404	1	1	0.999098
UP_SEQ_FEATURE	DNA_BIND:ETS	4	0.657895	0.0301607	SPIB, EHF, SPDEF, ETV6	594	26	22511	5.83035	1	1	0.997981
UP_SEQ_FEATURE	DOMAIN:ETS	4	0.657895	0.0332847	SPIB, EHF, SPDEF, ETV6	594	27	22511	5.61442	1	1	0.997981
SMART	SM00251:SAM_PNT	3	0.493421	0.0371767	EHF, SPDEF, ETV6	333	10	10615	9.56306	0.999961	1	1
INTERPRO	IPR000418:Ets domain	4	0.657895	0.042159	SPIB, EHF, SPDEF, ETV6	584	28	20908	5.11448	1	1	0.999098
INTERPRO	IPR013761:Sterile alpha motif/pointed domain	8	1.31579	0.0548208	EHF, SCML4, SASH1, SHANK2, EPHB4, SPDEF, ZCCHC14, ETV6	584	122	20908	2.34763	1	1	0.999098
SMART	SM00413:ETS	4	0.657895	0.0558021	SPIB, EHF, SPDEF, ETV6	333	28	10615	4.55384	1	1	1
Annotation Cluster 19	Enrichment Score: 1.4032276747369978
Category	Term	Count	%	PValue	Genes	List Total	Pop Hits	Pop Total	Fold Enrichment	Bonferroni	Benjamini	FDR
GOTERM_MF_DIRECT	GO:0031994~insulin-like growth factor I binding	4	0.657895	0.00573688	IGFBP5, IGFBP4, ITGAV, IGF1R	549	13	18713	10.4879	0.995572	0.307522	0.30687
INTERPRO	IPR009030:Insulin-like growth factor binding protein, N-terminal	8	1.31579	0.0742441	ERBB3, IGFBP5, IGFBP4, TMEM67, LTBP4, FBLN1, EPHB4, IGF1R	584	131	20908	2.18634	1	1	0.999098
GOTERM_MF_DIRECT	GO:0005520~insulin-like growth factor binding	3	0.493421	0.14487	IGFBP5, IGFBP4, IGF1R	549	23	18713	4.44595	1	1	0.998937
Annotation Cluster 20	Enrichment Score: 1.402040069781938
Category	Term	Count	%	PValue	Genes	List Total	Pop Hits	Pop Total	Fold Enrichment	Bonferroni	Benjamini	FDR
GOTERM_CC_DIRECT	GO:0030054~cell junction	44	7.23684	0.00123	GRB7, IGSF5, CXCR4, SLC3A2, PTPRK, ZDHHC2, ZNRF1, SCIN, SHARPIN, CDH2, OPHN1, FLRT3, NPTN, ITGAV, TNS3, ATP6V1C1, ATP6V0A1, HAVCR2, SNTA1, CEP68, MAP3K1, AFAP1L1, ATP6AP1, ANXA2, JUP, MINK1, SORBS2, KLHL24, GRIN2B, SORCS2, SORBS3, PTK2, TIAM1, GJB4, NFIA, VAPA, ABHD17A, PTPRA, CDHR2, RGS12, PKP3, SHANK2, ARL8A, RAI14	594	944	21179	1.66188	0.490567	0.0379884	0.0364633
UP_KW_CELLULAR_COMPONENT	KW-0965~Cell junction	39	6.41447	0.0167785	GRB7, IGSF5, CXCR4, SLC3A2, ZDHHC2, ZNRF1, SCIN, SHARPIN, CDH2, OPHN1, FLRT3, NPTN, ITGAV, TNS3, ATP6V1C1, ATP6V0A1, HAVCR2, SNTA1, AFAP1L1, ATP6AP1, JUP, MINK1, SORBS2, KLHL24, GRIN2B, SORCS2, SORBS3, PTK2, TIAM1, GJB4, VAPA, ABHD17A, PTPRA, CDHR2, RGS12, PKP3, SHANK2, ARL8A, RAI14	552	865	17960	1.46695	0.508687	0.0880869	0.0796976
GOTERM_CC_DIRECT	GO:0045202~synapse	31	5.09868	0.177004	HCN3, SLC3A2, ZDHHC2, ACTB, GNAI2, ZNRF1, SHARPIN, MAP1LC3A, CDH2, OPHN1, DPYSL3, NPTN, ATP6V1C1, YWHAG, ATP6V0A1, SNTA1, ATP6AP1, SEMA4B, MINK1, SORBS2, GRIN2B, SORCS2, ADRA2A, DNM1, TIAM1, ABHD17A, RAB18, RGS12, PFN1, SHANK2, ARL8A	594	895	21179	1.23497	1	0.978279	0.939005
UP_KW_CELLULAR_COMPONENT	KW-0770~Synapse	15	2.46711	0.674838	ATP6AP1, MINK1, SORCS2, ZDHHC2, GRIN2B, ZNRF1, SHARPIN, OPHN1, ABHD17A, NPTN, RGS12, SHANK2, ARL8A, ATP6V1C1, ATP6V0A1	552	500	17960	0.976087	1	1	0.926829
Annotation Cluster 21	Enrichment Score: 1.3862265400932567
Category	Term	Count	%	PValue	Genes	List Total	Pop Hits	Pop Total	Fold Enrichment	Bonferroni	Benjamini	FDR
INTERPRO	IPR011993:Pleckstrin homology-like domain	22	3.61842	0.00844831	GRB7, CARMIL3, RABGAP1, AFAP1L1, GAB1, PTK2, DEF6, DNM1, CIT, FGD3, TIAM1, NECAP2, SHARPIN, RGS3, OPHN1, PLEKHS1, MCF2L, RGS12, APBA1, TNS3, RALGPS1, SNTA1	584	424	20908	1.85762	0.999919	0.930737	0.92906
UP_SEQ_FEATURE	DOMAIN:PH	13	2.13816	0.0490016	GRB7, AFAP1L1, GAB1, DEF6, DNM1, CIT, FGD3, TIAM1, OPHN1, PLEKHS1, MCF2L, RALGPS1, SNTA1	594	265	22511	1.85911	1	1	0.997981
INTERPRO	IPR001849:Pleckstrin homology domain	13	2.13816	0.0667627	GRB7, AFAP1L1, GAB1, DEF6, DNM1, CIT, FGD3, TIAM1, OPHN1, PLEKHS1, MCF2L, RALGPS1, SNTA1	584	263	20908	1.76965	1	1	0.999098
SMART	SM00233:PH	13	2.13816	0.103176	GRB7, AFAP1L1, GAB1, DEF6, DNM1, CIT, FGD3, TIAM1, OPHN1, PLEKHS1, MCF2L, RALGPS1, SNTA1	333	254	10615	1.63149	1	1	1
Annotation Cluster 22	Enrichment Score: 1.3291762544618195
Category	Term	Count	%	PValue	Genes	List Total	Pop Hits	Pop Total	Fold Enrichment	Bonferroni	Benjamini	FDR
GOTERM_BP_DIRECT	GO:0008654~phospholipid biosynthetic process	6	0.986842	0.0325637	PCYT1A, ETNK1, GPAT3, ABHD5, SERINC5, PPARD	569	63	20094	3.36329	1	0.841015	0.835986
UP_KW_BIOLOGICAL_PROCESS	KW-1208~Phospholipid metabolism	6	0.986842	0.0544968	PCYT1A, ETNK1, PLA2G10, GPAT3, ABHD5, SERINC5	344	66	11003	2.90777	0.998222	0.546088	0.526758
UP_KW_BIOLOGICAL_PROCESS	KW-0594~Phospholipid biosynthesis	5	0.822368	0.0579917	PCYT1A, ETNK1, GPAT3, ABHD5, SERINC5	344	47	11003	3.40271	0.99883	0.546088	0.526758
Annotation Cluster 23	Enrichment Score: 1.3030830939421756
Category	Term	Count	%	PValue	Genes	List Total	Pop Hits	Pop Total	Fold Enrichment	Bonferroni	Benjamini	FDR
INTERPRO	IPR016167:FAD-binding, type 2, subdomain 1	3	0.493421	0.024538	AGPS, LDHD, XDH	584	9	20908	11.9338	1	1	0.999098
UP_SEQ_FEATURE	DOMAIN:FAD-binding PCMH-type	3	0.493421	0.0270984	AGPS, LDHD, XDH	594	10	22511	11.3692	1	1	0.997981
INTERPRO	IPR016166:FAD-binding, type 2	3	0.493421	0.0301136	AGPS, LDHD, XDH	584	10	20908	10.7404	1	1	0.999098
INTERPRO	IPR016169:CO dehydrogenase flavoprotein-like, FAD-binding, subdomain 2	3	0.493421	0.0301136	AGPS, LDHD, XDH	584	10	20908	10.7404	1	1	0.999098
GOTERM_MF_DIRECT	GO:0071949~FAD binding	4	0.657895	0.137591	CYB5R2, AGPS, LDHD, XDH	549	44	18713	3.09869	1	1	0.998937
GOTERM_MF_DIRECT	GO:0050660~flavin adenine dinucleotide binding	5	0.822368	0.183064	POR, CHDH, AGPS, LDHD, XDH	549	76	18713	2.24247	1	1	0.998937
Annotation Cluster 24	Enrichment Score: 1.3016483467307787
Category	Term	Count	%	PValue	Genes	List Total	Pop Hits	Pop Total	Fold Enrichment	Bonferroni	Benjamini	FDR
GOTERM_BP_DIRECT	GO:0045582~positive regulation of T cell differentiation	7	1.15132	0.00140743	CD74, XBP1, SMARCC1, SMARCD3, BAD, ARID2, ACTB	569	44	20094	5.61823	0.992891	0.18307	0.181975
GOTERM_BP_DIRECT	GO:0045597~positive regulation of cell differentiation	7	1.15132	0.0171261	SMAD1, SOCS3, SMARCC1, SMARCD3, ARID2, ACTB, MEN1	569	73	20094	3.38633	1	0.660956	0.657004
GOTERM_BP_DIRECT	GO:2000045~regulation of G1/S transition of mitotic cell cycle	6	0.986842	0.0237751	CDKN2D, SMARCC1, SMARCD3, ARID2, ACTB, MEN1	569	58	20094	3.65323	1	0.720089	0.715783
GOTERM_BP_DIRECT	GO:2000781~positive regulation of double-strand break repair	5	0.822368	0.0258542	SMARCC1, SMARCD3, TIMELESS, ARID2, ACTB	569	40	20094	4.41432	1	0.728478	0.724122
GOTERM_BP_DIRECT	GO:0070316~regulation of G0 to G1 transition	4	0.657895	0.0325678	SMARCC1, SMARCD3, ARID2, ACTB	569	25	20094	5.65033	1	0.841015	0.835986
GOTERM_CC_DIRECT	GO:0016514~SWI/SNF complex	4	0.657895	0.042596	SMARCC1, SMARCD3, ARID2, ACTB	594	28	21179	5.09355	1	0.435915	0.418415
GOTERM_BP_DIRECT	GO:2000819~regulation of nucleotide-excision repair	4	0.657895	0.0436096	SMARCC1, SMARCD3, ARID2, ACTB	569	28	20094	5.04494	1	0.988871	0.982958
GOTERM_CC_DIRECT	GO:0035060~brahma complex	3	0.493421	0.0570214	SMARCC1, SMARCD3, ACTB	594	14	21179	7.64033	1	0.480734	0.461435
GOTERM_CC_DIRECT	GO:0071564~npBAF complex	3	0.493421	0.0570214	SMARCC1, SMARCD3, ACTB	594	14	21179	7.64033	1	0.480734	0.461435
GOTERM_CC_DIRECT	GO:0016586~RSC complex	3	0.493421	0.0570214	SMARCC1, ARID2, ACTB	594	14	21179	7.64033	1	0.480734	0.461435
GOTERM_BP_DIRECT	GO:0030071~regulation of mitotic metaphase/anaphase transition	4	0.657895	0.0704666	SMARCC1, SMARCD3, ARID2, ACTB	569	34	20094	4.15466	1	1	0.994304
GOTERM_CC_DIRECT	GO:0071565~nBAF complex	3	0.493421	0.072503	SMARCC1, SMARCD3, ACTB	594	16	21179	6.68529	1	0.551829	0.529675
GOTERM_CC_DIRECT	GO:0070603~SWI/SNF superfamily-type complex	3	0.493421	0.0806925	SMARCC1, SMARCD3, ARID2	594	17	21179	6.29204	1	0.595441	0.571537
GOTERM_BP_DIRECT	GO:0006337~nucleosome disassembly	3	0.493421	0.0820244	SMARCC1, SMARCD3, ARID2	569	17	20094	6.23199	1	1	0.994304
GOTERM_CC_DIRECT	GO:0000776~kinetochore	8	1.31579	0.152261	CDT1, CENPF, SMARCC1, KANSL1, CENPM, ARID2, SMC1A, ACTB	594	157	21179	1.81681	1	0.897195	0.861177
GOTERM_BP_DIRECT	GO:0045663~positive regulation of myoblast differentiation	4	0.657895	0.181529	SMARCC1, SMARCD3, ARID2, ACTB	569	52	20094	2.71651	1	1	0.994304
GOTERM_BP_DIRECT	GO:0006338~chromatin remodeling	6	0.986842	0.479442	SMARCC1, SMARCD3, ARID2, NFRKB, ACTB, MEN1	569	161	20094	1.31607	1	1	0.994304
Annotation Cluster 25	Enrichment Score: 1.2722982651059345
Category	Term	Count	%	PValue	Genes	List Total	Pop Hits	Pop Total	Fold Enrichment	Bonferroni	Benjamini	FDR
UP_KW_DOMAIN	KW-0863~Zinc-finger	61	10.0329	0.00377742	PRDM8, TUT4, JADE1, ZC3HAV1L, ZFP608, PHF8, ZCCHC14, EEA1, RGS3, ZFP385C, ZXDC, REV3L, ARID2, USP49, PARP1, USP3, PRKCE, MSL2, VEZF1, LIG3, CIT, RNF169, ZEB1, ZFP41, RNF128, RNF207, PPARG, ADNP, ZFPM1, PPARD, KMT2E, DNMT1, USP16, ZFP704, TSHZ1, ZFP746, GATA6, UBR2, DTX4, TANK, FGD3, RAI1, NEURL1B, ZNRF1, ZNRF3, SHARPIN, ZKSCAN17, ESRRA, ZRANB3, CREBBP, MAP3K1, IRF2BP2, NR1D2, DNAJA1, ASXL1, SH3RF…	438	1492	15344	1.43227	0.0971361	0.10199	0.10199
GOTERM_MF_DIRECT	GO:0046872~metal ion binding	130	21.3816	0.00521605	PRDM8, STEAP3, CPNE7, JADE1, ZC3HAV1L, ZFP608, ANTXR2, GALNT10, RPS6KA6, CDH2, ZXDC, CHP1, ENPP3, ARID2, LMO4, PRKCE, HARBI1, USP3, LMTK3, ENTPD7, LIG3, PHOSPHO1, RNF128, ZFP41, PPA1, PLA2G10, S100A6, ADAM9, ADNP, NPTXR, ZFPM1, GNE, KMT2E, BLM, DNMT1, ZFP746, TSHZ1, ENDOD1, GATA6, UBR2, SLC1A5, DTX4, RAI1, SCIN, SHARPIN, PITRM1, AMDHD2, PCK1, S100A11, ESRRA, ZRANB3, SMAD1, CREBBP, SMAD4, EPHX2, S…	549	3577	18713	1.23878	0.992747	0.307522	0.30687
UP_KW_LIGAND	KW-0862~Zinc	85	13.9803	0.578172	PRDM8, TUT4, JADE1, ZC3HAV1L, ZFP608, PHF8, ZCCHC14, EEA1, CSRP2, RGS3, ZFP385C, ZXDC, REV3L, SLC39A8, ENPP3, ARID2, TNS3, GPR39, USP49, PARP1, LMO4, USP3, PRKCE, MSL2, SLC39A11, VEZF1, LIG3, CIT, RNF169, ZEB1, ZFP41, RNF128, RNF207, ADAM9, PPARG, ADNP, SMPDL3B, ZFPM1, PPARD, GNE, KMT2E, BLM, DNMT1, USP16, ZFP704, TSHZ1, ZFP746, GATA6, UBR2, DTX4, TANK, FGD3, RAI1, NEURL1B, ZNRF1, ZNRF3, SHARPIN,…	239	2350	6582	0.996119	1	1	1
UP_KW_LIGAND	KW-0479~Metal-binding	133	21.875	0.714846	PRDM8, STEAP3, CPNE7, JADE1, ZC3HAV1L, ZFP608, ANTXR2, GALNT10, RPS6KA6, RGS3, CDH2, ZXDC, CHP1, ENPP3, ARID2, LMO4, PRKCE, HARBI1, USP3, LMTK3, ENTPD7, LIG3, PHOSPHO1, RNF128, ZFP41, PPA1, PLA2G10, S100A6, ADAM9, ADNP, NPTXR, ZFPM1, GNE, KMT2E, BLM, DNMT1, ZFP746, TSHZ1, GATA6, UBR2, SLC1A5, DTX4, RAI1, SCIN, SHARPIN, PITRM1, AMDHD2, PCK1, S100A11, ESRRA, ZRANB3, SMAD1, CREBBP, SMAD4, EPHX2, SET…	239	3754	6582	0.975702	1	1	1
Annotation Cluster 26	Enrichment Score: 1.215650530184359
Category	Term	Count	%	PValue	Genes	List Total	Pop Hits	Pop Total	Fold Enrichment	Bonferroni	Benjamini	FDR
UP_SEQ_FEATURE	DOMAIN:CNH	3	0.493421	0.0580011	MINK1, TNIK, CIT	594	15	22511	7.57946	1	1	0.997981
SMART	SM00036:CNH	3	0.493421	0.0606055	MINK1, TNIK, CIT	333	13	10615	7.3562	1	1	1
INTERPRO	IPR001180:Citron-like	3	0.493421	0.0641357	MINK1, TNIK, CIT	584	15	20908	7.16027	1	1	0.999098
Annotation Cluster 27	Enrichment Score: 1.2092197477517297
Category	Term	Count	%	PValue	Genes	List Total	Pop Hits	Pop Total	Fold Enrichment	Bonferroni	Benjamini	FDR
GOTERM_BP_DIRECT	GO:0042989~sequestering of actin monomers	4	0.657895	0.00408499	SCIN, GSN, TWF2, PFN1	569	12	20094	11.7715	0.999999	0.341583	0.33954
GOTERM_MF_DIRECT	GO:0005546~phosphatidylinositol-4,5-bisphosphate binding	8	1.31579	0.0164398	AMER1, SCIN, GSN, ANXA2, RAB35, TWF2, APBA1, PFN1	549	90	18713	3.02983	1	0.499559	0.498498
KEGG_PATHWAY	mmu04666:Fc gamma R-mediated phagocytosis	8	1.31579	0.030665	MARCKSL1, SCIN, GSN, PRKCE, PLA2G4B, ARPC1B, ARPC1A, DOCK1	295	92	8992	2.65055	0.99992	0.354012	0.337655
GOTERM_BP_DIRECT	GO:0051016~barbed-end actin filament capping	3	0.493421	0.127222	SCIN, GSN, TWF2	569	22	20094	4.81563	1	1	0.994304
UP_KW_MOLECULAR_FUNCTION	KW-0009~Actin-binding	10	1.64474	0.41112	MARCKSL1, SCIN, GSN, ARPC1B, JMY, ARPC1A, TWF2, PFN1, MTSS1, SNTA1	368	266	12158	1.24203	1	1	0.976471
GOTERM_MF_DIRECT	GO:0051015~actin filament binding	8	1.31579	0.515726	MARCKSL1, SCIN, GSN, ARPC1B, ARPC1A, GAS2, TWF2, MTSS1	549	230	18713	1.18559	1	1	0.998937
Annotation Cluster 28	Enrichment Score: 1.2005940605268386
Category	Term	Count	%	PValue	Genes	List Total	Pop Hits	Pop Total	Fold Enrichment	Bonferroni	Benjamini	FDR
UP_SEQ_FEATURE	NP_BIND:GTP	18	2.96053	0.00288348	RAB5C, RRAD, RHOF, RND3, TUBA4A, RAB11A, DNM1, GNAI2, TUBB2B, TUBB2A, RAB31, GNA11, RAB35, RAB18, GNAS, PCK1, REM2, ARL8A	594	302	22511	2.25878	0.996731	0.381004	0.380043
GOTERM_MF_DIRECT	GO:0003924~GTPase activity	18	2.96053	0.0160972	RAB5C, RRAD, ENTPD7, RHOF, RND3, TUBA4A, RAB11A, DNM1, GNAI2, TUBB2B, TUBB2A, RAB31, GNA11, RAB35, RAB18, GNAS, REM2, ARL8A	549	326	18713	1.88203	1	0.499559	0.498498
UP_SEQ_FEATURE	MOTIF:Effector region	7	1.15132	0.03468	RAB5C, RAB31, RAB35, RAB18, RHOF, RND3, RAB11A	594	92	22511	2.88349	1	1	0.997981
INTERPRO	IPR001806:Small GTPase superfamily	9	1.48026	0.035588	RAB5C, RAB31, RRAD, RAB35, RAB18, RHOF, RND3, REM2, RAB11A	584	135	20908	2.38676	1	1	0.999098
GOTERM_MF_DIRECT	GO:0005525~GTP binding	19	3.125	0.040377	RAB5C, RRAD, AK4, RHOF, RND3, TUBA4A, RAB11A, DNM1, GNAI2, TUBB2B, TUBB2A, RAB31, GNA11, RAB35, RAB18, GNAS, PCK1, REM2, ARL8A	549	392	18713	1.65211	1	0.884537	0.882659
UP_KW_LIGAND	KW-0342~GTP-binding	19	3.125	0.0720019	RAB5C, RRAD, AK4, RHOF, RND3, TUBA4A, RAB11A, DNM1, GNAI2, TUBB2B, TUBB2A, RAB31, GNA11, RAB35, RAB18, GNAS, PCK1, REM2, ARL8A	239	344	6582	1.52109	0.921186	0.816021	0.816021
UP_SEQ_FEATURE	LIPID:S-geranylgeranyl cysteine	6	0.986842	0.140021	RAB5C, RAB31, RAB35, RAB18, RHOF, RAB11A	594	104	22511	2.18638	1	1	0.997981
INTERPRO	IPR005225:Small GTP-binding protein domain	8	1.31579	0.182431	RAB5C, RAB31, RAB35, RAB18, RHOF, RND3, ARL8A, RAB11A	584	166	20908	1.72537	1	1	0.999098
GOTERM_MF_DIRECT	GO:0019003~GDP binding	5	0.822368	0.21937	RAB5C, RAB31, RAB35, RAB18, PCK1	549	82	18713	2.07839	1	1	0.998937
INTERPRO	IPR027417:P-loop containing nucleoside triphosphate hydrolase	31	5.09868	0.221604	UTP25, BLM, RAB5C, RRAD, AK4, RND3, GNAI2, HELB, GNA11, KIF13A, CHST15, REM2, MDN1, ZRANB3, RFC1, ATAD5, NAV2, RHOF, SMC1A, RAB11A, DNM1, ASPM, MOV10, RAB31, RAB35, RAB18, GNAS, CMPK1, CENPM, MCM6, ARL8A	584	925	20908	1.19983	1	1	0.999098
UP_KW_PTM	KW-0636~Prenylation	9	1.48026	0.300531	DNAJA1, RAB5C, INPP5A, RAB31, RAB35, RAB18, RHOF, RND3, RAB11A	490	166	12816	1.41805	0.999936	0.673905	0.649837
Annotation Cluster 29	Enrichment Score: 1.1558989536808102
Category	Term	Count	%	PValue	Genes	List Total	Pop Hits	Pop Total	Fold Enrichment	Bonferroni	Benjamini	FDR
GOTERM_BP_DIRECT	GO:0010923~negative regulation of phosphatase activity	4	0.657895	0.00519992	PPP1R26, SH3RF2, URI1, CHP1	569	13	20094	10.866	1	0.372696	0.370468
UP_KW_MOLECULAR_FUNCTION	KW-0650~Protein phosphatase inhibitor	3	0.493421	0.206561	PPP1R26, SH3RF2, URI1	368	28	12158	3.53979	1	1	0.976471
GOTERM_MF_DIRECT	GO:0004864~protein phosphatase inhibitor activity	3	0.493421	0.317146	PPP1R26, SH3RF2, URI1	549	39	18713	2.62197	1	1	0.998937
Annotation Cluster 30	Enrichment Score: 1.1362529961471695
Category	Term	Count	%	PValue	Genes	List Total	Pop Hits	Pop Total	Fold Enrichment	Bonferroni	Benjamini	FDR
GOTERM_BP_DIRECT	GO:0060391~positive regulation of SMAD protein import into nucleus	4	0.657895	0.0155387	SMAD4, TGFB1, PARP1, PPARG	569	19	20094	7.43465	1	0.627265	0.623515
GOTERM_BP_DIRECT	GO:1902895~positive regulation of pri-miRNA transcription from RNA polymerase II promoter	6	0.986842	0.0529308	SMAD1, SMAD4, TGFB1, MRTFB, PPARG, FOXO3	569	72	20094	2.94288	1	1	0.994304
GOTERM_BP_DIRECT	GO:0030308~negative regulation of cell growth	8	1.31579	0.0835307	CDKN2D, SERTAD3, SMAD4, TGFB1, RRAD, PPARG, CCAR2, PPARD	569	133	20094	2.12419	1	1	0.994304
GOTERM_BP_DIRECT	GO:0010862~positive regulation of pathway-restricted SMAD protein phosphorylation	3	0.493421	0.414971	SMAD4, TGFB1, PPARG	569	50	20094	2.11888	1	1	0.994304
Annotation Cluster 31	Enrichment Score: 1.1230281029946594
Category	Term	Count	%	PValue	Genes	List Total	Pop Hits	Pop Total	Fold Enrichment	Bonferroni	Benjamini	FDR
UP_SEQ_FEATURE	METAL:Zinc 3	6	0.986842	0.0549356	CREBBP, USP16, USP49, USP3, SETDB2, ZFPM1	594	78	22511	2.91518	1	1	0.997981
UP_SEQ_FEATURE	METAL:Zinc 1	13	2.13816	0.0642356	KMT2E, CREBBP, DNMT1, USP16, USP49, TUT4, USP3, SETDB2, EEA1, DNAJA1, FGD3, SMPDL3B, ZFPM1	594	277	22511	1.77857	1	1	0.997981
UP_SEQ_FEATURE	METAL:Zinc 2	12	1.97368	0.12114	KMT2E, FGD3, EEA1, DNAJA1, CREBBP, DNMT1, USP16, USP49, USP3, SETDB2, SMPDL3B, ZFPM1	594	279	22511	1.62999	1	1	0.997981
Annotation Cluster 32	Enrichment Score: 1.0978338000610137
Category	Term	Count	%	PValue	Genes	List Total	Pop Hits	Pop Total	Fold Enrichment	Bonferroni	Benjamini	FDR
UP_SEQ_FEATURE	DOMAIN:Thyroglobulin type-1	3	0.493421	0.0651605	CD74, IGFBP5, IGFBP4	594	16	22511	7.10574	1	1	0.997981
INTERPRO	IPR000716:Thyroglobulin type-1	3	0.493421	0.0801184	CD74, IGFBP5, IGFBP4	584	17	20908	6.31789	1	1	0.999098
SMART	SM00211:TY	3	0.493421	0.0974499	CD74, IGFBP5, IGFBP4	333	17	10615	5.62533	1	1	1
Annotation Cluster 33	Enrichment Score: 1.0939756908337066
Category	Term	Count	%	PValue	Genes	List Total	Pop Hits	Pop Total	Fold Enrichment	Bonferroni	Benjamini	FDR
GOTERM_BP_DIRECT	GO:0035987~endodermal cell differentiation	5	0.822368	0.00856195	LAMB3, HSBP1, LAMA3, GATA6, ITGAV	569	29	20094	6.08872	1	0.4422	0.439555
KEGG_PATHWAY	mmu05222:Small cell lung cancer	6	0.986842	0.187981	CDK6, LAMB3, LAMA3, ITGAV, PTGS2, PTK2	295	93	8992	1.96654	1	0.880943	0.840239
KEGG_PATHWAY	mmu04512:ECM-receptor interaction	5	0.822368	0.324628	COL1A1, LAMB3, GP1BB, LAMA3, ITGAV	295	88	8992	1.7319	1	1	0.956954
Annotation Cluster 34	Enrichment Score: 1.0916646872996132
Category	Term	Count	%	PValue	Genes	List Total	Pop Hits	Pop Total	Fold Enrichment	Bonferroni	Benjamini	FDR
GOTERM_MF_DIRECT	GO:0001223~transcription coactivator binding	7	1.15132	0.00294749	CREBBP, SMAD4, GATA6, FOXO1, TEAD2, CIT, PPARD	549	49	18713	4.86937	0.938001	0.307522	0.30687
BIOCARTA	m_wntPathway:WNT Signaling Pathway	3	0.493421	0.411435	CREBBP, SMAD4, PPARD	70	26	1286	2.11978	1	1	1
GOTERM_MF_DIRECT	GO:0061629~RNA polymerase II sequence-specific DNA binding transcription factor binding	8	1.31579	0.437777	RBL2, CREBBP, SMAD4, PARP1, GATA6, PPARG, ZFPM1, PPARD	549	214	18713	1.27423	1	1	0.998937
Annotation Cluster 35	Enrichment Score: 1.0750594919805798
Category	Term	Count	%	PValue	Genes	List Total	Pop Hits	Pop Total	Fold Enrichment	Bonferroni	Benjamini	FDR
KEGG_PATHWAY	mmu04611:Platelet activation	10	1.64474	0.0201961	COL1A1, GP1BB, PLA2G4B, P2RY1, GNAS, ORAI1, ACTB, GNAI2, ACTG1, PIK3R5	295	124	8992	2.45817	0.997934	0.291401	0.277937
KEGG_PATHWAY	mmu04921:Oxytocin signaling pathway	9	1.48026	0.128313	OXTR, PLA2G4B, GNAS, PTGS2, PRKAB1, ACTB, GNAI2, ACTG1, PIK3R5	295	153	8992	1.79302	1	0.827212	0.788991
KEGG_PATHWAY	mmu04971:Gastric acid secretion	5	0.822368	0.229764	GNAS, SSTR2, ACTB, GNAI2, ACTG1	295	75	8992	2.03209	1	0.880943	0.840239
Annotation Cluster 36	Enrichment Score: 1.0697639721154124
Category	Term	Count	%	PValue	Genes	List Total	Pop Hits	Pop Total	Fold Enrichment	Bonferroni	Benjamini	FDR
GOTERM_BP_DIRECT	GO:0033674~positive regulation of kinase activity	7	1.15132	0.0132435	CD74, ERBB3, LMO4, MST1R, EPHB4, FGFR2, IGF1R	569	69	20094	3.58264	1	0.57224	0.568818
INTERPRO	IPR001245:Serine-threonine/tyrosine-protein kinase catalytic domain	10	1.64474	0.0182078	ACVR1C, ERBB3, LMTK3, MAP3K21, MST1R, MAP3K13, PTK2, EPHB4, FGFR2, IGF1R	584	142	20908	2.52122	1	1	0.999098
GOTERM_CC_DIRECT	GO:0043235~receptor complex	12	1.97368	0.0567524	VIPR1, GPRC5A, ACVR1C, ERBB3, PTPRA, PPARG, MST1R, EPHB4, FGFR2, ADRA2A, IGF1R, CRLF2	594	228	21179	1.87657	1	0.480734	0.461435
INTERPRO	IPR008266:Tyrosine-protein kinase, active site	7	1.15132	0.0586014	ERBB3, LMTK3, MST1R, PTK2, EPHB4, FGFR2, IGF1R	584	99	20908	2.53141	1	1	0.999098
INTERPRO	IPR020635:Tyrosine-protein kinase, catalytic domain	6	0.986842	0.0758021	ERBB3, MST1R, PTK2, EPHB4, FGFR2, IGF1R	584	81	20908	2.65195	1	1	0.999098
GOTERM_BP_DIRECT	GO:0048661~positive regulation of smooth muscle cell proliferation	6	0.986842	0.100106	EDN1, TGFB1, PTGS2, PTK2, FGFR2, IGF1R	569	87	20094	2.43549	1	1	0.994304
SMART	SM00219:TyrKc	6	0.986842	0.109349	ERBB3, MST1R, PTK2, EPHB4, FGFR2, IGF1R	333	81	10615	2.36125	1	1	1
GOTERM_BP_DIRECT	GO:0007169~transmembrane receptor protein tyrosine kinase signaling pathway	7	1.15132	0.117885	ERBB3, MST1R, NGF, PTK2, EPHB4, FGFR2, IGF1R	569	118	20094	2.09493	1	1	0.994304
UP_KW_MOLECULAR_FUNCTION	KW-0829~Tyrosine-protein kinase	7	1.15132	0.122961	MAP2K3, ERBB3, MST1R, PTK2, EPHB4, FGFR2, IGF1R	368	112	12158	2.06488	0.999987	1	0.976471
GOTERM_MF_DIRECT	GO:0004714~transmembrane receptor protein tyrosine kinase activity	7	1.15132	0.125411	MAP2K3, ERBB3, MST1R, PTK2, EPHB4, FGFR2, IGF1R	549	116	18713	2.05689	1	1	0.998937
GOTERM_MF_DIRECT	GO:0004713~protein tyrosine kinase activity	6	0.986842	0.298219	MAP2K3, MST1R, PTK2, EPHB4, FGFR2, IGF1R	549	124	18713	1.6493	1	1	0.998937
GOTERM_BP_DIRECT	GO:0007409~axonogenesis	5	0.822368	0.403299	STMN1, PTK2, ACTB, FGFR2, IGF1R	569	114	20094	1.54889	1	1	0.994304
Annotation Cluster 37	Enrichment Score: 1.0665714955603203
Category	Term	Count	%	PValue	Genes	List Total	Pop Hits	Pop Total	Fold Enrichment	Bonferroni	Benjamini	FDR
SMART	SM00314:RA	4	0.657895	0.0608521	GRB7, RASSF4, RASSF9, RIN2	333	29	10615	4.39681	1	1	1
UP_SEQ_FEATURE	DOMAIN:Ras-associating	4	0.657895	0.0929677	GRB7, RASSF4, RASSF9, RIN2	594	41	22511	3.6973	1	1	0.997981
INTERPRO	IPR000159:Ras-association	4	0.657895	0.111603	GRB7, RASSF4, RASSF9, RIN2	584	42	20908	3.40965	1	1	0.999098
Annotation Cluster 38	Enrichment Score: 1.0264399850648465
Category	Term	Count	%	PValue	Genes	List Total	Pop Hits	Pop Total	Fold Enrichment	Bonferroni	Benjamini	FDR
UP_SEQ_FEATURE	DOMAIN:FAD-binding FR-type	3	0.493421	0.0882215	CYB5R2, POR, DUOX2	594	19	22511	5.98379	1	1	0.997981
INTERPRO	IPR017927:Ferredoxin reductase-type FAD-binding domain	3	0.493421	0.0971746	CYB5R2, POR, DUOX2	584	19	20908	5.65285	1	1	0.999098
INTERPRO	IPR017938:Riboflavin synthase-like beta-barrel	3	0.493421	0.0971746	CYB5R2, POR, DUOX2	584	19	20908	5.65285	1	1	0.999098
Annotation Cluster 39	Enrichment Score: 1.025813753031836
Category	Term	Count	%	PValue	Genes	List Total	Pop Hits	Pop Total	Fold Enrichment	Bonferroni	Benjamini	FDR
GOTERM_BP_DIRECT	GO:0046513~ceramide biosynthetic process	4	0.657895	0.075523	ELOVL1, ASAH1, SPTLC1, CERS2	569	35	20094	4.03595	1	1	0.994304
KEGG_PATHWAY	mmu00600:Sphingolipid metabolism	5	0.822368	0.0993924	ASAH1, SPTLC1, HEXA, SGPP2, CERS2	295	54	8992	2.82235	1	0.734534	0.700595
KEGG_PATHWAY	mmu04071:Sphingolipid signaling pathway	8	1.31579	0.111462	ASAH1, SPTLC1, PRKCE, PPP2R5B, CTSD, SGPP2, GNAI2, CERS2	295	124	8992	1.96654	1	0.79486	0.758134
Annotation Cluster 40	Enrichment Score: 1.0222141974879908
Category	Term	Count	%	PValue	Genes	List Total	Pop Hits	Pop Total	Fold Enrichment	Bonferroni	Benjamini	FDR
UP_KW_LIGAND	KW-0274~FAD	11	1.80921	0.0132648	CYB5R2, POR, STEAP3, RETSAT, CHDH, AGPS, LDHD, PIPOX, XDH, DUOX2, PAOX	239	123	6582	2.4629	0.36493	0.277487	0.277487
UP_SEQ_FEATURE	NP_BIND:FAD	7	1.15132	0.0150404	CYB5R2, POR, CHDH, AGPS, PIPOX, XDH, PAOX	594	76	22511	3.49054	1	1	0.997981
UP_KW_LIGAND	KW-0285~Flavoprotein	11	1.80921	0.0163228	CYB5R2, POR, STEAP3, RETSAT, CHDH, AGPS, LDHD, PIPOX, XDH, DUOX2, PAOX	239	127	6582	2.38533	0.428536	0.277487	0.277487
GOTERM_MF_DIRECT	GO:0071949~FAD binding	4	0.657895	0.137591	CYB5R2, AGPS, LDHD, XDH	549	44	18713	3.09869	1	1	0.998937
GOTERM_MF_DIRECT	GO:0050660~flavin adenine dinucleotide binding	5	0.822368	0.183064	POR, CHDH, AGPS, LDHD, XDH	549	76	18713	2.24247	1	1	0.998937
UP_SEQ_FEATURE	BINDING:FAD	4	0.657895	0.230796	POR, STEAP3, XDH, PAOX	594	63	22511	2.40618	1	1	0.997981
GOTERM_MF_DIRECT	GO:0016491~oxidoreductase activity	19	3.125	0.568768	STEAP3, RETSAT, PIPOX, PTGS2, PHF8, CYB5R2, POR, PRDX5, IMPDH1, PRDX1, CHDH, LDHD, GPD1, AGPS, CDO1, XDH, LBR, HTATIP2, PAOX	549	627	18713	1.0329	1	1	0.998937
UP_KW_MOLECULAR_FUNCTION	KW-0560~Oxidoreductase	19	3.125	0.616845	STEAP3, RETSAT, PIPOX, PTGS2, PHF8, CYB5R2, POR, PRDX5, IMPDH1, PRDX1, CHDH, LDHD, GPD1, CDO1, XDH, LBR, DUOX2, HTATIP2, PAOX	368	625	12158	1.00436	1	1	0.976471
Annotation Cluster 41	Enrichment Score: 1.011079018369159
Category	Term	Count	%	PValue	Genes	List Total	Pop Hits	Pop Total	Fold Enrichment	Bonferroni	Benjamini	FDR
GOTERM_BP_DIRECT	GO:0001657~ureteric bud development	5	0.822368	0.0462387	SMAD1, TGFB1, SMAD5, FGFR2, SMAD7	569	48	20094	3.6786	1	1	0.994304
GOTERM_BP_DIRECT	GO:0060348~bone development	6	0.986842	0.0964612	ASXL1, AMER1, SMAD1, GNAS, SMAD5, FGFR2	569	86	20094	2.46381	1	1	0.994304
GOTERM_BP_DIRECT	GO:0009880~embryonic pattern specification	3	0.493421	0.207685	SMAD1, SMAD5, FGFR2	569	30	20094	3.53146	1	1	0.994304
Annotation Cluster 42	Enrichment Score: 0.9840320430533205
Category	Term	Count	%	PValue	Genes	List Total	Pop Hits	Pop Total	Fold Enrichment	Bonferroni	Benjamini	FDR
GOTERM_CC_DIRECT	GO:0005783~endoplasmic reticulum	58	9.53947	0.0503145	MCFD2, TMEM41B, ZDHHC2, ABHD12, SPTLC1, CREB3L3, SCP2, DUOXA2, CHP1, TSPO, KIFAP3, LBR, ELOVL1, DGAT2, PCYT1A, ATP6AP1, SSR4, IFNGR1, PRKCE, FNDC3B, RGMA, TAPBP, MINPP1, POR, RNF128, CHIL1, ACSBG1, CERS2, RETSAT, DERL3, LAMA3, HACD3, PTGS2, CLN6, PLD3, APOO, FLRT3, TMEM67, AGR2, SARAF, GPAT3, PCK1, DUOX2, CD74, TRAPPC3, XBP1, NDFIP2, POU2F1, TMEM50B, TMEM132A, H13, SGPP2, VMP1, DNAJA1, COL1A1, VA…	594	1632	21179	1.26715	1	0.480734	0.461435
GOTERM_CC_DIRECT	GO:0005789~endoplasmic reticulum membrane	32	5.26316	0.115346	RETSAT, TMEM41B, DERL3, PTGS2, ZDHHC2, PLD3, ABHD12, APOO, SPTLC1, CREB3L3, FLRT3, TMEM67, DUOXA2, ANXA7, GPAT3, LBR, CD74, ELOVL1, DGAT2, PCYT1A, ATP6AP1, SSR4, TMEM50B, TMEM132A, H13, GRIN2B, SGPP2, TAPBP, VMP1, POR, VAPA, CERS2	594	883	21179	1.29214	1	0.738714	0.709058
UP_KW_CELLULAR_COMPONENT	KW-0256~Endoplasmic reticulum	44	7.23684	0.192401	MCFD2, RETSAT, TMEM41B, DERL3, HACD3, PTGS2, ZDHHC2, PLD3, ABHD12, APOO, SPTLC1, CREB3L3, SCP2, FLRT3, TMEM67, DUOXA2, AGR2, CHP1, SARAF, GPAT3, PCK1, LBR, CD74, TRAPPC3, ELOVL1, XBP1, DGAT2, PCYT1A, ATP6AP1, SSR4, TMEM50B, TMEM132A, H13, SGPP2, TAPBP, VMP1, DNAJA1, MINPP1, POR, VAPA, CHIL1, ACSBG1, CRAT, CERS2	552	1226	17960	1.1677	0.999873	0.703883	0.636847
Annotation Cluster 43	Enrichment Score: 0.9637031657112463
Category	Term	Count	%	PValue	Genes	List Total	Pop Hits	Pop Total	Fold Enrichment	Bonferroni	Benjamini	FDR
UP_SEQ_FEATURE	DOMAIN:Fork-head	4	0.657895	0.0512914	FOXN3, FOXO3, FOXN2, FOXO1	594	32	22511	4.73716	1	1	0.997981
UP_SEQ_FEATURE	DNA_BIND:Fork-head	4	0.657895	0.12056	FOXN3, FOXO3, FOXN2, FOXO1	594	46	22511	3.29542	1	1	0.997981
INTERPRO	IPR001766:Transcription factor, fork head	4	0.657895	0.136377	FOXN3, FOXO3, FOXN2, FOXO1	584	46	20908	3.11316	1	1	0.999098
SMART	SM00339:FH	4	0.657895	0.165652	FOXN3, FOXO3, FOXN2, FOXO1	333	45	10615	2.8335	1	1	1
Annotation Cluster 44	Enrichment Score: 0.9264357696950829
Category	Term	Count	%	PValue	Genes	List Total	Pop Hits	Pop Total	Fold Enrichment	Bonferroni	Benjamini	FDR
GOTERM_BP_DIRECT	GO:0019216~regulation of lipid metabolic process	6	0.986842	0.00703713	GPR39, PRKCE, NR1D2, PPARG, PPARD, CERS2	569	43	20094	4.92762	1	0.420689	0.418173
INTERPRO	IPR013088:Zinc finger, NHR/GATA-type	5	0.822368	0.0743531	ESRRA, GATA6, NR1D2, PPARG, PPARD	584	57	20908	3.14047	1	1	0.999098
UP_SEQ_FEATURE	DOMAIN:Nuclear receptor	4	0.657895	0.103664	ESRRA, NR1D2, PPARG, PPARD	594	43	22511	3.52533	1	1	0.997981
UP_SEQ_FEATURE	ZN_FING:NR C4-type	4	0.657895	0.12056	ESRRA, NR1D2, PPARG, PPARD	594	46	22511	3.29542	1	1	0.997981
UP_SEQ_FEATURE	DNA_BIND:Nuclear receptor	4	0.657895	0.12056	ESRRA, NR1D2, PPARG, PPARD	594	46	22511	3.29542	1	1	0.997981
UP_SEQ_FEATURE	DOMAIN:NR LBD	4	0.657895	0.138386	ESRRA, NR1D2, PPARG, PPARD	594	49	22511	3.09366	1	1	0.997981
INTERPRO	IPR001628:Zinc finger, nuclear hormone receptor-type	4	0.657895	0.142842	ESRRA, NR1D2, PPARG, PPARD	584	47	20908	3.04693	1	1	0.999098
INTERPRO	IPR001723:Steroid hormone receptor	4	0.657895	0.149408	ESRRA, NR1D2, PPARG, PPARD	584	48	20908	2.98345	1	1	0.999098
INTERPRO	IPR000536:Nuclear hormone receptor, ligand-binding, core	4	0.657895	0.156068	ESRRA, NR1D2, PPARG, PPARD	584	49	20908	2.92256	1	1	0.999098
SMART	SM00399:ZnF_C4	4	0.657895	0.181212	ESRRA, NR1D2, PPARG, PPARD	333	47	10615	2.71293	1	1	1
SMART	SM00430:HOLI	4	0.657895	0.197145	ESRRA, NR1D2, PPARG, PPARD	333	49	10615	2.60219	1	1	1
GOTERM_MF_DIRECT	GO:0004879~RNA polymerase II transcription factor activity, ligand-activated sequence-specific DNA binding	4	0.657895	0.202425	ESRRA, NR1D2, PPARG, PPARD	549	53	18713	2.5725	1	1	0.998937
GOTERM_BP_DIRECT	GO:0009755~hormone-mediated signaling pathway	3	0.493421	0.344137	NR1D2, PPARG, PPARD	569	43	20094	2.46381	1	1	0.994304
Annotation Cluster 45	Enrichment Score: 0.9061619394974768
Category	Term	Count	%	PValue	Genes	List Total	Pop Hits	Pop Total	Fold Enrichment	Bonferroni	Benjamini	FDR
INTERPRO	IPR000953:Chromo domain/shadow	4	0.657895	0.050176	CBX7, SMARCC1, CBX3, CBX2	584	30	20908	4.77352	1	1	0.999098
SMART	SM00298:CHROMO	4	0.657895	0.0661077	CBX7, SMARCC1, CBX3, CBX2	333	30	10615	4.25025	1	1	1
INTERPRO	IPR023779:Chromo domain, conserved site	3	0.493421	0.0801184	CBX7, CBX3, CBX2	584	17	20908	6.31789	1	1	0.999098
GOTERM_CC_DIRECT	GO:0000792~heterochromatin	5	0.822368	0.104357	CBX7, DNMT1, CBX3, CBX2, TNKS1BP1	594	64	21179	2.78554	1	0.697408	0.66941
UP_SEQ_FEATURE	DOMAIN:Chromo	3	0.493421	0.130859	CBX7, CBX3, CBX2	594	24	22511	4.73716	1	1	0.997981
INTERPRO	IPR023780:Chromo domain	3	0.493421	0.133858	CBX7, CBX3, CBX2	584	23	20908	4.66974	1	1	0.999098
INTERPRO	IPR016197:Chromo domain-like	3	0.493421	0.193249	CBX7, CBX3, CBX2	584	29	20908	3.70359	1	1	0.999098
GOTERM_MF_DIRECT	GO:0035064~methylated histone binding	6	0.986842	0.599978	KMT2E, CBX7, CBX3, CBX2, PHF19, PHF8	549	178	18713	1.14895	1	1	0.998937
Annotation Cluster 46	Enrichment Score: 0.8402669541093152
Category	Term	Count	%	PValue	Genes	List Total	Pop Hits	Pop Total	Fold Enrichment	Bonferroni	Benjamini	FDR
INTERPRO	IPR004087:K Homology domain	4	0.657895	0.0887935	MEX3A, KRR1, PCBP4, ANKHD1	584	38	20908	3.76857	1	1	0.999098
SMART	SM00322:KH	4	0.657895	0.114886	MEX3A, KRR1, PCBP4, ANKHD1	333	38	10615	3.35546	1	1	1
UP_SEQ_FEATURE	DOMAIN:KH	3	0.493421	0.149016	KRR1, PCBP4, ANKHD1	594	26	22511	4.37277	1	1	0.997981
INTERPRO	IPR004088:K Homology domain, type 1	3	0.493421	0.286451	MEX3A, PCBP4, ANKHD1	584	38	20908	2.82642	1	1	0.999098
Annotation Cluster 47	Enrichment Score: 0.837736545173172
Category	Term	Count	%	PValue	Genes	List Total	Pop Hits	Pop Total	Fold Enrichment	Bonferroni	Benjamini	FDR
GOTERM_BP_DIRECT	GO:0051968~positive regulation of synaptic transmission, glutamatergic	5	0.822368	0.0218182	OXTR, ADORA2A, PTGS2, GRIN2B, SHANK2	569	38	20094	4.64666	1	0.702987	0.698783
GOTERM_BP_DIRECT	GO:0007613~memory	6	0.986842	0.231288	OXTR, EIF4EBP2, NGF, PTGS2, GRIN2B, SHANK2	569	116	20094	1.82662	1	1	0.994304
GOTERM_BP_DIRECT	GO:0007612~learning	3	0.493421	0.607881	PTGS2, GRIN2B, SHANK2	569	72	20094	1.47144	1	1	0.994304
Annotation Cluster 48	Enrichment Score: 0.8343105164115415
Category	Term	Count	%	PValue	Genes	List Total	Pop Hits	Pop Total	Fold Enrichment	Bonferroni	Benjamini	FDR
UP_SEQ_FEATURE	PROPEP:Removed in mature form	14	2.30263	0.0344793	PLAUR, LYPD3, RHOF, PLET1, RND3, LIPA, RAB11A, RGMA, DNAJA1, INPP5A, MAP1LC3A, RAB18, LY6D, CD55	594	279	22511	1.90166	1	1	0.997981
SMART	SM00134:LU	4	0.657895	0.0377478	GML, PLAUR, LY6D, LYPD3	333	24	10615	5.31281	0.999967	1	1
INTERPRO	IPR016054:Ly-6 antigen / uPA receptor -like	4	0.657895	0.0942961	GML, PLAUR, LY6D, LYPD3	584	39	20908	3.67194	1	1	0.999098
GOTERM_CC_DIRECT	GO:0031225~anchored component of membrane	8	1.31579	0.159294	PLAUR, LY6D, ALPI, LYPD3, SMPDL3B, PLET1, CD55, RGMA	594	159	21179	1.79396	1	0.901444	0.865255
UP_KW_PTM	KW-0336~GPI-anchor	8	1.31579	0.360663	PLAUR, LY6D, ALPI, LYPD3, SMPDL3B, PLET1, CD55, RGMA	490	152	12816	1.37658	0.999994	0.673905	0.649837
UP_SEQ_FEATURE	DOMAIN:UPAR/Ly6	3	0.493421	0.380837	GML, PLAUR, LY6D	594	50	22511	2.27384	1	1	0.997981
UP_SEQ_FEATURE	LIPID:GPI-anchor amidated serine	3	0.493421	0.538076	LY6D, LYPD3, PLET1	594	68	22511	1.67194	1	1	0.997981
Annotation Cluster 49	Enrichment Score: 0.8298488545195595
Category	Term	Count	%	PValue	Genes	List Total	Pop Hits	Pop Total	Fold Enrichment	Bonferroni	Benjamini	FDR
GOTERM_CC_DIRECT	GO:0016327~apicolateral plasma membrane	4	0.657895	0.0317931	KRT19, JUP, CDH2, KRT8	594	25	21179	5.70478	1	0.391974	0.376238
GOTERM_CC_DIRECT	GO:0005882~intermediate filament	6	0.986842	0.262187	KRT19, KRT18, JUP, ADORA2A, KRT8, KRT7	594	123	21179	1.73926	1	1	0.961609
GOTERM_CC_DIRECT	GO:0030018~Z disc	6	0.986842	0.388607	KRT19, CSRP2, JUP, KRT8, SORBS2, GRIN2B	594	146	21179	1.46527	1	1	0.961609
Annotation Cluster 50	Enrichment Score: 0.8257213896411435
Category	Term	Count	%	PValue	Genes	List Total	Pop Hits	Pop Total	Fold Enrichment	Bonferroni	Benjamini	FDR
INTERPRO	IPR006020:Phosphotyrosine interaction domain	4	0.657895	0.105706	RABGAP1, RGS12, APBA1, TNS3	584	41	20908	3.49282	1	1	0.999098
SMART	SM00462:PTB	4	0.657895	0.128728	RABGAP1, RGS12, APBA1, TNS3	333	40	10615	3.18769	1	1	1
UP_SEQ_FEATURE	DOMAIN:PID	3	0.493421	0.244942	RABGAP1, RGS12, APBA1	594	36	22511	3.15811	1	1	0.997981
Annotation Cluster 51	Enrichment Score: 0.8217683101532008
Category	Term	Count	%	PValue	Genes	List Total	Pop Hits	Pop Total	Fold Enrichment	Bonferroni	Benjamini	FDR
UP_SEQ_FEATURE	DOMAIN:Tubulin_C	3	0.493421	0.0511388	TUBB2B, TUBB2A, TUBA4A	594	14	22511	8.12085	1	1	0.997981
GOTERM_MF_DIRECT	GO:0005200~structural constituent of cytoskeleton	6	0.986842	0.0627204	TUBB2B, TUBB2A, TNNT2, ARPC1B, TUBA4A, ACTG1	549	73	18713	2.80156	1	1	0.998937
GOTERM_BP_DIRECT	GO:0007017~microtubule-based process	4	0.657895	0.0972593	TUBB2B, TUBB2A, KIFAP3, TUBA4A	569	39	20094	3.62201	1	1	0.994304
INTERPRO	IPR018316:Tubulin/FtsZ, 2-layer sandwich domain	3	0.493421	0.106053	TUBB2B, TUBB2A, TUBA4A	584	20	20908	5.37021	1	1	0.999098
INTERPRO	IPR023123:Tubulin, C-terminal	3	0.493421	0.115138	TUBB2B, TUBB2A, TUBA4A	584	21	20908	5.11448	1	1	0.999098
INTERPRO	IPR003008:Tubulin/FtsZ, GTPase domain	3	0.493421	0.115138	TUBB2B, TUBB2A, TUBA4A	584	21	20908	5.11448	1	1	0.999098
INTERPRO	IPR017975:Tubulin, conserved site	3	0.493421	0.115138	TUBB2B, TUBB2A, TUBA4A	584	21	20908	5.11448	1	1	0.999098
INTERPRO	IPR000217:Tubulin	3	0.493421	0.124413	TUBB2B, TUBB2A, TUBA4A	584	22	20908	4.882	1	1	0.999098
INTERPRO	IPR008280:Tubulin/FtsZ, C-terminal	3	0.493421	0.124413	TUBB2B, TUBB2A, TUBA4A	584	22	20908	4.882	1	1	0.999098
SMART	SM00865:SM00865	3	0.493421	0.128197	TUBB2B, TUBB2A, TUBA4A	333	20	10615	4.78153	1	1	1
SMART	SM00864:SM00864	3	0.493421	0.138896	TUBB2B, TUBB2A, TUBA4A	333	21	10615	4.55384	1	1	1
KEGG_PATHWAY	mmu04540:Gap junction	6	0.986842	0.150122	TUBB2B, TUBB2A, GNA11, GNAS, TUBA4A, GNAI2	295	86	8992	2.12661	1	0.831561	0.793139
GOTERM_BP_DIRECT	GO:0000226~microtubule cytoskeleton organization	6	0.986842	0.413183	TUBB2B, TUBB2A, TUBGCP2, MAP7D1, TUBA4A, PTK2	569	149	20094	1.42206	1	1	0.994304
UP_KW_CELLULAR_COMPONENT	KW-0493~Microtubule	9	1.48026	0.622728	ASPM, TUBB2B, TUBB2A, MAP1LC3A, TUBGCP2, KIF13A, STMN1, TUBA4A, DNM1	552	278	17960	1.05333	1	1	0.926829
KEGG_PATHWAY	mmu05020:Prion disease	7	1.15132	0.87705	TUBB2B, TUBB2A, CREB3L3, BAD, UQCR11, GRIN2B, TUBA4A	295	268	8992	0.796155	1	1	0.956954
Annotation Cluster 52	Enrichment Score: 0.8098262839714288
Category	Term	Count	%	PValue	Genes	List Total	Pop Hits	Pop Total	Fold Enrichment	Bonferroni	Benjamini	FDR
GOTERM_MF_DIRECT	GO:0031683~G-protein beta/gamma-subunit complex binding	4	0.657895	0.0356152	GNA11, GNAS, GNAI2, PIK3R5	549	25	18713	5.4537	1	0.860244	0.858417
UP_SEQ_FEATURE	REGION:G2 motif	4	0.657895	0.0436187	GNA11, GNAS, DNM1, GNAI2	594	30	22511	5.05297	1	1	0.997981
UP_SEQ_FEATURE	REGION:G5 motif	4	0.657895	0.0436187	GNA11, GNAS, DNM1, GNAI2	594	30	22511	5.05297	1	1	0.997981
UP_SEQ_FEATURE	DOMAIN:G-alpha	3	0.493421	0.0651605	GNA11, GNAS, GNAI2	594	16	22511	7.10574	1	1	0.997981
INTERPRO	IPR011025:G protein alpha subunit, helical insertion	3	0.493421	0.0719819	GNA11, GNAS, GNAI2	584	16	20908	6.71276	1	1	0.999098
INTERPRO	IPR001019:Guanine nucleotide binding protein (G-protein), alpha subunit	3	0.493421	0.0719819	GNA11, GNAS, GNAI2	584	16	20908	6.71276	1	1	0.999098
SMART	SM00275:SM00275	3	0.493421	0.0877365	GNA11, GNAS, GNAI2	333	16	10615	5.97691	1	1	1
GOTERM_MF_DIRECT	GO:0019001~guanyl nucleotide binding	3	0.493421	0.0962176	GNA11, GNAS, GNAI2	549	18	18713	5.68094	1	1	0.998937
UP_SEQ_FEATURE	REGION:G1 motif	4	0.657895	0.0982565	GNA11, GNAS, DNM1, GNAI2	594	42	22511	3.60927	1	1	0.997981
UP_SEQ_FEATURE	REGION:G3 motif	4	0.657895	0.0982565	GNA11, GNAS, DNM1, GNAI2	594	42	22511	3.60927	1	1	0.997981
UP_SEQ_FEATURE	REGION:G4 motif	4	0.657895	0.0982565	GNA11, GNAS, DNM1, GNAI2	594	42	22511	3.60927	1	1	0.997981
KEGG_PATHWAY	mmu04730:Long-term depression	5	0.822368	0.132311	GNA11, PLA2G4B, GNAS, IGF1R, GNAI2	295	60	8992	2.54011	1	0.831561	0.793139
KEGG_PATHWAY	mmu04540:Gap junction	6	0.986842	0.150122	TUBB2B, TUBB2A, GNA11, GNAS, TUBA4A, GNAI2	295	86	8992	2.12661	1	0.831561	0.793139
KEGG_PATHWAY	mmu04934:Cushing syndrome	9	1.48026	0.160975	FZD2, CDK6, CREB3L3, GNA11, GNAS, ORAI1, PBX1, MEN1, GNAI2	295	162	8992	1.69341	1	0.851106	0.811781
GOTERM_BP_DIRECT	GO:0007188~adenylate cyclase-modulating G-protein coupled receptor signaling pathway	4	0.657895	0.188674	VIPR1, GNA11, GNAS, GNAI2	569	53	20094	2.66525	1	1	0.994304
KEGG_PATHWAY	mmu05142:Chagas disease	6	0.986842	0.247129	CASP8, TGFB1, IFNGR1, GNA11, GNAS, GNAI2	295	103	8992	1.77561	1	0.880943	0.840239
GOTERM_CC_DIRECT	GO:0005834~heterotrimeric G-protein complex	3	0.493421	0.267188	GNA11, GNAS, GNAI2	594	36	21179	2.97124	1	1	0.961609
UP_SEQ_FEATURE	BINDING:GTP; via amide nitrogen	3	0.493421	0.313607	GNA11, GNAS, GNAI2	594	43	22511	2.644	1	1	0.997981
GOTERM_MF_DIRECT	GO:0001664~G-protein coupled receptor binding	4	0.657895	0.40102	DNAJA1, GNA11, GNAS, GNAI2	549	78	18713	1.74798	1	1	0.998937
UP_SEQ_FEATURE	METAL:Magnesium	7	1.15132	0.423068	PHOSPHO1, GNA11, CTDSP2, EPHX2, GNAS, POLI, GNAI2	594	198	22511	1.3398	1	1	0.997981
KEGG_PATHWAY	mmu04928:Parathyroid hormone synthesis, secretion and action	5	0.822368	0.472623	CREB3L3, GNA11, GNAS, RUNX2, GNAI2	295	108	8992	1.41117	1	1	0.956954
KEGG_PATHWAY	mmu04022:cGMP-PKG signaling pathway	7	1.15132	0.500554	CREB3L3, BAD, GNA11, PRKCE, ADRA2A, GNAI2, PIK3R5	295	173	8992	1.23335	1	1	0.956954
KEGG_PATHWAY	mmu04261:Adrenergic signaling in cardiomyocytes	6	0.986842	0.558468	CREB3L3, TNNT2, PPP2R5B, GNAS, GNAI2, PIK3R5	295	152	8992	1.20321	1	1	0.956954
KEGG_PATHWAY	mmu04725:Cholinergic synapse	4	0.657895	0.714596	CREB3L3, GNA11, GNAI2, PIK3R5	295	112	8992	1.08862	1	1	0.956954
Annotation Cluster 53	Enrichment Score: 0.7855647444185326
Category	Term	Count	%	PValue	Genes	List Total	Pop Hits	Pop Total	Fold Enrichment	Bonferroni	Benjamini	FDR
GOTERM_BP_DIRECT	GO:0034599~cellular response to oxidative stress	7	1.15132	0.0332814	XBP1, PRDX5, PARP1, SLC4A11, FOXO3, FOXO1, SLC25A24	569	85	20094	2.90826	1	0.853171	0.848069
GOTERM_MF_DIRECT	GO:0031490~chromatin DNA binding	5	0.822368	0.316445	XBP1, CREBBP, FOXO3, RUNX2, FOXO1	549	97	18713	1.75699	1	1	0.998937
GOTERM_BP_DIRECT	GO:0010508~positive regulation of autophagy	4	0.657895	0.417644	TMEM59, XBP1, FOXO3, FOXO1	569	83	20094	1.70191	1	1	0.994304
Annotation Cluster 54	Enrichment Score: 0.7769322309115652
Category	Term	Count	%	PValue	Genes	List Total	Pop Hits	Pop Total	Fold Enrichment	Bonferroni	Benjamini	FDR
INTERPRO	IPR015422:Pyridoxal phosphate-dependent transferase, major region, subdomain 2	4	0.657895	0.0887935	DDC, SPTLC1, SHMT1, SCLY	584	38	20908	3.76857	1	1	0.999098
INTERPRO	IPR015421:Pyridoxal phosphate-dependent transferase, major region, subdomain 1	4	0.657895	0.111603	DDC, SPTLC1, SHMT1, SCLY	584	42	20908	3.40965	1	1	0.999098
INTERPRO	IPR015424:Pyridoxal phosphate-dependent transferase	4	0.657895	0.123763	DDC, SPTLC1, SHMT1, SCLY	584	44	20908	3.25467	1	1	0.999098
UP_KW_LIGAND	KW-0663~Pyridoxal phosphate	5	0.822368	0.163817	DDC, SPTLC1, SHMT1, ODC1, SCLY	239	59	6582	2.33388	0.997718	1	1
GOTERM_MF_DIRECT	GO:0016597~amino acid binding	3	0.493421	0.229807	DDC, SHMT1, SCLY	549	31	18713	3.29861	1	1	0.998937
GOTERM_MF_DIRECT	GO:0030170~pyridoxal phosphate binding	3	0.493421	0.4721	DDC, SPTLC1, SHMT1	549	54	18713	1.89365	1	1	0.998937
Annotation Cluster 55	Enrichment Score: 0.7656471692745265
Category	Term	Count	%	PValue	Genes	List Total	Pop Hits	Pop Total	Fold Enrichment	Bonferroni	Benjamini	FDR
UP_KW_DOMAIN	KW-0728~SH3 domain	10	1.64474	0.14884	SH3GLB2, SH3RF2, UBASH3B, MCF2L, MAP3K21, SORBS2, DOCK1, SORBS3, SASH1, SHANK2	438	211	15344	1.66028	0.987109	0.803737	0.803737
INTERPRO	IPR001452:Src homology-3 domain	10	1.64474	0.171604	SH3GLB2, SH3RF2, UBASH3B, MCF2L, MAP3K21, SORBS2, DOCK1, SORBS3, SASH1, SHANK2	584	222	20908	1.61267	1	1	0.999098
SMART	SM00326:SH3	10	1.64474	0.172528	SH3GLB2, SH3RF2, UBASH3B, MCF2L, MAP3K21, SORBS2, DOCK1, SORBS3, SASH1, SHANK2	333	200	10615	1.59384	1	1	1
UP_SEQ_FEATURE	DOMAIN:SH3	9	1.48026	0.196474	SH3GLB2, UBASH3B, MCF2L, MAP3K21, SORBS2, DOCK1, SORBS3, SASH1, SHANK2	594	212	22511	1.60885	1	1	0.997981
Annotation Cluster 56	Enrichment Score: 0.7577099118873502
Category	Term	Count	%	PValue	Genes	List Total	Pop Hits	Pop Total	Fold Enrichment	Bonferroni	Benjamini	FDR
GOTERM_MF_DIRECT	GO:0045294~alpha-catenin binding	3	0.493421	0.0465249	JUP, CDH2, PKP3	549	12	18713	8.5214	1	0.922566	0.920608
GOTERM_MF_DIRECT	GO:0045296~cadherin binding	4	0.657895	0.312848	JUP, CDH2, PKP3, FXYD5	549	67	18713	2.03496	1	1	0.998937
GOTERM_BP_DIRECT	GO:0098609~cell-cell adhesion	8	1.31579	0.366313	VMP1, IGSF5, JUP, CDH2, CDHR2, LAMA3, ITGAV, PKP3	569	206	20094	1.37144	1	1	0.994304
Annotation Cluster 57	Enrichment Score: 0.7468830211827536
Category	Term	Count	%	PValue	Genes	List Total	Pop Hits	Pop Total	Fold Enrichment	Bonferroni	Benjamini	FDR
GOTERM_MF_DIRECT	GO:0042162~telomeric DNA binding	4	0.657895	0.0434024	CTC1, NCL, TERF2, SMG6	549	27	18713	5.04972	1	0.888806	0.886919
GOTERM_CC_DIRECT	GO:0000781~chromosome, telomeric region	6	0.986842	0.283659	CTC1, BLM, ATM, TERF2, MEN1, SMG6	594	127	21179	1.68448	1	1	0.961609
UP_KW_CELLULAR_COMPONENT	KW-0779~Telomere	3	0.493421	0.466703	CTC1, TERF2, SMG6	552	51	17960	1.9139	1	1	0.926829
Annotation Cluster 58	Enrichment Score: 0.7447235296529211
Category	Term	Count	%	PValue	Genes	List Total	Pop Hits	Pop Total	Fold Enrichment	Bonferroni	Benjamini	FDR
GOTERM_MF_DIRECT	GO:0016791~phosphatase activity	10	1.64474	0.0260095	MINPP1, DUSP2, PHOSPHO1, DUSP10, PTPRA, CTDSP2, EPHX2, PTPRK, SSH3, TNS3	549	144	18713	2.36706	1	0.700026	0.69854
GOTERM_BP_DIRECT	GO:0016311~dephosphorylation	8	1.31579	0.0540844	DUSP2, DUSP10, PTPRA, EPHX2, ALPI, PTPRK, SSH3, TNS3	569	120	20094	2.35431	1	1	0.994304
INTERPRO	IPR000387:Protein-tyrosine/Dual specificity phosphatase	6	0.986842	0.0923515	DUSP2, DUSP10, PTPRA, PTPRK, SSH3, TNS3	584	86	20908	2.49777	1	1	0.999098
UP_SEQ_FEATURE	DOMAIN:TYR_PHOSPHATASE_2	5	0.822368	0.108671	DUSP2, PTPRA, PTPRK, SSH3, TNS3	594	69	22511	2.74618	1	1	0.997981
GOTERM_BP_DIRECT	GO:0006470~protein dephosphorylation	8	1.31579	0.136741	DUSP2, DUSP10, SDHAF2, PTPRA, CTDSP2, PPP2R5B, PTPRK, SSH3	569	151	20094	1.87097	1	1	0.994304
UP_SEQ_FEATURE	DOMAIN:Tyrosine-protein phosphatase	5	0.822368	0.145321	DUSP2, DUSP10, PTPRA, PTPRK, SSH3	594	77	22511	2.46086	1	1	0.997981
INTERPRO	IPR016130:Protein-tyrosine phosphatase, active site	5	0.822368	0.146492	DUSP2, DUSP10, PTPRA, PTPRK, SSH3	584	73	20908	2.45215	1	1	0.999098
GOTERM_MF_DIRECT	GO:0004725~protein tyrosine phosphatase activity	6	0.986842	0.184507	DUSP2, DUSP10, UBASH3B, PTPRA, PTPRK, SSH3	549	103	18713	1.98557	1	1	0.998937
UP_SEQ_FEATURE	ACT_SITE:Phosphocysteine intermediate	5	0.822368	0.186044	DUSP2, DUSP10, PTPRA, PTPRK, SSH3	594	85	22511	2.22925	1	1	0.997981
UP_KW_MOLECULAR_FUNCTION	KW-0904~Protein phosphatase	7	1.15132	0.199655	DUSP2, DUSP10, UBASH3B, PTPRA, CTDSP2, PTPRK, SSH3	368	130	12158	1.77897	1	1	0.976471
GOTERM_MF_DIRECT	GO:0004721~phosphoprotein phosphatase activity	7	1.15132	0.237491	DUSP2, DUSP10, UBASH3B, PTPRA, CTDSP2, PTPRK, SSH3	549	142	18713	1.68028	1	1	0.998937
INTERPRO	IPR003595:Protein-tyrosine phosphatase, catalytic	4	0.657895	0.256759	DUSP2, PTPRA, PTPRK, TNS3	584	63	20908	2.2731	1	1	0.999098
GOTERM_BP_DIRECT	GO:0035335~peptidyl-tyrosine dephosphorylation	3	0.493421	0.281341	DUSP2, DUSP10, UBASH3B	569	37	20094	2.86334	1	1	0.994304
SMART	SM00195:DSPc	3	0.493421	0.299587	DUSP2, DUSP10, SSH3	333	35	10615	2.7323	1	1	1
INTERPRO	IPR000340:Dual specificity phosphatase, catalytic domain	3	0.493421	0.307201	DUSP2, DUSP10, SSH3	584	40	20908	2.6851	1	1	0.999098
INTERPRO	IPR020422:Dual specificity phosphatase, subgroup, catalytic domain	3	0.493421	0.307201	DUSP2, DUSP10, SSH3	584	40	20908	2.6851	1	1	0.999098
SMART	SM00404:PTPc_motif	4	0.657895	0.315116	DUSP2, PTPRA, PTPRK, TNS3	333	63	10615	2.02393	1	1	1
GOTERM_MF_DIRECT	GO:0008138~protein tyrosine/serine/threonine phosphatase activity	3	0.493421	0.338744	DUSP2, DUSP10, SSH3	549	41	18713	2.49407	1	1	0.998937
GOTERM_MF_DIRECT	GO:0004722~protein serine/threonine phosphatase activity	4	0.657895	0.485763	DUSP2, DUSP10, CTDSP2, SSH3	549	89	18713	1.53194	1	1	0.998937
Annotation Cluster 59	Enrichment Score: 0.733423551284796
Category	Term	Count	%	PValue	Genes	List Total	Pop Hits	Pop Total	Fold Enrichment	Bonferroni	Benjamini	FDR
GOTERM_CC_DIRECT	GO:0005576~extracellular region	64	10.5263	0.0660355	PNLIPRP1, LAD1, MCFD2, ECM1, B4GALT1, TRF, C1QTNF1, ADGRE5, ENPP3, LBP, CTSD, B2M, HAVCR2, CTSB, SBSPON, SECTM1B, EDN1, FGFBP1, IGFBP5, ANXA2, FKBPL, IGFBP4, FST, SFTPD, PLAUR, NGF, ITFG1, AZGP1, SPINT1, PLA2G10, CHIL1, FAM20C, ANGPTL4, PFN1, SMPDL3B, CD63, ASAH1, LAMA3, ENDOD1, LTBP4, FBLN1, APOO, TTR, FLRT3, PRRG2, AGR2, XDH, GSN, TGFB1, LAMB3, CCL20, PTCH1, GGH, PODN, COL1A1, FGF15, BMP1, TCN2…	594	1859	21179	1.22749	1	0.518664	0.497842
UP_KW_CELLULAR_COMPONENT	KW-0964~Secreted	58	9.53947	0.267154	PNLIPRP1, LAD1, ECM1, B4GALT1, TRF, C1QTNF1, ADGRE5, ENPP3, LBP, CTSD, B2M, HAVCR2, CTSB, SBSPON, SECTM1B, EDN1, FGFBP1, IGFBP5, ANXA2, IGFBP4, FST, SFTPD, PLAUR, NGF, ITFG1, AZGP1, SPINT1, PLA2G10, CHIL1, FAM20C, ANGPTL4, SMPDL3B, NBL1, CD63, ASAH1, LAMA3, ENDOD1, LTBP4, FBLN1, TTR, FLRT3, AGR2, XDH, GSN, TGFB1, LAMB3, CCL20, GGH, PODN, COL1A1, FGF15, BMP1, TCN2, NMU, GNAS, CPE, TGFBI, CRLF2	552	1709	17960	1.10421	0.999998	0.748032	0.676791
GOTERM_CC_DIRECT	GO:0005615~extracellular space	59	9.70395	0.357429	PNLIPRP1, ECM1, TRF, C1QTNF1, ADGRE5, LAMP2, DPYSL3, LBP, CTSD, B2M, CTSB, EDN1, FGFBP1, IGFBP5, ANXA2, IGFBP4, FST, SFTPD, NGF, SERPINB8, AZGP1, PLA2G10, CHIL1, ADAM9, FAM20C, ADNP, ANGPTL4, SMPDL3B, NPTXR, NBL1, CSTB, CD63, ASAH1, KLK1, FBLN1, TTR, ERBB3, FLRT3, PRRG2, LRIG1, AGR2, XDH, S100A11, CD74, GSN, TGFB1, CCL20, SEMA4B, MCAM, GGH, PODN, SELE, COL1A1, FGF15, KRT18, BMP1, TCN2, CPE, TGFBI	594	1969	21179	1.06838	1	1	0.961609
Annotation Cluster 60	Enrichment Score: 0.7303000715415918
Category	Term	Count	%	PValue	Genes	List Total	Pop Hits	Pop Total	Fold Enrichment	Bonferroni	Benjamini	FDR
GOTERM_MF_DIRECT	GO:0015078~hydrogen ion transmembrane transporter activity	4	0.657895	0.0565267	ATP6V0B, SLC4A11, ATP6V1C1, ATP6V0A1	549	30	18713	4.54475	1	1	0.998937
GOTERM_MF_DIRECT	GO:0046961~proton-transporting ATPase activity, rotational mechanism	3	0.493421	0.15513	ATP6V0B, ATP6V1C1, ATP6V0A1	549	24	18713	4.2607	1	1	0.998937
KEGG_PATHWAY	mmu05323:Rheumatoid arthritis	6	0.986842	0.155319	ATP6V0B, TGFB1, ATP6AP1, CCL20, ATP6V1C1, ATP6V0A1	295	87	8992	2.10216	1	0.840385	0.801556
UP_KW_BIOLOGICAL_PROCESS	KW-0375~Hydrogen ion transport	4	0.657895	0.220232	ATP6V0B, ATP6AP1, ATP6V1C1, ATP6V0A1	344	52	11003	2.46042	1	1	0.973214
GOTERM_BP_DIRECT	GO:1902600~hydrogen ion transmembrane transport	4	0.657895	0.23287	ATP6V0B, ATP6AP1, SLC4A11, ATP6V0A1	569	59	20094	2.39421	1	1	0.994304
KEGG_PATHWAY	mmu04721:Synaptic vesicle cycle	5	0.822368	0.243946	ATP6V0B, STXBP1, DNM1, ATP6V1C1, ATP6V0A1	295	77	8992	1.97931	1	0.880943	0.840239
KEGG_PATHWAY	mmu00190:Oxidative phosphorylation	6	0.986842	0.453357	ATP6V0B, ATP6AP1, PPA1, UQCR11, ATP6V1C1, ATP6V0A1	295	135	8992	1.35473	1	1	0.956954
Annotation Cluster 61	Enrichment Score: 0.721879257758047
Category	Term	Count	%	PValue	Genes	List Total	Pop Hits	Pop Total	Fold Enrichment	Bonferroni	Benjamini	FDR
KEGG_PATHWAY	mmu05410:Hypertrophic cardiomyopathy	7	1.15132	0.0770829	EDN1, TGFB1, TNNT2, ITGAV, PRKAB1, ACTB, ACTG1	295	91	8992	2.34472	1	0.648781	0.618804
KEGG_PATHWAY	mmu05414:Dilated cardiomyopathy	6	0.986842	0.193653	TGFB1, TNNT2, GNAS, ITGAV, ACTB, ACTG1	295	94	8992	1.94562	1	0.880943	0.840239
KEGG_PATHWAY	mmu05412:Arrhythmogenic right ventricular cardiomyopathy	5	0.822368	0.243946	JUP, CDH2, ITGAV, ACTB, ACTG1	295	77	8992	1.97931	1	0.880943	0.840239
KEGG_PATHWAY	mmu04919:Thyroid hormone signaling pathway	6	0.986842	0.355801	CREBBP, BAD, ITGAV, ACTB, FOXO1, ACTG1	295	120	8992	1.52407	1	1	0.956954
Annotation Cluster 62	Enrichment Score: 0.7011179455911631
Category	Term	Count	%	PValue	Genes	List Total	Pop Hits	Pop Total	Fold Enrichment	Bonferroni	Benjamini	FDR
UP_SEQ_FEATURE	DOMAIN:SH3 3	3	0.493421	0.0882215	SH3RF2, SORBS2, SORBS3	594	19	22511	5.98379	1	1	0.997981
UP_SEQ_FEATURE	DOMAIN:SH3 1	3	0.493421	0.294052	SH3RF2, SORBS2, SORBS3	594	41	22511	2.77297	1	1	0.997981
UP_SEQ_FEATURE	DOMAIN:SH3 2	3	0.493421	0.303842	SH3RF2, SORBS2, SORBS3	594	42	22511	2.70695	1	1	0.997981
Annotation Cluster 63	Enrichment Score: 0.6876475953614369
Category	Term	Count	%	PValue	Genes	List Total	Pop Hits	Pop Total	Fold Enrichment	Bonferroni	Benjamini	FDR
KEGG_PATHWAY	mmu04152:AMPK signaling pathway	8	1.31579	0.118556	CREB3L3, PPP2R5B, PPARG, FOXO3, PCK1, PRKAB1, FOXO1, IGF1R	295	126	8992	1.93532	1	0.80956	0.772154
KEGG_PATHWAY	mmu04213:Longevity regulating pathway - multiple species	5	0.822368	0.144169	EIF4EBP2, FOXO3, PRKAB1, FOXO1, IGF1R	295	62	8992	2.45817	1	0.831561	0.793139
KEGG_PATHWAY	mmu04211:Longevity regulating pathway	6	0.986842	0.171345	CREB3L3, PPARG, FOXO3, PRKAB1, FOXO1, IGF1R	295	90	8992	2.03209	1	0.851106	0.811781
KEGG_PATHWAY	mmu04922:Glucagon signaling pathway	6	0.986842	0.253302	CREBBP, CREB3L3, GNAS, PCK1, PRKAB1, FOXO1	295	104	8992	1.75854	1	0.885452	0.84454
KEGG_PATHWAY	mmu04936:Alcoholic liver disease	6	0.986842	0.491426	MAP2K3, CASP8, LBP, FOXO3, PRKAB1, FOXO1	295	141	8992	1.29708	1	1	0.956954
Annotation Cluster 64	Enrichment Score: 0.6802906903446995
Category	Term	Count	%	PValue	Genes	List Total	Pop Hits	Pop Total	Fold Enrichment	Bonferroni	Benjamini	FDR
UP_KW_MOLECULAR_FUNCTION	KW-0575~Peroxidase	4	0.657895	0.0467219	PRDX5, PRDX1, PTGS2, DUOX2	368	27	12158	4.89452	0.983674	0.446453	0.430879
GOTERM_MF_DIRECT	GO:0004601~peroxidase activity	4	0.657895	0.111514	PRDX5, PRDX1, PTGS2, DUOX2	549	40	18713	3.40856	1	1	0.998937
GOTERM_BP_DIRECT	GO:0006979~response to oxidative stress	6	0.986842	0.3739	PRDX5, PRDX1, GAB1, NCOA7, PTGS2, DUOX2	569	142	20094	1.49217	1	1	0.994304
GOTERM_MF_DIRECT	GO:0020037~heme binding	3	0.493421	0.975512	PRDX1, PTGS2, DUOX2	549	188	18713	0.543919	1	1	0.998937
Annotation Cluster 65	Enrichment Score: 0.677561155237552
Category	Term	Count	%	PValue	Genes	List Total	Pop Hits	Pop Total	Fold Enrichment	Bonferroni	Benjamini	FDR
UP_KW_BIOLOGICAL_PROCESS	KW-0276~Fatty acid metabolism	9	1.48026	0.108547	ELOVL1, NAAA, ACSBG1, ABHD5, HACD3, PTGS2, PRKAB1, CRAT, AACS	344	154	11003	1.86928	0.999998	0.697878	0.673174
UP_KW_BIOLOGICAL_PROCESS	KW-0275~Fatty acid biosynthesis	4	0.657895	0.245173	ELOVL1, HACD3, PTGS2, PRKAB1	344	55	11003	2.32622	1	1	0.973214
GOTERM_BP_DIRECT	GO:0006633~fatty acid biosynthetic process	4	0.657895	0.348518	ELOVL1, HACD3, PTGS2, PRKAB1	569	74	20094	1.9089	1	1	0.994304
Annotation Cluster 66	Enrichment Score: 0.6739882358002678
Category	Term	Count	%	PValue	Genes	List Total	Pop Hits	Pop Total	Fold Enrichment	Bonferroni	Benjamini	FDR
UP_SEQ_FEATURE	ZN_FING:UBP-type	3	0.493421	0.0270984	USP16, USP49, USP3	594	10	22511	11.3692	1	1	0.997981
SMART	SM00290:ZnF_UBP	3	0.493421	0.052338	USP16, USP49, USP3	333	12	10615	7.96922	0.999999	1	1
UP_SEQ_FEATURE	METAL:Zinc 3	6	0.986842	0.0549356	CREBBP, USP16, USP49, USP3, SETDB2, ZFPM1	594	78	22511	2.91518	1	1	0.997981
INTERPRO	IPR001607:Zinc finger, UBP-type	3	0.493421	0.0641357	USP16, USP49, USP3	584	15	20908	7.16027	1	1	0.999098
GOTERM_MF_DIRECT	GO:0042393~histone binding	9	1.48026	0.202331	SMARCC1, USP16, USP49, SCML4, USP3, NCL, IPO7, TSPYL4, WDTC1	549	192	18713	1.59776	1	1	0.998937
GOTERM_MF_DIRECT	GO:0004197~cysteine-type endopeptidase activity	5	0.822368	0.244557	USP16, CASP8, USP49, ATG4A, CTSB	549	86	18713	1.98172	1	1	0.998937
UP_KW_MOLECULAR_FUNCTION	KW-0788~Thiol protease	6	0.986842	0.422097	USP16, CASP8, USP49, USP3, ATG4A, CTSB	368	141	12158	1.40587	1	1	0.976471
GOTERM_MF_DIRECT	GO:0008234~cysteine-type peptidase activity	6	0.986842	0.425803	USP16, CASP8, USP49, USP3, ATG4A, CTSB	549	146	18713	1.40078	1	1	0.998937
INTERPRO	IPR018200:Peptidase C19, ubiquitin carboxyl-terminal hydrolase 2, conserved site	3	0.493421	0.44669	USP16, USP49, USP3	584	54	20908	1.98896	1	1	0.999098
UP_SEQ_FEATURE	DOMAIN:USP	3	0.493421	0.462814	USP16, USP49, USP3	594	59	22511	1.92698	1	1	0.997981
INTERPRO	IPR001394:Peptidase C19, ubiquitin carboxyl-terminal hydrolase 2	3	0.493421	0.47459	USP16, USP49, USP3	584	57	20908	1.88428	1	1	0.999098
GOTERM_MF_DIRECT	GO:0004843~thiol-dependent ubiquitin-specific protease activity	4	0.657895	0.564317	USP16, USP49, USP3, TANK	549	100	18713	1.36342	1	1	0.998937
GOTERM_BP_DIRECT	GO:0016579~protein deubiquitination	3	0.493421	0.703271	USP16, USP49, USP3	569	86	20094	1.2319	1	1	0.994304
Annotation Cluster 67	Enrichment Score: 0.6537898863156576
Category	Term	Count	%	PValue	Genes	List Total	Pop Hits	Pop Total	Fold Enrichment	Bonferroni	Benjamini	FDR
GOTERM_MF_DIRECT	GO:0017128~phospholipid scramblase activity	3	0.493421	0.0871585	VMP1, TMEM41B, ANO6	549	17	18713	6.01511	1	1	0.998937
GOTERM_BP_DIRECT	GO:0006869~lipid transport	7	1.15132	0.299415	VMP1, SCP2, TMEM41B, TSPO, ANO6, LBP, LRP10	569	160	20094	1.54501	1	1	0.994304
UP_KW_BIOLOGICAL_PROCESS	KW-0445~Lipid transport	6	0.986842	0.418839	VMP1, SCP2, TMEM41B, TSPO, ANO6, LBP	344	136	11003	1.41112	1	1	0.973214
Annotation Cluster 68	Enrichment Score: 0.650561651045717
Category	Term	Count	%	PValue	Genes	List Total	Pop Hits	Pop Total	Fold Enrichment	Bonferroni	Benjamini	FDR
SMART	SM00253:SOCS	3	0.493421	0.128197	SPSB2, SOCS3, WSB2	333	20	10615	4.78153	1	1	1
UP_SEQ_FEATURE	DOMAIN:SOCS box	3	0.493421	0.244942	SPSB2, SOCS3, WSB2	594	36	22511	3.15811	1	1	0.997981
INTERPRO	IPR001496:SOCS protein, C-terminal	3	0.493421	0.265637	SPSB2, SOCS3, WSB2	584	36	20908	2.98345	1	1	0.999098
SMART	SM00969:SM00969	3	0.493421	0.299587	SPSB2, SOCS3, WSB2	333	35	10615	2.7323	1	1	1
Annotation Cluster 69	Enrichment Score: 0.6474576617807136
Category	Term	Count	%	PValue	Genes	List Total	Pop Hits	Pop Total	Fold Enrichment	Bonferroni	Benjamini	FDR
KEGG_PATHWAY	mmu05161:Hepatitis B	9	1.48026	0.164827	MAP2K3, CREBBP, SMAD4, MAP3K1, CASP8, TGFB1, CREB3L3, ATP6AP1, BAD	295	163	8992	1.68302	1	0.851106	0.811781
GOTERM_BP_DIRECT	GO:0071260~cellular response to mechanical stimulus	6	0.986842	0.18603	COL1A1, MAP3K1, CASP8, TGFB1, BAD, PTGS2	569	107	20094	1.98026	1	1	0.994304
BIOCARTA	m_ceramidePathway:Ceramide Signaling Pathway	3	0.493421	0.372405	MAP3K1, CASP8, BAD	70	24	1286	2.29643	1	1	1
Annotation Cluster 70	Enrichment Score: 0.6366374893675943
Category	Term	Count	%	PValue	Genes	List Total	Pop Hits	Pop Total	Fold Enrichment	Bonferroni	Benjamini	FDR
UP_SEQ_FEATURE	REGION:Necessary for interaction with PNN	3	0.493421	0.00204201	KRT19, KRT18, KRT8	594	3	22511	37.8973	0.982602	0.311756	0.310969
UP_SEQ_FEATURE	SITE:Stutter	4	0.657895	0.0512914	KRT19, KRT18, KRT8, KRT7	594	32	22511	4.73716	1	1	0.997981
UP_SEQ_FEATURE	REGION:Coil 2	4	0.657895	0.203173	KRT19, KRT18, KRT8, KRT7	594	59	22511	2.56931	1	1	0.997981
UP_SEQ_FEATURE	REGION:Linker 12	4	0.657895	0.203173	KRT19, KRT18, KRT8, KRT7	594	59	22511	2.56931	1	1	0.997981
UP_SEQ_FEATURE	REGION:Coil 1B	4	0.657895	0.237809	KRT19, KRT18, KRT8, KRT7	594	64	22511	2.36858	1	1	0.997981
INTERPRO	IPR018039:Intermediate filament protein, conserved site	4	0.657895	0.241749	KRT19, KRT18, KRT8, KRT7	584	61	20908	2.34763	1	1	0.999098
UP_SEQ_FEATURE	REGION:Coil 1A	4	0.657895	0.244857	KRT19, KRT18, KRT8, KRT7	594	65	22511	2.33214	1	1	0.997981
UP_SEQ_FEATURE	REGION:Linker 1	4	0.657895	0.244857	KRT19, KRT18, KRT8, KRT7	594	65	22511	2.33214	1	1	0.997981
GOTERM_CC_DIRECT	GO:0005882~intermediate filament	6	0.986842	0.262187	KRT19, KRT18, JUP, ADORA2A, KRT8, KRT7	594	123	21179	1.73926	1	1	0.961609
UP_SEQ_FEATURE	REGION:Head	4	0.657895	0.266186	KRT19, KRT18, KRT8, KRT7	594	68	22511	2.22925	1	1	0.997981
UP_SEQ_FEATURE	DOMAIN:IF rod	4	0.657895	0.323857	KRT19, KRT18, KRT8, KRT7	594	76	22511	1.9946	1	1	0.997981
GOTERM_BP_DIRECT	GO:0045109~intermediate filament organization	4	0.657895	0.325208	KRT19, KRT8, KRT7, KLHL24	569	71	20094	1.98955	1	1	0.994304
UP_KW_CELLULAR_COMPONENT	KW-0403~Intermediate filament	4	0.657895	0.397305	KRT19, KRT18, KRT8, KRT7	552	74	17960	1.75872	1	0.981578	0.888094
SMART	SM01391:SM01391	4	0.657895	0.400917	KRT19, KRT18, KRT8, KRT7	333	73	10615	1.74668	1	1	1
GOTERM_CC_DIRECT	GO:0071944~cell periphery	4	0.657895	0.499189	KRT19, KRT18, PRKCE, KRT8	594	95	21179	1.50126	1	1	0.961609
UP_SEQ_FEATURE	REGION:Tail	3	0.493421	0.545979	KRT18, KRT8, KRT7	594	69	22511	1.64771	1	1	0.997981
UP_KW_CELLULAR_COMPONENT	KW-0416~Keratin	4	0.657895	0.852439	KRT19, KRT18, KRT8, KRT7	552	153	17960	0.85062	1	1	0.926829
GOTERM_CC_DIRECT	GO:0045095~keratin filament	3	0.493421	0.856408	KRT18, KRT8, KRT7	594	121	21179	0.884005	1	1	0.961609
Annotation Cluster 71	Enrichment Score: 0.6179646766880766
Category	Term	Count	%	PValue	Genes	List Total	Pop Hits	Pop Total	Fold Enrichment	Bonferroni	Benjamini	FDR
GOTERM_MF_DIRECT	GO:0016831~carboxy-lyase activity	3	0.493421	0.15513	DDC, ODC1, PCK1	549	24	18713	4.2607	1	1	0.998937
UP_KW_MOLECULAR_FUNCTION	KW-0210~Decarboxylase	3	0.493421	0.162712	DDC, ODC1, PCK1	368	24	12158	4.12976	1	1	0.976471
GOTERM_MF_DIRECT	GO:0016829~lyase activity	7	1.15132	0.327952	DDC, ODC1, PCBD1, SCLY, ALDOB, HACD3, PCK1	549	160	18713	1.49125	1	1	0.998937
UP_KW_MOLECULAR_FUNCTION	KW-0456~Lyase	7	1.15132	0.407585	DDC, ODC1, PCBD1, SCLY, ALDOB, HACD3, PCK1	368	170	12158	1.36039	1	1	0.976471
Annotation Cluster 72	Enrichment Score: 0.6073847074508826
Category	Term	Count	%	PValue	Genes	List Total	Pop Hits	Pop Total	Fold Enrichment	Bonferroni	Benjamini	FDR
GOTERM_BP_DIRECT	GO:0007275~multicellular organism development	41	6.74342	0.0584336	UTP25, TSHZ1, TWF2, NRARP, MST1R, IGF1R, NIPBL, ZNRF3, CSRP2, ERBB3, FLRT3, RAD21, STMN1, ITGAV, B2M, EPHB4, HOXA5, HTATIP2, XBP1, STIL, FZD2, TNFRSF12A, SEMA4B, FST, SETDB2, MINK1, MRTFB, KRT8, EDF1, SMAD5, PTK2, PBX1, CIT, BMP1, ZFP41, ID1, RAB18, TIMELESS, APLNR, ID3, FGFR2	569	1095	20094	1.32228	1	1	0.994304
UP_KW_MOLECULAR_FUNCTION	KW-0217~Developmental protein	33	5.42763	0.507682	UTP25, TSHZ1, TWF2, NRARP, NIPBL, ZNRF3, CSRP2, FLRT3, RAD21, STMN1, ITGAV, EPHB4, HOXA5, HTATIP2, XBP1, STIL, FZD2, TNFRSF12A, SEMA4B, SETDB2, MRTFB, EDF1, SMAD5, PTK2, PBX1, CIT, BMP1, ZFP41, ID1, RAB18, TIMELESS, APLNR, ID3	368	1044	12158	1.04431	1	1	0.976471
UP_KW_MOLECULAR_FUNCTION	KW-9996~Developmental protein	33	5.42763	0.507682	UTP25, TSHZ1, TWF2, NRARP, NIPBL, ZNRF3, CSRP2, FLRT3, RAD21, STMN1, ITGAV, EPHB4, HOXA5, HTATIP2, XBP1, STIL, FZD2, TNFRSF12A, SEMA4B, SETDB2, MRTFB, EDF1, SMAD5, PTK2, PBX1, CIT, BMP1, ZFP41, ID1, RAB18, TIMELESS, APLNR, ID3	368	1044	12158	1.04431	1	1	0.976471
Annotation Cluster 73	Enrichment Score: 0.5868185404030761
Category	Term	Count	%	PValue	Genes	List Total	Pop Hits	Pop Total	Fold Enrichment	Bonferroni	Benjamini	FDR
UP_SEQ_FEATURE	DOMAIN:Sema	3	0.493421	0.196227	SEMA4B, PLXNB1, MST1R	594	31	22511	3.66748	1	1	0.997981
INTERPRO	IPR001627:Semaphorin/CD100 antigen	3	0.493421	0.213746	SEMA4B, PLXNB1, MST1R	584	31	20908	3.46465	1	1	0.999098
SMART	SM00630:Sema	3	0.493421	0.252804	SEMA4B, PLXNB1, MST1R	333	31	10615	3.08486	1	1	1
INTERPRO	IPR016201:Plexin-like fold	3	0.493421	0.307201	SEMA4B, PLXNB1, MST1R	584	40	20908	2.6851	1	1	0.999098
SMART	SM00423:PSI	3	0.493421	0.357309	SEMA4B, PLXNB1, MST1R	333	40	10615	2.39077	1	1	1
Annotation Cluster 74	Enrichment Score: 0.5765022180532122
Category	Term	Count	%	PValue	Genes	List Total	Pop Hits	Pop Total	Fold Enrichment	Bonferroni	Benjamini	FDR
GOTERM_MF_DIRECT	GO:0035091~phosphatidylinositol binding	7	1.15132	0.0975447	GRB7, MREG, RPS6KC1, MCF2L, SNX15, PIK3C2G, ZCCHC14	549	108	18713	2.20925	1	1	0.998937
UP_SEQ_FEATURE	DOMAIN:PX	3	0.493421	0.352311	RPS6KC1, SNX15, PIK3C2G	594	47	22511	2.41898	1	1	0.997981
INTERPRO	IPR001683:Phox homologous domain	3	0.493421	0.378568	RPS6KC1, SNX15, PIK3C2G	584	47	20908	2.28519	1	1	0.999098
SMART	SM00312:PX	3	0.493421	0.379942	RPS6KC1, SNX15, PIK3C2G	333	42	10615	2.27692	1	1	1
Annotation Cluster 75	Enrichment Score: 0.5753106956946151
Category	Term	Count	%	PValue	Genes	List Total	Pop Hits	Pop Total	Fold Enrichment	Bonferroni	Benjamini	FDR
KEGG_PATHWAY	mmu04931:Insulin resistance	7	1.15132	0.150943	SOCS3, RPS6KA6, CREB3L3, PRKCE, PCK1, PRKAB1, FOXO1	295	110	8992	1.93972	1	0.831561	0.793139
KEGG_PATHWAY	mmu04910:Insulin signaling pathway	7	1.15132	0.30273	SOCS3, INPP5A, PKLR, BAD, PCK1, PRKAB1, FOXO1	295	139	8992	1.53503	1	0.975804	0.930718
KEGG_PATHWAY	mmu04920:Adipocytokine signaling pathway	4	0.657895	0.411337	SOCS3, ACSBG1, PCK1, PRKAB1	295	71	8992	1.71726	1	1	0.956954
Annotation Cluster 76	Enrichment Score: 0.5721939426216499
Category	Term	Count	%	PValue	Genes	List Total	Pop Hits	Pop Total	Fold Enrichment	Bonferroni	Benjamini	FDR
UP_SEQ_FEATURE	DOMAIN:AGC-kinase C-terminal	4	0.657895	0.163419	RPS6KA6, PRKCE, MASTL, CIT	594	53	22511	2.86017	1	1	0.997981
INTERPRO	IPR000961:AGC-kinase, C-terminal	4	0.657895	0.183566	RPS6KA6, PRKCE, MASTL, CIT	584	53	20908	2.70199	1	1	0.999098
SMART	SM00133:S_TK_X	3	0.493421	0.413238	RPS6KA6, PRKCE, CIT	333	45	10615	2.12513	1	1	1
GOTERM_BP_DIRECT	GO:0018105~peptidyl-serine phosphorylation	7	1.15132	0.414888	RPS6KA6, MAP3K1, PRKCE, ATM, MASTL, MAP3K13, PCK1	569	183	20094	1.35083	1	1	0.994304
Annotation Cluster 77	Enrichment Score: 0.5645294596687732
Category	Term	Count	%	PValue	Genes	List Total	Pop Hits	Pop Total	Fold Enrichment	Bonferroni	Benjamini	FDR
UP_KW_DOMAIN	KW-0676~Redox-active center	4	0.657895	0.191481	TMX4, PRDX5, PRDX1, GLRX2	438	53	15344	2.64392	0.996782	0.821356	0.821356
INTERPRO	IPR013766:Thioredoxin domain	3	0.493421	0.317534	TMX4, PRDX5, PRDX1	584	41	20908	2.61961	1	1	0.999098
UP_SEQ_FEATURE	DOMAIN:Thioredoxin	3	0.493421	0.333039	TMX4, PRDX5, PRDX1	594	45	22511	2.52649	1	1	0.997981
Annotation Cluster 78	Enrichment Score: 0.5577067507405119
Category	Term	Count	%	PValue	Genes	List Total	Pop Hits	Pop Total	Fold Enrichment	Bonferroni	Benjamini	FDR
UP_SEQ_FEATURE	REPEAT:ARM 5	3	0.493421	0.186624	JUP, PKP3, KIFAP3	594	30	22511	3.78973	1	1	0.997981
UP_SEQ_FEATURE	REPEAT:ARM 4	3	0.493421	0.235136	JUP, PKP3, KIFAP3	594	35	22511	3.24834	1	1	0.997981
UP_SEQ_FEATURE	REPEAT:ARM 1	3	0.493421	0.244942	JUP, PKP3, KIFAP3	594	36	22511	3.15811	1	1	0.997981
UP_SEQ_FEATURE	REPEAT:ARM 3	3	0.493421	0.274421	JUP, PKP3, KIFAP3	594	39	22511	2.91518	1	1	0.997981
UP_SEQ_FEATURE	REPEAT:ARM 2	3	0.493421	0.294052	JUP, PKP3, KIFAP3	594	41	22511	2.77297	1	1	0.997981
INTERPRO	IPR000225:Armadillo	3	0.493421	0.378568	JUP, PKP3, KIFAP3	584	47	20908	2.28519	1	1	0.999098
SMART	SM00185:ARM	3	0.493421	0.379942	JUP, PKP3, KIFAP3	333	42	10615	2.27692	1	1	1
Annotation Cluster 79	Enrichment Score: 0.5543609992773332
Category	Term	Count	%	PValue	Genes	List Total	Pop Hits	Pop Total	Fold Enrichment	Bonferroni	Benjamini	FDR
INTERPRO	IPR013761:Sterile alpha motif/pointed domain	8	1.31579	0.0548208	EHF, SCML4, SASH1, SHANK2, EPHB4, SPDEF, ZCCHC14, ETV6	584	122	20908	2.34763	1	1	0.999098
UP_SEQ_FEATURE	DOMAIN:SAM	4	0.657895	0.451952	SCML4, SASH1, SHANK2, EPHB4	594	94	22511	1.61265	1	1	0.997981
INTERPRO	IPR001660:Sterile alpha motif domain	4	0.657895	0.482296	SCML4, SASH1, SHANK2, EPHB4	584	93	20908	1.53984	1	1	0.999098
SMART	SM00454:SAM	4	0.657895	0.50723	SCML4, SASH1, SHANK2, EPHB4	333	86	10615	1.48265	1	1	1
Annotation Cluster 80	Enrichment Score: 0.5308990816425159
Category	Term	Count	%	PValue	Genes	List Total	Pop Hits	Pop Total	Fold Enrichment	Bonferroni	Benjamini	FDR
GOTERM_MF_DIRECT	GO:0015293~symporter activity	8	1.31579	0.0585055	SLC13A2, SLC10A5, SLC15A2, SLC20A2, SLC4A11, SLC1A5, MFSD12, SLC12A8	549	118	18713	2.31089	1	1	0.998937
UP_KW_BIOLOGICAL_PROCESS	KW-0769~Symport	7	1.15132	0.153996	SLC13A2, SLC10A5, SLC15A2, SLC20A2, SLC4A11, SLC1A5, SLC12A8	344	116	11003	1.93016	1	0.870079	0.83928
GOTERM_BP_DIRECT	GO:0006814~sodium ion transport	5	0.822368	0.503035	HCN3, SLC13A2, SLC10A5, SLC20A2, SLC4A11	569	130	20094	1.35825	1	1	0.994304
UP_KW_BIOLOGICAL_PROCESS	KW-0739~Sodium transport	4	0.657895	0.689151	HCN3, SLC13A2, SLC10A5, SLC20A2	344	113	11003	1.13223	1	1	0.973214
UP_KW_LIGAND	KW-0915~Sodium	5	0.822368	0.709389	HCN3, SLC13A2, SLC10A5, SLC20A2, SLC1A5	239	132	6582	1.04317	1	1	1
Annotation Cluster 81	Enrichment Score: 0.5170246992236976
Category	Term	Count	%	PValue	Genes	List Total	Pop Hits	Pop Total	Fold Enrichment	Bonferroni	Benjamini	FDR
KEGG_PATHWAY	mmu04730:Long-term depression	5	0.822368	0.132311	GNA11, PLA2G4B, GNAS, IGF1R, GNAI2	295	60	8992	2.54011	1	0.831561	0.793139
KEGG_PATHWAY	mmu04913:Ovarian steroidogenesis	4	0.657895	0.339786	PLA2G4B, GNAS, PTGS2, IGF1R	295	63	8992	1.93532	1	1	0.956954
KEGG_PATHWAY	mmu04726:Serotonergic synapse	5	0.822368	0.625351	DDC, PLA2G4B, GNAS, PTGS2, GNAI2	295	131	8992	1.16341	1	1	0.956954
Annotation Cluster 82	Enrichment Score: 0.5018399473731473
Category	Term	Count	%	PValue	Genes	List Total	Pop Hits	Pop Total	Fold Enrichment	Bonferroni	Benjamini	FDR
GOTERM_BP_DIRECT	GO:0006694~steroid biosynthetic process	6	0.986842	0.0454784	CYB5R2, SCP2, TSPO, HMGCS2, LBR, PBX1	569	69	20094	3.07083	1	1	0.994304
UP_KW_BIOLOGICAL_PROCESS	KW-0756~Sterol biosynthesis	3	0.493421	0.193766	CYB5R2, HMGCS2, LBR	344	26	11003	3.69063	1	0.995255	0.960025
GOTERM_BP_DIRECT	GO:0016126~sterol biosynthetic process	3	0.493421	0.207685	CYB5R2, HMGCS2, LBR	569	30	20094	3.53146	1	1	0.994304
UP_KW_BIOLOGICAL_PROCESS	KW-0752~Steroid biosynthesis	3	0.493421	0.378373	CYB5R2, HMGCS2, LBR	344	42	11003	2.28468	1	1	0.973214
UP_KW_BIOLOGICAL_PROCESS	KW-1207~Sterol metabolism	3	0.493421	0.622754	CYB5R2, HMGCS2, LBR	344	67	11003	1.43219	1	1	0.973214
UP_KW_BIOLOGICAL_PROCESS	KW-0753~Steroid metabolism	3	0.493421	0.781179	CYB5R2, HMGCS2, LBR	344	91	11003	1.05447	1	1	0.973214
GOTERM_BP_DIRECT	GO:0008202~steroid metabolic process	3	0.493421	0.911264	CYB5R2, HMGCS2, LBR	569	141	20094	0.751374	1	1	0.994304
Annotation Cluster 83	Enrichment Score: 0.4919506464927759
Category	Term	Count	%	PValue	Genes	List Total	Pop Hits	Pop Total	Fold Enrichment	Bonferroni	Benjamini	FDR
UP_SEQ_FEATURE	ZN_FING:RING-type; atypical	5	0.822368	0.0158259	ZNRF1, ZNRF3, RNF128, UBR2, DTX4	594	37	22511	5.12126	1	1	0.997981
INTERPRO	IPR001841:Zinc finger, RING-type	11	1.80921	0.300704	ZNRF1, NEURL1B, SH3RF2, MAP3K1, MEX3A, RNF169, ZNRF3, RNF128, RNF207, MSL2, DTX4	584	291	20908	1.35332	1	1	0.999098
UP_SEQ_FEATURE	ZN_FING:RING-type	6	0.986842	0.554071	NEURL1B, SH3RF2, MAP3K1, RNF169, RNF207, MSL2	594	188	22511	1.20949	1	1	0.997981
UP_SEQ_FEATURE	DOMAIN:RING-type	6	0.986842	0.659876	ZNRF1, NEURL1B, MAP3K1, MEX3A, RNF128, RNF207	594	212	22511	1.07257	1	1	0.997981
SMART	SM00184:RING	7	1.15132	0.749037	ZNRF1, SH3RF2, MEX3A, ZNRF3, RNF128, RNF207, DTX4	333	235	10615	0.949524	1	1	1
GOTERM_MF_DIRECT	GO:0061630~ubiquitin protein ligase activity	8	1.31579	0.857547	ZNRF1, NEURL1B, SH3RF2, ZNRF3, RNF128, MSL2, UBR2, DTX4	549	332	18713	0.82134	1	1	0.998937
Annotation Cluster 84	Enrichment Score: 0.4906770688228764
Category	Term	Count	%	PValue	Genes	List Total	Pop Hits	Pop Total	Fold Enrichment	Bonferroni	Benjamini	FDR
GOTERM_CC_DIRECT	GO:0000775~chromosome, centromeric region	8	1.31579	0.141993	CDT1, CENPF, KANSL1, CBX3, RAD21, CENPM, MKI67, SMC1A	594	154	21179	1.8522	1	0.855079	0.820751
GOTERM_CC_DIRECT	GO:0000776~kinetochore	8	1.31579	0.152261	CDT1, CENPF, SMARCC1, KANSL1, CENPM, ARID2, SMC1A, ACTB	594	157	21179	1.81681	1	0.897195	0.861177
UP_KW_CELLULAR_COMPONENT	KW-0137~Centromere	5	0.822368	0.620883	CDT1, KANSL1, RAD21, CENPM, SMC1A	552	139	17960	1.17037	1	1	0.926829
UP_KW_CELLULAR_COMPONENT	KW-0995~Kinetochore	3	0.493421	0.811756	CDT1, KANSL1, CENPM	552	99	17960	0.985946	1	1	0.926829
Annotation Cluster 85	Enrichment Score: 0.48542774624077606
Category	Term	Count	%	PValue	Genes	List Total	Pop Hits	Pop Total	Fold Enrichment	Bonferroni	Benjamini	FDR
INTERPRO	IPR019786:Zinc finger, PHD-type, conserved site	4	0.657895	0.241749	KMT2E, JADE1, PHF19, PHF8	584	61	20908	2.34763	1	1	0.999098
INTERPRO	IPR001965:Zinc finger, PHD-type	5	0.822368	0.24879	KMT2E, RAI1, JADE1, PHF19, PHF8	584	91	20908	1.96711	1	1	0.999098
UP_SEQ_FEATURE	ZN_FING:PHD-type	3	0.493421	0.303842	KMT2E, RAI1, PHF8	594	42	22511	2.70695	1	1	0.997981
SMART	SM00249:PHD	5	0.822368	0.317596	KMT2E, RAI1, JADE1, PHF19, PHF8	333	91	10615	1.75148	1	1	1
INTERPRO	IPR011011:Zinc finger, FYVE/PHD-type	6	0.986842	0.318906	KMT2E, FGD3, EEA1, JADE1, PHF19, PHF8	584	134	20908	1.60305	1	1	0.999098
UP_SEQ_FEATURE	DOMAIN:PHD-type	4	0.657895	0.323857	KMT2E, RAI1, JADE1, PHF8	594	76	22511	1.9946	1	1	0.997981
INTERPRO	IPR019787:Zinc finger, PHD-finger	4	0.657895	0.36367	KMT2E, JADE1, PHF19, PHF8	584	77	20908	1.85981	1	1	0.999098
GOTERM_MF_DIRECT	GO:0035064~methylated histone binding	6	0.986842	0.599978	KMT2E, CBX7, CBX3, CBX2, PHF19, PHF8	549	178	18713	1.14895	1	1	0.998937
Annotation Cluster 86	Enrichment Score: 0.4852997252090973
Category	Term	Count	%	PValue	Genes	List Total	Pop Hits	Pop Total	Fold Enrichment	Bonferroni	Benjamini	FDR
INTERPRO	IPR010982:Lambda repressor-like, DNA-binding domain	4	0.657895	0.0384133	POU2F1, HNF1B, EDF1, POU2F3	584	27	20908	5.30391	1	1	0.999098
UP_SEQ_FEATURE	DOMAIN:Homeobox	8	1.31579	0.243814	POU2F1, HLX, HNF1B, ADNP, POU2F3, PBX1, HOXA5, CERS2	594	192	22511	1.57905	1	1	0.997981
UP_KW_DOMAIN	KW-0371~Homeobox	9	1.48026	0.285861	ZEB1, POU2F1, HLX, TSHZ1, HNF1B, ADNP, POU2F3, PBX1, HOXA5	438	219	15344	1.43967	0.999887	0.821356	0.821356
INTERPRO	IPR009057:Homeodomain-like	12	1.97368	0.340628	SMARCC1, ZEB1, POU2F1, HLX, TSHZ1, HNF1B, ADNP, TERF2, POU2F3, PBX1, HOXA5, CERS2	584	335	20908	1.28244	1	1	0.999098
INTERPRO	IPR001356:Homeodomain	10	1.64474	0.342489	ZEB1, POU2F1, HLX, TSHZ1, HNF1B, ADNP, POU2F3, PBX1, HOXA5, CERS2	584	269	20908	1.33091	1	1	0.999098
GOTERM_BP_DIRECT	GO:0009952~anterior/posterior pattern specification	5	0.822368	0.484826	SMAD4, TSHZ1, HNF1B, PBX1, HOXA5	569	127	20094	1.39034	1	1	0.994304
UP_SEQ_FEATURE	DNA_BIND:Homeobox	8	1.31579	0.518352	POU2F1, HLX, HNF1B, ADNP, POU2F3, PBX1, HOXA5, CERS2	594	257	22511	1.17968	1	1	0.997981
SMART	SM00389:HOX	8	1.31579	0.720691	POU2F1, HLX, TSHZ1, HNF1B, ADNP, POU2F3, PBX1, HOXA5	333	263	10615	0.969639	1	1	1
INTERPRO	IPR017970:Homeobox, conserved site	5	0.822368	0.758089	POU2F1, HLX, POU2F3, PBX1, HOXA5	584	184	20908	0.972863	1	1	0.999098
Annotation Cluster 87	Enrichment Score: 0.4698013671925248
Category	Term	Count	%	PValue	Genes	List Total	Pop Hits	Pop Total	Fold Enrichment	Bonferroni	Benjamini	FDR
GOTERM_MF_DIRECT	GO:0004518~nuclease activity	7	1.15132	0.19103	ZRANB3, TDP1, HARBI1, ENDOD1, PMS2, PLD3, SMG6	549	132	18713	1.80757	1	1	0.998937
UP_KW_MOLECULAR_FUNCTION	KW-0540~Nuclease	7	1.15132	0.279085	ZRANB3, TDP1, HARBI1, ENDOD1, PMS2, PLD3, SMG6	368	146	12158	1.58402	1	1	0.976471
UP_KW_MOLECULAR_FUNCTION	KW-0255~Endonuclease	4	0.657895	0.467831	ZRANB3, ENDOD1, PMS2, SMG6	368	84	12158	1.57324	1	1	0.976471
GOTERM_MF_DIRECT	GO:0004519~endonuclease activity	4	0.657895	0.529502	ZRANB3, ENDOD1, PMS2, SMG6	549	95	18713	1.43518	1	1	0.998937
Annotation Cluster 88	Enrichment Score: 0.4620260171010916
Category	Term	Count	%	PValue	Genes	List Total	Pop Hits	Pop Total	Fold Enrichment	Bonferroni	Benjamini	FDR
BIOCARTA	m_hivnefPathway:HIV-I Nef: negative effector of Fas and TNF	6	0.986842	0.195629	MAP3K1, CASP8, GSN, PARP1, PTK2, ACTG1	70	58	1286	1.90049	1	1	1
BIOCARTA	m_fasPathway:FAS signaling pathway ( CD95 )	3	0.493421	0.449282	MAP3K1, CASP8, PARP1	70	28	1286	1.96837	1	1	1
BIOCARTA	m_tnfr1Pathway:TNFR1 Signaling Pathway	3	0.493421	0.467703	MAP3K1, CASP8, PARP1	70	29	1286	1.90049	1	1	1
Annotation Cluster 89	Enrichment Score: 0.45513253809418946
Category	Term	Count	%	PValue	Genes	List Total	Pop Hits	Pop Total	Fold Enrichment	Bonferroni	Benjamini	FDR
KEGG_PATHWAY	mmu04934:Cushing syndrome	9	1.48026	0.160975	FZD2, CDK6, CREB3L3, GNA11, GNAS, ORAI1, PBX1, MEN1, GNAI2	295	162	8992	1.69341	1	0.851106	0.811781
KEGG_PATHWAY	mmu04927:Cortisol synthesis and secretion	5	0.822368	0.208909	CREB3L3, GNA11, GNAS, ORAI1, PBX1	295	72	8992	2.11676	1	0.880943	0.840239
KEGG_PATHWAY	mmu04925:Aldosterone synthesis and secretion	5	0.822368	0.428976	CREB3L3, GNA11, PRKCE, GNAS, ORAI1	295	102	8992	1.49418	1	1	0.956954
KEGG_PATHWAY	mmu04928:Parathyroid hormone synthesis, secretion and action	5	0.822368	0.472623	CREB3L3, GNA11, GNAS, RUNX2, GNAI2	295	108	8992	1.41117	1	1	0.956954
KEGG_PATHWAY	mmu04911:Insulin secretion	3	0.493421	0.77745	CREB3L3, GNA11, GNAS	295	86	8992	1.0633	1	1	0.956954
Annotation Cluster 90	Enrichment Score: 0.4520741565640879
Category	Term	Count	%	PValue	Genes	List Total	Pop Hits	Pop Total	Fold Enrichment	Bonferroni	Benjamini	FDR
INTERPRO	IPR017981:GPCR, family 2-like	4	0.657895	0.21953	VIPR1, FZD2, ADGRE5, ADGRG7	584	58	20908	2.46906	1	1	0.999098
INTERPRO	IPR000832:GPCR, family 2, secretin-like	3	0.493421	0.368537	VIPR1, ADGRE5, ADGRG7	584	46	20908	2.33487	1	1	0.999098
GOTERM_BP_DIRECT	GO:0007166~cell surface receptor signaling pathway	8	1.31579	0.399869	CD274, VIPR1, EDN1, FZD2, ADGRE5, ADGRG7, MS4A10, FGFRL1	569	213	20094	1.32637	1	1	0.994304
GOTERM_MF_DIRECT	GO:0004888~transmembrane signaling receptor activity	8	1.31579	0.480629	VIPR1, FZD2, ERBB3, ADGRE5, ADGRG7, ANTXR2, SELE, CLEC2D	549	223	18713	1.2228	1	1	0.998937
Annotation Cluster 91	Enrichment Score: 0.43818562764197017
Category	Term	Count	%	PValue	Genes	List Total	Pop Hits	Pop Total	Fold Enrichment	Bonferroni	Benjamini	FDR
UP_KW_BIOLOGICAL_PROCESS	KW-0866~Nonsense-mediated mRNA decay	3	0.493421	0.251609	NCBP1, CASC3, SMG6	344	31	11003	3.09537	1	1	0.973214
GOTERM_BP_DIRECT	GO:0000184~nuclear-transcribed mRNA catabolic process, nonsense-mediated decay	3	0.493421	0.291881	NCBP1, CASC3, SMG6	569	38	20094	2.78799	1	1	0.994304
KEGG_PATHWAY	mmu03015:mRNA surveillance pathway	4	0.657895	0.659949	NCBP1, PPP2R5B, CASC3, SMG6	295	103	8992	1.18374	1	1	0.956954
Annotation Cluster 92	Enrichment Score: 0.4259070845971217
Category	Term	Count	%	PValue	Genes	List Total	Pop Hits	Pop Total	Fold Enrichment	Bonferroni	Benjamini	FDR
BIOCARTA	m_g1Pathway:Cell Cycle: G1/S Check Point	4	0.657895	0.172887	SMAD4, CDK6, TGFB1, ATM	70	27	1286	2.72169	1	1	1
KEGG_PATHWAY	mmu05220:Chronic myeloid leukemia	4	0.657895	0.454873	SMAD4, CDK6, TGFB1, BAD	295	76	8992	1.60428	1	1	0.956954
KEGG_PATHWAY	mmu05212:Pancreatic cancer	4	0.657895	0.454873	SMAD4, CDK6, TGFB1, BAD	295	76	8992	1.60428	1	1	0.956954
KEGG_PATHWAY	mmu05210:Colorectal cancer	4	0.657895	0.553133	SMAD4, TGFB1, BCL2L11, BAD	295	88	8992	1.38552	1	1	0.956954
Annotation Cluster 93	Enrichment Score: 0.4116681560050411
Category	Term	Count	%	PValue	Genes	List Total	Pop Hits	Pop Total	Fold Enrichment	Bonferroni	Benjamini	FDR
KEGG_PATHWAY	mmu05030:Cocaine addiction	5	0.822368	0.0709254	DDC, CREB3L3, GNAS, GRIN2B, GNAI2	295	48	8992	3.17514	1	0.619527	0.590902
KEGG_PATHWAY	mmu04916:Melanogenesis	6	0.986842	0.228863	CREBBP, EDN1, FZD2, CREB3L3, GNAS, GNAI2	295	100	8992	1.82888	1	0.880943	0.840239
KEGG_PATHWAY	mmu04924:Renin secretion	5	0.822368	0.236829	EDN1, GNAS, ORAI1, GNAI2, CTSB	295	76	8992	2.00535	1	0.880943	0.840239
KEGG_PATHWAY	mmu05031:Amphetamine addiction	4	0.657895	0.393617	DDC, CREB3L3, GNAS, GRIN2B	295	69	8992	1.76704	1	1	0.956954
KEGG_PATHWAY	mmu04926:Relaxin signaling pathway	6	0.986842	0.414576	COL1A1, EDN1, TGFB1, CREB3L3, GNAS, GNAI2	295	129	8992	1.41774	1	1	0.956954
KEGG_PATHWAY	mmu04915:Estrogen signaling pathway	6	0.986842	0.446934	KRT19, KRT18, CREB3L3, GNAS, CTSD, GNAI2	295	134	8992	1.36484	1	1	0.956954
KEGG_PATHWAY	mmu04728:Dopaminergic synapse	6	0.986842	0.453357	DDC, CREB3L3, PPP2R5B, GNAS, GRIN2B, GNAI2	295	135	8992	1.35473	1	1	0.956954
KEGG_PATHWAY	mmu04928:Parathyroid hormone synthesis, secretion and action	5	0.822368	0.472623	CREB3L3, GNA11, GNAS, RUNX2, GNAI2	295	108	8992	1.41117	1	1	0.956954
KEGG_PATHWAY	mmu04724:Glutamatergic synapse	5	0.822368	0.508026	PLA2G4B, GNAS, GRIN2B, SHANK2, GNAI2	295	113	8992	1.34873	1	1	0.956954
KEGG_PATHWAY	mmu04261:Adrenergic signaling in cardiomyocytes	6	0.986842	0.558468	CREB3L3, TNNT2, PPP2R5B, GNAS, GNAI2, PIK3R5	295	152	8992	1.20321	1	1	0.956954
KEGG_PATHWAY	mmu04726:Serotonergic synapse	5	0.822368	0.625351	DDC, PLA2G4B, GNAS, PTGS2, GNAI2	295	131	8992	1.16341	1	1	0.956954
KEGG_PATHWAY	mmu04713:Circadian entrainment	4	0.657895	0.6265	PER3, GNAS, GRIN2B, GNAI2	295	98	8992	1.24414	1	1	0.956954
KEGG_PATHWAY	mmu05034:Alcoholism	7	1.15132	0.666341	DDC, ADORA2A, CREB3L3, GNAS, SLC29A1, GRIN2B, GNAI2	295	205	8992	1.04083	1	1	0.956954
Annotation Cluster 94	Enrichment Score: 0.3898781900529444
Category	Term	Count	%	PValue	Genes	List Total	Pop Hits	Pop Total	Fold Enrichment	Bonferroni	Benjamini	FDR
KEGG_PATHWAY	mmu04270:Vascular smooth muscle contraction	7	1.15132	0.331649	EDN1, ADORA2A, GNA11, PRKCE, PLA2G4B, PLA2G10, GNAS	295	144	8992	1.48173	1	1	0.956954
KEGG_PATHWAY	mmu04912:GnRH signaling pathway	5	0.822368	0.339572	MAP2K3, MAP3K1, GNA11, PLA2G4B, GNAS	295	90	8992	1.69341	1	1	0.956954
KEGG_PATHWAY	mmu04750:Inflammatory mediator regulation of TRP channels	5	0.822368	0.600834	MAP2K3, PRKCE, PLA2G4B, GNAS, NGF	295	127	8992	1.20005	1	1	0.956954
Annotation Cluster 95	Enrichment Score: 0.38149116741126693
Category	Term	Count	%	PValue	Genes	List Total	Pop Hits	Pop Total	Fold Enrichment	Bonferroni	Benjamini	FDR
INTERPRO	IPR023313:Ubiquitin-conjugating enzyme, active site	3	0.493421	0.203469	UBE2F, UBE2E2, UBE2L6	584	30	20908	3.58014	1	1	0.999098
UP_SEQ_FEATURE	DOMAIN:UBC core	3	0.493421	0.333039	UBE2F, UBE2E2, UBE2L6	594	45	22511	2.52649	1	1	0.997981
INTERPRO	IPR000608:Ubiquitin-conjugating enzyme, E2	3	0.493421	0.358443	UBE2F, UBE2E2, UBE2L6	584	45	20908	2.38676	1	1	0.999098
INTERPRO	IPR016135:Ubiquitin-conjugating enzyme/RWD-like	3	0.493421	0.501621	UBE2F, UBE2E2, UBE2L6	584	60	20908	1.79007	1	1	0.999098
UP_SEQ_FEATURE	ACT_SITE:Glycyl thioester intermediate	3	0.493421	0.591385	UBE2F, UBE2E2, UBE2L6	594	75	22511	1.51589	1	1	0.997981
KEGG_PATHWAY	mmu04120:Ubiquitin mediated proteolysis	5	0.822368	0.7135	UBE2F, SOCS3, MAP3K1, UBE2E2, UBE2L6	295	147	8992	1.03678	1	1	0.956954
Annotation Cluster 96	Enrichment Score: 0.37208261579961194
Category	Term	Count	%	PValue	Genes	List Total	Pop Hits	Pop Total	Fold Enrichment	Bonferroni	Benjamini	FDR
UP_SEQ_FEATURE	DOMAIN:PDZ	6	0.986842	0.36148	TIAM1, RGS3, RGS12, APBA1, SHANK2, SNTA1	594	150	22511	1.51589	1	1	0.997981
INTERPRO	IPR001478:PDZ domain	6	0.986842	0.412913	TIAM1, RGS3, RGS12, APBA1, SHANK2, SNTA1	584	151	20908	1.42257	1	1	0.999098
SMART	SM00228:PDZ	6	0.986842	0.512637	TIAM1, RGS3, RGS12, APBA1, SHANK2, SNTA1	333	151	10615	1.26663	1	1	1
Annotation Cluster 97	Enrichment Score: 0.36410467087662246
Category	Term	Count	%	PValue	Genes	List Total	Pop Hits	Pop Total	Fold Enrichment	Bonferroni	Benjamini	FDR
SMART	SM00033:CH	4	0.657895	0.332369	ASPM, LRCH1, GAS2, NAV2	333	65	10615	1.96165	1	1	1
INTERPRO	IPR001715:Calponin homology domain	4	0.657895	0.401581	ASPM, LRCH1, GAS2, NAV2	584	82	20908	1.74641	1	1	0.999098
UP_SEQ_FEATURE	DOMAIN:Calponin-homology (CH)	3	0.493421	0.60575	LRCH1, GAS2, NAV2	594	77	22511	1.47652	1	1	0.997981
Annotation Cluster 98	Enrichment Score: 0.35786719648905935
Category	Term	Count	%	PValue	Genes	List Total	Pop Hits	Pop Total	Fold Enrichment	Bonferroni	Benjamini	FDR
UP_SEQ_FEATURE	DOMAIN:EGF-like 2; calcium-binding	4	0.657895	0.169877	BMP1, ADGRE5, LTBP4, FBLN1	594	54	22511	2.80721	1	1	0.997981
UP_SEQ_FEATURE	DOMAIN:EGF-like 4; calcium-binding	3	0.493421	0.235136	ADGRE5, LTBP4, FBLN1	594	35	22511	3.24834	1	1	0.997981
INTERPRO	IPR000742:Epidermal growth factor-like domain	9	1.48026	0.379308	BMP1, LAMB3, ADGRE5, LAMA3, LTBP4, ADAM9, FBLN1, PTGS2, SELE	584	244	20908	1.32054	1	1	0.999098
UP_SEQ_FEATURE	DOMAIN:EGF-like	7	1.15132	0.451576	BMP1, ADGRE5, LTBP4, ADAM9, FBLN1, PTGS2, SELE	594	204	22511	1.3004	1	1	0.997981
INTERPRO	IPR000152:EGF-type aspartate/asparagine hydroxylation site	4	0.657895	0.46075	BMP1, ADGRE5, LTBP4, FBLN1	584	90	20908	1.59117	1	1	0.999098
INTERPRO	IPR001881:EGF-like calcium-binding	5	0.822368	0.468136	BMP1, ADGRE5, LTBP4, FBLN1, SELE	584	126	20908	1.42069	1	1	0.999098
SMART	SM00181:EGF	7	1.15132	0.501163	BMP1, LAMB3, ADGRE5, LAMA3, LTBP4, FBLN1, SELE	333	181	10615	1.23281	1	1	1
INTERPRO	IPR018097:EGF-like calcium-binding, conserved site	4	0.657895	0.510369	BMP1, ADGRE5, LTBP4, FBLN1	584	97	20908	1.47635	1	1	0.999098
SMART	SM00179:EGF_CA	5	0.822368	0.558948	BMP1, ADGRE5, LTBP4, FBLN1, SELE	333	126	10615	1.26496	1	1	1
UP_KW_DOMAIN	KW-0245~EGF-like domain	7	1.15132	0.690887	BMP1, ADGRE5, LTBP4, ADAM9, FBLN1, PTGS2, SELE	438	242	15344	1.01332	1	1	1
UP_SEQ_FEATURE	DOMAIN:EGF-like 1	3	0.493421	0.793972	ADGRE5, LTBP4, FBLN1	594	111	22511	1.02425	1	1	0.997981
Annotation Cluster 99	Enrichment Score: 0.35729751375807245
Category	Term	Count	%	PValue	Genes	List Total	Pop Hits	Pop Total	Fold Enrichment	Bonferroni	Benjamini	FDR
KEGG_PATHWAY	mmu05161:Hepatitis B	9	1.48026	0.164827	MAP2K3, CREBBP, SMAD4, MAP3K1, CASP8, TGFB1, CREB3L3, ATP6AP1, BAD	295	163	8992	1.68302	1	0.851106	0.811781
BIOCARTA	M_il1rPathway:Signal transduction through IL1R	3	0.493421	0.537664	MAP2K3, MAP3K1, TGFB1	70	33	1286	1.67013	1	1	1
BIOCARTA	m_mapkPathway:MAPKinase Signaling Pathway	3	0.493421	0.95624	MAP2K3, MAP3K1, TGFB1	70	87	1286	0.633498	1	1	1
Annotation Cluster 100	Enrichment Score: 0.3440400076618089
Category	Term	Count	%	PValue	Genes	List Total	Pop Hits	Pop Total	Fold Enrichment	Bonferroni	Benjamini	FDR
GOTERM_BP_DIRECT	GO:0032508~DNA duplex unwinding	3	0.493421	0.260228	ZRANB3, BLM, MCM6	569	35	20094	3.02696	1	1	0.994304
GOTERM_MF_DIRECT	GO:0003678~DNA helicase activity	3	0.493421	0.509842	BLM, HELB, MCM6	549	58	18713	1.76305	1	1	0.998937
GOTERM_MF_DIRECT	GO:0004386~helicase activity	5	0.822368	0.530956	ZRANB3, MOV10, BLM, HELB, MCM6	549	130	18713	1.31099	1	1	0.998937
UP_KW_MOLECULAR_FUNCTION	KW-0347~Helicase	5	0.822368	0.597022	ZRANB3, MOV10, BLM, HELB, MCM6	368	137	12158	1.20577	1	1	0.976471
Annotation Cluster 101	Enrichment Score: 0.32392352118693934
Category	Term	Count	%	PValue	Genes	List Total	Pop Hits	Pop Total	Fold Enrichment	Bonferroni	Benjamini	FDR
UP_SEQ_FEATURE	DOMAIN:bZIP	3	0.493421	0.418007	XBP1, CREB3L3, FOSL2	594	54	22511	2.10541	1	1	0.997981
UP_SEQ_FEATURE	REGION:Basic motif	3	0.493421	0.427124	XBP1, CREB3L3, FOSL2	594	55	22511	2.06713	1	1	0.997981
INTERPRO	IPR004827:Basic-leucine zipper domain	3	0.493421	0.465384	XBP1, CREB3L3, FOSL2	584	56	20908	1.91793	1	1	0.999098
SMART	SM00338:BRLZ	3	0.493421	0.497295	XBP1, CREB3L3, FOSL2	333	53	10615	1.80435	1	1	1
UP_SEQ_FEATURE	REGION:Leucine-zipper	4	0.657895	0.581058	XBP1, CREB3L3, PAWR, FOSL2	594	114	22511	1.32973	1	1	0.997981
Annotation Cluster 102	Enrichment Score: 0.3137858891233252
Category	Term	Count	%	PValue	Genes	List Total	Pop Hits	Pop Total	Fold Enrichment	Bonferroni	Benjamini	FDR
UP_SEQ_FEATURE	METAL:Calcium 1	10	1.64474	0.200313	MCFD2, SCIN, GSN, CDH2, PLA2G4B, CPNE7, S100A6, CHP1, NPTXR, SLC25A24	594	246	22511	1.54054	1	1	0.997981
UP_SEQ_FEATURE	METAL:Calcium 2	10	1.64474	0.224396	MCFD2, SCIN, GSN, CDH2, PLA2G4B, CPNE7, S100A6, CHP1, NPTXR, SLC25A24	594	252	22511	1.50386	1	1	0.997981
GOTERM_MF_DIRECT	GO:0048306~calcium-dependent protein binding	5	0.822368	0.309806	ANXA2, S100A6, ANXA7, CHP1, S100A11	549	96	18713	1.77529	1	1	0.998937
INTERPRO	IPR018247:EF-Hand 1, calcium-binding site	6	0.986842	0.551163	MCFD2, S100A6, CHP1, DUOX2, S100A11, SLC25A24	584	177	20908	1.21361	1	1	0.999098
UP_SEQ_FEATURE	DOMAIN:EF-hand 1	5	0.822368	0.620875	MCFD2, S100A6, CHP1, S100A11, SLC25A24	594	162	22511	1.16967	1	1	0.997981
INTERPRO	IPR011992:EF-hand-like domain	8	1.31579	0.626185	MCFD2, S100A6, CHP1, DUOX2, S100A11, CCAR2, DEF6, SLC25A24	584	269	20908	1.06472	1	1	0.999098
UP_SEQ_FEATURE	DOMAIN:EF-hand 2	5	0.822368	0.639917	MCFD2, S100A6, CHP1, S100A11, SLC25A24	594	166	22511	1.14149	1	1	0.997981
SMART	SM00054:EFh	5	0.822368	0.674662	S100A6, CHP1, DUOX2, S100A11, SLC25A24	333	146	10615	1.09167	1	1	1
UP_SEQ_FEATURE	DOMAIN:EF-hand	5	0.822368	0.751566	MCFD2, S100A6, CHP1, DUOX2, SLC25A24	594	193	22511	0.981796	1	1	0.997981
INTERPRO	IPR002048:EF-hand domain	6	0.986842	0.751906	MCFD2, S100A6, CHP1, DUOX2, S100A11, SLC25A24	584	224	20908	0.958965	1	1	0.999098
Annotation Cluster 103	Enrichment Score: 0.3109242444100501
Category	Term	Count	%	PValue	Genes	List Total	Pop Hits	Pop Total	Fold Enrichment	Bonferroni	Benjamini	FDR
INTERPRO	IPR002035:von Willebrand factor, type A	4	0.657895	0.401581	CPNE7, CACHD1, ANTXR2, MDN1	584	82	20908	1.74641	1	1	0.999098
UP_SEQ_FEATURE	DOMAIN:VWFA	4	0.657895	0.424132	CPNE7, CACHD1, ANTXR2, MDN1	594	90	22511	1.68432	1	1	0.997981
SMART	SM00327:VWA	3	0.493421	0.685414	CPNE7, ANTXR2, MDN1	333	75	10615	1.27508	1	1	1
Annotation Cluster 104	Enrichment Score: 0.29283181438711064
Category	Term	Count	%	PValue	Genes	List Total	Pop Hits	Pop Total	Fold Enrichment	Bonferroni	Benjamini	FDR
UP_KW_PTM	KW-0865~Zymogen	11	1.80921	0.355645	ASAH1, CASP8, BMP1, KLK1, NAAA, HEXA, CPE, ADAM9, PRCP, CTSD, CTSB	490	224	12816	1.2844	0.999993	0.673905	0.649837
UP_KW_MOLECULAR_FUNCTION	KW-0788~Thiol protease	6	0.986842	0.422097	USP16, CASP8, USP49, USP3, ATG4A, CTSB	368	141	12158	1.40587	1	1	0.976471
GOTERM_MF_DIRECT	GO:0008234~cysteine-type peptidase activity	6	0.986842	0.425803	USP16, CASP8, USP49, USP3, ATG4A, CTSB	549	146	18713	1.40078	1	1	0.998937
GOTERM_MF_DIRECT	GO:0008233~peptidase activity	16	2.63158	0.561079	USP16, USP49, KLK1, USP3, GGH, PRCP, H13, ABHD5, AGBL5, CASP8, BMP1, PITRM1, CPE, ADAM9, CTSD, CTSB	549	520	18713	1.04879	1	1	0.998937
GOTERM_BP_DIRECT	GO:0006508~proteolysis	17	2.79605	0.606127	USP16, USP49, KLK1, USP3, PRCP, H13, APEH, AGBL5, CASP8, BMP1, PITRM1, NRIP3, CPE, ADAM9, ATG4A, CTSD, CTSB	569	591	20094	1.01582	1	1	0.994304
UP_KW_MOLECULAR_FUNCTION	KW-0645~Protease	15	2.46711	0.804979	USP16, USP49, KLK1, USP3, PRCP, H13, AGBL5, CASP8, BMP1, PITRM1, CPE, ADAM9, ATG4A, CTSD, CTSB	368	561	12158	0.88337	1	1	0.976471
Annotation Cluster 105	Enrichment Score: 0.27418601562037975
Category	Term	Count	%	PValue	Genes	List Total	Pop Hits	Pop Total	Fold Enrichment	Bonferroni	Benjamini	FDR
GOTERM_BP_DIRECT	GO:0016485~protein processing	6	0.986842	0.115358	CASP8, BMP1, PITRM1, PTCH1, CPE, ADAM9	569	91	20094	2.32843	1	1	0.994304
UP_KW_MOLECULAR_FUNCTION	KW-0482~Metalloprotease	5	0.822368	0.697559	AGBL5, BMP1, PITRM1, CPE, ADAM9	368	156	12158	1.05891	1	1	0.976471
GOTERM_MF_DIRECT	GO:0008237~metallopeptidase activity	5	0.822368	0.697781	AGBL5, BMP1, PITRM1, CPE, ADAM9	549	161	18713	1.05856	1	1	0.998937
UP_SEQ_FEATURE	METAL:Zinc; catalytic	3	0.493421	0.854346	PITRM1, CPE, ADAM9	594	128	22511	0.888218	1	1	0.997981
GOTERM_MF_DIRECT	GO:0004222~metalloendopeptidase activity	3	0.493421	0.887339	BMP1, PITRM1, ADAM9	549	126	18713	0.811562	1	1	0.998937
Annotation Cluster 106	Enrichment Score: 0.2710223975232859
Category	Term	Count	%	PValue	Genes	List Total	Pop Hits	Pop Total	Fold Enrichment	Bonferroni	Benjamini	FDR
GOTERM_BP_DIRECT	GO:0007264~small GTPase mediated signal transduction	5	0.822368	0.345455	TIAM1, RHOF, RND3, DOCK1, RALGPS1	569	105	20094	1.68165	1	1	0.994304
UP_SEQ_FEATURE	DOMAIN:DH	3	0.493421	0.538076	FGD3, TIAM1, MCF2L	594	68	22511	1.67194	1	1	0.997981
INTERPRO	IPR000219:Dbl homology (DH) domain	3	0.493421	0.569163	FGD3, TIAM1, MCF2L	584	68	20908	1.57947	1	1	0.999098
UP_KW_MOLECULAR_FUNCTION	KW-0344~Guanine-nucleotide releasing factor	6	0.986842	0.570695	FGD3, TIAM1, MCF2L, DENND5A, DOCK1, RALGPS1	368	167	12158	1.187	1	1	0.976471
SMART	SM00325:RhoGEF	3	0.493421	0.608046	FGD3, TIAM1, MCF2L	333	65	10615	1.47124	1	1	1
GOTERM_MF_DIRECT	GO:0005085~guanyl-nucleotide exchange factor activity	7	1.15132	0.644247	FGD3, TIAM1, MCF2L, DENND5A, DOCK1, RIN2, RALGPS1	549	224	18713	1.06518	1	1	0.998937
Annotation Cluster 107	Enrichment Score: 0.2707695336337522
Category	Term	Count	%	PValue	Genes	List Total	Pop Hits	Pop Total	Fold Enrichment	Bonferroni	Benjamini	FDR
GOTERM_BP_DIRECT	GO:0010466~negative regulation of peptidase activity	6	0.986842	0.301232	CSTB, ECM1, SPINT1, NGF, SERPINB8, CTSB	569	129	20094	1.64254	1	1	0.994304
UP_KW_MOLECULAR_FUNCTION	KW-0646~Protease inhibitor	4	0.657895	0.712232	CSTB, SPINT1, NGF, SERPINB8	368	121	12158	1.09217	1	1	0.976471
GOTERM_MF_DIRECT	GO:0030414~peptidase inhibitor activity	4	0.657895	0.718072	CSTB, SPINT1, NGF, SERPINB8	549	126	18713	1.08208	1	1	0.998937
Annotation Cluster 108	Enrichment Score: 0.2652948868765125
Category	Term	Count	%	PValue	Genes	List Total	Pop Hits	Pop Total	Fold Enrichment	Bonferroni	Benjamini	FDR
UP_SEQ_FEATURE	REPEAT:WD	7	1.15132	0.342669	TLE4, WSB2, ARPC1B, ARPC1A, PWP1, DTL, WDTC1	594	181	22511	1.46564	1	1	0.997981
UP_SEQ_FEATURE	REPEAT:WD 5	8	1.31579	0.370553	TLE4, WSB2, SHKBP1, ARPC1B, ARPC1A, PWP1, DTL, WDTC1	594	222	22511	1.36567	1	1	0.997981
INTERPRO	IPR015943:WD40/YVTN repeat-like-containing domain	12	1.97368	0.380671	TLE4, WSB2, SEMA4B, SHKBP1, ARPC1B, ARPC1A, PLXNB1, MST1R, PWP1, SORCS2, DTL, WDTC1	584	346	20908	1.24167	1	1	0.999098
UP_SEQ_FEATURE	REPEAT:WD 4	8	1.31579	0.433964	TLE4, WSB2, SHKBP1, ARPC1B, ARPC1A, PWP1, DTL, WDTC1	594	237	22511	1.27923	1	1	0.997981
UP_SEQ_FEATURE	REPEAT:WD 3	8	1.31579	0.480784	TLE4, WSB2, SHKBP1, ARPC1B, ARPC1A, PWP1, DTL, WDTC1	594	248	22511	1.22249	1	1	0.997981
UP_SEQ_FEATURE	REPEAT:WD 1	8	1.31579	0.503605	TLE4, WSB2, SHKBP1, ARPC1B, ARPC1A, PWP1, DTL, WDTC1	594	252	22511	1.20309	1	1	0.997981
UP_SEQ_FEATURE	REPEAT:WD 2	8	1.31579	0.503605	TLE4, WSB2, SHKBP1, ARPC1B, ARPC1A, PWP1, DTL, WDTC1	594	252	22511	1.20309	1	1	0.997981
INTERPRO	IPR001680:WD40 repeat	8	1.31579	0.61447	TLE4, WSB2, SHKBP1, ARPC1B, ARPC1A, PWP1, DTL, WDTC1	584	266	20908	1.07673	1	1	0.999098
UP_KW_DOMAIN	KW-0853~WD repeat	8	1.31579	0.644791	TLE4, WSB2, SHKBP1, ARPC1B, ARPC1A, PWP1, DTL, WDTC1	438	268	15344	1.04573	1	1	1
UP_SEQ_FEATURE	REPEAT:WD 6	5	0.822368	0.71764	TLE4, ARPC1B, ARPC1A, DTL, WDTC1	594	184	22511	1.02982	1	1	0.997981
SMART	SM00320:WD40	8	1.31579	0.727936	TLE4, WSB2, SHKBP1, ARPC1B, ARPC1A, PWP1, DTL, WDTC1	333	265	10615	0.962321	1	1	1
INTERPRO	IPR019775:WD40 repeat, conserved site	4	0.657895	0.748232	TLE4, WSB2, PWP1, DTL	584	139	20908	1.03026	1	1	0.999098
UP_SEQ_FEATURE	REPEAT:WD 7	3	0.493421	0.898157	TLE4, DTL, WDTC1	594	145	22511	0.784082	1	1	0.997981
Annotation Cluster 109	Enrichment Score: 0.241074544194078
Category	Term	Count	%	PValue	Genes	List Total	Pop Hits	Pop Total	Fold Enrichment	Bonferroni	Benjamini	FDR
UP_SEQ_FEATURE	DOMAIN:Fibronectin type-III	7	1.15132	0.38492	IFNGR1, FLRT3, FNDC3B, PTPRK, EPHB4, IGF1R, CRLF2	594	190	22511	1.39622	1	1	0.997981
UP_SEQ_FEATURE	DOMAIN:Fibronectin type-III 4	3	0.493421	0.488708	FNDC3B, PTPRK, IGF1R	594	62	22511	1.83374	1	1	0.997981
INTERPRO	IPR003961:Fibronectin, type III	7	1.15132	0.533847	IFNGR1, FLRT3, FNDC3B, PTPRK, EPHB4, IGF1R, CRLF2	584	208	20908	1.20485	1	1	0.999098
UP_SEQ_FEATURE	DOMAIN:Fibronectin type-III 3	3	0.493421	0.633321	FNDC3B, PTPRK, IGF1R	594	81	22511	1.4036	1	1	0.997981
UP_SEQ_FEATURE	DOMAIN:Fibronectin type-III 1	4	0.657895	0.674425	FNDC3B, PTPRK, EPHB4, IGF1R	594	131	22511	1.15717	1	1	0.997981
UP_SEQ_FEATURE	DOMAIN:Fibronectin type-III 2	4	0.657895	0.674425	FNDC3B, PTPRK, EPHB4, IGF1R	594	131	22511	1.15717	1	1	0.997981
SMART	SM00060:FN3	5	0.822368	0.709824	FNDC3B, PTPRK, EPHB4, IGF1R, CRLF2	333	153	10615	1.04173	1	1	1
Annotation Cluster 110	Enrichment Score: 0.23672164024015693
Category	Term	Count	%	PValue	Genes	List Total	Pop Hits	Pop Total	Fold Enrichment	Bonferroni	Benjamini	FDR
UP_SEQ_FEATURE	DOMAIN:SH2	4	0.657895	0.53168	GRB7, SOCS3, TNS3, RIN2	594	106	22511	1.43009	1	1	0.997981
INTERPRO	IPR000980:SH2 domain	4	0.657895	0.57682	GRB7, SOCS3, TNS3, RIN2	584	107	20908	1.33837	1	1	0.999098
UP_KW_DOMAIN	KW-0727~SH2 domain	4	0.657895	0.585086	GRB7, SOCS3, TNS3, RIN2	438	106	15344	1.32196	1	1	1
SMART	SM00252:SH2	4	0.657895	0.6298	GRB7, SOCS3, TNS3, RIN2	333	103	10615	1.23794	1	1	1
Annotation Cluster 111	Enrichment Score: 0.22674911913094736
Category	Term	Count	%	PValue	Genes	List Total	Pop Hits	Pop Total	Fold Enrichment	Bonferroni	Benjamini	FDR
KEGG_PATHWAY	mmu05014:Amyotrophic lateral sclerosis	16	2.63158	0.229183	MAP2K3, XBP1, NCBP1, BAD, UQCR11, TANK, GRIN2B, TUBA4A, ACTB, ACTG1, TUBB2B, TUBB2A, MAP1LC3A, ANXA7, PFN1, HNRNPA1	295	369	8992	1.32168	1	0.880943	0.840239
KEGG_PATHWAY	mmu05016:Huntington disease	10	1.64474	0.660121	CREBBP, TUBB2B, CASP8, TUBB2A, CREB3L3, UQCR11, PPARG, GRIN2B, TUBA4A, POLR2L	295	302	8992	1.00932	1	1	0.956954
KEGG_PATHWAY	mmu05010:Alzheimer disease	12	1.97368	0.714299	XBP1, TUBB2B, FZD2, CASP8, TUBB2A, BAD, SLC39A11, UQCR11, SLC39A8, PTGS2, GRIN2B, TUBA4A	295	383	8992	0.955029	1	1	0.956954
KEGG_PATHWAY	mmu05022:Pathways of neurodegeneration - multiple diseases	14	2.30263	0.775433	MAP2K3, XBP1, FZD2, BAD, UQCR11, UBE2L6, PTGS2, TANK, GRIN2B, TUBA4A, TUBB2B, TUBB2A, MAP1LC3A, CASP8	295	471	8992	0.906028	1	1	0.956954
KEGG_PATHWAY	mmu05020:Prion disease	7	1.15132	0.87705	TUBB2B, TUBB2A, CREB3L3, BAD, UQCR11, GRIN2B, TUBA4A	295	268	8992	0.796155	1	1	0.956954
Annotation Cluster 112	Enrichment Score: 0.22467844459196615
Category	Term	Count	%	PValue	Genes	List Total	Pop Hits	Pop Total	Fold Enrichment	Bonferroni	Benjamini	FDR
SMART	SM00239:C2	5	0.822368	0.558948	RGS3, PRKCE, PLA2G4B, CPNE7, PIK3C2G	333	126	10615	1.26496	1	1	1
INTERPRO	IPR000008:C2 calcium-dependent membrane targeting	5	0.822368	0.561901	RGS3, PRKCE, PLA2G4B, CPNE7, PIK3C2G	584	142	20908	1.26061	1	1	0.999098
UP_SEQ_FEATURE	DOMAIN:C2	4	0.657895	0.674425	RGS3, PRKCE, PLA2G4B, PIK3C2G	594	131	22511	1.15717	1	1	0.997981
Annotation Cluster 113	Enrichment Score: 0.21637226464582796
Category	Term	Count	%	PValue	Genes	List Total	Pop Hits	Pop Total	Fold Enrichment	Bonferroni	Benjamini	FDR
UP_SEQ_FEATURE	REGION:S-adenosyl-L-methionine binding	4	0.657895	0.402954	COMTD1, DNMT1, METTL1, SETDB2	594	87	22511	1.7424	1	1	0.997981
GOTERM_BP_DIRECT	GO:0032259~methylation	6	0.986842	0.568398	PRDM8, COMTD1, DNMT1, METTL1, SETDB2, EEF1AKNMT	569	178	20094	1.19038	1	1	0.994304
GOTERM_MF_DIRECT	GO:0008168~methyltransferase activity	6	0.986842	0.614766	PRDM8, COMTD1, DNMT1, METTL1, SETDB2, EEF1AKNMT	549	181	18713	1.12991	1	1	0.998937
UP_KW_MOLECULAR_FUNCTION	KW-0489~Methyltransferase	6	0.986842	0.665659	PRDM8, COMTD1, DNMT1, METTL1, SETDB2, EEF1AKNMT	368	186	12158	1.06574	1	1	0.976471
UP_KW_LIGAND	KW-0949~S-adenosyl-L-methionine	5	0.822368	0.883628	PRDM8, COMTD1, DNMT1, METTL1, SETDB2	239	175	6582	0.78685	1	1	1
Annotation Cluster 114	Enrichment Score: 0.2136923045644181
Category	Term	Count	%	PValue	Genes	List Total	Pop Hits	Pop Total	Fold Enrichment	Bonferroni	Benjamini	FDR
KEGG_PATHWAY	mmu05203:Viral carcinogenesis	10	1.64474	0.334327	RBL2, CREBBP, CCND3, CASP8, SCIN, GSN, CDK6, CREB3L3, BAD, YWHAG	295	229	8992	1.33106	1	1	0.956954
KEGG_PATHWAY	mmu05160:Hepatitis C	5	0.822368	0.793416	SOCS3, CASP8, CDK6, BAD, YWHAG	295	165	8992	0.923677	1	1	0.956954
KEGG_PATHWAY	mmu05162:Measles	4	0.657895	0.861491	CCND3, CASP8, CDK6, BAD	295	146	8992	0.835106	1	1	0.956954
Annotation Cluster 115	Enrichment Score: 0.20888508108634132
Category	Term	Count	%	PValue	Genes	List Total	Pop Hits	Pop Total	Fold Enrichment	Bonferroni	Benjamini	FDR
INTERPRO	IPR000372:Leucine-rich repeat-containing N-terminal	4	0.657895	0.183566	GP1BB, FLRT3, LRIG1, PODN	584	53	20908	2.70199	1	1	0.999098
SMART	SM00013:LRRNT	4	0.657895	0.229932	GP1BB, FLRT3, LRIG1, PODN	333	53	10615	2.4058	1	1	1
UP_SEQ_FEATURE	REPEAT:LRR 9	5	0.822368	0.471655	LRCH1, CARMIL3, FLRT3, LRIG1, PODN	594	134	22511	1.41408	1	1	0.997981
UP_SEQ_FEATURE	DOMAIN:LRRNT	4	0.657895	0.472448	GP1BB, FLRT3, LRIG1, PODN	594	97	22511	1.56278	1	1	0.997981
UP_SEQ_FEATURE	REPEAT:LRR 10	4	0.657895	0.544331	CARMIL3, FLRT3, LRIG1, PODN	594	108	22511	1.4036	1	1	0.997981
UP_SEQ_FEATURE	REPEAT:LRR 8	5	0.822368	0.549484	LRCH1, CARMIL3, FLRT3, LRIG1, PODN	594	148	22511	1.28031	1	1	0.997981
UP_SEQ_FEATURE	DOMAIN:LRRCT	4	0.657895	0.610195	GP1BB, FLRT3, LRIG1, LRRCC1	594	119	22511	1.27386	1	1	0.997981
INTERPRO	IPR000483:Cysteine-rich flanking region, C-terminal	3	0.493421	0.629835	GP1BB, FLRT3, LRIG1	584	76	20908	1.41321	1	1	0.999098
UP_SEQ_FEATURE	REPEAT:LRR 7	5	0.822368	0.662825	LRCH1, CARMIL3, FLRT3, LRIG1, PODN	594	171	22511	1.10811	1	1	0.997981
SMART	SM00082:LRRCT	3	0.493421	0.685414	GP1BB, FLRT3, LRIG1	333	75	10615	1.27508	1	1	1
UP_SEQ_FEATURE	REPEAT:LRR 5	6	0.986842	0.709916	LRCH1, CARMIL3, FLRT3, LRIG1, PODN, LRRCC1	594	225	22511	1.01059	1	1	0.997981
UP_SEQ_FEATURE	REPEAT:LRR 4	6	0.986842	0.764096	LRCH1, CARMIL3, FLRT3, LRIG1, PODN, LRRCC1	594	241	22511	0.943501	1	1	0.997981
UP_SEQ_FEATURE	REPEAT:LRR 6	5	0.822368	0.769017	LRCH1, CARMIL3, FLRT3, LRIG1, PODN	594	198	22511	0.957003	1	1	0.997981
UP_SEQ_FEATURE	REPEAT:LRR 3	6	0.986842	0.807611	LRCH1, CARMIL3, FLRT3, LRIG1, PODN, LRRCC1	594	256	22511	0.888218	1	1	0.997981
UP_SEQ_FEATURE	REPEAT:LRR 2	6	0.986842	0.835282	LRCH1, CARMIL3, FLRT3, LRIG1, PODN, LRRCC1	594	267	22511	0.851625	1	1	0.997981
UP_SEQ_FEATURE	REPEAT:LRR 1	6	0.986842	0.837628	LRCH1, CARMIL3, FLRT3, LRIG1, PODN, LRRCC1	594	268	22511	0.848447	1	1	0.997981
UP_KW_DOMAIN	KW-0433~Leucine-rich repeat	7	1.15132	0.837816	LRCH1, CARMIL3, GP1BB, FLRT3, LRIG1, PODN, LRRCC1	438	290	15344	0.845599	1	1	1
INTERPRO	IPR001611:Leucine-rich repeat	6	0.986842	0.856238	LRCH1, CARMIL3, FLRT3, LRIG1, PODN, LRRCC1	584	261	20908	0.82302	1	1	0.999098
INTERPRO	IPR003591:Leucine-rich repeat, typical subtype	4	0.657895	0.872058	LRCH1, FLRT3, LRIG1, PODN	584	176	20908	0.813667	1	1	0.999098
SMART	SM00369:LRR_TYP	4	0.657895	0.917063	LRCH1, FLRT3, LRIG1, PODN	333	176	10615	0.724474	1	1	1
Annotation Cluster 116	Enrichment Score: 0.17643026869436423
Category	Term	Count	%	PValue	Genes	List Total	Pop Hits	Pop Total	Fold Enrichment	Bonferroni	Benjamini	FDR
INTERPRO	IPR008160:Collagen triple helix repeat	3	0.493421	0.643923	COL1A1, C1QTNF1, SFTPD	584	78	20908	1.37698	1	1	0.999098
GOTERM_CC_DIRECT	GO:0005581~collagen trimer	3	0.493421	0.666477	COL1A1, C1QTNF1, SFTPD	594	81	21179	1.32055	1	1	0.961609
UP_KW_DOMAIN	KW-0176~Collagen	3	0.493421	0.688795	COL1A1, C1QTNF1, SFTPD	438	83	15344	1.26622	1	1	1
Annotation Cluster 117	Enrichment Score: 0.16791269476840162
Category	Term	Count	%	PValue	Genes	List Total	Pop Hits	Pop Total	Fold Enrichment	Bonferroni	Benjamini	FDR
UP_SEQ_FEATURE	DOMAIN:Ig-like C2-type 3	5	0.822368	0.252766	MCAM, LRIG1, IL18R1, FGFR2, FGFRL1	594	97	22511	1.95347	1	1	0.997981
UP_KW_DOMAIN	KW-0393~Immunoglobulin domain	15	2.46711	0.353043	CD274, IGSF5, IFNGR1, SEMA4B, MCAM, PTPRK, FGFRL1, TAPBP, GPA33, NPTN, LRIG1, B2M, FGFR2, IL18R1, HAVCR2	438	434	15344	1.21078	0.999992	0.866561	0.866561
INTERPRO	IPR013098:Immunoglobulin I-set	6	0.986842	0.407393	IGSF5, MCAM, LRIG1, PTPRK, FGFR2, FGFRL1	584	150	20908	1.43205	1	1	0.999098
UP_SEQ_FEATURE	DOMAIN:Ig-like C2-type 2	5	0.822368	0.533295	MCAM, LRIG1, IL18R1, FGFR2, FGFRL1	594	145	22511	1.3068	1	1	0.997981
UP_SEQ_FEATURE	DOMAIN:Ig-like C2-type 1	5	0.822368	0.538724	MCAM, LRIG1, IL18R1, FGFR2, FGFRL1	594	146	22511	1.29785	1	1	0.997981
INTERPRO	IPR003598:Immunoglobulin subtype 2	6	0.986842	0.805443	GPA33, MCAM, NPTN, LRIG1, FGFR2, FGFRL1	584	241	20908	0.89132	1	1	0.999098
SMART	SM00408:IGc2	6	0.986842	0.877515	GPA33, MCAM, NPTN, LRIG1, FGFR2, FGFRL1	333	241	10615	0.793615	1	1	1
INTERPRO	IPR013783:Immunoglobulin-like fold	30	4.93421	0.919776	CD274, PILRB1, IGSF5, PTPRK, MST1R, FGFRL1, IGF1R, GPA33, LRIG1, NPTN, B2M, EPHB4, HAVCR2, SECTM1B, IFNGR1, MCAM, FNDC3B, PILRA, GPCPD1, PRKAB1, SORCS2, TAPBP, ASPM, AZGP1, VAPA, SPINT1, PLXNB1, FGFR2, IL18R1, CRLF2	584	1307	20908	0.821761	1	1	0.999098
INTERPRO	IPR003599:Immunoglobulin subtype	11	1.80921	0.976649	CD274, IGSF5, GPA33, MCAM, NPTN, LRIG1, PTPRK, IL18R1, FGFR2, FGFRL1, HAVCR2	584	609	20908	0.646659	1	1	0.999098
SMART	SM00409:IG	11	1.80921	0.993389	CD274, IGSF5, GPA33, MCAM, NPTN, LRIG1, PTPRK, IL18R1, FGFR2, FGFRL1, HAVCR2	333	609	10615	0.575773	1	1	1
UP_SEQ_FEATURE	DOMAIN:Ig-like	12	1.97368	0.996733	CD274, IGSF5, GPA33, NPTN, LRIG1, PTPRK, B2M, IL18R1, FGFR2, FGFRL1, HAVCR2, TAPBP	594	826	22511	0.550566	1	1	0.997981
INTERPRO	IPR007110:Immunoglobulin-like domain	14	2.30263	0.999613	CD274, IGSF5, MCAM, PTPRK, FGFRL1, TAPBP, AZGP1, GPA33, NPTN, LRIG1, B2M, FGFR2, IL18R1, HAVCR2	584	1004	20908	0.499222	1	1	0.999613
INTERPRO	IPR013106:Immunoglobulin V-set	4	0.657895	0.999999	CD274, GPA33, MCAM, HAVCR2	584	689	20908	0.207845	1	1	0.999999
Annotation Cluster 118	Enrichment Score: 0.16563161912478402
Category	Term	Count	%	PValue	Genes	List Total	Pop Hits	Pop Total	Fold Enrichment	Bonferroni	Benjamini	FDR
INTERPRO	IPR018378:C-type lectin, conserved site	3	0.493421	0.417979	SFTPD, FCER2A, SELE	584	51	20908	2.10596	1	1	0.999098
UP_SEQ_FEATURE	DOMAIN:C-type lectin	4	0.657895	0.659132	SFTPD, FCER2A, SELE, CLEC2D	594	128	22511	1.18429	1	1	0.997981
GOTERM_MF_DIRECT	GO:0030246~carbohydrate binding	7	1.15132	0.685278	CRYBG2, SFTPD, FCER2A, GPCPD1, SELE, CLEC2D, GALNT10	549	234	18713	1.01966	1	1	0.998937
INTERPRO	IPR001304:C-type lectin	4	0.657895	0.691524	SFTPD, FCER2A, SELE, CLEC2D	584	127	20908	1.1276	1	1	0.999098
INTERPRO	IPR016186:C-type lectin-like	4	0.657895	0.756825	SFTPD, FCER2A, SELE, CLEC2D	584	141	20908	1.01564	1	1	0.999098
SMART	SM00034:CLECT	4	0.657895	0.764174	SFTPD, FCER2A, SELE, CLEC2D	333	127	10615	1.004	1	1	1
INTERPRO	IPR016187:C-type lectin fold	4	0.657895	0.78885	SFTPD, FCER2A, SELE, CLEC2D	584	149	20908	0.961111	1	1	0.999098
UP_KW_LIGAND	KW-0430~Lectin	6	0.986842	0.794263	CRYBG2, SFTPD, FCER2A, SELE, CLEC2D, GALNT10	239	182	6582	0.907904	1	1	1
Annotation Cluster 119	Enrichment Score: 0.15406968279140723
Category	Term	Count	%	PValue	Genes	List Total	Pop Hits	Pop Total	Fold Enrichment	Bonferroni	Benjamini	FDR
GOTERM_CC_DIRECT	GO:0005759~mitochondrial matrix	9	1.48026	0.353297	PITRM1, SDHAF2, PRDX1, AK4, HMGCS2, GLRX2, FOXO3, CCAR2, EARS2	594	239	21179	1.34265	1	1	0.961609
UP_SEQ_FEATURE	TRANSIT:Mitochondrion	8	1.31579	0.987358	PRDX5, PITRM1, SDHAF2, CHDH, LDHD, HMGCS2, GLRX2, EARS2	594	531	22511	0.570958	1	1	0.997981
UP_KW_DOMAIN	KW-0809~Transit peptide	9	1.48026	0.988954	PRDX5, PITRM1, SDHAF2, CHDH, AGPS, LDHD, HMGCS2, GLRX2, EARS2	438	546	15344	0.57745	1	1	1
Annotation Cluster 120	Enrichment Score: 0.14757796882421978
Category	Term	Count	%	PValue	Genes	List Total	Pop Hits	Pop Total	Fold Enrichment	Bonferroni	Benjamini	FDR
GOTERM_BP_DIRECT	GO:0042755~eating behavior	4	0.657895	0.0972593	OXTR, ADORA2A, NMU, P2RY1	569	39	20094	3.62201	1	1	0.994304
UP_SEQ_FEATURE	TRANSMEM:Helical; Name=1	20	3.28947	0.520132	GPR39, VIPR1, OXTR, FZD2, TTYH2, DERL3, CXCR4, SLC1A5, SSTR2, ADRA2A, SLC2A9, GPRC5A, ADGRG7, ADORA2A, ADGRE5, P2RY1, APLNR, TSPO, SLC19A1, SLC25A24	594	718	22511	1.05564	1	1	0.997981
UP_SEQ_FEATURE	TRANSMEM:Helical; Name=3	19	3.125	0.570842	GPR39, VIPR1, OXTR, FZD2, TTYH2, DERL3, CXCR4, SLC1A5, SSTR2, ADRA2A, GPRC5A, ADGRG7, ADORA2A, ADGRE5, P2RY1, APLNR, TSPO, SLC19A1, SLC25A24	594	698	22511	1.03159	1	1	0.997981
UP_SEQ_FEATURE	TRANSMEM:Helical; Name=4	19	3.125	0.583127	GPR39, VIPR1, OXTR, FZD2, TTYH2, DERL3, CXCR4, SLC1A5, SSTR2, ADRA2A, GPRC5A, ADGRG7, ADORA2A, ADGRE5, P2RY1, APLNR, TSPO, SLC19A1, SLC25A24	594	703	22511	1.02425	1	1	0.997981
UP_SEQ_FEATURE	TRANSMEM:Helical; Name=2	19	3.125	0.616768	GPR39, VIPR1, OXTR, FZD2, TTYH2, DERL3, CXCR4, SLC1A5, SSTR2, ADRA2A, GPRC5A, ADGRG7, ADORA2A, ADGRE5, P2RY1, APLNR, TSPO, SLC19A1, SLC25A24	594	717	22511	1.00425	1	1	0.997981
UP_SEQ_FEATURE	TRANSMEM:Helical; Name=5	18	2.96053	0.629327	GPR39, VIPR1, OXTR, FZD2, TTYH2, CXCR4, SLC1A5, SSTR2, ADRA2A, GPRC5A, ADGRG7, ADORA2A, ADGRE5, P2RY1, APLNR, TSPO, SLC19A1, SLC25A24	594	683	22511	0.998758	1	1	0.997981
UP_SEQ_FEATURE	TRANSMEM:Helical; Name=7	15	2.46711	0.742022	GPR39, VIPR1, OXTR, FZD2, CXCR4, SLC1A5, SSTR2, ADRA2A, GPRC5A, ADGRG7, ADORA2A, ADGRE5, P2RY1, APLNR, SLC19A1	594	612	22511	0.928856	1	1	0.997981
UP_SEQ_FEATURE	TRANSMEM:Helical; Name=6	16	2.63158	0.790089	GPR39, VIPR1, OXTR, FZD2, CXCR4, SLC1A5, SSTR2, ADRA2A, GPRC5A, ADGRG7, ADORA2A, ADGRE5, P2RY1, APLNR, SLC19A1, SLC25A24	594	678	22511	0.894332	1	1	0.997981
KEGG_PATHWAY	mmu04080:Neuroactive ligand-receptor interaction	11	1.80921	0.817902	VIPR1, EDN1, OXTR, ADORA2A, NMU, P2RY1, APLNR, TSPO, SSTR2, GRIN2B, ADRA2A	295	386	8992	0.86864	1	1	0.956954
SMART	SM01381:SM01381	3	0.493421	0.988918	ADORA2A, SSTR2, ADRA2A	333	204	10615	0.468778	1	1	1
UP_KW_MOLECULAR_FUNCTION	KW-0297~G-protein coupled receptor	13	2.13816	0.999766	GPR39, VIPR1, OXTR, FZD2, CXCR4, SSTR2, ADRA2A, GPRC5A, ADGRG7, ADORA2A, ADGRE5, P2RY1, APLNR	368	897	12158	0.478812	1	1	0.999766
GOTERM_BP_DIRECT	GO:0007186~G-protein coupled receptor signaling pathway	18	2.96053	1	GPR39, EDN1, OXTR, FZD2, CCL20, CXCR4, SSTR2, ADRA2A, PIK3R5, GNAI2, GPRC5A, RGS3, ADORA2A, ADGRE5, GNA11, P2RY1, APLNR, GNAS	569	1896	20094	0.335265	1	1	1
INTERPRO	IPR000276:G protein-coupled receptor, rhodopsin-like	8	1.31579	1	GPR39, OXTR, ADORA2A, P2RY1, APLNR, CXCR4, SSTR2, ADRA2A	584	1671	20908	0.171401	1	1	1
GOTERM_MF_DIRECT	GO:0004930~G-protein coupled receptor activity	13	2.13816	1	GPR39, VIPR1, OXTR, FZD2, CXCR4, SSTR2, ADRA2A, GPRC5A, ADGRG7, ADORA2A, ADGRE5, P2RY1, APLNR	549	1961	18713	0.225963	1	1	1
UP_SEQ_FEATURE	DOMAIN:G_PROTEIN_RECEP_F1_2	7	1.15132	1	GPR39, OXTR, ADORA2A, P2RY1, APLNR, CXCR4, ADRA2A	594	1783	22511	0.148784	1	1	1
UP_KW_MOLECULAR_FUNCTION	KW-0807~Transducer	16	2.63158	1	GPR39, VIPR1, OXTR, FZD2, CXCR4, SSTR2, ADRA2A, GNAI2, GPRC5A, ADGRG7, ADORA2A, ADGRE5, GNA11, P2RY1, APLNR, GNAS	368	2244	12158	0.235565	1	1	1
INTERPRO	IPR017452:GPCR, rhodopsin-like, 7TM	8	1.31579	1	GPR39, OXTR, ADORA2A, P2RY1, APLNR, CXCR4, SSTR2, ADRA2A	584	1955	20908	0.146502	1	1	1
Annotation Cluster 121	Enrichment Score: 0.14158121512033636
Category	Term	Count	%	PValue	Genes	List Total	Pop Hits	Pop Total	Fold Enrichment	Bonferroni	Benjamini	FDR
UP_SEQ_FEATURE	ZN_FING:C2H2-type 2	10	1.64474	0.405796	PRDM8, ZBTB6, ZEB1, ZFP41, ZFP62, TSHZ1, ZFP746, ZXDC, ZKSCAN17, ZFPM1	594	303	22511	1.25074	1	1	0.997981
UP_SEQ_FEATURE	ZN_FING:C2H2-type 4	8	1.31579	0.464091	ZBTB6, ZFP41, ZFP62, TSHZ1, ZFP746, ZXDC, ZKSCAN17, ZFPM1	594	244	22511	1.24253	1	1	0.997981
UP_SEQ_FEATURE	ZN_FING:C2H2-type 3	8	1.31579	0.662432	ZBTB6, ZEB1, ZFP41, ZFP62, ZFP746, ZXDC, ZKSCAN17, ZFPM1	594	295	22511	1.02772	1	1	0.997981
UP_SEQ_FEATURE	ZN_FING:C2H2-type 1	7	1.15132	0.781647	ZBTB6, ZEB1, ZFP41, ZFP62, TSHZ1, ZXDC, ZFPM1	594	291	22511	0.911619	1	1	0.997981
UP_SEQ_FEATURE	ZN_FING:C2H2-type 5	5	0.822368	0.821221	ZEB1, ZFP62, TSHZ1, ZXDC, ZKSCAN17	594	215	22511	0.881333	1	1	0.997981
UP_SEQ_FEATURE	ZN_FING:C2H2-type 6	4	0.657895	0.851266	ZEB1, ZFP62, ZXDC, ADNP	594	178	22511	0.851625	1	1	0.997981
INTERPRO	IPR013087:Zinc finger C2H2-type/integrase DNA-binding domain	18	2.96053	0.852368	PRDM8, ZFP704, TSHZ1, ZFP746, ZFP608, SORBS2, VEZF1, EEA1, ZBTB6, ZEB1, ZFP385C, ZFP41, ZFP62, ZXDC, ZKSCAN17, ADNP, ARID2, ZFPM1	584	758	20908	0.850164	1	1	0.999098
UP_SEQ_FEATURE	DOMAIN:C2H2-type	13	2.13816	0.924454	PRDM8, ZFP704, TSHZ1, ZFP746, ZFP608, VEZF1, EEA1, ZEB1, ZFP385C, ZFP41, ZFP62, ADNP, ARID2	594	649	22511	0.759114	1	1	0.997981
SMART	SM00355:ZnF_C2H2	14	2.30263	0.990075	PRDM8, TSHZ1, ZFP746, VEZF1, EEA1, ZBTB6, ZEB1, ZFP385C, ZFP41, ZFP62, ZXDC, ZKSCAN17, ADNP, ZFPM1	333	713	10615	0.625913	1	1	1
Annotation Cluster 122	Enrichment Score: 0.13913939356128033
Category	Term	Count	%	PValue	Genes	List Total	Pop Hits	Pop Total	Fold Enrichment	Bonferroni	Benjamini	FDR
GOTERM_MF_DIRECT	GO:0051536~iron-sulfur cluster binding	3	0.493421	0.579824	REV3L, GLRX2, XDH	549	66	18713	1.54935	1	1	0.998937
UP_KW_LIGAND	KW-0411~Iron-sulfur	3	0.493421	0.679382	REV3L, GLRX2, XDH	239	64	6582	1.29093	1	1	1
UP_KW_LIGAND	KW-0408~Iron	9	1.48026	0.970893	STEAP3, REV3L, TRF, NR1D2, GLRX2, CDO1, PTGS2, XDH, PHF8	239	382	6582	0.648842	1	1	1
Annotation Cluster 123	Enrichment Score: 0.1092395985865971
Category	Term	Count	%	PValue	Genes	List Total	Pop Hits	Pop Total	Fold Enrichment	Bonferroni	Benjamini	FDR
UP_SEQ_FEATURE	DOMAIN:BHLH	3	0.493421	0.652995	TFAP4, ID1, ID3	594	84	22511	1.35348	1	1	0.997981
INTERPRO	IPR011598:Myc-type, basic helix-loop-helix (bHLH) domain	3	0.493421	0.830844	TFAP4, ID1, ID3	584	114	20908	0.942141	1	1	0.999098
SMART	SM00353:HLH	3	0.493421	0.866666	TFAP4, ID1, ID3	333	111	10615	0.861537	1	1	1
Annotation Cluster 124	Enrichment Score: 0.09790890950556771
Category	Term	Count	%	PValue	Genes	List Total	Pop Hits	Pop Total	Fold Enrichment	Bonferroni	Benjamini	FDR
GOTERM_MF_DIRECT	GO:0051213~dioxygenase activity	3	0.493421	0.71573	CDO1, PTGS2, PHF8	549	85	18713	1.20302	1	1	0.998937
UP_KW_MOLECULAR_FUNCTION	KW-0223~Dioxygenase	3	0.493421	0.731733	CDO1, PTGS2, PHF8	368	85	12158	1.16605	1	1	0.976471
UP_KW_LIGAND	KW-0408~Iron	9	1.48026	0.970893	STEAP3, REV3L, TRF, NR1D2, GLRX2, CDO1, PTGS2, XDH, PHF8	239	382	6582	0.648842	1	1	1
Annotation Cluster 125	Enrichment Score: 0.09559347324289295
Category	Term	Count	%	PValue	Genes	List Total	Pop Hits	Pop Total	Fold Enrichment	Bonferroni	Benjamini	FDR
UP_KW_MOLECULAR_FUNCTION	KW-1071~Ligand-gated ion channel	3	0.493421	0.658994	HCN3, TRPM5, GRIN2B	368	74	12158	1.33938	1	1	0.976471
UP_KW_MOLECULAR_FUNCTION	KW-0407~Ion channel	9	1.48026	0.815495	HCN3, TTYH2, ORAI1, KCTD14, FXYD6, ANO6, FXYD5, TRPM5, GRIN2B	368	342	12158	0.869422	1	1	0.976471
GOTERM_MF_DIRECT	GO:0005216~ion channel activity	3	0.493421	0.961428	HCN3, TRPM5, GRIN2B	549	170	18713	0.601511	1	1	0.998937
Annotation Cluster 126	Enrichment Score: 0.08688119925713832
Category	Term	Count	%	PValue	Genes	List Total	Pop Hits	Pop Total	Fold Enrichment	Bonferroni	Benjamini	FDR
GOTERM_BP_DIRECT	GO:0000398~mRNA splicing, via spliceosome	6	0.986842	0.553247	UBL5, USP49, NCBP1, MFAP1A, CASC3, HNRNPA1	569	175	20094	1.21079	1	1	0.994304
GOTERM_CC_DIRECT	GO:1990904~ribonucleoprotein complex	6	0.986842	0.598965	ILF3, NCBP1, NCL, CASC3, HNRNPA1, ACTB	594	186	21179	1.15016	1	1	0.961609
GOTERM_BP_DIRECT	GO:0051028~mRNA transport	3	0.493421	0.773786	NCBP1, CASC3, HNRNPA1	569	99	20094	1.07014	1	1	0.994304
UP_KW_BIOLOGICAL_PROCESS	KW-0509~mRNA transport	3	0.493421	0.79132	NCBP1, CASC3, HNRNPA1	344	93	11003	1.03179	1	1	0.973214
UP_KW_BIOLOGICAL_PROCESS	KW-0508~mRNA splicing	7	1.15132	0.865385	USP49, NCBP1, MFAP1A, CASC3, HNRNPA1, DCPS, CCAR2	344	276	11003	0.811226	1	1	0.973214
GOTERM_BP_DIRECT	GO:0008380~RNA splicing	6	0.986842	0.891716	USP49, NCBP1, CASC3, HNRNPA1, DCPS, CCAR2	569	275	20094	0.7705	1	1	0.994304
UP_KW_CELLULAR_COMPONENT	KW-0747~Spliceosome	3	0.493421	0.929731	MFAP1A, CASC3, HNRNPA1	552	139	17960	0.702221	1	1	0.929731
UP_KW_BIOLOGICAL_PROCESS	KW-0507~mRNA processing	7	1.15132	0.965404	USP49, NCBP1, MFAP1A, CASC3, HNRNPA1, DCPS, CCAR2	344	351	11003	0.637887	1	1	0.973214
GOTERM_BP_DIRECT	GO:0006397~mRNA processing	6	0.986842	0.974892	USP49, NCBP1, CASC3, HNRNPA1, DCPS, CCAR2	569	357	20094	0.593522	1	1	0.994304
GOTERM_MF_DIRECT	GO:0003729~mRNA binding	4	0.657895	0.987272	NCBP1, PCBP4, CASC3, HNRNPA1	549	272	18713	0.501259	1	1	0.998937
Annotation Cluster 127	Enrichment Score: 0.08449370432461571
Category	Term	Count	%	PValue	Genes	List Total	Pop Hits	Pop Total	Fold Enrichment	Bonferroni	Benjamini	FDR
GOTERM_BP_DIRECT	GO:0002376~immune system process	15	2.46711	0.629127	CD274, CD74, PRKCE, SFTPD, ENDOD1, MST1R, PLD3, ORAI1, ATM, LBP, SMPDL3B, B2M, SERINC5, CD55, HAVCR2	569	526	20094	1.00707	1	1	0.994304
UP_KW_BIOLOGICAL_PROCESS	KW-0399~Innate immunity	10	1.64474	0.779708	SLC15A2, SFTPD, ENDOD1, LBP, MST1R, SMPDL3B, CD55, PLD3, SERINC5, HAVCR2	344	354	11003	0.903544	1	1	0.973214
GOTERM_BP_DIRECT	GO:0045087~innate immune response	14	2.30263	0.966507	SLC15A2, SFTPD, ENDOD1, MST1R, IPO7, PTK2, PLD3, ANKHD1, LBP, SMPDL3B, B2M, SERINC5, CD55, HAVCR2	569	710	20094	0.696344	1	1	0.994304
UP_KW_BIOLOGICAL_PROCESS	KW-0391~Immunity	15	2.46711	0.968612	CD274, CD74, SLC15A2, PRKCE, SFTPD, ENDOD1, MST1R, PLD3, ORAI1, LBP, SMPDL3B, B2M, SERINC5, CD55, HAVCR2	344	684	11003	0.701436	1	1	0.973214
Annotation Cluster 128	Enrichment Score: 0.053010148741776855
Category	Term	Count	%	PValue	Genes	List Total	Pop Hits	Pop Total	Fold Enrichment	Bonferroni	Benjamini	FDR
GOTERM_MF_DIRECT	GO:0016757~transferase activity, transferring glycosyl groups	5	0.822368	0.869342	PARP3, B4GALT1, PARP1, B3GNT2, GALNT10	549	211	18713	0.807716	1	1	0.998937
GOTERM_BP_DIRECT	GO:0006486~protein glycosylation	3	0.493421	0.890887	B4GALT1, B3GNT2, GALNT10	569	132	20094	0.802604	1	1	0.994304
UP_KW_MOLECULAR_FUNCTION	KW-0328~Glycosyltransferase	5	0.822368	0.895274	PARP3, B4GALT1, PARP1, B3GNT2, GALNT10	368	216	12158	0.76477	1	1	0.976471
Annotation Cluster 129	Enrichment Score: 0.049239399874566506
Category	Term	Count	%	PValue	Genes	List Total	Pop Hits	Pop Total	Fold Enrichment	Bonferroni	Benjamini	FDR
UP_KW_MOLECULAR_FUNCTION	KW-0407~Ion channel	9	1.48026	0.815495	HCN3, TTYH2, ORAI1, KCTD14, FXYD6, ANO6, FXYD5, TRPM5, GRIN2B	368	342	12158	0.869422	1	1	0.976471
GOTERM_MF_DIRECT	GO:0005244~voltage-gated ion channel activity	3	0.493421	0.917366	HCN3, ANO6, TRPM5	549	139	18713	0.735661	1	1	0.998937
GOTERM_BP_DIRECT	GO:0034765~regulation of ion transmembrane transport	3	0.493421	0.919127	HCN3, ANO6, TRPM5	569	145	20094	0.730647	1	1	0.994304
UP_KW_MOLECULAR_FUNCTION	KW-0851~Voltage-gated channel	3	0.493421	0.924066	HCN3, ANO6, TRPM5	368	138	12158	0.718218	1	1	0.976471
Annotation Cluster 130	Enrichment Score: 0.04476715882822879
Category	Term	Count	%	PValue	Genes	List Total	Pop Hits	Pop Total	Fold Enrichment	Bonferroni	Benjamini	FDR
UP_SEQ_FEATURE	REPEAT:TPR 1	3	0.493421	0.876764	TTC30B, FKBPL, WDTC1	594	136	22511	0.83597	1	1	0.997981
UP_SEQ_FEATURE	REPEAT:TPR 2	3	0.493421	0.876764	TTC30B, FKBPL, WDTC1	594	136	22511	0.83597	1	1	0.997981
INTERPRO	IPR019734:Tetratricopeptide repeat	3	0.493421	0.87839	TTC30B, FKBPL, WDTC1	584	129	20908	0.83259	1	1	0.999098
SMART	SM00028:TPR	3	0.493421	0.899007	TTC30B, FKBPL, WDTC1	333	122	10615	0.783858	1	1	1
UP_KW_DOMAIN	KW-0802~TPR repeat	3	0.493421	0.93944	TTC30B, FKBPL, WDTC1	438	156	15344	0.673692	1	1	1
INTERPRO	IPR011990:Tetratricopeptide-like helical	4	0.657895	0.94474	TTC30B, FKBPL, SMG6, WDTC1	584	218	20908	0.656906	1	1	0.999098
Annotation Cluster 131	Enrichment Score: 0.036218164285905845
Category	Term	Count	%	PValue	Genes	List Total	Pop Hits	Pop Total	Fold Enrichment	Bonferroni	Benjamini	FDR
GOTERM_BP_DIRECT	GO:0030030~cell projection organization	5	0.822368	0.82635	GSN, TTC30B, TMEM67, MKS1, TWF2	569	202	20094	0.874123	1	1	0.994304
UP_KW_BIOLOGICAL_PROCESS	KW-0970~Cilium biogenesis/degradation	5	0.822368	0.842549	GSN, TTC30B, TMEM67, MKS1, TWF2	344	188	11003	0.850677	1	1	0.973214
GOTERM_BP_DIRECT	GO:0060271~cilium assembly	4	0.657895	0.951314	GSN, TTC30B, TMEM67, MKS1	569	221	20094	0.639178	1	1	0.994304
GOTERM_CC_DIRECT	GO:0005929~cilium	5	0.822368	0.996113	TTC30B, TMEM67, PTCH1, P2RY1, MKS1	594	397	21179	0.449054	1	1	0.996113
UP_KW_CELLULAR_COMPONENT	KW-0969~Cilium	3	0.493421	0.998891	TTC30B, TMEM67, MKS1	552	291	17960	0.335425	1	1	0.998891
Annotation Cluster 132	Enrichment Score: 0.033273555637407165
Category	Term	Count	%	PValue	Genes	List Total	Pop Hits	Pop Total	Fold Enrichment	Bonferroni	Benjamini	FDR
UP_SEQ_FEATURE	REPEAT:ANK	4	0.657895	0.877972	CDKN2D, SHANK2, ANKHD1, RAI14	594	189	22511	0.802059	1	1	0.997981
INTERPRO	IPR002110:Ankyrin repeat	5	0.822368	0.892652	CDKN2D, NRARP, SHANK2, ANKHD1, RAI14	584	233	20908	0.76827	1	1	0.999098
UP_KW_DOMAIN	KW-0040~ANK repeat	5	0.822368	0.917199	CDKN2D, NRARP, SHANK2, ANKHD1, RAI14	438	242	15344	0.723801	1	1	1
INTERPRO	IPR020683:Ankyrin repeat-containing domain	4	0.657895	0.923344	NRARP, SHANK2, ANKHD1, RAI14	584	202	20908	0.708938	1	1	0.999098
SMART	SM00248:ANK	5	0.822368	0.928572	CDKN2D, NRARP, SHANK2, ANKHD1, RAI14	333	227	10615	0.702134	1	1	1
UP_SEQ_FEATURE	REPEAT:ANK 1	3	0.493421	0.974182	CDKN2D, NRARP, RAI14	594	207	22511	0.549236	1	1	0.997981
UP_SEQ_FEATURE	REPEAT:ANK 2	3	0.493421	0.974182	CDKN2D, NRARP, RAI14	594	207	22511	0.549236	1	1	0.997981
Annotation Cluster 133	Enrichment Score: 0.023396231543732802
Category	Term	Count	%	PValue	Genes	List Total	Pop Hits	Pop Total	Fold Enrichment	Bonferroni	Benjamini	FDR
UP_SEQ_FEATURE	DOMAIN:BTB	4	0.657895	0.914206	ZBTB6, SHKBP1, KCTD14, KLHL24	594	208	22511	0.728794	1	1	0.997981
INTERPRO	IPR000210:BTB/POZ-like	4	0.657895	0.949146	ZBTB6, SHKBP1, KCTD14, KLHL24	584	222	20908	0.64507	1	1	0.999098
INTERPRO	IPR011333:BTB/POZ fold	4	0.657895	0.957891	ZBTB6, SHKBP1, KCTD14, KLHL24	584	231	20908	0.619937	1	1	0.999098
SMART	SM00225:BTB	4	0.657895	0.969888	ZBTB6, SHKBP1, KCTD14, KLHL24	333	219	10615	0.582226	1	1	1

## Sheet: DAVID_HumanGenesBoundDown
Annotation Cluster 1	Enrichment Score: 2.7469951574799873
Category	Term	Count	%	PValue	Genes	List Total	Pop Hits	Pop Total	Fold Enrichment	Bonferroni	Benjamini	FDR
UP_SEQ_FEATURE	CARBOHYD:N-linked (GlcNAc...) asparagine	24	35.2941	0.000166532	SBSPON, CD274, SLC15A2, FZD2, KLK1, MCAM, SFTPD, LTBP4, TRF, PLET1, SORCS2, ADRA2A, IGF1R, RGMA, C1QTNF1, TTR, DUOXA2, CHIL1, CHST15, FAM20C, LBP, ENPP3, NPTXR, FGFR2	66	3706	22511	2.2088	0.047785	0.0489604	0.0489604	3.7785
UP_KW_PTM	KW-0325~Glycoprotein	26	38.2353	0.000618874	CD274, KLK1, LTBP4, TRF, IGF1R, C1QTNF1, TTR, DUOXA2, CHST15, ENPP3, LBP, SBSPON, SLC15A2, FZD2, PIANP, MCAM, SFTPD, PLET1, SORCS2, ADRA2A, RGMA, CHIL1, FAM20C, NPTXR, SHANK2, FGFR2	46	4008	12816	1.80734	0.00985615	0.00599198	0.00599198
UP_KW_PTM	KW-1015~Disulfide bond	23	33.8235	0.000704939	PNLIPRP1, SBSPON, CD274, EDN1, FZD2, KLK1, MCAM, SFTPD, LTBP4, TRF, SORCS2, ADRA2A, IGF1R, RGMA, DUOXA2, CHIL1, CHST15, FAM20C, LBP, TGFBI, ENPP3, NPTXR, FGFR2	46	3302	12816	1.94064	0.0112196	0.00599198	0.00599198
UP_KW_DOMAIN	KW-0732~Signal	27	39.7059	0.00302604	PNLIPRP1, CD274, KLK1, LTBP4, TRF, IGF1R, C1QTNF1, TTR, MCF2L, ENPP3, LBP, DUOX2, SBSPON, EDN1, FZD2, PIANP, MCAM, SFTPD, PLET1, SORCS2, RGMA, CHIL1, FAM20C, FXYD6, TGFBI, NPTXR, FGFR2	53	4739	15344	1.64945	0.05309	0.0544687	0.0544687
GOTERM_CC_DIRECT	GO:0005576~extracellular region	14	20.5882	0.00436929	PNLIPRP1, SBSPON, EDN1, SFTPD, LTBP4, TRF, C1QTNF1, TTR, CHIL1, FAM20C, LBP, TGFBI, ENPP3, FGFR2	67	1859	21179	2.38056	0.426568	0.43329	0.43329
GOTERM_CC_DIRECT	GO:0005615~extracellular space	14	20.5882	0.00706239	PNLIPRP1, EDN1, KLK1, MCAM, SFTPD, TRF, C1QTNF1, TTR, DPYSL3, CHIL1, FAM20C, LBP, TGFBI, NPTXR	67	1969	21179	2.24757	0.593473	0.43329	0.43329
UP_KW_CELLULAR_COMPONENT	KW-0964~Secreted	13	19.1176	0.00870055	PNLIPRP1, SBSPON, EDN1, SFTPD, LTBP4, TRF, C1QTNF1, TTR, CHIL1, FAM20C, LBP, TGFBI, ENPP3	60	1709	17960	2.27697	0.167657	0.182711	0.182711
Annotation Cluster 2	Enrichment Score: 1.3228308663484778
Category	Term	Count	%	PValue	Genes	List Total	Pop Hits	Pop Total	Fold Enrichment	Bonferroni	Benjamini	FDR
GOTERM_BP_DIRECT	GO:0043410~positive regulation of MAPK cascade	5	7.35294	0.00220633	C1QTNF1, SORBS3, FGFR2, ADRA2A, IGF1R	59	190	20094	8.96253	0.776321	0.299178	0.299178
GOTERM_CC_DIRECT	GO:0043235~receptor complex	3	4.41176	0.15875	FGFR2, ADRA2A, IGF1R	67	228	21179	4.15927	1	1	1
GOTERM_CC_DIRECT	GO:0005887~integral component of plasma membrane	7	10.2941	0.306989	C1QTNF1, SLC15A2, TRPM5, SORCS2, FGFR2, ADRA2A, IGF1R	67	1468	21179	1.50731	1	1	1
Annotation Cluster 3	Enrichment Score: 1.205623942668761
Category	Term	Count	%	PValue	Genes	List Total	Pop Hits	Pop Total	Fold Enrichment	Bonferroni	Benjamini	FDR
GOTERM_BP_DIRECT	GO:0007267~cell-cell signaling	3	4.41176	0.0229309	EDN1, FZD2, FGFR2	59	81	20094	12.6139	1	1	1	1.63958
GOTERM_BP_DIRECT	GO:0060070~canonical Wnt signaling pathway	3	4.41176	0.0389268	EDN1, FZD2, FGFR2	59	108	20094	9.46045	1	1	1	1.40975
KEGG_PATHWAY	mmu05200:Pathways in cancer	4	5.88235	0.270681	EDN1, FZD2, FGFR2, IGF1R	31	543	8992	2.13676	1	1	1
Annotation Cluster 4	Enrichment Score: 1.1707159475281468
Category	Term	Count	%	PValue	Genes	List Total	Pop Hits	Pop Total	Fold Enrichment	Bonferroni	Benjamini	FDR
GOTERM_BP_DIRECT	GO:0071560~cellular response to transforming growth factor beta stimulus	3	4.41176	0.0174401	EDN1, FGFR2, IGF1R	59	70	20094	14.5961	0.999993	1	1
GOTERM_BP_DIRECT	GO:0048661~positive regulation of smooth muscle cell proliferation	3	4.41176	0.0261877	EDN1, FGFR2, IGF1R	59	87	20094	11.744	1	1	1
GOTERM_BP_DIRECT	GO:0006468~protein phosphorylation	6	8.82353	0.0402837	EDN1, RPS6KA6, FAM20C, MASTL, FGFR2, IGF1R	59	655	20094	3.11978	1	1	1
KEGG_PATHWAY	mmu05200:Pathways in cancer	4	5.88235	0.270681	EDN1, FZD2, FGFR2, IGF1R	31	543	8992	2.13676	1	1	1
GOTERM_BP_DIRECT	GO:0008284~positive regulation of cell proliferation	4	5.88235	0.281312	EDN1, SHANK2, FGFR2, IGF1R	59	640	20094	2.1286	1	1	1
Annotation Cluster 5	Enrichment Score: 1.1165075755676652
Category	Term	Count	%	PValue	Genes	List Total	Pop Hits	Pop Total	Fold Enrichment	Bonferroni	Benjamini	FDR
UP_KW_LIGAND	KW-0106~Calcium	8	11.7647	0.0256233	PNLIPRP1, PLA2G4B, CPNE7, SFTPD, FAM20C, ENPP3, TRPM5, NPTXR	25	836	6582	2.51943	0.339869	0.409973	0.409973
GOTERM_MF_DIRECT	GO:0005509~calcium ion binding	6	8.82353	0.0666776	PNLIPRP1, PLA2G4B, LTBP4, FAM20C, ENPP3, DUOX2	57	730	18713	2.69834	0.999994	1	1
UP_SEQ_FEATURE	ACT_SITE:Nucleophile	3	4.41176	0.261735	PNLIPRP1, PLA2G4B, ENPP3	66	344	22511	2.9745	1	1	1
Annotation Cluster 6	Enrichment Score: 1.0579757364167341
Category	Term	Count	%	PValue	Genes	List Total	Pop Hits	Pop Total	Fold Enrichment	Bonferroni	Benjamini	FDR
UP_KW_LIGAND	KW-0106~Calcium	8	11.7647	0.0256233	PNLIPRP1, PLA2G4B, CPNE7, SFTPD, FAM20C, ENPP3, TRPM5, NPTXR	25	836	6582	2.51943	0.339869	0.409973	0.409973
UP_SEQ_FEATURE	METAL:Calcium 1	3	4.41176	0.158685	PLA2G4B, CPNE7, NPTXR	66	246	22511	4.15946	1	1	1
UP_SEQ_FEATURE	METAL:Calcium 2	3	4.41176	0.164779	PLA2G4B, CPNE7, NPTXR	66	252	22511	4.06043	1	1	1
Annotation Cluster 7	Enrichment Score: 0.9323426398177469
Category	Term	Count	%	PValue	Genes	List Total	Pop Hits	Pop Total	Fold Enrichment	Bonferroni	Benjamini	FDR
UP_KW_LIGAND	KW-0274~FAD	3	4.41176	0.0731976	CYB5R2, PIPOX, DUOX2	25	123	6582	6.42146	0.703657	0.412681	0.412681
UP_KW_LIGAND	KW-0285~Flavoprotein	3	4.41176	0.0773776	CYB5R2, PIPOX, DUOX2	25	127	6582	6.21921	0.724334	0.412681	0.412681
UP_KW_MOLECULAR_FUNCTION	KW-0560~Oxidoreductase	4	5.88235	0.281748	CYB5R2, PIPOX, CDO1, DUOX2	37	625	12158	2.10301	0.999991	1	1
Annotation Cluster 8	Enrichment Score: 0.8532629846080086
Category	Term	Count	%	PValue	Genes	List Total	Pop Hits	Pop Total	Fold Enrichment	Bonferroni	Benjamini	FDR
UP_SEQ_FEATURE	TOPO_DOM:Extracellular	15	22.0588	0.00790898	CD274, SLC15A2, FZD2, PIANP, MCAM, SORCS2, ADRA2A, IGF1R, DUOXA2, FXYD6, ENPP3, TRPM5, NPTXR, MS4A10, FGFR2	66	2408	22511	2.12464	0.90314	1	1
GOTERM_CC_DIRECT	GO:0016020~membrane	31	45.5882	0.0144163	CD274, CPNE7, DERL3, TRF, IGF1R, CYB5R2, CNNM1, MCF2L, DUOXA2, STMN1, CHST15, ENPP3, LBP, TRPM5, MS4A10, SLC12A8, SLC15A2, CARMIL3, FZD2, PIANP, MCAM, TMEM171, PLET1, SORCS2, ADRA2A, DEF6, RGMA, FXYD6, NPTXR, SHANK2, FGFR2	67	6756	21179	1.45045	0.841847	0.457717	0.457717
UP_SEQ_FEATURE	TOPO_DOM:Cytoplasmic	17	25	0.0204992	CD274, SLC15A2, FZD2, PIANP, MCAM, DERL3, SORCS2, ADRA2A, IGF1R, DUOXA2, CHST15, FXYD6, ENPP3, TRPM5, NPTXR, MS4A10, FGFR2	66	3252	22511	1.78299	0.997733	1	1
GOTERM_CC_DIRECT	GO:0005886~plasma membrane	25	36.7647	0.0952314	CD274, CPNE7, TRF, IGF1R, CNNM1, MCF2L, DUOXA2, ENPP3, TRPM5, MS4A10, DUOX2, CARMIL3, FZD2, MCAM, PLET1, POU2F3, SORCS2, ADRA2A, DEF6, RGMA, FXYD6, CDO1, NPTXR, SHANK2, FGFR2	67	5992	21179	1.31886	0.999997	1	1
UP_KW_CELLULAR_COMPONENT	KW-1003~Cell membrane	17	25	0.1004	CD274, SLC15A2, CARMIL3, FZD2, CPNE7, PLET1, SORCS2, DEF6, ADRA2A, IGF1R, RGMA, CNNM1, MCF2L, ENPP3, TRPM5, SHANK2, FGFR2	60	3517	17960	1.44688	0.891597	0.702798	0.702798
UP_KW_DOMAIN	KW-1133~Transmembrane helix	20	29.4118	0.559012	CD274, SLC15A2, FZD2, PIANP, MCAM, DERL3, TMEM171, SORCS2, ADRA2A, IGF1R, CNNM1, DUOXA2, CHST15, FXYD6, ENPP3, TRPM5, NPTXR, MS4A10, FGFR2, SLC12A8	53	5624	15344	1.02955	1	1	1
UP_KW_DOMAIN	KW-0812~Transmembrane	21	30.8824	0.622152	CD274, SLC15A2, FZD2, PIANP, MCAM, DERL3, TMEM171, SORCS2, ADRA2A, IGF1R, CNNM1, DUOXA2, CHST15, FXYD6, ENPP3, TRPM5, NPTXR, MS4A10, DUOX2, FGFR2, SLC12A8	53	6087	15344	0.9988	1	1	1
UP_SEQ_FEATURE	TRANSMEM:Helical	20	29.4118	0.629327	CD274, SLC15A2, FZD2, PIANP, MCAM, DERL3, TMEM171, SORCS2, ADRA2A, IGF1R, CNNM1, DUOXA2, FXYD6, ENPP3, TRPM5, NPTXR, MS4A10, DUOX2, FGFR2, SLC12A8	66	6851	22511	0.995696	1	1	1
UP_KW_CELLULAR_COMPONENT	KW-0472~Membrane	30	44.1176	0.716647	CD274, CPNE7, DERL3, IGF1R, CNNM1, MCF2L, DUOXA2, CHST15, ENPP3, LBP, TRPM5, MS4A10, DUOX2, SLC12A8, SLC15A2, CARMIL3, FZD2, PIANP, MCAM, PLA2G4B, TMEM171, PLET1, SORCS2, ADRA2A, DEF6, RGMA, FXYD6, NPTXR, SHANK2, FGFR2	60	9343	17960	0.961147	1	1	1
GOTERM_CC_DIRECT	GO:0016021~integral component of membrane	20	29.4118	0.83685	CD274, SLC15A2, FZD2, PIANP, MCAM, DERL3, TMEM171, SORCS2, ADRA2A, IGF1R, CNNM1, DUOXA2, CHST15, FXYD6, ENPP3, TRPM5, NPTXR, MS4A10, FGFR2, SLC12A8	67	7145	21179	0.884827	1	1	1
Annotation Cluster 9	Enrichment Score: 0.8338854421101233
Category	Term	Count	%	PValue	Genes	List Total	Pop Hits	Pop Total	Fold Enrichment	Bonferroni	Benjamini	FDR
GOTERM_BP_DIRECT	GO:0006811~ion transport	5	7.35294	0.0943196	CNNM1, TRF, FXYD6, TRPM5, SLC12A8	59	599	20094	2.84287	1	1	1
UP_KW_BIOLOGICAL_PROCESS	KW-0406~Ion transport	5	7.35294	0.123232	CNNM1, TRF, FXYD6, TRPM5, SLC12A8	35	622	11003	2.5271	0.993245	1	1
UP_KW_BIOLOGICAL_PROCESS	KW-0813~Transport	9	13.2353	0.27103	SLC15A2, CNNM1, TTR, DUOXA2, TRF, FXYD6, LBP, TRPM5, SLC12A8	35	2006	11003	1.41044	0.999994	1	1
Annotation Cluster 10	Enrichment Score: 0.8318810820252784
Category	Term	Count	%	PValue	Genes	List Total	Pop Hits	Pop Total	Fold Enrichment	Bonferroni	Benjamini	FDR
UP_SEQ_FEATURE	DOMAIN:SH3	3	4.41176	0.125111	MCF2L, SORBS3, SHANK2	66	212	22511	4.82654	1	1	1
INTERPRO	IPR001452:Src homology-3 domain	3	4.41176	0.140644	MCF2L, SORBS3, SHANK2	63	222	20908	4.48477	1	1	1
UP_KW_DOMAIN	KW-0728~SH3 domain	3	4.41176	0.16018	MCF2L, SORBS3, SHANK2	53	211	15344	4.11625	0.956814	0.763928	0.763928
SMART	SM00326:SH3	3	4.41176	0.166897	MCF2L, SORBS3, SHANK2	40	200	10615	3.98062	0.999964	1	1
Annotation Cluster 11	Enrichment Score: 0.6933043234518645
Category	Term	Count	%	PValue	Genes	List Total	Pop Hits	Pop Total	Fold Enrichment	Bonferroni	Benjamini	FDR
KEGG_PATHWAY	mmu04550:Signaling pathways regulating pluripotency of stem cells	3	4.41176	0.0788827	FZD2, FGFR2, IGF1R	31	140	8992	6.21567	0.999938	1	1
GOTERM_BP_DIRECT	GO:0007275~multicellular organism development	7	10.2941	0.0948763	CSRP2, FZD2, TSHZ1, STMN1, FGFR2, HOXA5, IGF1R	59	1095	20094	2.1772	1	1	1
KEGG_PATHWAY	mmu05200:Pathways in cancer	4	5.88235	0.270681	EDN1, FZD2, FGFR2, IGF1R	31	543	8992	2.13676	1	1	1
UP_KW_PTM	KW-0832~Ubl conjugation	7	10.2941	0.83212	CD274, CSRP2, FZD2, POU2AF1, NPTXR, FGFR2, IGF1R	46	2268	12816	0.859903	1	1	1
Annotation Cluster 12	Enrichment Score: 0.6256942427153719
Category	Term	Count	%	PValue	Genes	List Total	Pop Hits	Pop Total	Fold Enrichment	Bonferroni	Benjamini	FDR
GOTERM_BP_DIRECT	GO:0007275~multicellular organism development	7	10.2941	0.0948763	CSRP2, FZD2, TSHZ1, STMN1, FGFR2, HOXA5, IGF1R	59	1095	20094	2.1772	1	1	1
UP_KW_MOLECULAR_FUNCTION	KW-0217~Developmental protein	5	7.35294	0.374007	CSRP2, FZD2, TSHZ1, STMN1, HOXA5	37	1044	12158	1.57373	1	1	1
UP_KW_MOLECULAR_FUNCTION	KW-9996~Developmental protein	5	7.35294	0.374007	CSRP2, FZD2, TSHZ1, STMN1, HOXA5	37	1044	12158	1.57373	1	1	1
Annotation Cluster 13	Enrichment Score: 0.62171455041913
Category	Term	Count	%	PValue	Genes	List Total	Pop Hits	Pop Total	Fold Enrichment	Bonferroni	Benjamini	FDR
KEGG_PATHWAY	mmu04010:MAPK signaling pathway	5	7.35294	0.0156994	RPS6KA6, PLA2G4B, STMN1, FGFR2, IGF1R	31	294	8992	4.93307	0.845449	1	1
GOTERM_BP_DIRECT	GO:0006468~protein phosphorylation	6	8.82353	0.0402837	EDN1, RPS6KA6, FAM20C, MASTL, FGFR2, IGF1R	59	655	20094	3.11978	1	1	1
GOTERM_BP_DIRECT	GO:0016310~phosphorylation	5	7.35294	0.10692	RPS6KA6, FAM20C, MASTL, FGFR2, IGF1R	59	627	20094	2.71592	1	1	1
GOTERM_MF_DIRECT	GO:0016301~kinase activity	5	7.35294	0.135869	RPS6KA6, FAM20C, MASTL, FGFR2, IGF1R	57	662	18713	2.47959	1	1	1
UP_KW_MOLECULAR_FUNCTION	KW-0418~Kinase	5	7.35294	0.146821	RPS6KA6, FAM20C, MASTL, FGFR2, IGF1R	37	693	12158	2.37081	0.996142	1	1
UP_SEQ_FEATURE	BINDING:ATP	5	7.35294	0.151597	RPS6KA6, FAM20C, MASTL, FGFR2, IGF1R	66	715	22511	2.38515	1	1	1
KEGG_PATHWAY	mmu04014:Ras signaling pathway	3	4.41176	0.184275	PLA2G4B, FGFR2, IGF1R	31	235	8992	3.70295	1	1	1
UP_SEQ_FEATURE	DOMAIN:Protein kinase	4	5.88235	0.18912	RPS6KA6, MASTL, FGFR2, IGF1R	66	519	22511	2.62871	1	1	1
INTERPRO	IPR000719:Protein kinase, catalytic domain	4	5.88235	0.195538	RPS6KA6, MASTL, FGFR2, IGF1R	63	514	20908	2.58267	1	1	1
UP_SEQ_FEATURE	NP_BIND:ATP	6	8.82353	0.199398	ZRANB3, RPS6KA6, FAM20C, MASTL, FGFR2, IGF1R	66	1077	22511	1.90014	1	1	1
GOTERM_MF_DIRECT	GO:0004672~protein kinase activity	4	5.88235	0.201247	RPS6KA6, MASTL, FGFR2, IGF1R	57	517	18713	2.54003	1	1	1
INTERPRO	IPR011009:Protein kinase-like domain	4	5.88235	0.228683	RPS6KA6, MASTL, FGFR2, IGF1R	63	557	20908	2.38329	1	1	1
UP_SEQ_FEATURE	ACT_SITE:Proton acceptor	5	7.35294	0.229017	RPS6KA6, PLA2G4B, MASTL, FGFR2, IGF1R	66	848	22511	2.01106	1	1	1
GOTERM_MF_DIRECT	GO:0016740~transferase activity	8	11.7647	0.274167	NEURL1B, RPS6KA6, CHST15, FAM20C, HMGCS2, MASTL, FGFR2, IGF1R	57	1765	18713	1.48804	1	1	1
INTERPRO	IPR017441:Protein kinase, ATP binding site	3	4.41176	0.323291	RPS6KA6, FGFR2, IGF1R	63	391	20908	2.54634	1	1	1
UP_KW_MOLECULAR_FUNCTION	KW-0723~Serine/threonine-protein kinase	3	4.41176	0.336192	RPS6KA6, FAM20C, MASTL	37	403	12158	2.44611	0.999999	1	1
UP_KW_MOLECULAR_FUNCTION	KW-0808~Transferase	8	11.7647	0.344371	NEURL1B, RPS6KA6, CHST15, FAM20C, HMGCS2, MASTL, FGFR2, IGF1R	37	1932	12158	1.36064	1	1	1
GOTERM_MF_DIRECT	GO:0004674~protein serine/threonine kinase activity	3	4.41176	0.367656	RPS6KA6, FAM20C, MASTL	57	428	18713	2.30116	1	1	1
GOTERM_MF_DIRECT	GO:0005524~ATP binding	6	8.82353	0.486941	ZRANB3, RPS6KA6, FAM20C, MASTL, FGFR2, IGF1R	57	1529	18713	1.28829	1	1	1
GOTERM_MF_DIRECT	GO:0000166~nucleotide binding	6	8.82353	0.593085	ZRANB3, RPS6KA6, FAM20C, MASTL, FGFR2, IGF1R	57	1717	18713	1.14723	1	1	1
UP_KW_LIGAND	KW-0067~ATP-binding	6	8.82353	0.602421	ZRANB3, RPS6KA6, FAM20C, MASTL, FGFR2, IGF1R	25	1402	6582	1.12673	1	1	1
UP_KW_CELLULAR_COMPONENT	KW-0333~Golgi apparatus	3	4.41176	0.797274	CHST15, FAM20C, FGFR2	60	890	17960	1.00899	1	1	1
UP_KW_LIGAND	KW-0547~Nucleotide-binding	6	8.82353	0.830117	ZRANB3, RPS6KA6, FAM20C, MASTL, FGFR2, IGF1R	25	1807	6582	0.8742	1	1	1
GOTERM_CC_DIRECT	GO:0005794~Golgi apparatus	3	4.41176	0.942507	CHST15, FAM20C, FGFR2	67	1427	21179	0.66455	1	1	1
Annotation Cluster 14	Enrichment Score: 0.49064493088969374
Category	Term	Count	%	PValue	Genes	List Total	Pop Hits	Pop Total	Fold Enrichment	Bonferroni	Benjamini	FDR
GOTERM_BP_DIRECT	GO:0045944~positive regulation of transcription from RNA polymerase II promoter	10	14.7059	0.0077065	SPIB, EDN1, SMARCD3, MCF2L, POU2AF1, POU2F3, FGFR2, HOXA5, TEAD2, RGMA	59	1216	20094	2.80079	0.994727	0.74643	0.74643
UP_KW_DOMAIN	KW-0371~Homeobox	3	4.41176	0.169762	TSHZ1, POU2F3, HOXA5	53	219	15344	3.96588	0.964872	0.763928	0.763928
INTERPRO	IPR001356:Homeodomain	3	4.41176	0.189782	TSHZ1, POU2F3, HOXA5	63	269	20908	3.70119	1	1	1
GOTERM_MF_DIRECT	GO:1990837~sequence-specific double-stranded DNA binding	4	5.88235	0.224637	SPIB, POU2F3, HOXA5, TEAD2	57	547	18713	2.40072	1	1	1
GOTERM_CC_DIRECT	GO:0005667~transcription factor complex	3	4.41176	0.237776	SPIB, POU2F3, TEAD2	67	298	21179	3.18226	1	1	1
SMART	SM00389:HOX	3	4.41176	0.251619	TSHZ1, POU2F3, HOXA5	40	263	10615	3.02709	1	1	1
INTERPRO	IPR009057:Homeodomain-like	3	4.41176	0.261773	TSHZ1, POU2F3, HOXA5	63	335	20908	2.972	1	1	1
GOTERM_MF_DIRECT	GO:0003700~transcription factor activity, sequence-specific DNA binding	4	5.88235	0.292516	SPIB, POU2F3, HOXA5, TEAD2	57	631	18713	2.08113	1	1	1
GOTERM_MF_DIRECT	GO:0000981~RNA polymerase II transcription factor activity, sequence-specific DNA binding	5	7.35294	0.431464	SPIB, TSHZ1, POU2F3, HOXA5, TEAD2	57	1117	18713	1.46955	1	1	1
GOTERM_MF_DIRECT	GO:0001228~transcriptional activator activity, RNA polymerase II transcription regulatory region sequence-specific binding	3	4.41176	0.469599	SPIB, POU2F3, HOXA5	57	526	18713	1.87242	1	1	1
GOTERM_BP_DIRECT	GO:0006357~regulation of transcription from RNA polymerase II promoter	6	8.82353	0.498524	SPIB, SMARCD3, TSHZ1, POU2F3, HOXA5, TEAD2	59	1606	20094	1.27239	1	1	1
UP_KW_BIOLOGICAL_PROCESS	KW-0805~Transcription regulation	7	10.2941	0.532093	SPIB, SMARCD3, POU2AF1, TSHZ1, POU2F3, HOXA5, TEAD2	35	1873	11003	1.17491	1	1	1
UP_KW_BIOLOGICAL_PROCESS	KW-0804~Transcription	7	10.2941	0.562795	SPIB, SMARCD3, POU2AF1, TSHZ1, POU2F3, HOXA5, TEAD2	35	1928	11003	1.14139	1	1	1
GOTERM_MF_DIRECT	GO:0003677~DNA binding	6	8.82353	0.651102	SPIB, POU2AF1, TSHZ1, POU2F3, HOXA5, TEAD2	57	1830	18713	1.07639	1	1	1
GOTERM_MF_DIRECT	GO:0000978~RNA polymerase II core promoter proximal region sequence-specific DNA binding	4	5.88235	0.688188	SPIB, POU2F3, HOXA5, TEAD2	57	1169	18713	1.12335	1	1	1
GOTERM_BP_DIRECT	GO:0006355~regulation of transcription, DNA-templated	4	5.88235	0.701338	SPIB, POU2F3, HOXA5, TEAD2	59	1237	20094	1.1013	1	1	1
UP_KW_MOLECULAR_FUNCTION	KW-0238~DNA-binding	5	7.35294	0.709764	SPIB, TSHZ1, POU2F3, HOXA5, TEAD2	37	1588	12158	1.03462	1	1	1
UP_KW_CELLULAR_COMPONENT	KW-0539~Nucleus	14	20.5882	0.854832	ZRANB3, SMARCD3, CPNE7, TSHZ1, MASTL, POU2F3, DEF6, SPIB, RPS6KA6, CSRP2, ZFP385C, POU2AF1, HOXA5, TEAD2	60	4901	17960	0.855064	1	1	1
Annotation Cluster 15	Enrichment Score: 0.3955125144432478
Category	Term	Count	%	PValue	Genes	List Total	Pop Hits	Pop Total	Fold Enrichment	Bonferroni	Benjamini	FDR
UP_KW_BIOLOGICAL_PROCESS	KW-0399~Innate immunity	3	4.41176	0.299303	SLC15A2, SFTPD, LBP	35	354	11003	2.66416	0.999999	1	1
UP_KW_BIOLOGICAL_PROCESS	KW-0391~Immunity	4	5.88235	0.354975	CD274, SLC15A2, SFTPD, LBP	35	684	11003	1.83843	1	1	1
GOTERM_BP_DIRECT	GO:0045087~innate immune response	3	4.41176	0.612567	SLC15A2, SFTPD, LBP	59	710	20094	1.43905	1	1	1
Annotation Cluster 16	Enrichment Score: 0.35002822157697877
Category	Term	Count	%	PValue	Genes	List Total	Pop Hits	Pop Total	Fold Enrichment	Bonferroni	Benjamini	FDR
GOTERM_MF_DIRECT	GO:0046872~metal ion binding	14	20.5882	0.263463	PNLIPRP1, ZRANB3, CPNE7, TSHZ1, TRF, NEURL1B, RPS6KA6, MEX3A, CSRP2, ZFP385C, FAM20C, ENPP3, CDO1, NPTXR	57	3577	18713	1.28492	1	1	1
UP_KW_LIGAND	KW-0479~Metal-binding	16	23.5294	0.372405	PNLIPRP1, ZRANB3, PLA2G4B, CPNE7, TSHZ1, TRF, NEURL1B, RPS6KA6, MEX3A, CSRP2, ZFP385C, FAM20C, ENPP3, CDO1, NPTXR, DUOX2	25	3754	6582	1.12213	0.999421	1	1
UP_KW_LIGAND	KW-0862~Zinc	7	10.2941	0.908198	ZRANB3, NEURL1B, CSRP2, MEX3A, ZFP385C, TSHZ1, ENPP3	25	2350	6582	0.784238	1	1	1
Annotation Cluster 17	Enrichment Score: 0.232088660803041
Category	Term	Count	%	PValue	Genes	List Total	Pop Hits	Pop Total	Fold Enrichment	Bonferroni	Benjamini	FDR
UP_KW_DOMAIN	KW-0393~Immunoglobulin domain	3	4.41176	0.434892	CD274, MCAM, FGFR2	53	434	15344	2.00122	0.999965	1	1
INTERPRO	IPR003599:Immunoglobulin subtype	3	4.41176	0.542803	CD274, MCAM, FGFR2	63	609	20908	1.63484	1	1	1
INTERPRO	IPR013783:Immunoglobulin-like fold	5	7.35294	0.547837	CD274, MCAM, SORCS2, FGFR2, IGF1R	63	1307	20908	1.2696	1	1	1
SMART	SM00409:IG	3	4.41176	0.663724	CD274, MCAM, FGFR2	40	609	10615	1.30727	1	1	1
INTERPRO	IPR007110:Immunoglobulin-like domain	3	4.41176	0.805181	CD274, MCAM, FGFR2	63	1004	20908	0.991652	1	1	1
Annotation Cluster 18	Enrichment Score: 0.21369858817057613
Category	Term	Count	%	PValue	Genes	List Total	Pop Hits	Pop Total	Fold Enrichment	Bonferroni	Benjamini	FDR
UP_SEQ_FEATURE	TRANSMEM:Helical; Name=3	3	4.41176	0.602846	FZD2, DERL3, ADRA2A	66	698	22511	1.46594	1	1	1
UP_SEQ_FEATURE	TRANSMEM:Helical; Name=4	3	4.41176	0.606773	FZD2, DERL3, ADRA2A	66	703	22511	1.45552	1	1	1
UP_SEQ_FEATURE	TRANSMEM:Helical; Name=2	3	4.41176	0.617615	FZD2, DERL3, ADRA2A	66	717	22511	1.4271	1	1	1
UP_SEQ_FEATURE	TRANSMEM:Helical; Name=1	3	4.41176	0.618381	FZD2, DERL3, ADRA2A	66	718	22511	1.42511	1	1	1
Annotation Cluster 19	Enrichment Score: 0.18669572525420597
Category	Term	Count	%	PValue	Genes	List Total	Pop Hits	Pop Total	Fold Enrichment	Bonferroni	Benjamini	FDR
GOTERM_CC_DIRECT	GO:0045202~synapse	4	5.88235	0.532302	DPYSL3, SORCS2, SHANK2, ADRA2A	67	895	21179	1.41276	1	1	1
GOTERM_CC_DIRECT	GO:0042995~cell projection	4	5.88235	0.716063	DPYSL3, SORCS2, SHANK2, DEF6	67	1174	21179	1.07702	1	1	1
UP_KW_CELLULAR_COMPONENT	KW-0966~Cell projection	4	5.88235	0.722443	DPYSL3, SORCS2, SHANK2, DEF6	60	1123	17960	1.06619	1	1	1

## Sheet: DOWN_BME_SW480_ChIP_SynGO
#BME_Down_SMAD4Bound
Annotation Cluster 1	Enrichment Score: 2.0064501098122838
Category	Term	Count	%	PValue	Genes	List Total	Pop Hits	Pop Total	Fold Enrichment	Bonferroni	Benjamini	FDR
UP_KW_PTM	KW-1015~Disulfide bond	10	47.619	0.00124503	EDN1, FZD2, SFTPD, CHST15, LTBP4, CHIL1, CXCR4, TGFBI, SORCS2, RGMA	14	3302	12816	2.77235	0.0172901	0.0186755	0.0186755
UP_SEQ_FEATURE	CARBOHYD:N-linked (GlcNAc...) asparagine	9	42.8571	0.0104212	FZD2, C1QTNF1, SFTPD, CHST15, LTBP4, CHIL1, CXCR4, SORCS2, RGMA	21	3706	22511	2.60323	0.724326	1	1	1.98208
UP_KW_PTM	KW-0325~Glycoprotein	9	42.8571	0.0235032	FZD2, C1QTNF1, SFTPD, CHST15, LTBP4, CHIL1, CXCR4, SORCS2, RGMA	14	4008	12816	2.0556	0.28321	0.176274	0.176274
UP_KW_DOMAIN	KW-0732~Signal	10	47.619	0.0309011	EDN1, FZD2, C1QTNF1, MCF2L, SFTPD, LTBP4, CHIL1, TGFBI, SORCS2, RGMA	17	4739	15344	1.9046	0.313853	0.370813	0.370813
Annotation Cluster 2	Enrichment Score: 1.6721684880576937
Category	Term	Count	%	PValue	Genes	List Total	Pop Hits	Pop Total	Fold Enrichment	Bonferroni	Benjamini	FDR
GOTERM_BP_DIRECT	GO:0007204~positive regulation of cytosolic calcium ion concentration	4	19.0476	0.000505691	EDN1, FZD2, C1QTNF1, CXCR4	19	178	20094	23.7658	0.14383	0.0776236	0.0776236
KEGG_PATHWAY	mmu05200:Pathways in cancer	3	14.2857	0.0799859	EDN1, FZD2, CXCR4	9	543	8992	5.51995	0.988911	1	1
GOTERM_BP_DIRECT	GO:0007186~G-protein coupled receptor signaling pathway	4	19.0476	0.23801	EDN1, FZD2, CXCR4, PIK3R5	19	1896	20094	2.23118	1	1	1
Annotation Cluster 3	Enrichment Score: 1.4525810422833056
Category	Term	Count	%	PValue	Genes	List Total	Pop Hits	Pop Total	Fold Enrichment	Bonferroni	Benjamini	FDR
UP_KW_CELLULAR_COMPONENT	KW-0964~Secreted	6	28.5714	0.0231769	EDN1, C1QTNF1, SFTPD, LTBP4, CHIL1, TGFBI	19	1709	17960	3.31865	0.328771	0.226487	0.226487	1.63494
GOTERM_CC_DIRECT	GO:0005576~extracellular region	6	28.5714	0.0263085	EDN1, C1QTNF1, SFTPD, LTBP4, CHIL1, TGFBI	21	1859	21179	3.25505	0.792575	1	1	1.5799
UP_KW_CELLULAR_COMPONENT	KW-0272~Extracellular matrix	3	14.2857	0.0266456	SFTPD, LTBP4, TGFBI	19	256	17960	11.0773	0.36816	0.226487	0.226487
UP_KW_DOMAIN	KW-0732~Signal	10	47.619	0.0309011	EDN1, FZD2, C1QTNF1, MCF2L, SFTPD, LTBP4, CHIL1, TGFBI, SORCS2, RGMA	17	4739	15344	1.9046	0.313853	0.370813	0.370813
GOTERM_CC_DIRECT	GO:0005615~extracellular space	5	23.8095	0.108729	EDN1, C1QTNF1, SFTPD, CHIL1, TGFBI	21	1969	21179	2.56101	0.998876	1	1
Annotation Cluster 4	Enrichment Score: 0.5273193048776796
Category	Term	Count	%	PValue	Genes	List Total	Pop Hits	Pop Total	Fold Enrichment	Bonferroni	Benjamini	FDR
UP_KW_CELLULAR_COMPONENT	KW-1003~Cell membrane	7	33.3333	0.122794	FZD2, CARMIL3, MCF2L, CXCR4, SORCS2, RGMA, PIK3R5	19	3517	17960	1.88139	0.892172	0.69583	0.69583
UP_SEQ_FEATURE	TRANSMEM:Helical; Name=3	3	14.2857	0.12646	FZD2, DERL3, CXCR4	21	698	22511	4.60725	1	1	1
UP_SEQ_FEATURE	TRANSMEM:Helical; Name=4	3	14.2857	0.127948	FZD2, DERL3, CXCR4	21	703	22511	4.57448	1	1	1
UP_SEQ_FEATURE	TRANSMEM:Helical; Name=2	3	14.2857	0.132135	FZD2, DERL3, CXCR4	21	717	22511	4.48516	1	1	1
UP_SEQ_FEATURE	TRANSMEM:Helical; Name=1	3	14.2857	0.132436	FZD2, DERL3, CXCR4	21	718	22511	4.47891	1	1	1
UP_SEQ_FEATURE	TOPO_DOM:Cytoplasmic	6	28.5714	0.151565	FZD2, DERL3, CHST15, CXCR4, SORCS2, MS4A10	21	3252	22511	1.97777	1	1	1
GOTERM_CC_DIRECT	GO:0016020~membrane	10	47.619	0.154349	FZD2, CARMIL3, MCF2L, DERL3, CHST15, CXCR4, SORCS2, MS4A10, RGMA, PIK3R5	21	6756	21179	1.49278	0.999949	1	1
GOTERM_CC_DIRECT	GO:0005886~plasma membrane	9	42.8571	0.178428	FZD2, CARMIL3, MCF2L, TBC1D10C, CXCR4, SORCS2, MS4A10, RGMA, PIK3R5	21	5992	21179	1.51481	0.999991	1	1
UP_SEQ_FEATURE	TOPO_DOM:Extracellular	4	19.0476	0.362916	FZD2, CXCR4, SORCS2, MS4A10	21	2408	22511	1.78065	1	1	1
UP_KW_CELLULAR_COMPONENT	KW-0472~Membrane	10	47.619	0.658637	FZD2, CARMIL3, MCF2L, DERL3, CHST15, CXCR4, SORCS2, MS4A10, RGMA, PIK3R5	19	9343	17960	1.01173	1	1	1
UP_KW_MOLECULAR_FUNCTION	KW-0675~Receptor	3	14.2857	0.735386	FZD2, CXCR4, MS4A10	11	2931	12158	1.13129	1	1	1
UP_KW_DOMAIN	KW-1133~Transmembrane helix	6	28.5714	0.756115	FZD2, DERL3, CHST15, CXCR4, SORCS2, MS4A10	17	5624	15344	0.962932	1	1	1
UP_KW_DOMAIN	KW-0812~Transmembrane	6	28.5714	0.826784	FZD2, DERL3, CHST15, CXCR4, SORCS2, MS4A10	17	6087	15344	0.889688	1	1	1
GOTERM_CC_DIRECT	GO:0016021~integral component of membrane	6	28.5714	0.857229	FZD2, DERL3, CHST15, CXCR4, SORCS2, MS4A10	21	7145	21179	0.846906	1	1	1
UP_SEQ_FEATURE	TRANSMEM:Helical	5	23.8095	0.900354	FZD2, DERL3, CXCR4, SORCS2, MS4A10	21	6851	22511	0.782333	1	1	1

## Sheet: Up_BME_Mouse_WholeEpi_ChIP
Annotation Cluster 1	Enrichment Score: 3.0463759917581723
Category	Term	Count	%	PValue	Genes	List Total	Pop Hits	Pop Total	Fold Enrichment	Bonferroni	Benjamini	FDR
UP_KW_CELLULAR_COMPONENT	KW-0964~Secreted	22	22.449	7.13274e-05	SECTM1B, SECTM1A, ECM1, GSN, ANXA2, CCL20, FST, LAMA3, GGH, PODN, COL1A1, AZGP1, FGF15, SPRR2A2, APOC2, PLA2G10, CLCA4A, NMU, CPE, ANGPTL4, NBL1, HAVCR2	90	1709	17960	2.56888	0.00206643	0.00206849	0.00206849	4.14674
GOTERM_CC_DIRECT	GO:0005576~extracellular region	21	21.4286	0.000185518	SECTM1B, SECTM1A, ECM1, GSN, ANXA2, CCL20, FST, CCDC103, LAMA3, GGH, PODN, COL1A1, AZGP1, FGF15, APOC2, PLA2G10, CLCA4A, NMU, CPE, ANGPTL4, HAVCR2	96	1859	21179	2.49215	0.0342794	0.0348775	0.034692
UP_KW_DOMAIN	KW-0732~Signal	38	38.7755	0.00354266	ECM1, IGSF5, OXTR, PILRB2, LAMA3, LYPD3, ANTXR2, LIPA, ACVR1C, ADGRG7, SLC39A8, CLCA3A2, HAVCR2, SECTM1B, SECTM1A, GSN, GP1BB, CCL20, FST, TNFRSF9, LMTK3, GGH, PODN, COL1A1, FGF15, AZGP1, ASTL, CYP2C65, APOC2, PLA2G10, CLCA4A, CDHR2, NMU, CPE, ALPI, FCER2A, ANGPTL4, NBL1	82	4739	15344	1.50045	0.0585482	0.0602252	0.0602252
GOTERM_CC_DIRECT	GO:0005615~extracellular space	17	17.3469	0.0139163	CD74, CSTB, ECM1, GSN, ANXA2, CCL20, FST, GGH, PODN, COL1A1, AZGP1, FGF15, APOC2, PLA2G10, CPE, ANGPTL4, NBL1	96	1969	21179	1.90475	0.928255	0.422145	0.4199
Annotation Cluster 2	Enrichment Score: 1.8296067505271967
Category	Term	Count	%	PValue	Genes	List Total	Pop Hits	Pop Total	Fold Enrichment	Bonferroni	Benjamini	FDR
UP_SEQ_FEATURE	CARBOHYD:N-linked (GlcNAc...) asparagine	35	35.7143	2.23942e-06	STEAP3, ECM1, IGSF5, OXTR, PILRB2, LAMA3, LYPD3, ANTXR2, AQP3, LIPA, CREB3L3, ADGRG7, P2RY1, SLC39A8, HAVCR2, SECTM1B, CD74, SECTM1A, GP1BB, FST, TNFRSF9, SLC4A11, GGH, PODN, SSTR2, DISP2, COL1A1, AZGP1, ADORA2A, CLCA4A, PMP22, APLNR, CPE, FCER2A, ANGPTL4	94	3706	22511	2.26167	0.000819294	0.000819629	0.000819629
UP_SEQ_FEATURE	TOPO_DOM:Extracellular	23	23.4694	0.000261264	SECTM1B, CD74, SECTM1A, IGSF5, OXTR, PILRB2, GP1BB, TNFRSF9, SLC4A11, ANTXR2, SSTR2, AQP3, ACVR1C, ADGRG7, ADORA2A, GJB4, P2RY1, CDHR2, PMP22, APLNR, FCER2A, SLC39A8, HAVCR2	94	2408	22511	2.28738	0.0912044	0.0478113	0.0478113	3.58292
UP_KW_PTM	KW-0325~Glycoprotein	38	38.7755	0.00198903	STEAP3, ECM1, IGSF5, OXTR, PILRB2, LAMA3, LYPD3, ANTXR2, AQP3, LIPA, CREB3L3, ADGRG7, P2RY1, SLC39A8, CLCA3A2, HAVCR2, SECTM1B, CD74, SECTM1A, GP1BB, FST, TNFRSF9, KRT8, SLC4A11, GGH, PODN, SSTR2, DISP2, COL1A1, AZGP1, ADORA2A, CLCA4A, PMP22, APLNR, CPE, ALPI, FCER2A, ANGPTL4	79	4008	12816	1.53809	0.0352037	0.0377916	0.0377916
UP_SEQ_FEATURE	TOPO_DOM:Cytoplasmic	25	25.5102	0.00278934	STEAP3, IGSF5, OXTR, PILRB2, ANTXR2, AQP3, ACVR1C, CREB3L3, ADGRG7, P2RY1, SLC39A8, HAVCR2, SECTM1B, CD74, SECTM1A, GP1BB, TNFRSF9, SLC4A11, SSTR2, ADORA2A, GJB4, CDHR2, PMP22, APLNR, FCER2A	94	3252	22511	1.84101	0.640243	0.3403	0.3403
GOTERM_CC_DIRECT	GO:0016020~membrane	44	44.898	0.00430093	TMEM151A, STEAP3, IGSF5, OXTR, PILRB2, TMEM41B, RRAD, STXBP1, LAMA3, LYPD3, ANTXR2, AQP3, ACVR1C, CREB3L3, ADGRG7, P2RY1, GPAT3, SLC39A8, HAVCR2, SECTM1B, TMEM120B, SLC13A2, CD74, SECTM1A, MREG, ANXA2, GP1BB, TMEM50B, TNFRSF9, LMTK3, SLC4A11, CYP3A25, SSTR2, DISP2, TMEM212, ADORA2A, GJB4, CLCA4A, RAB35, CDHR2, PMP22, APLNR, CPE, FCER2A	96	6756	21179	1.4368	0.555283	0.202144	0.201068
GOTERM_CC_DIRECT	GO:0005887~integral component of plasma membrane	14	14.2857	0.0138708	SECTM1B, CD74, OXTR, GP1BB, SSTR2, AQP3, ADGRG7, ADORA2A, GJB4, P2RY1, CLCA4A, CDHR2, SLC39A8, CLCA3A2	96	1468	21179	2.10395	0.92763	0.422145	0.4199
UP_KW_DOMAIN	KW-1133~Transmembrane helix	37	37.7551	0.0906361	TMEM151A, STEAP3, IGSF5, OXTR, PILRB2, TMEM41B, CYP3A59, ANTXR2, AQP3, ACVR1C, CREB3L3, ADGRG7, P2RY1, GPAT3, SLC39A8, HAVCR2, SECTM1B, TMEM120B, SLC13A2, CD74, SECTM1A, GP1BB, TMEM50B, TNFRSF9, LMTK3, SLC4A11, CYP3A25, SSTR2, DISP2, TMEM212, ADORA2A, GJB4, CLCA4A, CDHR2, PMP22, APLNR, FCER2A	82	5624	15344	1.23107	0.801143	0.770407	0.770407
GOTERM_CC_DIRECT	GO:0005886~plasma membrane	34	34.6939	0.101221	STEAP3, IGSF5, OXTR, RRAD, STXBP1, LYPD3, ANTXR2, AQP3, ACVR1C, P2RY1, SLC39A8, HAVCR2, SECTM1B, CD74, SECTM1A, MREG, GSN, ANXA2, SLC4A11, SSTR2, DISP2, KRT19, ADORA2A, GJB4, ASTL, CYP2C65, CLCA4A, RAB35, CDHR2, PMP22, APLNR, ALPI, FCER2A, ALDOB	96	5992	21179	1.25182	1	1	1
GOTERM_CC_DIRECT	GO:0016021~integral component of membrane	38	38.7755	0.166321	TMEM151A, STEAP3, IGSF5, OXTR, PILRB2, TMEM41B, LYPD3, CYP3A59, ANTXR2, AQP3, ACVR1C, CREB3L3, ADGRG7, P2RY1, GPAT3, SLC39A8, HAVCR2, SECTM1B, TMEM120B, SLC13A2, CD74, SECTM1A, GP1BB, TMEM50B, TNFRSF9, LMTK3, SLC4A11, CYP3A25, SSTR2, DISP2, TMEM212, ADORA2A, GJB4, CLCA4A, CDHR2, PMP22, APLNR, FCER2A	96	7145	21179	1.17332	1	1	1
UP_SEQ_FEATURE	TRANSMEM:Helical	34	34.6939	0.171224	TMEM151A, STEAP3, IGSF5, OXTR, PILRB2, TMEM41B, CYP3A59, ANTXR2, AQP3, ACVR1C, P2RY1, GPAT3, SLC39A8, HAVCR2, SECTM1B, TMEM120B, SLC13A2, CD74, SECTM1A, GP1BB, TMEM50B, TNFRSF9, LMTK3, SLC4A11, CYP3A25, DISP2, TMEM212, ADORA2A, GJB4, CLCA4A, CDHR2, PMP22, APLNR, FCER2A	94	6851	22511	1.18848	1	1	1
UP_KW_CELLULAR_COMPONENT	KW-1003~Cell membrane	22	22.449	0.202846	SECTM1B, CD74, SECTM1A, IGSF5, OXTR, MREG, RRAD, SLC4A11, LYPD3, SSTR2, AQP3, ADORA2A, ASTL, GJB4, P2RY1, CLCA4A, CDHR2, RAB35, PMP22, APLNR, FCER2A, SLC39A8	90	3517	17960	1.24829	0.998604	0.84036	0.84036
UP_KW_DOMAIN	KW-0812~Transmembrane	37	37.7551	0.22074	TMEM151A, STEAP3, IGSF5, OXTR, PILRB2, TMEM41B, CYP3A59, ANTXR2, AQP3, ACVR1C, CREB3L3, ADGRG7, P2RY1, GPAT3, SLC39A8, HAVCR2, SECTM1B, TMEM120B, SLC13A2, CD74, SECTM1A, GP1BB, TMEM50B, TNFRSF9, LMTK3, SLC4A11, CYP3A25, SSTR2, DISP2, TMEM212, ADORA2A, GJB4, CLCA4A, CDHR2, PMP22, APLNR, FCER2A	82	6087	15344	1.13743	0.985592	1	1
UP_KW_CELLULAR_COMPONENT	KW-0472~Membrane	45	45.9184	0.724369	TMEM151A, STEAP3, IGSF5, OXTR, PILRB2, TMEM41B, RRAD, STXBP1, LYPD3, CYP3A59, ANTXR2, AQP3, ACVR1C, CREB3L3, ADGRG7, P2RY1, GPAT3, SLC39A8, HAVCR2, SECTM1B, TMEM120B, SLC13A2, CD74, SECTM1A, MREG, GP1BB, TMEM50B, TNFRSF9, LMTK3, SLC4A11, CYP3A25, SSTR2, DISP2, TMEM212, ADORA2A, GJB4, ASTL, CLCA4A, RAB35, CDHR2, PMP22, APLNR, CPE, ALPI, FCER2A	90	9343	17960	0.961147	1	1	1
Annotation Cluster 3	Enrichment Score: 1.4116301718748137
Category	Term	Count	%	PValue	Genes	List Total	Pop Hits	Pop Total	Fold Enrichment	Bonferroni	Benjamini	FDR
UP_SEQ_FEATURE	SITE:Stutter	3	3.06122	0.00772638	KRT19, KRT8, KRT7	94	32	22511	22.4511	0.941506	0.596242	0.596242
GOTERM_CC_DIRECT	GO:0005882~intermediate filament	4	4.08163	0.0179636	KRT19, ADORA2A, KRT8, KRT7	96	123	21179	7.17446	0.966888	0.422145	0.4199	1.74561
UP_SEQ_FEATURE	REGION:Coil 2	3	3.06122	0.0248039	KRT19, KRT8, KRT7	94	59	22511	12.1769	0.999898	0.596242	0.596242
UP_SEQ_FEATURE	REGION:Linker 12	3	3.06122	0.0248039	KRT19, KRT8, KRT7	94	59	22511	12.1769	0.999898	0.596242	0.596242
UP_SEQ_FEATURE	REGION:Coil 1B	3	3.06122	0.0288408	KRT19, KRT8, KRT7	94	64	22511	11.2256	0.999978	0.596242	0.596242
INTERPRO	IPR018039:Intermediate filament protein, conserved site	3	3.06122	0.0296302	KRT19, KRT8, KRT7	93	61	20908	11.0566	0.998702	1	1
UP_SEQ_FEATURE	REGION:Coil 1A	3	3.06122	0.0296777	KRT19, KRT8, KRT7	94	65	22511	11.0529	0.999984	0.596242	0.596242
UP_SEQ_FEATURE	REGION:Linker 1	3	3.06122	0.0296777	KRT19, KRT8, KRT7	94	65	22511	11.0529	0.999984	0.596242	0.596242
UP_SEQ_FEATURE	REGION:Head	3	3.06122	0.0322459	KRT19, KRT8, KRT7	94	68	22511	10.5652	0.999994	0.596242	0.596242
UP_SEQ_FEATURE	DOMAIN:IF rod	3	3.06122	0.0394996	KRT19, KRT8, KRT7	94	76	22511	9.45311	1	0.688422	0.688422
GOTERM_BP_DIRECT	GO:0045109~intermediate filament organization	3	3.06122	0.042849	KRT19, KRT8, KRT7	94	71	20094	9.03236	1	1	1
SMART	SM01391:SM01391	3	3.06122	0.0513266	KRT19, KRT8, KRT7	54	73	10615	8.07839	0.961873	1	1
UP_KW_CELLULAR_COMPONENT	KW-0403~Intermediate filament	3	3.06122	0.0521181	KRT19, KRT8, KRT7	90	74	17960	8.09009	0.788226	0.377856	0.377856
UP_KW_CELLULAR_COMPONENT	KW-0416~Keratin	3	3.06122	0.175668	KRT19, KRT8, KRT7	90	153	17960	3.91285	0.996311	0.84036	0.84036
UP_KW_PTM	KW-0488~Methylation	8	8.16327	0.405979	DISP2, KRT19, TUBB2A, RRAD, IMPDH1, KRT8, LMTK3, KRT7	79	998	12816	1.30042	0.999915	1	1
Annotation Cluster 4	Enrichment Score: 1.3644886735259563
Category	Term	Count	%	PValue	Genes	List Total	Pop Hits	Pop Total	Fold Enrichment	Bonferroni	Benjamini	FDR
KEGG_PATHWAY	mmu04350:TGF-beta signaling pathway	6	6.12245	0.000271331	SMAD4, ACVR1C, FST, ID1, ID3, NBL1	56	95	8992	10.1414	0.0401483	0.0409709	0.0409709	3.5665
GOTERM_BP_DIRECT	GO:0030154~cell differentiation	11	11.2245	0.0196856	SOCS3, SMAD4, FGF15, ACVR1C, HLX, FST, CDHR2, ID1, PMP22, ID3, RAI14	94	1022	20094	2.30081	1	1	1
KEGG_PATHWAY	mmu04550:Signaling pathways regulating pluripotency of stem cells	4	4.08163	0.0539075	SMAD4, ACVR1C, ID1, ID3	56	140	8992	4.58776	0.999768	1	1
GOTERM_BP_DIRECT	GO:0030509~BMP signaling pathway	3	3.06122	0.0922108	SMAD4, FST, ID1	94	110	20094	5.82998	1	1	1
GOTERM_BP_DIRECT	GO:0045892~negative regulation of transcription, DNA-templated	5	5.10204	0.367318	PRDM8, SMAD4, ID1, GATA6, ID3	94	662	20094	1.61455	1	1	1
GOTERM_BP_DIRECT	GO:0000122~negative regulation of transcription from RNA polymerase II promoter	5	5.10204	0.666725	SMAD4, FST, ID1, GATA6, ID3	94	975	20094	1.09624	1	1	1
Annotation Cluster 5	Enrichment Score: 1.3081888088027886
Category	Term	Count	%	PValue	Genes	List Total	Pop Hits	Pop Total	Fold Enrichment	Bonferroni	Benjamini	FDR
GOTERM_MF_DIRECT	GO:0008390~testosterone 16-alpha-hydroxylase activity	3	3.06122	0.000981857	CYP2C65, CYP3A25, CYP3A59	90	10	18713	62.3767	0.244191	0.139915	0.139915
GOTERM_MF_DIRECT	GO:0101020~estrogen 16-alpha-hydroxylase activity	3	3.06122	0.00290384	CYP2C65, CYP3A25, CYP3A59	90	17	18713	36.6922	0.563427	0.229108	0.229108
GOTERM_MF_DIRECT	GO:0008401~retinoic acid 4-hydroxylase activity	3	3.06122	0.00362868	CYP2C65, CYP3A25, CYP3A59	90	19	18713	32.8298	0.645148	0.229108	0.229108
GOTERM_MF_DIRECT	GO:0034875~caffeine oxidase activity	3	3.06122	0.00401944	CYP2C65, CYP3A25, CYP3A59	90	20	18713	31.1883	0.682681	0.229108	0.229108
GOTERM_MF_DIRECT	GO:0016712~oxidoreductase activity, acting on paired donors, with incorporation or reduction of molecular oxygen, reduced flavin or flavoprotein as one donor, and incorporation of one atom of oxygen	3	3.06122	0.0331262	CYP2C65, CYP3A25, CYP3A59	90	60	18713	10.3961	0.999932	0.997688	0.997688
GOTERM_MF_DIRECT	GO:0008395~steroid hydroxylase activity	3	3.06122	0.0383411	CYP2C65, CYP3A25, CYP3A59	90	65	18713	9.59641	0.999986	0.997688	0.997688
INTERPRO	IPR017972:Cytochrome P450, conserved site	3	3.06122	0.065726	CYP2C65, CYP3A25, CYP3A59	93	95	20908	7.09949	1	1	1
COG_ONTOLOGY	Secondary metabolites biosynthesis, transport, and catabolism	3	3.06122	0.069188	CYP2C65, CYP3A25, CYP3A59	9	117	2099	5.98006	0.349613	0.415128	0.415128
INTERPRO	IPR001128:Cytochrome P450	3	3.06122	0.0743622	CYP2C65, CYP3A25, CYP3A59	93	102	20908	6.61227	1	1	1
UP_KW_LIGAND	KW-0349~Heme	4	4.08163	0.0781099	STEAP3, CYP2C65, CYP3A25, CYP3A59	39	174	6582	3.87975	0.857996	1	1
GOTERM_CC_DIRECT	GO:0005789~endoplasmic reticulum membrane	8	8.16327	0.101691	CD74, CREB3L3, TMEM41B, CYP2C65, TMEM50B, GPAT3, CYP3A25, CYP3A59	96	883	21179	1.99877	1	1	1
GOTERM_MF_DIRECT	GO:0004497~monooxygenase activity	3	3.06122	0.105477	CYP2C65, CYP3A25, CYP3A59	90	116	18713	5.3773	1	1	1
GOTERM_MF_DIRECT	GO:0016491~oxidoreductase activity	6	6.12245	0.17837	STEAP3, IMPDH1, CYP2C65, CYP3A25, CYP3A59, PAOX	90	627	18713	1.98969	1	1	1
GOTERM_MF_DIRECT	GO:0019899~enzyme binding	5	5.10204	0.196857	ECM1, ADORA2A, CYP2C65, CYP3A25, CYP3A59	90	482	18713	2.15687	1	1	1
GOTERM_MF_DIRECT	GO:0020037~heme binding	3	3.06122	0.225072	CYP2C65, CYP3A25, CYP3A59	90	188	18713	3.31791	1	1	1
GOTERM_MF_DIRECT	GO:0005506~iron ion binding	3	3.06122	0.226823	CYP2C65, CYP3A25, CYP3A59	90	189	18713	3.30035	1	1	1
UP_KW_MOLECULAR_FUNCTION	KW-0560~Oxidoreductase	5	5.10204	0.277834	STEAP3, IMPDH1, CYP3A25, CYP3A59, PAOX	53	625	12158	1.83517	0.999994	1	1
UP_KW_LIGAND	KW-0408~Iron	4	4.08163	0.380451	STEAP3, CYP2C65, CYP3A25, CYP3A59	39	382	6582	1.76722	0.99999	1	1
Annotation Cluster 6	Enrichment Score: 1.2784794938325879
Category	Term	Count	%	PValue	Genes	List Total	Pop Hits	Pop Total	Fold Enrichment	Bonferroni	Benjamini	FDR
INTERPRO	IPR002035:von Willebrand factor, type A	3	3.06122	0.0506925	CLCA4A, ANTXR2, CLCA3A2	93	82	20908	8.22502	0.99999	1	1
UP_SEQ_FEATURE	DOMAIN:VWFA	3	3.06122	0.0535003	CLCA4A, ANTXR2, CLCA3A2	94	90	22511	7.98262	1	0.824619	0.824619
SMART	SM00327:VWA	3	3.06122	0.0538595	CLCA4A, ANTXR2, CLCA3A2	54	75	10615	7.86296	0.967696	1	1
Annotation Cluster 7	Enrichment Score: 1.2410245802023365
Category	Term	Count	%	PValue	Genes	List Total	Pop Hits	Pop Total	Fold Enrichment	Bonferroni	Benjamini	FDR
GOTERM_MF_DIRECT	GO:0005546~phosphatidylinositol-4,5-bisphosphate binding	5	5.10204	0.000894393	SCIN, GSN, ANXA2, RAB35, TWF2	90	90	18713	11.5512	0.225096	0.139915	0.139915
GOTERM_BP_DIRECT	GO:0042989~sequestering of actin monomers	3	3.06122	0.00135703	SCIN, GSN, TWF2	94	12	20094	53.4415	0.750045	0.692766	0.692766
GOTERM_BP_DIRECT	GO:0051016~barbed-end actin filament capping	3	3.06122	0.00460883	SCIN, GSN, TWF2	94	22	20094	29.1499	0.991054	1	1
GOTERM_MF_DIRECT	GO:0003779~actin binding	5	5.10204	0.11441	SCIN, GSN, TNNT2, TWF2, RAI14	90	389	18713	2.67252	1	1	1
GOTERM_CC_DIRECT	GO:0005856~cytoskeleton	9	9.18367	0.27896	KRT19, SCIN, TUBB2A, GSN, MAP7D1, STXBP1, TWF2, ALDOB, RAI14	96	1381	21179	1.43775	1	1	1
GOTERM_MF_DIRECT	GO:0051015~actin filament binding	3	3.06122	0.299014	SCIN, GSN, TWF2	90	230	18713	2.71203	1	1	1
UP_KW_MOLECULAR_FUNCTION	KW-0009~Actin-binding	3	3.06122	0.31538	SCIN, GSN, TWF2	53	266	12158	2.58718	0.999999	1	1
UP_KW_CELLULAR_COMPONENT	KW-0206~Cytoskeleton	7	7.14286	0.608736	SCIN, TUBB2A, GSN, MAP7D1, TWF2, ALDOB, RAI14	90	1271	17960	1.09905	1	1	1
UP_KW_CELLULAR_COMPONENT	KW-0966~Cell projection	6	6.12245	0.660855	SCIN, GSN, CCDC103, CDHR2, LMTK3, TWF2	90	1123	17960	1.06619	1	1	1
Annotation Cluster 8	Enrichment Score: 1.0300014109386972
Category	Term	Count	%	PValue	Genes	List Total	Pop Hits	Pop Total	Fold Enrichment	Bonferroni	Benjamini	FDR
KEGG_PATHWAY	mmu04979:Cholesterol metabolism	3	3.06122	0.035966	APOC2, ANGPTL4, LIPA	56	49	8992	9.8309	0.996038	1	1
GOTERM_BP_DIRECT	GO:0016042~lipid catabolic process	3	3.06122	0.111135	APOC2, PLA2G10, LIPA	94	123	20094	5.2138	1	1	1
GOTERM_BP_DIRECT	GO:0006629~lipid metabolic process	7	7.14286	0.121355	APOC2, EPHX2, PLA2G10, GPAT3, ANGPTL4, PCK1, LIPA	94	728	20094	2.05544	1	1	1
UP_KW_BIOLOGICAL_PROCESS	KW-0443~Lipid metabolism	6	6.12245	0.156384	APOC2, EPHX2, PLA2G10, GPAT3, ANGPTL4, LIPA	46	701	11003	2.04732	0.999797	1	1
Annotation Cluster 9	Enrichment Score: 0.7898182966010729
Category	Term	Count	%	PValue	Genes	List Total	Pop Hits	Pop Total	Fold Enrichment	Bonferroni	Benjamini	FDR
GOTERM_CC_DIRECT	GO:0016323~basolateral plasma membrane	5	5.10204	0.0337666	ANXA2, P2RY1, SLC4A11, SLC39A8, AQP3	96	271	21179	4.07038	0.998432	0.705347	0.701596
GOTERM_BP_DIRECT	GO:0055085~transmembrane transport	5	5.10204	0.144564	DISP2, SLC13A2, SLC4A11, SLC39A8, AQP3	94	437	20094	2.44583	1	1	1
GOTERM_BP_DIRECT	GO:0006811~ion transport	5	5.10204	0.300987	SLC13A2, STEAP3, P2RY1, SLC4A11, SLC39A8	94	599	20094	1.78436	1	1	1
UP_KW_BIOLOGICAL_PROCESS	KW-0406~Ion transport	4	4.08163	0.471661	SLC13A2, STEAP3, SLC4A11, SLC39A8	46	622	11003	1.53824	1	1	1
Annotation Cluster 10	Enrichment Score: 0.7536707616268371
Category	Term	Count	%	PValue	Genes	List Total	Pop Hits	Pop Total	Fold Enrichment	Bonferroni	Benjamini	FDR
GOTERM_BP_DIRECT	GO:0007507~heart development	6	6.12245	0.0124917	FGF15, OXTR, TNNT2, ID1, APLNR, ID3	94	298	20094	4.30401	0.999997	1	1
GOTERM_BP_DIRECT	GO:0010629~negative regulation of gene expression	6	6.12245	0.0338793	FGF15, ID1, APLNR, PMP22, ID3, HAVCR2	94	387	20094	3.3142	1	1	1
GOTERM_BP_DIRECT	GO:0007275~multicellular organism development	6	6.12245	0.576956	FST, ID1, KRT8, APLNR, TWF2, ID3	94	1095	20094	1.17132	1	1	1
UP_KW_MOLECULAR_FUNCTION	KW-9996~Developmental protein	4	4.08163	0.835554	ID1, APLNR, TWF2, ID3	53	1044	12158	0.878913	1	1	1
UP_KW_MOLECULAR_FUNCTION	KW-0217~Developmental protein	4	4.08163	0.835554	ID1, APLNR, TWF2, ID3	53	1044	12158	0.878913	1	1	1
Annotation Cluster 11	Enrichment Score: 0.6511337715977447
Category	Term	Count	%	PValue	Genes	List Total	Pop Hits	Pop Total	Fold Enrichment	Bonferroni	Benjamini	FDR
GOTERM_BP_DIRECT	GO:0042755~eating behavior	4	4.08163	0.000777379	OXTR, ADORA2A, NMU, P2RY1	94	39	20094	21.9247	0.547973	0.692766	0.692766
KEGG_PATHWAY	mmu04080:Neuroactive ligand-receptor interaction	6	6.12245	0.0859939	OXTR, ADORA2A, NMU, P2RY1, APLNR, SSTR2	56	386	8992	2.49593	0.999999	1	1
GOTERM_BP_DIRECT	GO:0007165~signal transduction	11	11.2245	0.100539	SOCS3, ECM1, OXTR, ADORA2A, UBASH3B, ADGRG7, RRAD, P2RY1, APLNR, PPP2R5B, SSTR2	94	1368	20094	1.71888	1	1	1
UP_SEQ_FEATURE	TRANSMEM:Helical; Name=7	6	6.12245	0.109449	OXTR, ADORA2A, ADGRG7, P2RY1, APLNR, SSTR2	94	612	22511	2.34783	1	1	1
UP_SEQ_FEATURE	TRANSMEM:Helical; Name=6	6	6.12245	0.1492	OXTR, ADORA2A, ADGRG7, P2RY1, APLNR, SSTR2	94	678	22511	2.11928	1	1	1
KEGG_PATHWAY	mmu04024:cAMP signaling pathway	4	4.08163	0.151092	OXTR, ADORA2A, CREB3L3, SSTR2	56	220	8992	2.91948	1	1	1
UP_SEQ_FEATURE	TRANSMEM:Helical; Name=5	6	6.12245	0.152438	OXTR, ADORA2A, ADGRG7, P2RY1, APLNR, SSTR2	94	683	22511	2.10377	1	1	1
UP_SEQ_FEATURE	TRANSMEM:Helical; Name=3	6	6.12245	0.16233	OXTR, ADORA2A, ADGRG7, P2RY1, APLNR, SSTR2	94	698	22511	2.05856	1	1	1
UP_SEQ_FEATURE	TRANSMEM:Helical; Name=4	6	6.12245	0.165685	OXTR, ADORA2A, ADGRG7, P2RY1, APLNR, SSTR2	94	703	22511	2.04392	1	1	1
UP_SEQ_FEATURE	TRANSMEM:Helical; Name=2	6	6.12245	0.175226	OXTR, ADORA2A, ADGRG7, P2RY1, APLNR, SSTR2	94	717	22511	2.00401	1	1	1
UP_SEQ_FEATURE	TRANSMEM:Helical; Name=1	6	6.12245	0.175915	OXTR, ADORA2A, ADGRG7, P2RY1, APLNR, SSTR2	94	718	22511	2.00121	1	1	1
GOTERM_BP_DIRECT	GO:0007204~positive regulation of cytosolic calcium ion concentration	3	3.06122	0.199354	OXTR, NMU, P2RY1	94	178	20094	3.6028	1	1	1
UP_KW_MOLECULAR_FUNCTION	KW-0297~G-protein coupled receptor	6	6.12245	0.337808	OXTR, ADORA2A, ADGRG7, P2RY1, APLNR, SSTR2	53	897	12158	1.53442	1	1	1
UP_KW_MOLECULAR_FUNCTION	KW-0675~Receptor	11	11.2245	0.838048	OXTR, ACVR1C, ADORA2A, ADGRG7, TNFRSF9, P2RY1, APLNR, FCER2A, ANTXR2, SSTR2, HAVCR2	53	2931	12158	0.860921	1	1	1
INTERPRO	IPR000276:G protein-coupled receptor, rhodopsin-like	5	5.10204	0.942655	OXTR, ADORA2A, P2RY1, APLNR, SSTR2	93	1671	20908	0.672703	1	1	1
GOTERM_BP_DIRECT	GO:0007186~G-protein coupled receptor signaling pathway	6	6.12245	0.945973	OXTR, ADORA2A, CCL20, P2RY1, APLNR, SSTR2	94	1896	20094	0.676475	1	1	1
GOTERM_MF_DIRECT	GO:0004930~G-protein coupled receptor activity	6	6.12245	0.963182	OXTR, ADORA2A, ADGRG7, P2RY1, APLNR, SSTR2	90	1961	18713	0.636172	1	1	1
UP_KW_MOLECULAR_FUNCTION	KW-0807~Transducer	6	6.12245	0.974389	OXTR, ADORA2A, ADGRG7, P2RY1, APLNR, SSTR2	53	2244	12158	0.613359	1	1	1
INTERPRO	IPR017452:GPCR, rhodopsin-like, 7TM	5	5.10204	0.977153	OXTR, ADORA2A, P2RY1, APLNR, SSTR2	93	1955	20908	0.57498	1	1	1
UP_SEQ_FEATURE	DOMAIN:G_PROTEIN_RECEP_F1_2	4	4.08163	0.981281	OXTR, ADORA2A, P2RY1, APLNR	94	1783	22511	0.537249	1	1	1
Annotation Cluster 12	Enrichment Score: 0.5766512605909822
Category	Term	Count	%	PValue	Genes	List Total	Pop Hits	Pop Total	Fold Enrichment	Bonferroni	Benjamini	FDR
GOTERM_CC_DIRECT	GO:0005789~endoplasmic reticulum membrane	8	8.16327	0.101691	CD74, CREB3L3, TMEM41B, CYP2C65, TMEM50B, GPAT3, CYP3A25, CYP3A59	96	883	21179	1.99877	1	1	1
UP_KW_CELLULAR_COMPONENT	KW-0256~Endoplasmic reticulum	8	8.16327	0.406177	CD74, CREB3L3, TMEM41B, TMEM50B, GPAT3, CYP3A25, PCK1, CYP3A59	90	1226	17960	1.30216	1	1	1
GOTERM_CC_DIRECT	GO:0005783~endoplasmic reticulum	9	9.18367	0.450868	COL1A1, CD74, CREB3L3, TMEM41B, TMEM50B, LAMA3, GPAT3, CYP3A25, PCK1	96	1632	21179	1.21662	1	1	1
Annotation Cluster 13	Enrichment Score: 0.5728880158499648
Category	Term	Count	%	PValue	Genes	List Total	Pop Hits	Pop Total	Fold Enrichment	Bonferroni	Benjamini	FDR
UP_KW_MOLECULAR_FUNCTION	KW-0482~Metalloprotease	4	4.08163	0.0289686	ASTL, CLCA4A, CPE, CLCA3A2	53	156	12158	5.88195	0.662999	1	1
GOTERM_MF_DIRECT	GO:0008237~metallopeptidase activity	3	3.06122	0.178372	CLCA4A, CPE, CLCA3A2	90	161	18713	3.87433	1	1	1
UP_KW_MOLECULAR_FUNCTION	KW-0378~Hydrolase	11	11.2245	0.194379	PHOSPHO1, ASTL, UBASH3B, EPHX2, PLA2G10, CLCA4A, CPE, GGH, ALPI, LIPA, CLCA3A2	53	1724	12158	1.46367	0.999664	1	1
UP_KW_MOLECULAR_FUNCTION	KW-0645~Protease	4	4.08163	0.43279	ASTL, CLCA4A, CPE, CLCA3A2	53	561	12158	1.63562	1	1	1
GOTERM_MF_DIRECT	GO:0008233~peptidase activity	4	4.08163	0.451274	ASTL, CLCA4A, CPE, GGH	90	520	18713	1.5994	1	1	1
GOTERM_BP_DIRECT	GO:0006508~proteolysis	4	4.08163	0.51805	ASTL, CLCA4A, NRIP3, CPE	94	591	20094	1.44681	1	1	1
UP_KW_LIGAND	KW-0862~Zinc	10	10.2041	0.96115	PRDM8, SMAD4, ASTL, RNF207, CLCA4A, GATA6, CPE, ALPI, SLC39A8, CLCA3A2	39	2350	6582	0.718167	1	1	1
Annotation Cluster 14	Enrichment Score: 0.5649782658534295
Category	Term	Count	%	PValue	Genes	List Total	Pop Hits	Pop Total	Fold Enrichment	Bonferroni	Benjamini	FDR
UP_SEQ_FEATURE	ACT_SITE:Nucleophile	4	4.08163	0.170243	PHOSPHO1, EPHX2, GGH, LIPA	94	344	22511	2.78464	1	1	1
UP_KW_MOLECULAR_FUNCTION	KW-0378~Hydrolase	11	11.2245	0.194379	PHOSPHO1, ASTL, UBASH3B, EPHX2, PLA2G10, CLCA4A, CPE, GGH, ALPI, LIPA, CLCA3A2	53	1724	12158	1.46367	0.999664	1	1
UP_SEQ_FEATURE	ACT_SITE:Proton donor	3	3.06122	0.254962	PHOSPHO1, EPHX2, GGH	94	236	22511	3.04422	1	1	1
GOTERM_MF_DIRECT	GO:0016787~hydrolase activity	8	8.16327	0.651467	PHOSPHO1, UBASH3B, EPHX2, PLA2G10, CLCA4A, CPE, GGH, LIPA	90	1607	18713	1.03508	1	1	1
Annotation Cluster 15	Enrichment Score: 0.515406134770306
Category	Term	Count	%	PValue	Genes	List Total	Pop Hits	Pop Total	Fold Enrichment	Bonferroni	Benjamini	FDR
UP_KW_BIOLOGICAL_PROCESS	KW-0970~Cilium biogenesis/degradation	3	3.06122	0.179161	GSN, CCDC103, TWF2	46	188	11003	3.81695	0.999948	1	1
GOTERM_BP_DIRECT	GO:0030030~cell projection organization	3	3.06122	0.240122	GSN, CCDC103, TWF2	94	202	20094	3.17474	1	1	1
UP_KW_CELLULAR_COMPONENT	KW-0966~Cell projection	6	6.12245	0.660855	SCIN, GSN, CCDC103, CDHR2, LMTK3, TWF2	90	1123	17960	1.06619	1	1	1
Annotation Cluster 16	Enrichment Score: 0.3035986244098451
Category	Term	Count	%	PValue	Genes	List Total	Pop Hits	Pop Total	Fold Enrichment	Bonferroni	Benjamini	FDR
UP_SEQ_FEATURE	NP_BIND:GTP	4	4.08163	0.129509	TUBB2A, RRAD, RAB35, PCK1	94	302	22511	3.1719	1	1	1
GOTERM_MF_DIRECT	GO:0005525~GTP binding	4	4.08163	0.28617	TUBB2A, RRAD, RAB35, PCK1	90	392	18713	2.12166	1	1	1
UP_KW_LIGAND	KW-0342~GTP-binding	4	4.08163	0.319318	TUBB2A, RRAD, RAB35, PCK1	39	344	6582	1.96243	0.999902	1	1
GOTERM_MF_DIRECT	GO:0003924~GTPase activity	3	3.06122	0.460936	TUBB2A, RRAD, RAB35	90	326	18713	1.91339	1	1	1
GOTERM_MF_DIRECT	GO:0000166~nucleotide binding	8	8.16327	0.719319	TUBB2A, ACVR1C, RRAD, IMPDH1, P2RY1, RAB35, LMTK3, PCK1	90	1717	18713	0.96877	1	1	1
UP_KW_LIGAND	KW-0547~Nucleotide-binding	7	7.14286	0.970131	TUBB2A, ACVR1C, RRAD, P2RY1, RAB35, LMTK3, PCK1	39	1807	6582	0.653782	1	1	1
GOTERM_MF_DIRECT	GO:0005524~ATP binding	4	4.08163	0.979952	ACVR1C, P2RY1, LMTK3, TWF2	90	1529	18713	0.543943	1	1	1
UP_KW_LIGAND	KW-0067~ATP-binding	3	3.06122	0.998771	ACVR1C, P2RY1, LMTK3	39	1402	6582	0.361132	1	1	1
Annotation Cluster 17	Enrichment Score: 0.23553892719231742
Category	Term	Count	%	PValue	Genes	List Total	Pop Hits	Pop Total	Fold Enrichment	Bonferroni	Benjamini	FDR
GOTERM_BP_DIRECT	GO:0001889~liver development	3	3.06122	0.090798	ONECUT2, HLX, GATA6	94	109	20094	5.88347	1	1	1
GOTERM_BP_DIRECT	GO:0045944~positive regulation of transcription from RNA polymerase II promoter	8	8.16327	0.332082	SMAD4, ANXA2, CREB3L3, ONECUT2, P2RY1, GATA6, PPP2R5B, NCOA7	94	1216	20094	1.40635	1	1	1
GOTERM_BP_DIRECT	GO:0045892~negative regulation of transcription, DNA-templated	5	5.10204	0.367318	PRDM8, SMAD4, ID1, GATA6, ID3	94	662	20094	1.61455	1	1	1
GOTERM_MF_DIRECT	GO:0000976~transcription regulatory region sequence-specific DNA binding	3	3.06122	0.368507	SMAD4, CREB3L3, GATA6	90	270	18713	2.31025	1	1	1
UP_KW_BIOLOGICAL_PROCESS	KW-0805~Transcription regulation	9	9.18367	0.507771	PRDM8, SMAD4, CREB3L3, ONECUT2, HLX, ID1, GATA6, ID3, NCOA7	46	1873	11003	1.14937	1	1	1
GOTERM_BP_DIRECT	GO:0006355~regulation of transcription, DNA-templated	7	7.14286	0.51335	PRDM8, SMAD4, ADORA2A, CREB3L3, HLX, GATA6, SLC39A8	94	1237	20094	1.20967	1	1	1
UP_KW_BIOLOGICAL_PROCESS	KW-0804~Transcription	9	9.18367	0.543312	PRDM8, SMAD4, CREB3L3, ONECUT2, HLX, ID1, GATA6, ID3, NCOA7	46	1928	11003	1.11658	1	1	1
UP_KW_MOLECULAR_FUNCTION	KW-0010~Activator	4	4.08163	0.550134	CREB3L3, ONECUT2, GATA6, NCOA7	53	668	12158	1.37363	1	1	1
GOTERM_MF_DIRECT	GO:0003700~transcription factor activity, sequence-specific DNA binding	4	4.08163	0.581424	SMAD4, CREB3L3, ONECUT2, GATA6	90	631	18713	1.31805	1	1	1
GOTERM_BP_DIRECT	GO:0000122~negative regulation of transcription from RNA polymerase II promoter	5	5.10204	0.666725	SMAD4, FST, ID1, GATA6, ID3	94	975	20094	1.09624	1	1	1
GOTERM_MF_DIRECT	GO:0043565~sequence-specific DNA binding	3	3.06122	0.675331	SMAD4, HLX, GATA6	90	485	18713	1.28612	1	1	1
GOTERM_MF_DIRECT	GO:0001228~transcriptional activator activity, RNA polymerase II transcription regulatory region sequence-specific binding	3	3.06122	0.718155	SMAD4, CREB3L3, ONECUT2	90	526	18713	1.18587	1	1	1
GOTERM_MF_DIRECT	GO:0003682~chromatin binding	3	3.06122	0.745538	PRDM8, SMAD4, GATA6	90	555	18713	1.1239	1	1	1
GOTERM_MF_DIRECT	GO:0000981~RNA polymerase II transcription factor activity, sequence-specific DNA binding	5	5.10204	0.785528	SMAD4, CREB3L3, ONECUT2, HLX, GATA6	90	1117	18713	0.930717	1	1	1
UP_KW_MOLECULAR_FUNCTION	KW-0238~DNA-binding	6	6.12245	0.826882	PRDM8, SMAD4, CREB3L3, ONECUT2, HLX, GATA6	53	1588	12158	0.866736	1	1	1
GOTERM_BP_DIRECT	GO:0006357~regulation of transcription from RNA polymerase II promoter	6	6.12245	0.874116	ECM1, SMAD4, CREB3L3, ONECUT2, GATA6, NCOA7	94	1606	20094	0.798627	1	1	1
GOTERM_MF_DIRECT	GO:0003677~DNA binding	7	7.14286	0.878553	PRDM8, SMAD4, CREB3L3, ONECUT2, HLX, IMPDH1, GATA6	90	1830	18713	0.795331	1	1	1
GOTERM_MF_DIRECT	GO:0000978~RNA polymerase II core promoter proximal region sequence-specific DNA binding	4	4.08163	0.922395	SMAD4, CREB3L3, ONECUT2, GATA6	90	1169	18713	0.711453	1	1	1
GOTERM_CC_DIRECT	GO:0005634~nucleus	23	23.4694	0.952311	PRDM8, TMEM120B, CD74, CSTB, SMAD4, GSN, ANXA2, ONECUT2, FST, STXBP1, GATA6, KRT8, PPP2R5B, SOCS3, CREB3L3, UBASH3B, IMPDH1, HLX, ID1, ID3, NCOA7, ALDOB, RAI14	96	6426	21179	0.789626	1	1	1
UP_KW_CELLULAR_COMPONENT	KW-0539~Nucleus	15	15.3061	0.996622	PRDM8, TMEM120B, SMAD4, GSN, ONECUT2, GATA6, KRT8, CREB3L3, UBASH3B, IMPDH1, HLX, ID1, ID3, NCOA7, RAI14	90	4901	17960	0.61076	1	1	1
Annotation Cluster 18	Enrichment Score: 0.13414887139429674
Category	Term	Count	%	PValue	Genes	List Total	Pop Hits	Pop Total	Fold Enrichment	Bonferroni	Benjamini	FDR
UP_SEQ_FEATURE	CROSSLNK:Glycyl lysine isopeptide (Lys-Gly) (interchain with G-Cter in SUMO2)	5	5.10204	0.631268	SMAD4, MAP7D1, GATA6, KRT8, KRT7	94	1044	22511	1.14693	1	1	1
UP_KW_PTM	KW-0832~Ubl conjugation	13	13.2653	0.747941	SMAD4, ANXA2, GATA6, KRT8, PPP2R5B, KRT7, TUBB2A, CREB3L3, ADORA2A, MAP7D1, ID1, ID3, PCK1	79	2268	12816	0.929877	1	1	1
UP_KW_PTM	KW-1017~Isopeptide bond	8	8.16327	0.83844	SMAD4, TUBB2A, ANXA2, CREB3L3, MAP7D1, GATA6, KRT8, KRT7	79	1531	12816	0.847696	1	1	1
Annotation Cluster 19	Enrichment Score: 0.0653152972699724
Category	Term	Count	%	PValue	Genes	List Total	Pop Hits	Pop Total	Fold Enrichment	Bonferroni	Benjamini	FDR
GOTERM_MF_DIRECT	GO:0000166~nucleotide binding	8	8.16327	0.719319	TUBB2A, ACVR1C, RRAD, IMPDH1, P2RY1, RAB35, LMTK3, PCK1	90	1717	18713	0.96877	1	1	1
GOTERM_BP_DIRECT	GO:0016310~phosphorylation	3	3.06122	0.791191	ACVR1C, LMTK3, PCK1	94	627	20094	1.0228	1	1	1
UP_KW_MOLECULAR_FUNCTION	KW-0418~Kinase	3	3.06122	0.80477	ACVR1C, LMTK3, PCK1	53	693	12158	0.993057	1	1	1
GOTERM_MF_DIRECT	GO:0016301~kinase activity	3	3.06122	0.827835	ACVR1C, LMTK3, PCK1	90	662	18713	0.942246	1	1	1
UP_KW_LIGAND	KW-0547~Nucleotide-binding	7	7.14286	0.970131	TUBB2A, ACVR1C, RRAD, P2RY1, RAB35, LMTK3, PCK1	39	1807	6582	0.653782	1	1	1
GOTERM_MF_DIRECT	GO:0016740~transferase activity	5	5.10204	0.973434	PRDM8, ACVR1C, LMTK3, GPAT3, PCK1	90	1765	18713	0.589015	1	1	1
UP_KW_MOLECULAR_FUNCTION	KW-0808~Transferase	5	5.10204	0.974625	PRDM8, ACVR1C, LMTK3, GPAT3, PCK1	53	1932	12158	0.593676	1	1	1

## Sheet: Down_BME_Mouse_WholeEpi_ChIP
Annotation Cluster 1	Enrichment Score: 2.7588994099767294
Category	Term	Count	%	PValue	Genes	List Total	Pop Hits	Pop Total	Fold Enrichment	Bonferroni	Benjamini	FDR
UP_SEQ_FEATURE	CARBOHYD:N-linked (GlcNAc...) asparagine	23	32.3944	0.000750282	SBSPON, CD274, FZD2, KLK1, MCAM, LTBP4, PLET1, SORCS2, ADRA2A, IGF1R, RGMA, C1QTNF1, VNN1, TTR, DUOXA2, CHIL1, CHST15, FAM20C, UPK3BL, LBP, ENPP3, NPTXR, FGFR2	68	3706	22511	2.05451	0.19258	0.21383	0.21383	3.12478
UP_KW_DOMAIN	KW-0732~Signal	28	39.4366	0.00178972	PNLIPRP1, CD274, KLK1, LTBP4, IGF1R, CCL9, C1QTNF1, TTR, CES2G, MCF2L, ENPP3, LBP, DUOX2, SBSPON, EDN1, FZD2, PIANP, MCAM, PLET1, SORCS2, RGMA, VNN1, CHIL1, FAM20C, UPK3BL, TGFBI, NPTXR, FGFR2	54	4739	15344	1.67887	0.0317294	0.0322149	0.0322149
UP_KW_PTM	KW-0325~Glycoprotein	25	35.2113	0.00251136	CD274, KLK1, LTBP4, IGF1R, C1QTNF1, TTR, DUOXA2, CHST15, ENPP3, LBP, SBSPON, FZD2, PIANP, MCAM, PLET1, SORCS2, ADRA2A, RGMA, VNN1, CHIL1, FAM20C, UPK3BL, NPTXR, SHANK2, FGFR2	47	4008	12816	1.70085	0.0345908	0.0204902	0.0204902
UP_KW_PTM	KW-1015~Disulfide bond	22	30.9859	0.00273203	PNLIPRP1, SBSPON, CD274, EDN1, FZD2, KLK1, MCAM, LTBP4, SORCS2, ADRA2A, IGF1R, RGMA, CCL9, DUOXA2, CHIL1, CHST15, FAM20C, LBP, TGFBI, ENPP3, NPTXR, FGFR2	47	3302	12816	1.81677	0.0375765	0.0204902	0.0204902
Annotation Cluster 2	Enrichment Score: 1.6045968639410937
Category	Term	Count	%	PValue	Genes	List Total	Pop Hits	Pop Total	Fold Enrichment	Bonferroni	Benjamini	FDR
GOTERM_CC_DIRECT	GO:0005576~extracellular region	13	18.3099	0.0145033	PNLIPRP1, SBSPON, EDN1, LTBP4, CCL9, C1QTNF1, TTR, CHIL1, FAM20C, LBP, TGFBI, ENPP3, FGFR2	69	1859	21179	2.14645	0.805295	1	1	1.83853
UP_KW_CELLULAR_COMPONENT	KW-0964~Secreted	12	16.9014	0.0219602	SBSPON, PNLIPRP1, CCL9, EDN1, C1QTNF1, TTR, LTBP4, CHIL1, FAM20C, TGFBI, LBP, ENPP3	60	1709	17960	2.10181	0.372683	0.461164	0.461164
GOTERM_CC_DIRECT	GO:0005615~extracellular space	12	16.9014	0.0482064	PNLIPRP1, CCL9, EDN1, C1QTNF1, TTR, KLK1, MCAM, CHIL1, FAM20C, TGFBI, LBP, NPTXR	69	1969	21179	1.87065	0.996048	1	1
Annotation Cluster 3	Enrichment Score: 1.2467939647158388
Category	Term	Count	%	PValue	Genes	List Total	Pop Hits	Pop Total	Fold Enrichment	Bonferroni	Benjamini	FDR
UP_KW_MOLECULAR_FUNCTION	KW-0560~Oxidoreductase	6	8.4507	0.043651	CYB5R2, ADH1, ADH6A, PIPOX, CDO1, DUOX2	39	625	12158	2.99274	0.799465	1	1
UP_KW_LIGAND	KW-0274~FAD	3	4.22535	0.062746	CYB5R2, PIPOX, DUOX2	23	123	6582	6.97985	0.596353	0.464661	0.464661
UP_KW_LIGAND	KW-0285~Flavoprotein	3	4.22535	0.0663801	CYB5R2, PIPOX, DUOX2	23	127	6582	6.76001	0.61772	0.464661	0.464661
Annotation Cluster 4	Enrichment Score: 1.1967602851566765
Category	Term	Count	%	PValue	Genes	List Total	Pop Hits	Pop Total	Fold Enrichment	Bonferroni	Benjamini	FDR
GOTERM_BP_DIRECT	GO:0007267~cell-cell signaling	3	4.22535	0.0244276	EDN1, FZD2, FGFR2	61	81	20094	12.2004	1	1	1
GOTERM_BP_DIRECT	GO:0060070~canonical Wnt signaling pathway	3	4.22535	0.0413963	EDN1, FZD2, FGFR2	61	108	20094	9.15027	1	1	1
KEGG_PATHWAY	mmu05200:Pathways in cancer	4	5.6338	0.254026	EDN1, FZD2, FGFR2, IGF1R	30	543	8992	2.20798	1	1	1
Annotation Cluster 5	Enrichment Score: 1.0571493138858927
Category	Term	Count	%	PValue	Genes	List Total	Pop Hits	Pop Total	Fold Enrichment	Bonferroni	Benjamini	FDR
GOTERM_BP_DIRECT	GO:0071560~cellular response to transforming growth factor beta stimulus	3	4.22535	0.0185915	EDN1, FGFR2, IGF1R	61	70	20094	14.1176	0.999996	1	1
GOTERM_BP_DIRECT	GO:0048661~positive regulation of smooth muscle cell proliferation	3	4.22535	0.0278862	EDN1, FGFR2, IGF1R	61	87	20094	11.359	1	1	1
GOTERM_BP_DIRECT	GO:0006468~protein phosphorylation	5	7.04225	0.131616	EDN1, FAM20C, MASTL, FGFR2, IGF1R	61	655	20094	2.51458	1	1	1
KEGG_PATHWAY	mmu05200:Pathways in cancer	4	5.6338	0.254026	EDN1, FZD2, FGFR2, IGF1R	30	543	8992	2.20798	1	1	1
GOTERM_BP_DIRECT	GO:0008284~positive regulation of cell proliferation	4	5.6338	0.298788	EDN1, SHANK2, FGFR2, IGF1R	61	640	20094	2.05881	1	1	1
Annotation Cluster 6	Enrichment Score: 0.9736888878108578
Category	Term	Count	%	PValue	Genes	List Total	Pop Hits	Pop Total	Fold Enrichment	Bonferroni	Benjamini	FDR
GOTERM_BP_DIRECT	GO:0007409~axonogenesis	3	4.22535	0.0456281	STMN1, FGFR2, IGF1R	61	114	20094	8.66868	1	1	1
GOTERM_BP_DIRECT	GO:0007275~multicellular organism development	7	9.85915	0.107381	CSRP2, FZD2, TSHZ1, STMN1, FGFR2, HOXA5, IGF1R	61	1095	20094	2.10582	1	1	1
KEGG_PATHWAY	mmu04010:MAPK signaling pathway	3	4.22535	0.244779	STMN1, FGFR2, IGF1R	30	294	8992	3.0585	1	1	1
Annotation Cluster 7	Enrichment Score: 0.936182761843082
Category	Term	Count	%	PValue	Genes	List Total	Pop Hits	Pop Total	Fold Enrichment	Bonferroni	Benjamini	FDR
GOTERM_BP_DIRECT	GO:0043410~positive regulation of MAPK cascade	5	7.04225	0.002499	C1QTNF1, SORBS3, FGFR2, ADRA2A, IGF1R	61	190	20094	8.66868	0.808698	0.550612	0.550612
GOTERM_CC_DIRECT	GO:0043235~receptor complex	3	4.22535	0.166342	FGFR2, ADRA2A, IGF1R	69	228	21179	4.03871	1	1	1
GOTERM_CC_DIRECT	GO:0005887~integral component of plasma membrane	6	8.4507	0.512789	C1QTNF1, TRPM5, SORCS2, FGFR2, ADRA2A, IGF1R	69	1468	21179	1.25453	1	1	1
UP_KW_MOLECULAR_FUNCTION	KW-0675~Receptor	8	11.2676	0.844428	CD274, FZD2, TRPM5, NPTXR, MS4A10, FGFR2, ADRA2A, IGF1R	39	2931	12158	0.850887	1	1	1
Annotation Cluster 8	Enrichment Score: 0.8232939583343885
Category	Term	Count	%	PValue	Genes	List Total	Pop Hits	Pop Total	Fold Enrichment	Bonferroni	Benjamini	FDR
UP_SEQ_FEATURE	DOMAIN:SH3	3	4.22535	0.131423	MCF2L, SORBS3, SHANK2	68	212	22511	4.68459	1	1	1
INTERPRO	IPR001452:Src homology-3 domain	3	4.22535	0.140644	MCF2L, SORBS3, SHANK2	63	222	20908	4.48477	1	1	1
UP_KW_DOMAIN	KW-0728~SH3 domain	3	4.22535	0.165037	MCF2L, SORBS3, SHANK2	54	211	15344	4.04002	0.961095	1	1
SMART	SM00326:SH3	3	4.22535	0.166897	MCF2L, SORBS3, SHANK2	40	200	10615	3.98062	0.999964	1	1
Annotation Cluster 9	Enrichment Score: 0.7324026902284267
Category	Term	Count	%	PValue	Genes	List Total	Pop Hits	Pop Total	Fold Enrichment	Bonferroni	Benjamini	FDR
GOTERM_CC_DIRECT	GO:0031225~anchored component of membrane	3	4.22535	0.0925926	VNN1, PLET1, RGMA	69	159	21179	5.79136	0.999981	1	1
UP_KW_PTM	KW-0336~GPI-anchor	3	4.22535	0.103192	VNN1, PLET1, RGMA	47	152	12816	5.38186	0.782334	0.386971	0.386971
UP_SEQ_FEATURE	PROPEP:Removed in mature form	3	4.22535	0.201684	VNN1, PLET1, RGMA	68	279	22511	3.55961	1	1	1
UP_KW_PTM	KW-0449~Lipoprotein	4	5.6338	0.610232	VNN1, PLET1, ADRA2A, RGMA	47	867	12816	1.25804	0.999998	1	1
Annotation Cluster 10	Enrichment Score: 0.6911613273739369
Category	Term	Count	%	PValue	Genes	List Total	Pop Hits	Pop Total	Fold Enrichment	Bonferroni	Benjamini	FDR
KEGG_PATHWAY	mmu04550:Signaling pathways regulating pluripotency of stem cells	3	4.22535	0.0743591	FZD2, FGFR2, IGF1R	30	140	8992	6.42286	0.99965	1	1
GOTERM_BP_DIRECT	GO:0007275~multicellular organism development	7	9.85915	0.107381	CSRP2, FZD2, TSHZ1, STMN1, FGFR2, HOXA5, IGF1R	61	1095	20094	2.10582	1	1	1
KEGG_PATHWAY	mmu05200:Pathways in cancer	4	5.6338	0.254026	EDN1, FZD2, FGFR2, IGF1R	30	543	8992	2.20798	1	1	1
UP_KW_PTM	KW-0832~Ubl conjugation	7	9.85915	0.847648	CD274, CSRP2, FZD2, POU2AF1, NPTXR, FGFR2, IGF1R	47	2268	12816	0.841608	1	1	1
Annotation Cluster 11	Enrichment Score: 0.6730720391613494
Category	Term	Count	%	PValue	Genes	List Total	Pop Hits	Pop Total	Fold Enrichment	Bonferroni	Benjamini	FDR
UP_SEQ_FEATURE	TOPO_DOM:Extracellular	14	19.7183	0.0238348	CD274, FZD2, PIANP, MCAM, SORCS2, ADRA2A, IGF1R, DUOXA2, UPK3BL, ENPP3, TRPM5, NPTXR, MS4A10, FGFR2	68	2408	22511	1.92468	0.998967	1	1
GOTERM_CC_DIRECT	GO:0016020~membrane	30	42.2535	0.0402884	CD274, CPNE7, DERL3, IGF1R, CYB5R2, CNNM1, MCF2L, DUOXA2, STMN1, CHST15, ENPP3, LBP, TRPM5, MS4A10, SLC12A8, CARMIL3, FZD2, PIANP, MCAM, TMEM171, PLET1, SORCS2, ADRA2A, DEF6, RGMA, VNN1, UPK3BL, NPTXR, SHANK2, FGFR2	69	6756	21179	1.36298	0.990005	1	1
UP_SEQ_FEATURE	TOPO_DOM:Cytoplasmic	16	22.5352	0.0526219	CD274, FZD2, PIANP, MCAM, DERL3, SORCS2, ADRA2A, IGF1R, DUOXA2, CHST15, UPK3BL, ENPP3, TRPM5, NPTXR, MS4A10, FGFR2	68	3252	22511	1.62875	1	1	1
UP_KW_CELLULAR_COMPONENT	KW-1003~Cell membrane	17	23.9437	0.1004	CD274, CARMIL3, FZD2, CPNE7, PLET1, SORCS2, DEF6, ADRA2A, IGF1R, RGMA, VNN1, CNNM1, MCF2L, ENPP3, TRPM5, SHANK2, FGFR2	60	3517	17960	1.44688	0.891597	1	1
GOTERM_CC_DIRECT	GO:0005886~plasma membrane	25	35.2113	0.126257	CD274, CPNE7, IGF1R, ADH1, CNNM1, MCF2L, DUOXA2, ENPP3, TRPM5, MS4A10, DUOX2, CARMIL3, FZD2, MCAM, PLET1, POU2F3, SORCS2, ADRA2A, DEF6, RGMA, VNN1, CDO1, NPTXR, SHANK2, FGFR2	69	5992	21179	1.28063	1	1	1
UP_KW_DOMAIN	KW-1133~Transmembrane helix	19	26.7606	0.705539	CD274, FZD2, PIANP, MCAM, DERL3, TMEM171, SORCS2, ADRA2A, IGF1R, CNNM1, DUOXA2, CHST15, UPK3BL, ENPP3, TRPM5, NPTXR, MS4A10, FGFR2, SLC12A8	54	5624	15344	0.95996	1	1	1
UP_KW_DOMAIN	KW-0812~Transmembrane	20	28.169	0.759543	CD274, FZD2, PIANP, MCAM, DERL3, TMEM171, SORCS2, ADRA2A, IGF1R, CNNM1, DUOXA2, CHST15, UPK3BL, ENPP3, TRPM5, NPTXR, MS4A10, DUOX2, FGFR2, SLC12A8	54	6087	15344	0.933623	1	1	1
UP_SEQ_FEATURE	TRANSMEM:Helical	19	26.7606	0.776726	CD274, FZD2, PIANP, MCAM, DERL3, TMEM171, SORCS2, ADRA2A, IGF1R, CNNM1, DUOXA2, UPK3BL, ENPP3, TRPM5, NPTXR, MS4A10, DUOX2, FGFR2, SLC12A8	68	6851	22511	0.918091	1	1	1
UP_KW_CELLULAR_COMPONENT	KW-0472~Membrane	29	40.8451	0.797708	CD274, CPNE7, DERL3, IGF1R, CNNM1, MCF2L, DUOXA2, CHST15, ENPP3, LBP, TRPM5, MS4A10, DUOX2, SLC12A8, CARMIL3, FZD2, PIANP, MCAM, TMEM171, PLET1, SORCS2, ADRA2A, DEF6, RGMA, VNN1, UPK3BL, NPTXR, SHANK2, FGFR2	60	9343	17960	0.929109	1	1	1
GOTERM_CC_DIRECT	GO:0016021~integral component of membrane	20	28.169	0.874075	CD274, FZD2, PIANP, MCAM, DERL3, TMEM171, SORCS2, ADRA2A, IGF1R, VNN1, CNNM1, DUOXA2, CHST15, UPK3BL, ENPP3, TRPM5, NPTXR, MS4A10, FGFR2, SLC12A8	69	7145	21179	0.85918	1	1	1
Annotation Cluster 12	Enrichment Score: 0.5782982746887343
Category	Term	Count	%	PValue	Genes	List Total	Pop Hits	Pop Total	Fold Enrichment	Bonferroni	Benjamini	FDR
GOTERM_BP_DIRECT	GO:0007275~multicellular organism development	7	9.85915	0.107381	CSRP2, FZD2, TSHZ1, STMN1, FGFR2, HOXA5, IGF1R	61	1095	20094	2.10582	1	1	1
UP_KW_MOLECULAR_FUNCTION	KW-0217~Developmental protein	5	7.04225	0.414084	CSRP2, FZD2, TSHZ1, STMN1, HOXA5	39	1044	12158	1.49302	1	1	1
UP_KW_MOLECULAR_FUNCTION	KW-9996~Developmental protein	5	7.04225	0.414084	CSRP2, FZD2, TSHZ1, STMN1, HOXA5	39	1044	12158	1.49302	1	1	1
Annotation Cluster 13	Enrichment Score: 0.4856108579465449
Category	Term	Count	%	PValue	Genes	List Total	Pop Hits	Pop Total	Fold Enrichment	Bonferroni	Benjamini	FDR
GOTERM_BP_DIRECT	GO:0045944~positive regulation of transcription from RNA polymerase II promoter	10	14.0845	0.00960907	SPIB, EDN1, SMARCD3, MCF2L, POU2AF1, POU2F3, FGFR2, HOXA5, TEAD2, RGMA	61	1216	20094	2.70896	0.998309	1	1
UP_KW_DOMAIN	KW-0371~Homeobox	3	4.22535	0.174855	TSHZ1, POU2F3, HOXA5	54	219	15344	3.89244	0.968556	1	1
INTERPRO	IPR001356:Homeodomain	3	4.22535	0.189782	TSHZ1, POU2F3, HOXA5	63	269	20908	3.70119	1	1	1
GOTERM_MF_DIRECT	GO:1990837~sequence-specific double-stranded DNA binding	4	5.6338	0.232395	SPIB, POU2F3, HOXA5, TEAD2	58	547	18713	2.35933	1	1	1
GOTERM_CC_DIRECT	GO:0005667~transcription factor complex	3	4.22535	0.248199	SPIB, POU2F3, TEAD2	69	298	21179	3.09002	1	1	1
SMART	SM00389:HOX	3	4.22535	0.251619	TSHZ1, POU2F3, HOXA5	40	263	10615	3.02709	1	1	1
INTERPRO	IPR009057:Homeodomain-like	3	4.22535	0.261773	TSHZ1, POU2F3, HOXA5	63	335	20908	2.972	1	1	1
GOTERM_MF_DIRECT	GO:0003700~transcription factor activity, sequence-specific DNA binding	4	5.6338	0.301792	SPIB, POU2F3, HOXA5, TEAD2	58	631	18713	2.04525	1	1	1
UP_KW_BIOLOGICAL_PROCESS	KW-0805~Transcription regulation	7	9.85915	0.436789	SPIB, SMARCD3, POU2AF1, TSHZ1, POU2F3, HOXA5, TEAD2	32	1873	11003	1.28505	1	1	1
GOTERM_MF_DIRECT	GO:0000981~RNA polymerase II transcription factor activity, sequence-specific DNA binding	5	7.04225	0.444968	SPIB, TSHZ1, POU2F3, HOXA5, TEAD2	58	1117	18713	1.44422	1	1	1
UP_KW_BIOLOGICAL_PROCESS	KW-0804~Transcription	7	9.85915	0.466476	SPIB, SMARCD3, POU2AF1, TSHZ1, POU2F3, HOXA5, TEAD2	32	1928	11003	1.2484	1	1	1
GOTERM_MF_DIRECT	GO:0001228~transcriptional activator activity, RNA polymerase II transcription regulatory region sequence-specific binding	3	4.22535	0.478837	SPIB, POU2F3, HOXA5	58	526	18713	1.84014	1	1	1
GOTERM_BP_DIRECT	GO:0006357~regulation of transcription from RNA polymerase II promoter	6	8.4507	0.529169	SPIB, SMARCD3, TSHZ1, POU2F3, HOXA5, TEAD2	61	1606	20094	1.23067	1	1	1
GOTERM_MF_DIRECT	GO:0003677~DNA binding	6	8.4507	0.666698	SPIB, POU2AF1, TSHZ1, POU2F3, HOXA5, TEAD2	58	1830	18713	1.05783	1	1	1
GOTERM_MF_DIRECT	GO:0000978~RNA polymerase II core promoter proximal region sequence-specific DNA binding	4	5.6338	0.699729	SPIB, POU2F3, HOXA5, TEAD2	58	1169	18713	1.10398	1	1	1
GOTERM_BP_DIRECT	GO:0006355~regulation of transcription, DNA-templated	4	5.6338	0.723022	SPIB, POU2F3, HOXA5, TEAD2	61	1237	20094	1.06519	1	1	1
UP_KW_MOLECULAR_FUNCTION	KW-0238~DNA-binding	5	7.04225	0.749692	SPIB, TSHZ1, POU2F3, HOXA5, TEAD2	39	1588	12158	0.98156	1	1	1
UP_KW_CELLULAR_COMPONENT	KW-0539~Nucleus	14	19.7183	0.854832	ZRANB3, SMARCD3, CPNE7, TSHZ1, MASTL, POU2F3, DEF6, SPIB, CSRP2, ZFP385C, POU2AF1, CENPP, HOXA5, TEAD2	60	4901	17960	0.855064	1	1	1
Annotation Cluster 14	Enrichment Score: 0.3701717521540546
Category	Term	Count	%	PValue	Genes	List Total	Pop Hits	Pop Total	Fold Enrichment	Bonferroni	Benjamini	FDR
UP_KW_LIGAND	KW-0479~Metal-binding	15	21.1268	0.344248	PNLIPRP1, ZRANB3, ADH6A, CPNE7, TSHZ1, NEURL1B, ADH1, MEX3A, CSRP2, ZFP385C, FAM20C, ENPP3, CDO1, NPTXR, DUOX2	23	3754	6582	1.14348	0.997281	1	1
GOTERM_MF_DIRECT	GO:0046872~metal ion binding	13	18.3099	0.406363	PNLIPRP1, ZRANB3, CPNE7, TSHZ1, NEURL1B, ADH1, MEX3A, CSRP2, ZFP385C, FAM20C, ENPP3, CDO1, NPTXR	58	3577	18713	1.17257	1	1	1
UP_KW_LIGAND	KW-0862~Zinc	9	12.6761	0.554242	ZRANB3, NEURL1B, ADH1, CSRP2, MEX3A, ADH6A, ZFP385C, TSHZ1, ENPP3	23	2350	6582	1.09599	0.999988	1	1
Annotation Cluster 15	Enrichment Score: 0.31540939074633884
Category	Term	Count	%	PValue	Genes	List Total	Pop Hits	Pop Total	Fold Enrichment	Bonferroni	Benjamini	FDR
GOTERM_BP_DIRECT	GO:0006468~protein phosphorylation	5	7.04225	0.131616	EDN1, FAM20C, MASTL, FGFR2, IGF1R	61	655	20094	2.51458	1	1	1
GOTERM_BP_DIRECT	GO:0016310~phosphorylation	4	5.6338	0.288141	FAM20C, MASTL, FGFR2, IGF1R	61	627	20094	2.1015	1	1	1
GOTERM_MF_DIRECT	GO:0016301~kinase activity	4	5.6338	0.327822	FAM20C, MASTL, FGFR2, IGF1R	58	662	18713	1.94947	1	1	1
UP_SEQ_FEATURE	BINDING:ATP	4	5.6338	0.358522	FAM20C, MASTL, FGFR2, IGF1R	68	715	22511	1.852	1	1	1
UP_KW_MOLECULAR_FUNCTION	KW-0418~Kinase	4	5.6338	0.369455	FAM20C, MASTL, FGFR2, IGF1R	39	693	12158	1.79939	1	1	1
UP_SEQ_FEATURE	NP_BIND:ATP	5	7.04225	0.399851	ZRANB3, FAM20C, MASTL, FGFR2, IGF1R	68	1077	22511	1.53688	1	1	1
INTERPRO	IPR000719:Protein kinase, catalytic domain	3	4.22535	0.452656	MASTL, FGFR2, IGF1R	63	514	20908	1.937	1	1	1
GOTERM_MF_DIRECT	GO:0016740~transferase activity	7	9.85915	0.453003	NEURL1B, CHST15, FAM20C, HMGCS2, MASTL, FGFR2, IGF1R	58	1765	18713	1.27958	1	1	1
UP_SEQ_FEATURE	DOMAIN:Protein kinase	3	4.22535	0.459379	MASTL, FGFR2, IGF1R	68	519	22511	1.91355	1	1	1
UP_SEQ_FEATURE	ACT_SITE:Proton acceptor	4	5.6338	0.465061	VNN1, MASTL, FGFR2, IGF1R	68	848	22511	1.56153	1	1	1
GOTERM_MF_DIRECT	GO:0004672~protein kinase activity	3	4.22535	0.469787	MASTL, FGFR2, IGF1R	58	517	18713	1.87217	1	1	1
INTERPRO	IPR011009:Protein kinase-like domain	3	4.22535	0.494695	MASTL, FGFR2, IGF1R	63	557	20908	1.78747	1	1	1
UP_KW_MOLECULAR_FUNCTION	KW-0808~Transferase	7	9.85915	0.575217	NEURL1B, CHST15, FAM20C, HMGCS2, MASTL, FGFR2, IGF1R	39	1932	12158	1.12951	1	1	1
GOTERM_MF_DIRECT	GO:0005524~ATP binding	5	7.04225	0.695244	ZRANB3, FAM20C, MASTL, FGFR2, IGF1R	58	1529	18713	1.05506	1	1	1
UP_KW_LIGAND	KW-0067~ATP-binding	5	7.04225	0.72049	ZRANB3, FAM20C, MASTL, FGFR2, IGF1R	23	1402	6582	1.02059	1	1	1
GOTERM_MF_DIRECT	GO:0000166~nucleotide binding	5	7.04225	0.779818	ZRANB3, FAM20C, MASTL, FGFR2, IGF1R	58	1717	18713	0.93954	1	1	1
UP_KW_CELLULAR_COMPONENT	KW-0333~Golgi apparatus	3	4.22535	0.797274	CHST15, FAM20C, FGFR2	60	890	17960	1.00899	1	1	1
UP_KW_LIGAND	KW-0547~Nucleotide-binding	5	7.04225	0.892388	ZRANB3, FAM20C, MASTL, FGFR2, IGF1R	23	1807	6582	0.791848	1	1	1
GOTERM_CC_DIRECT	GO:0005794~Golgi apparatus	3	4.22535	0.948759	CHST15, FAM20C, FGFR2	69	1427	21179	0.645288	1	1	1
Annotation Cluster 16	Enrichment Score: 0.23530428059729513
Category	Term	Count	%	PValue	Genes	List Total	Pop Hits	Pop Total	Fold Enrichment	Bonferroni	Benjamini	FDR
UP_KW_BIOLOGICAL_PROCESS	KW-0406~Ion transport	3	4.22535	0.529822	CNNM1, TRPM5, SLC12A8	32	622	11003	1.65841	1	1	1
GOTERM_BP_DIRECT	GO:0006811~ion transport	3	4.22535	0.537675	CNNM1, TRPM5, SLC12A8	61	599	20094	1.6498	1	1	1
UP_KW_BIOLOGICAL_PROCESS	KW-0813~Transport	6	8.4507	0.690935	CNNM1, TTR, DUOXA2, LBP, TRPM5, SLC12A8	32	2006	11003	1.02845	1	1	1
Annotation Cluster 17	Enrichment Score: 0.23018266509761096
Category	Term	Count	%	PValue	Genes	List Total	Pop Hits	Pop Total	Fold Enrichment	Bonferroni	Benjamini	FDR
UP_KW_DOMAIN	KW-0393~Immunoglobulin domain	3	4.22535	0.444541	CD274, MCAM, FGFR2	54	434	15344	1.96416	0.999975	1	1
INTERPRO	IPR003599:Immunoglobulin subtype	3	4.22535	0.542803	CD274, MCAM, FGFR2	63	609	20908	1.63484	1	1	1
INTERPRO	IPR013783:Immunoglobulin-like fold	5	7.04225	0.547837	CD274, MCAM, SORCS2, FGFR2, IGF1R	63	1307	20908	1.2696	1	1	1
SMART	SM00409:IG	3	4.22535	0.663724	CD274, MCAM, FGFR2	40	609	10615	1.30727	1	1	1
INTERPRO	IPR007110:Immunoglobulin-like domain	3	4.22535	0.805181	CD274, MCAM, FGFR2	63	1004	20908	0.991652	1	1	1
Annotation Cluster 18	Enrichment Score: 0.20212191961972742
Category	Term	Count	%	PValue	Genes	List Total	Pop Hits	Pop Total	Fold Enrichment	Bonferroni	Benjamini	FDR
UP_SEQ_FEATURE	TRANSMEM:Helical; Name=3	3	4.22535	0.619384	FZD2, DERL3, ADRA2A	68	698	22511	1.42283	1	1	1
UP_SEQ_FEATURE	TRANSMEM:Helical; Name=4	3	4.22535	0.623302	FZD2, DERL3, ADRA2A	68	703	22511	1.41271	1	1	1
UP_SEQ_FEATURE	TRANSMEM:Helical; Name=2	3	4.22535	0.634111	FZD2, DERL3, ADRA2A	68	717	22511	1.38512	1	1	1
UP_SEQ_FEATURE	TRANSMEM:Helical; Name=1	3	4.22535	0.634874	FZD2, DERL3, ADRA2A	68	718	22511	1.38319	1	1	1
