# Supplementary material for: In Vitro Organoid-Based Assays Reveal SMAD4 Tumor-Suppressive Mechanisms for Serrated Colorectal Cancer Invasion
Source: Cancers (Basel). 2023 Dec 13;15(24):5820. doi: 10.3390/cancers15245820 (PMC10742020; doi:10.3390/cancers15245820)
Supplement: Supplementary file 1 [file cancers-15-05820-s001.zip › Supplemental Table S3 Plastic SMAD4OX DESeq2 + DAVID.xlsx]

## Sheet: DESeq2_DoxvNoDox
	baseMean	log2FoldChange	lfcSE	stat	pvalue	padj
Defa20	43.2407	22.9913	3.90787	5.88333	NA	NA
Saxo1	40.8339	22.9097	3.90794	5.86235	NA	NA
Defa33	27.6905	22.3971	3.90851	5.73034	NA	NA
Defa30	22.0925	22.0873	3.90893	5.65046	NA	NA
Defa22	16.9177	21.7254	3.9096	5.55695	NA	NA
Dusp2	637.052	10.9948	2.08253	5.27954	1.29506e-07	2.78379e-05
Serpinb9g	222.312	10.3774	1.38058	7.51672	5.61694e-14	1.13839e-10
Cd300ld5	107.211	10.2876	3.90721	2.63296	0.00846431	0.179229
Pcp4	6465.32	10.04	1.5666	6.40877	1.467e-10	6.90301e-08
Mmp9	88.586	10.0123	2.49456	4.01365	5.97862e-05	0.0047651
Abca13	161.263	9.91449	1.32467	7.48452	7.18077e-14	1.27342e-10
Sele	3307.25	9.86394	1.6649	5.92463	3.13006e-09	1.13862e-06
Tbx3os2	134.61	9.6542	3.12458	3.08976	0.00200316	0.0689779
Hist2h3c1	54.727	9.3159	1.46133	6.37495	1.8302e-10	8.11407e-08
Astl	97.3085	9.18279	1.72623	5.31957	1.04011e-07	2.41903e-05
Olfm1	169.137	9.11966	1.51514	6.01904	1.75457e-09	6.72759e-07
Aadat	44.8511	9.03014	3.03247	2.97782	NA	NA
Apba1	1501.96	8.99794	1.7101	5.26165	1.42767e-07	3.02304e-05
Igfbp5	591.677	8.7262	2.18565	3.9925	6.53799e-05	0.00506855
Defb7	32.1108	8.54754	1.62953	5.2454	1.55941e-07	3.20628e-05
Pck1	1794.46	8.4999	1.8503	4.5938	4.3524e-06	0.000519394
Fcer2a	5604.16	8.49083	0.784008	10.83	2.4808e-27	1.75976e-23
Mmp10	28.6403	8.3821	2.10993	3.97269	NA	NA
Olfr1375	27.7426	8.33531	1.73504	4.80411	1.55443e-06	0.00022747
Psg22	27.0861	8.3014	1.74049	4.76959	1.84604e-06	0.00025988
Megf10	26.9489	8.29308	1.56748	5.29071	1.21842e-07	2.65934e-05
Acvr1c	124.47	8.04626	1.28464	6.26344	3.76582e-10	1.52645e-07
Vmn2r26	20.4667	7.8982	3.90911	2.02046	0.0433355	0.453393
Defb8	19.9511	7.85948	2.01141	3.90745	9.32759e-05	0.00675155
Ly6m	6894.23	7.79569	0.509699	15.2947	8.29621e-53	1.17698e-48
Hist2h2bb	131.928	7.74018	2.24253	3.45155	NA	NA
Slc30a3	164.253	7.69062	2.26072	3.40185	NA	NA
Dipk2a	5391.68	7.56505	1.59653	4.73844	2.15365e-06	0.000293787
Mcpt2	58.2776	7.55109	1.30661	5.77913	7.50888e-09	2.4211e-06
1110025L11Rik	56.671	7.51311	1.6847	4.45961	8.21079e-06	0.000871186
Prf1	53.9831	7.43673	1.29208	5.75563	8.63203e-09	2.67702e-06
Serpina3a	14.529	7.40756	2.06099	3.59418	0.000325417	0.017621
Speer4e	27.918	7.37386	1.70127	4.33433	1.46203e-05	0.00139207
Fndc1	13.7541	7.32267	1.87964	3.89579	9.78779e-05	0.00697786
Fank1	517.815	7.2989	1.01099	7.21957	5.21537e-13	5.41285e-10
Tgfbr3	49.4132	7.29021	1.28749	5.66235	1.49314e-08	4.48284e-06
Tmem212	26.2187	7.28895	1.78255	4.08906	4.3312e-05	0.00359338
Nmu	12.3511	7.17096	1.69105	4.24053	2.2299e-05	0.00198966
A330076H08Rik	12.33	7.16581	1.85777	3.85722	0.000114686	0.00791276
Defa5	11.3448	7.0461	3.07812	2.2891	0.0220738	0.315368
Cyp3a59	11.0406	7.00453	1.64031	4.27024	1.95261e-05	0.00179324
Defa32	10.9109	6.98963	3.09556	2.25795	0.0239485	0.328586
Col22a1	20.9928	6.96189	2.07071	3.36208	0.000773583	0.0334598
Gm14851	20.1553	6.90196	2.34432	2.94413	NA	NA
Clca4b	850.436	6.86832	2.37729	2.88914	0.00386298	0.108954
Mcpt4	9.67644	6.82288	1.75133	3.89583	9.78614e-05	0.00697786
Aplnr	104.668	6.80441	1.15581	5.88712	3.92974e-09	1.32741e-06
Kcnj2	436.13	6.75086	2.12676	3.17425	0.00150224	0.0555008
Mptx2	9.15544	6.73658	3.17195	2.1238	0.0336869	0.393657
Pmp22	9540.52	6.71728	1.4674	4.57766	4.70205e-06	0.000543794
4930572O03Rik	8.90172	6.69333	1.92998	3.46808	0.000524199	0.0248723
Has2	17.4429	6.69199	2.08301	3.21265	0.00131514	0.0501558
AY761184	8.85839	6.68798	2.68428	2.49153	0.0127193	0.22987
Nlrp3	8.05819	6.5523	2.42928	2.69722	0.00699218	0.160255
Havcr2	815.981	6.49114	0.928872	6.9882	2.78438e-12	2.46887e-09
Klrb1	7.67978	6.48383	3.25348	1.99289	0.0462734	0.467246
Grin2b	69.0045	6.45456	1.30748	4.93662	7.94874e-07	0.000132669
Gm15328	7.0891	6.36618	1.99056	3.19818	0.00138297	0.052043
Krtap6-5	13.829	6.35568	2.04049	3.11478	0.00184082	0.0647629
Oprd1	182.446	6.35015	1.25984	5.04043	4.6449e-07	8.23714e-05
Gm7849	6.9661	6.34203	3.31369	1.91389	0.0556344	0.513523
Oxtr	49.4071	6.29554	1.42178	4.42794	9.51353e-06	0.000970996
Cacna1i	6.7398	6.29195	1.8022	3.49126	0.000480751	0.0232876
Dpys	6.20056	6.17382	2.53215	2.43818	0.0147615	0.24918
Hist2h3b	123.399	6.15596	1.36508	4.50961	NA	NA
Cyp2c55	220.493	6.13949	2.80345	2.18998	NA	NA
Defa23	21.6155	6.13544	3.867	1.58661	NA	NA
Olfr58	5.89895	6.10097	2.72581	2.23823	0.0252063	0.339926
Robo1	138.597	6.05963	1.12891	5.36769	7.97524e-08	1.985e-05
Gm17019	5.56039	6.01352	2.03185	2.95963	0.00308005	0.0947866
Defa36	19.6175	5.99562	3.86738	1.55031	NA	NA
Cps1	5.47406	5.99162	2.32274	2.57955	0.0098928	0.19936
Prnd	4167.99	5.98987	0.940331	6.36996	1.89081e-10	8.12876e-08
Olfr632	5.34312	5.96207	2.54729	2.34055	0.0192553	0.290612
Cib4	5.01549	5.86691	2.70197	2.17134	0.0299052	0.372489
Cyp4f14	237.468	5.83876	2.07029	2.82026	0.00479851	0.125834
Prap1	248.704	5.77765	2.54721	2.26822	NA	NA
Cd300lb	26.1485	5.77263	1.47243	3.92049	8.837e-05	0.00652971
Gvin1	4.65436	5.76454	2.63599	2.18685	0.0287531	0.363566
Abcc2	8.96206	5.72332	2.24333	2.55126	0.0107334	0.20831
Lmcd1	24.7973	5.72058	1.71333	3.33887	0.000841192	0.0358378
Slc13a2	31.875	5.65084	1.13657	4.97184	6.63203e-07	0.000114742
Synpr	24.1247	5.64987	1.53164	3.68877	0.000225339	0.0129428
Cabp2	4.30746	5.64964	2.21091	2.55534	0.0106083	0.206733
Cyp4a29	4.28785	5.64682	3.6104	1.56405	0.117807	0.696275
Car1	1169.26	5.6374	3.72689	1.51263	NA	NA
Cdyl2	62.308	5.63488	1.18402	4.75912	1.94438e-06	0.000267815
Etv1	62.2786	5.59581	1.45311	3.85093	0.000117668	0.00798737
Gm9758	4.15741	5.59515	2.82171	1.98289	0.0473793	0.472038
Siah3	4.12086	5.58543	3.66095	1.52568	0.12709	0.71634
Sis	60.1926	5.58032	3.53621	1.57805	0.114553	0.690112
Sstr2	396.841	5.57104	1.73151	3.21745	0.00129337	0.0497264
Emx2	4.06041	5.56332	2.7344	2.03457	0.0418942	0.446325
Steap3	1350.45	5.5551	0.804303	6.90673	4.95959e-12	4.13892e-09
Ryr3	58.5788	5.53754	1.5052	3.67894	0.000234209	0.0133443
Olfr147	3.98439	5.53392	2.98283	1.85526	0.0635595	0.543256
Cyp2c66	7.85051	5.53057	2.43902	2.26754	0.0233571	0.324234
Fabp6	7.88024	5.52091	1.91583	2.88174	0.00395491	0.110233
Defa24	34.8549	5.49395	3.78304	1.45226	NA	NA
Gm10354	3.86434	5.49028	2.75604	1.99209	0.0463616	0.467804
Svop	14.161	5.47026	1.74562	3.1337	0.00172616	0.061376
Mmp13	266.116	5.4688	1.01262	5.40064	NA	NA
Orm3	7.43475	5.45004	2.16672	2.51534	0.0118918	0.221403
Akp3	3.7106	5.44033	2.98955	1.81978	0.0687924	0.560895
Gsdmc2	3.68409	5.42325	2.81524	1.92639	0.0540556	0.506865
Clca3a2	677.737	5.41726	1.10461	4.90425	9.37848e-07	0.000150574
Gm9899	3.63254	5.40967	2.27493	2.37795	0.0174091	0.272609
Gfap	19.8843	5.37641	1.35957	3.95449	7.66971e-05	0.00581872
Cd300ld3	7.0485	5.37404	2.20936	2.4324	0.0149991	0.250773
Col5a3	33.0546	5.37322	1.53824	3.4931	0.000477451	0.0232876
Chp2	3.4507	5.33549	2.93443	1.81824	0.0690278	0.561524
Hist2h4	25.3916	5.31523	1.5038	3.53453	NA	NA
Defa3	6.72101	5.29518	2.90201	1.82466	0.0680526	0.55904
Prh1	3.36312	5.29082	2.86855	1.84443	0.0651212	0.548114
Npr2	24.1529	5.24969	1.65576	3.17056	0.00152144	0.0557744
Cd300c2	3.25503	5.24278	2.9442	1.78071	0.0749593	NA
Adamts12	3.24689	5.23928	2.94526	1.77889	0.075258	NA
Mroh5	3.21527	5.22598	2.94952	1.77181	0.0764261	NA
Gm21190	3.1845	5.21183	3.8884	1.34035	0.180131	NA
Nxpe2	3.16114	5.20958	2.23064	2.33547	0.0195191	NA
Nox1	238.739	5.20131	2.53136	2.05475	0.039903	0.434461
Nos2	12.0581	5.19868	2.04666	2.54009	0.0110825	0.212469
Adgra1	6.24256	5.18368	2.00718	2.58256	0.00980696	0.198672
Apoa4	3.09901	5.17151	3.02235	1.71109	0.0870644	NA
4930429D17Rik	6.16386	5.16561	2.42709	2.12832	0.0333108	0.392295
Hpgds	268.533	5.16063	0.973318	5.3021	1.1448e-07	2.61285e-05
Sult4a1	21.9364	5.12864	1.51334	3.38895	0.000701603	0.0310082
B930092H01Rik	2.98445	5.12407	2.91877	1.75556	0.0791638	NA
Defa29	2.98547	5.1186	3.9228	1.30483	0.19195	NA
Tafa5	5.8131	5.08068	1.78978	2.83872	0.00452947	0.121704
2010106E10Rik	2.88822	5.07834	2.98888	1.69908	0.0893043	NA
Ggct	1660.23	5.07779	0.710777	7.144	9.06529e-13	8.57395e-10
Cdh2	16.074	5.06512	1.10662	4.5771	4.71465e-06	0.000543794
Crispld1	2.84954	5.05347	2.35418	2.14659	0.0318261	NA
Kcnq2	2.81508	5.04463	3.1418	1.60565	0.108351	NA
Prl2c2	127.078	5.0069	0.944826	5.29929	1.16255e-07	2.61285e-05
Gm7861	10.3107	5.00616	2.46343	2.03219	0.0421339	0.447435
Dcstamp	2.75854	5.00545	2.99011	1.674	0.0941309	NA
Foxd4	2.75813	5.00524	2.99018	1.67389	0.0941521	NA
Slc28a2	2.74407	4.99558	3.18943	1.56629	0.11728	NA
Smim31	1076.17	4.98899	1.55924	3.19964	0.00137601	0.0519187
Id3	286.916	4.98801	0.935305	5.33303	9.65886e-08	2.32255e-05
Cyp24a1	5.4509	4.98409	2.33371	2.13569	0.0327046	0.389572
Kdr	16.334	4.97332	1.40018	3.55191	0.00038244	0.0196999
Lgi2	2.69484	4.96721	2.4358	2.03925	0.0414249	NA
Defa21	14.7122	4.96042	2.17962	2.27581	0.0228572	0.321064
Gm3893	2.62165	4.94059	2.44558	2.02021	0.0433617	NA
Dlk1	2.61846	4.93282	2.99876	1.64495	0.0999797	NA
Try5	5.13495	4.89766	2.36676	2.06935	0.0385135	0.42587
Sh3gl3	2.54816	4.88854	3.23756	1.50995	0.131057	NA
Lrrc4c	2.52654	4.87644	3.10613	1.56994	0.11643	NA
Sema6a	2324.01	4.87553	1.67244	2.91522	0.00355434	0.103971
Vmn2r23	2.49012	4.86621	2.35556	2.06584	0.0388435	NA
Aqp3	122.694	4.85677	1.03201	4.70612	2.5248e-06	0.00033476
Amdhd1	4.96038	4.84462	2.32705	2.08187	0.0373544	0.420458
Ddr2	181.539	4.84058	1.81435	2.66794	NA	NA
Defa2	35.7815	4.83051	3.76182	1.28409	NA	NA
Sprr2g	62.3784	4.80645	1.26979	3.78523	0.000153568	0.00968296
D130040H23Rik	2.30242	4.74654	2.46464	1.92586	0.054122	NA
Cxcl2	105.83	4.72748	1.08956	4.33889	1.43202e-05	0.00138244
B3galt5	21.0148	4.72513	1.35215	3.49452	0.000474922	0.0232876
Lce1f	41.943	4.72044	1.25783	3.75285	0.000174838	0.0107394
Scn1a	2.25133	4.71124	3.1835	1.47989	0.138902	NA
Slc9a3	16.7288	4.71022	2.2792	2.06661	NA	NA
Gsdma	614.754	4.698	2.19417	2.14113	0.0322638	0.386399
Ifit3b	79.2214	4.69673	1.04266	4.50455	6.65143e-06	0.000720335
Gm16070	20.4556	4.67692	1.36602	3.42374	0.000617651	0.0281283
Zeb1	131.527	4.67245	0.944151	4.94884	7.46586e-07	0.000127612
Olfr893	2.18934	4.67018	3.92863	1.18875	0.234537	NA
Mndal	19.7061	4.63507	1.70342	2.72103	0.00650791	0.152861
Cyp3a25	2.07736	4.5922	2.5233	1.81992	0.0687714	NA
Htr4	2.07056	4.59101	3.38108	1.35785	0.17451	NA
Arsj	2.06043	4.5848	3.92996	1.16663	0.243361	NA
Aldob	369.305	4.57956	2.01087	2.2774	0.0227625	0.320763
Rab6b	1.98295	4.52932	2.46694	1.83601	0.0663568	NA
Insm1	166.813	4.52638	1.80719	2.50466	0.012257	0.225236
Speer4d	1.97221	4.51783	3.33674	1.35397	0.175747	NA
Kctd12b	1.95878	4.51316	2.43212	1.85565	0.0635038	NA
Ifi205	103.957	4.49303	1.25381	3.58349	0.000339031	0.0178804
Slc9a9	39.7146	4.49026	1.70235	2.63769	0.00834736	0.177814
Saa1	7.20458	4.48528	2.85118	1.57313	0.115688	0.692865
Cfap46	21.6516	4.4784	1.16166	3.85518	0.000115644	0.00791276
Gm10142	1.9136	4.47582	3.29713	1.35749	0.174625	NA
Nrip3	1567.02	4.47089	1.5563	2.87276	NA	NA
Vim	139.267	4.46891	1.20525	3.70786	0.000209016	0.0122029
Ugt2b36	3.83163	4.46584	3.11934	1.43166	0.15224	0.770026
Pla2g10	46.6758	4.46256	1.09596	4.07183	4.66461e-05	0.00378153
Dmbt1	229.829	4.45631	2.34706	1.89868	0.057607	0.519561
Hsf5	3.82636	4.45289	2.0391	2.18376	0.0289802	0.364812
N4bp2l1	59.4749	4.42884	0.92197	4.80367	1.55782e-06	0.00022747
Fah	1.82672	4.41017	2.58349	1.70706	0.0878107	NA
Cyp2c65	130.892	4.39824	2.26412	1.94258	NA	NA
Itgb7	10.2157	4.39238	1.8119	2.42418	0.0153429	0.253694
Tmem163	27.0469	4.39053	1.16109	3.78139	0.000155957	0.00974698
Eqtn	1.7891	4.38258	2.69037	1.62899	0.103316	NA
Mgst1	5299.3	4.38018	0.895715	4.89015	1.00761e-06	0.000158833
Car4	1.79128	4.37987	3.93349	1.11348	0.265501	NA
Gm3696	1.79128	4.37987	3.93349	1.11348	0.265501	NA
Il17f	1.79128	4.37987	3.93349	1.11348	0.265501	NA
Rsad2	124.896	4.3644	0.789207	5.53011	3.20028e-08	8.90243e-06
Apbb1	9.31324	4.36247	1.55313	2.80882	0.00497236	0.128963
Slc34a2	3.57983	4.36113	2.41278	1.80751	0.0706822	0.564751
Fam135b	1.76104	4.3601	3.34877	1.302	0.192916	NA
5430427O19Rik	63.3207	4.35067	1.05758	4.1138	3.89196e-05	0.00328946
Slc6a4	1.71477	4.32329	3.37392	1.28139	0.200058	NA
Rrad	115.762	4.30521	0.966863	4.45276	8.47737e-06	0.000884327
Ccl20	6871.43	4.30279	1.50051	2.86756	0.00413655	0.114174
Lrfn2	1.68959	4.29456	2.7319	1.572	0.11595	NA
Ush2a	1.6881	4.29339	2.73223	1.57138	0.116093	NA
Mug1	3.392	4.27633	2.43809	1.75397	0.0794358	0.599126
Wnt4	169.831	4.23662	0.812082	5.21698	1.81862e-07	3.63391e-05
Defa17	62.651	4.23158	3.73947	1.1316	NA	NA
6030407O03Rik	9.35014	4.21403	1.71397	2.45863	0.0139468	0.243883
Slc13a1	9.10657	4.2126	1.73766	2.42429	0.0153385	0.253694
Igfl3	1.59379	4.20964	3.60561	1.16753	0.242998	NA
Defa34	1.59225	4.2094	3.93683	1.06924	0.284963	NA
Cyp2c29	9.24415	4.19151	2.37358	1.7659	0.0774126	0.590753
Olfm2	9.14366	4.19097	1.79393	2.33619	0.0194811	0.292046
Trim30a	8.85571	4.18913	1.82664	2.29335	0.0218278	0.313499
A930011G23Rik	1.56185	4.18784	3.46798	1.20758	0.227211	NA
Slc17a6	1.52101	4.14484	3.55992	1.16431	0.2443	NA
Chsy3	82.257	4.13564	1.11456	3.71056	0.000206801	0.0121738
Fam187a	1.49849	4.12481	3.93863	1.04727	0.294975	NA
Scn2a	3.08004	4.12362	2.30965	1.78539	0.074198	NA
Lhfp	80.1624	4.12361	0.971661	4.24388	2.19687e-05	0.0019726
Slco2a1	612.071	4.11753	0.884462	4.65541	3.2334e-06	0.000409574
4930452B06Rik	1.49033	4.11397	2.80694	1.46564	0.142746	NA
Abcg5	3.00115	4.09989	2.60167	1.57587	0.115056	NA
Onecut2	1089.16	4.08372	0.565901	7.21632	5.34151e-13	5.41285e-10
Clec12a	1.45556	4.08326	3.56275	1.1461	0.251755	NA
Gbp10	1.45468	4.08209	3.56332	1.14558	0.251967	NA
Cxcl1	1314.58	4.07468	0.901115	4.52182	6.13091e-06	0.000676111
Shisa8	1.43175	4.06021	2.71215	1.49704	0.134382	NA
Slc6a19	1.41929	4.04778	3.57447	1.13241	0.25746	NA
Lcn8	5.35598	4.04289	2.00234	2.01909	0.0434781	0.453895
Gm3500	1.40906	4.0384	3.58058	1.12786	0.259377	NA
Fibin	1.40904	4.03839	3.58059	1.12786	0.25938	NA
Cdx1	1.39322	4.01605	3.94112	1.01901	0.308196	NA
Defa26	1.39322	4.01605	3.94112	1.01901	0.308196	NA
Enpp7	1.39322	4.01605	3.94112	1.01901	0.308196	NA
Epb41l3	1.39322	4.01605	3.94112	1.01901	0.308196	NA
Triml2	1.39322	4.01605	3.94112	1.01901	0.308196	NA
Fpr1	1.38524	4.00739	3.73726	1.07228	0.283593	NA
Lilr4b	15.2576	3.99894	1.22841	3.25539	0.00113238	0.0447494
Nppb	111.517	3.99697	0.621011	6.43623	1.22477e-10	6.20564e-08
Olfr432	1.35252	3.97401	3.75758	1.0576	0.290238	NA
Olfr433	1.35211	3.97359	3.75827	1.05729	0.290377	NA
Il10	1.35082	3.97228	3.76042	1.05634	0.290813	NA
Gm21083	12.9952	3.97139	1.43178	2.77375	0.00554151	0.136964
Ugt2b5	1.3383	3.97048	2.85507	1.39068	0.164324	NA
Trarg1	1.34861	3.97003	3.76233	1.0552	0.291333	NA
E030025P04Rik	2.78162	3.9673	2.09986	1.88931	0.0588497	NA
Speer8-ps1	17.9599	3.96713	1.46537	2.70725	0.00678436	0.157271
Ace2	12.8923	3.9589	1.2581	3.14673	0.0016511	0.0590029
9130209A04Rik	2.76748	3.95714	2.16328	1.82924	0.0673643	NA
Ifit3	123.157	3.95438	0.962159	4.1099	3.9583e-05	0.00330332
Olfr1257	1.31428	3.94247	3.68374	1.07023	0.284514	NA
Adamts14	2.71918	3.93424	2.56438	1.53419	0.124984	NA
Obp2b	1.30242	3.93368	2.95908	1.32936	0.183729	NA
Platr26	1.31118	3.93188	3.94317	0.997136	0.318698	NA
Gm1141	4.99258	3.93098	2.0367	1.93008	0.0535975	0.505241
Uts2b	1.30533	3.92454	3.71088	1.05758	0.290249	NA
Clca3b	11770.5	3.92207	1.53491	2.55524	0.0106115	0.206733
Smad4	1588.14	3.92174	0.599657	6.53997	6.15298e-11	3.4917e-08
Trim30d	1.30226	3.92133	3.713	1.05611	0.290918	NA
Hs3st3b1	216.885	3.91888	1.27206	3.08074	0.00206485	0.0697477
Haao	2.70089	3.91676	2.33727	1.67578	0.0937806	NA
Prl2c3	708.619	3.91309	0.815242	4.79991	1.58733e-06	0.00022747
Plxna4	14.9108	3.89546	1.36738	2.84885	0.00438772	0.119332
Cd40	14.6589	3.8937	1.55714	2.50055	0.0124002	0.225609
Ctss	1.25662	3.87199	3.71869	1.04122	0.297772	NA
Gsdmc3	1.25619	3.87152	3.71901	1.04101	0.297872	NA
A230057D06Rik	1.25347	3.86879	2.91828	1.32571	0.184935	NA
Aoah	23.8514	3.85627	1.14478	3.36856	0.00075563	0.032985
Rasgrf1	21.6283	3.84688	1.25966	3.05391	0.00225881	0.0738383
Vmn2r25	1.23208	3.84555	2.84887	1.34985	0.177063	NA
Gm8979	1.2251	3.84529	3.94541	0.974623	0.329747	NA
Il1a	13187	3.84313	0.696978	5.51398	3.508e-08	9.57078e-06
Cpne5	95.2795	3.83961	0.557271	6.89002	5.57831e-12	4.39664e-09
Sprr2e	2.54025	3.83362	3.38605	1.13218	0.257559	NA
Creb3l3	16.5647	3.82823	1.07202	3.57105	0.000355553	0.018477
Abca1	4.65368	3.82644	2.04118	1.87462	0.0608457	0.532796
Ky	33.0333	3.82199	1.61756	2.36281	NA	NA
Cga	1.20956	3.81938	3.75441	1.0173	0.309009	NA
Ifi202b	46.254	3.81843	1.21882	3.13289	0.00173094	0.0613923
Pglyrp2	9.8143	3.80982	1.11731	3.40983	0.000650039	0.0291839
Pilra	21.0876	3.8074	1.02641	3.70942	0.000207734	0.0121782
Ms4a4b	2.50635	3.80426	2.62978	1.44661	0.148006	NA
Ifit1	141.955	3.79325	1.05851	3.58358	0.000338923	0.0178804
Enpep	1.19419	3.79274	3.94684	0.960958	0.336573	NA
Glt6d1	1.19419	3.79274	3.94684	0.960958	0.336573	NA
Gm6642	1.19419	3.79274	3.94684	0.960958	0.336573	NA
Ifi203	42.7868	3.77206	1.15484	3.26632	0.00108956	0.0437031
Ugt1a6b	23.0158	3.76548	1.46396	2.57211	0.0101081	0.201692
Gstt4	1.16199	3.76427	3.81979	0.985466	0.324395	NA
Id4	35.828	3.76002	1.65329	2.27426	0.0229504	0.321729
Gm10804	2.41676	3.75763	2.16763	1.73352	0.0830038	NA
Ugt1a7c	39.1604	3.74955	1.49293	2.51153	NA	NA
Clca4a	274.779	3.74633	0.974332	3.84503	0.000120539	0.0081047
Gm10684	1.14041	3.7389	3.83827	0.974111	0.330001	NA
Cyp2d37-ps	1.12932	3.71571	3.94602	0.941635	0.34638	NA
Hey2	2.3566	3.71174	2.20327	1.68465	0.0920558	NA
Shh	1.11679	3.7097	3.93788	0.942055	0.346165	NA
Vstm2b	1.12387	3.7091	3.94921	0.939201	0.347628	NA
Fibcd1	1.12387	3.7091	3.94921	0.939201	0.347628	NA
Gm10125	1.12612	3.70858	3.01553	1.22983	0.218762	NA
Tat	2.32914	3.70852	2.63392	1.40799	0.159135	NA
Klf12	1.12515	3.70746	3.016	1.22926	0.218973	NA
Col17a1	6.56648	3.70495	1.40926	2.62901	0.00856341	0.180787
Ces1f	15.2102	3.69715	2.01296	1.83667	NA	NA
Sprr2f	26.2157	3.69449	1.42829	2.58665	0.00969151	0.197548
Slc51b	1.10845	3.68899	3.89211	0.947812	0.343225	NA
Otc	12.7977	3.68644	2.26914	1.6246	0.104248	0.668008
Olfr829	1.10477	3.68449	3.89546	0.94584	0.34423	NA
AY512915	1.10293	3.68224	3.89714	0.944857	0.344732	NA
Mill1	8.70873	3.68113	1.91473	1.92253	0.0545387	0.50903
Bmper	2.30681	3.67634	2.81942	1.30393	0.192256	NA
Slc1a1	95.2581	3.66423	1.1262	3.25362	0.00113945	0.0447796
Ugt1a6a	10.6294	3.6567	1.78949	2.04343	0.0410104	0.441437
Obp2a	2.26711	3.65657	2.19313	1.66728	0.0954579	NA
Muc5ac	12.8571	3.64461	1.33156	2.7371	0.0061984	0.147051
Fbxo32	1955.46	3.63526	0.499828	7.27302	3.51551e-13	4.15621e-10
Otof	2.21782	3.63115	2.64944	1.37054	0.170519	NA
Gm16104	1.06165	3.63044	3.04927	1.19059	0.233814	NA
Slc25a21	6.23007	3.62511	1.33317	2.71917	0.00654451	0.153466
Olfr859	1.05721	3.62389	3.92326	0.923694	0.355645	NA
Kcnq3	1.05544	3.62221	3.94234	0.918797	0.358202	NA
Spsb1	588.75	3.62157	0.496349	7.29642	2.95536e-13	4.15105e-10
4930443O20Rik	1.04522	3.6093	3.05829	1.18017	0.237933	NA
Prl2a1	2.17786	3.6063	2.66733	1.35202	0.176367	NA
Mt2	4025.61	3.60563	1.47188	2.44967	0.0142987	0.2464
Gm7467	14.2757	3.59045	0.934931	3.84034	0.000122864	0.00818344
Sowahc	2489.02	3.58668	0.776209	4.62077	3.82327e-06	0.000463596
Myrfl	16.2058	3.5865	1.47911	2.42476	0.0153183	0.253694
Lelp1	1.00945	3.56053	3.95381	0.900531	0.367838	NA
Pxdn	2.13036	3.55842	2.85795	1.2451	0.213095	NA
Rimkla	3.98746	3.55644	2.22576	1.59785	0.110076	0.678976
Adgrg7	3537.69	3.54494	0.515263	6.87986	5.991e-12	4.47339e-09
Fgf9	119.039	3.5376	1.18439	2.98685	0.00281869	0.0880811
Pax9	1404.8	3.53307	0.37136	9.51387	1.837e-21	8.68719e-18
Lzts1	0.987247	3.53058	3.95477	0.892741	0.371996	NA
Gcg	0.995157	3.52843	3.95484	0.89218	0.372296	NA
Kcnk12	0.995157	3.52843	3.95484	0.89218	0.372296	NA
Olfr816	0.995157	3.52843	3.95484	0.89218	0.372296	NA
Pcdhgb1	0.995157	3.52843	3.95484	0.89218	0.372296	NA
Myh15	2.07542	3.52804	2.12119	1.66324	0.0962654	NA
Dpep2	12.597	3.52676	1.16966	3.0152	0.00256812	0.0816293
Slc3a1	21.1993	3.5229	1.25475	2.80766	0.00499032	0.129193
Muc13	4376.76	3.52243	1.78484	1.97353	0.0484357	0.47852
Ngf	958.338	3.51351	0.803328	4.37369	1.22163e-05	0.00119526
Aqp4	0.983966	3.51292	3.95536	0.888142	0.374464	NA
Hal	3.81456	3.51018	2.12019	1.6556	0.0978033	0.653391
Disc1	15.4489	3.50708	1.07914	3.24988	0.00115452	0.0450962
Olfr920	15.3311	3.50407	1.49041	2.35107	0.0187196	0.285927
Csf2rb	2.03289	3.4981	2.16337	1.61697	0.105885	NA
Lce1g	78.7138	3.49418	1.45878	2.39528	0.0166079	0.265333
Gm8989	2.02323	3.48896	2.70712	1.28881	0.197464	NA
Ak4	4026.29	3.48883	0.740379	4.71222	2.45029e-06	0.000328166
Rgs4	2.02757	3.48533	3.54037	0.984454	0.324893	NA
Acot12	0.953101	3.48265	3.95638	0.880263	0.378717	NA
Acoxl	0.95974	3.47883	3.95651	0.879267	0.379256	NA
Itgal	2.00565	3.47334	2.20839	1.57279	0.115767	NA
Abcg8	3.56957	3.4731	2.2089	1.57232	0.115877	0.693646
Cxcr4	76.701	3.47055	1.34021	2.58956	0.00960987	0.196732
H2-M1	0.95211	3.46726	3.95692	0.876251	0.380893	NA
Dach1	165.086	3.46695	0.899478	3.8544	0.000116011	0.00791276
Reck	7.52868	3.46534	1.62659	2.13043	0.0331359	0.39175
Cacna2d3	0.949947	3.46417	3.95702	0.87545	0.381329	NA
Frem3	0.949637	3.46373	3.95703	0.875335	0.381392	NA
Pde10a	0.949588	3.46366	3.95703	0.875317	0.381402	NA
Socs3	1193.17	3.46201	0.473261	7.31524	2.5693e-13	4.05007e-10
Adcy2	0.947697	3.46162	3.9571	0.874786	0.38169	NA
Qrfpr	0.946845	3.46039	3.95715	0.874466	0.381865	NA
9130015G15Rik	1.99447	3.45739	2.1932	1.57641	0.11493	NA
Gstm5	1602.09	3.44918	0.578843	5.95875	2.54179e-09	9.48957e-07
Fstl5	0.936558	3.44554	3.95766	0.8706	0.383973	NA
Slc26a3	0.938374	3.44518	3.23586	1.06469	0.287017	NA
Cap2	0.918825	3.43307	3.9581	0.867352	0.385749	NA
Ces1g	0.918825	3.43307	3.9581	0.867352	0.385749	NA
Gm5485	0.918825	3.43307	3.9581	0.867352	0.385749	NA
Flt3	0.925998	3.4276	3.19264	1.07359	0.283005	NA
Arl4d	74.0938	3.42221	0.938413	3.64681	0.00026552	0.0148304
Treh	1.92169	3.40819	2.31056	1.47505	0.140199	NA
0610005C13Rik	1.99739	3.40592	2.25269	1.51193	0.130551	NA
1700028P14Rik	0.90498	3.39754	3.95939	0.858095	0.39084	NA
Ccdc13	0.903811	3.39582	3.95944	0.857653	0.391084	NA
Pak7	0.903607	3.39552	3.95945	0.857575	0.391127	NA
Lypd3	579.624	3.39353	0.647527	5.24076	1.59915e-07	3.24101e-05
Gsdmc4	5.36692	3.39117	1.56834	2.16226	0.0305979	0.376817
4933400L20Rik	1.91159	3.39098	2.90805	1.16607	0.243587	NA
S100g	68.0387	3.38804	3.73305	0.907579	NA	NA
1700123L14Rik	0.892224	3.37812	3.21741	1.04995	0.293742	NA
Cmpk2	58.5578	3.37697	1.03404	3.26582	0.00109148	0.0437031
Bahcc1	750.335	3.35898	0.784212	4.28326	1.84176e-05	0.00171901
Ankrd55	1.83924	3.34278	3.59728	0.929254	0.352758	NA
Pla2g4c	13.9233	3.33916	1.36382	2.44838	0.0143499	0.246664
Olr1	80.928	3.33544	1.05945	3.14827	0.0016424	0.0588401
Esrrg	0.857429	3.32409	3.9621	0.83897	0.401486	NA
Egr3	17.2255	3.32004	1.24977	2.65651	0.00789534	0.171796
Acta1	13640.6	3.31133	0.949437	3.48768	NA	NA
Sox2	1.81005	3.30677	2.80459	1.17906	0.238375	NA
Sdc3	249.64	3.30161	0.773304	4.26949	1.9592e-05	0.00179324
Gm10768	5.09051	3.29886	2.02909	1.62579	0.103995	0.667515
B230319C09Rik	1.79484	3.29373	2.26839	1.45201	0.146499	NA
Stc1	263.398	3.28913	1.97589	1.66463	0.0959869	0.651809
Nat8f5	0.834089	3.2872	3.96352	0.829365	0.406898	NA
1700012I11Rik	0.834086	3.2872	3.96352	0.829363	0.406899	NA
Tpte	0.834054	3.28714	3.96352	0.829348	0.406907	NA
Ldhd	2446.06	3.2867	0.451165	7.28492	3.21855e-13	4.15105e-10
Mctp1	29.5194	3.28395	1.28546	2.5547	0.0106281	0.206733
Wnt10b	1.778	3.28071	2.35772	1.39148	0.164081	NA
Lyzl4	4.97497	3.27702	1.47799	2.21721	0.0266084	0.347565
Piwil2	22.3059	3.27153	1.1714	2.79284	0.0052248	0.131991
Prr9	4.82714	3.25454	2.11215	1.54086	0.12335	0.709349
Slc39a8	4281.03	3.25236	0.950204	3.4228	0.000619796	0.0281283
Myo18b	0.811389	3.24961	3.96501	0.819573	0.41246	NA
C130060K24Rik	0.811021	3.24899	3.96504	0.81941	0.412553	NA
Svs1	0.810984	3.24893	3.96504	0.819393	0.412562	NA
Cd69	0.810511	3.24813	3.96508	0.819184	0.412682	NA
Gnrhr	0.80991	3.24711	3.96512	0.818917	0.412834	NA
Cdh23	4.97262	3.245	1.81034	1.79248	0.073056	0.574845
Lrrc19	11.318	3.2297	1.74396	1.85193	0.064036	0.543999
Gm32926	1.71215	3.21875	2.32259	1.38584	0.165795	NA
Oit1	900.59	3.21379	1.77726	1.80828	0.0705627	0.564751
Spata22	1.68683	3.20677	3.66897	0.874025	0.382105	NA
Lce1e	0.796125	3.20462	3.96684	0.807853	0.419175	NA
Plppr5	0.796125	3.20462	3.96684	0.807853	0.419175	NA
Sohlh1	0.796125	3.20462	3.96684	0.807853	0.419175	NA
Actrt3	0.796125	3.20462	3.96684	0.807853	0.419175	NA
Cav3	0.796125	3.20462	3.96684	0.807853	0.419175	NA
Filip1	0.796125	3.20462	3.96684	0.807853	0.419175	NA
St6galnac6	45.8506	3.19883	0.777278	4.11542	3.86472e-05	0.00328946
Speer4cos	15.9291	3.19882	1.37256	2.33055	0.0197771	0.293798
Rbp2	59.2333	3.19729	3.0022	1.06498	NA	NA
H2-Ab1	0.786142	3.18751	3.96755	0.803396	0.421746	NA
Bnc1	0.784795	3.18521	3.96764	0.802796	0.422092	NA
Ptchd4	0.784678	3.18501	3.96765	0.802744	0.422123	NA
5730420D15Rik	0.765687	3.17222	3.96819	0.799412	0.424051	NA
Defb37	0.765687	3.17222	3.96819	0.799412	0.424051	NA
Itgb8	0.765687	3.17222	3.96819	0.799412	0.424051	NA
Lbx1	0.765687	3.17222	3.96819	0.799412	0.424051	NA
Nhs	9.2712	3.17093	2.07762	1.52623	0.126952	0.716131
Slc7a15	0.780964	3.16526	3.97225	0.796844	0.425542	NA
Gm7367	210.216	3.1582	1.16221	2.7174	0.00657964	0.153572
Aoc1	93.1944	3.15811	3.73018	0.846639	NA	NA
Hrh2	0.772122	3.15775	3.42789	0.921195	0.356949	NA
C430042M11Rik	297.65	3.15404	0.794728	3.9687	7.2265e-05	0.00557187
Gm7854	0.759732	3.14146	3.96951	0.791397	0.428712	NA
Bdkrb1	0.759721	3.14144	3.96951	0.791392	0.428715	NA
C230079O03Rik	0.759684	3.14137	3.96951	0.791375	0.428725	NA
Hist1h4j	9.15625	3.14117	1.30356	2.40968	0.0159666	0.25918
Prl7c1	0.759118	3.14036	3.96955	0.791112	0.428879	NA
Gas6	1.63257	3.13995	2.31217	1.35801	0.17446	NA
Ifi44	15.1807	3.12918	1.23776	2.52809	0.0114684	0.216225
LOC102632463	0.75276	3.12801	3.97011	0.78789	0.430761	NA
Olfr805	0.75239	3.12735	3.97013	0.78772	0.430861	NA
Olfr65	0.752046	3.12675	3.97016	0.787562	0.430953	NA
Ppp1r36	0.751548	3.12586	3.97019	0.787333	0.431087	NA
Cxcl14	0.751235	3.12531	3.97021	0.787189	0.431171	NA
Glra1	0.750988	3.12487	3.97023	0.787076	0.431237	NA
Spata21	0.750948	3.1248	3.97023	0.787057	0.431248	NA
1010001N08Rik	37.596	3.12458	1.081	2.89046	0.00384681	0.108714
Col5a1	0.749246	3.12283	3.97031	0.786545	0.431548	NA
Elavl4	0.749246	3.12283	3.97031	0.786545	0.431548	NA
Hbq1b	0.749246	3.12283	3.97031	0.786545	0.431548	NA
Rspo4	0.749246	3.12283	3.97031	0.786545	0.431548	NA
Slpi	46.4109	3.11554	1.35417	2.30069	0.021409	0.31018
Gpr25	1.59904	3.1108	2.36572	1.31495	0.188528	NA
Pcdhb7	2.9589	3.10773	1.85835	1.67231	0.0944635	NA
Rbm46os	0.738902	3.10187	3.46147	0.896111	0.370193	NA
Arhgef15	0.73881	3.1017	3.46157	0.896039	0.370232	NA
Vmn1r32	1.56701	3.09259	2.98726	1.03526	0.300548	NA
Gm36201	10.3387	3.08978	1.3653	2.26307	0.0236311	0.32549
Tbx10	2.97506	3.08307	1.84839	1.66798	0.0953202	NA
Hmga2	1765.09	3.0812	0.69721	4.41933	9.90065e-06	0.000996174
Sema5b	0.726687	3.08025	3.47475	0.886465	0.375367	NA
Mep1b	36.3624	3.07071	1.42494	2.15497	0.031164	0.379832
Cyp2d26	11.5762	3.05784	1.8056	1.69353	0.0903552	0.634903
Enthd1	1.53883	3.04266	3.02631	1.0054	0.314703	NA
Dpep1	11.6329	3.04003	1.20332	2.52637	0.0115249	0.216225
1700026D11Rik	0.704869	3.03915	3.9741	0.764739	0.444427	NA
Gm11437	0.704672	3.03881	3.9741	0.764653	0.444478	NA
Pip5kl1	0.704587	3.03866	3.9741	0.764615	0.444501	NA
4833423E24Rik	0.704569	3.03863	3.97411	0.764608	0.444505	NA
B430306N03Rik	0.704443	3.03841	3.97411	0.764552	0.444538	NA
Dgkk	0.704387	3.03832	3.97411	0.764528	0.444553	NA
Tgtp2	0.704559	3.03789	3.97407	0.764429	0.444612	NA
Pcdhgb7	4.41592	3.0277	3.08787	0.980514	0.326832	0.922714
Ceacam20	24.2149	3.02589	1.54121	1.96332	0.0496092	0.485719
Edn2	1.52177	3.02587	2.95268	1.02479	0.305464	NA
Apol9b	26.8448	3.01989	0.657935	4.58994	4.43367e-06	0.000524171
Prss46	14.1116	3.01987	1.01257	2.98238	0.00286017	0.0885964
Duoxa2	88.3226	3.01715	1.16841	2.58227	0.00981514	0.198672
Amigo2	0.692545	3.01665	3.51376	0.858524	0.390603	NA
Cyp11b2	0.692484	3.01652	3.51383	0.85847	0.390633	NA
Irx2	264.484	3.01318	2.93847	1.02542	0.305163	0.914329
Ctsm	4.3367	3.00616	1.97376	1.52306	0.127743	0.71774
Nr4a3	6.88039	3.00605	1.77678	1.69185	0.0906737	0.636511
Psg27	1.49988	3.00468	3.03846	0.988883	0.32272	NA
4930511A02Rik	2.77615	3.00114	2.53641	1.18322	0.23672	NA
Sult1d1	37.6243	2.99916	1.51156	1.98415	NA	NA
BC006965	1.48209	2.99879	2.90613	1.03189	0.302126	NA
Btnl4	2.75985	2.99703	3.31928	0.902914	0.366571	NA
Adgrg1	10269.8	2.99503	0.394019	7.60123	2.93335e-14	6.9359e-11
Tmem179	1.48816	2.98872	2.51634	1.18773	0.234941	NA
Krt12	1.471	2.98809	2.94413	1.01493	0.310139	NA
Tff1	2.83737	2.98706	2.1126	1.41392	0.157385	NA
Jag1	3689.61	2.97179	0.797136	3.72808	0.000192943	0.0115497
Nlrp9b	2.69625	2.96019	2.6392	1.12162	0.262023	NA
Gm609	8.08727	2.95843	2.2415	1.31985	0.186886	0.816432
Antxr2	14280.7	2.9548	0.338584	8.72695	2.61636e-18	7.42366e-15
Ccrl2	19.7048	2.94804	1.119	2.63454	0.00842517	0.178666
Scg2	1.46413	2.94621	2.42144	1.21672	0.223712	NA
Gm3286	1.3417	2.94235	3.90845	0.752817	0.45156	NA
Fbxl16	17.8751	2.93662	1.46498	2.00454	0.0450121	0.462744
Ido2	2.63721	2.92968	2.0326	1.44135	0.149486	NA
Ltbp1	69.3323	2.92761	1.09458	2.67464	0.00748085	0.166872
Chrnd	0.646773	2.92506	3.97955	0.735023	0.462325	NA
Fap	1.42058	2.92028	2.37637	1.22888	0.219116	NA
Pilrb1	149.388	2.91475	0.71369	4.08405	4.42566e-05	0.00361486
Cyp3a11	2.65631	2.91223	2.375	1.2262	0.220123	NA
Pilrb2	98.5481	2.90607	0.746512	3.89287	9.90641e-05	0.00702711
Slc15a5	1.39899	2.89805	2.43071	1.19227	0.233157	NA
Chgb	2.58997	2.89593	2.23339	1.29665	0.194751	NA
Sprr2h	163.701	2.89382	1.15023	2.51585	NA	NA
Hcn1	24.6221	2.89048	3.63433	0.795327	0.426423	0.960519
Apol9a	19.4724	2.88579	1.05045	2.74719	0.0060108	0.14409
Batf3	1.37277	2.87498	2.43429	1.18103	0.23759	NA
Psg18	7.69343	2.8725	2.23777	1.28365	0.199265	0.838282
Brdt	39.5478	2.86556	0.908672	3.15357	0.00161286	0.0580752
Angptl4	2946.99	2.86144	0.438332	6.52802	6.66468e-11	3.63661e-08
Slc4a1	2.63516	2.85606	2.57327	1.10989	0.267044	NA
Ifi207	0.61255	2.85347	3.98322	0.716373	0.473761	NA
2810410L24Rik	27.7813	2.85149	1.21248	2.35179	0.0186834	0.285927
Ugt1a1	112.144	2.83838	2.44828	1.15933	NA	NA
Tmem41b	3209.14	2.82999	0.643045	4.40092	1.07792e-05	0.00107693
Dscam	2.55549	2.82986	1.95234	1.44947	0.147206	NA
2810405F15Rik	2.47093	2.8229	2.7038	1.04405	0.296462	NA
Serpinb9e	1.33946	2.8178	3.11057	0.905876	0.365001	NA
Has1	1.34562	2.81526	3.10672	0.906183	0.364839	NA
Trpv2	2.52828	2.8142	2.40651	1.16941	0.242238	NA
Btnl5-ps	12.3295	2.81175	2.23571	1.25766	0.208516	0.847371
Apoa1	14.7806	2.80701	1.37102	2.04738	0.0406204	0.43857
Prl2c5	5.19439	2.79886	1.24895	2.24098	0.0250274	0.338215
Tmod1	4.94339	2.78974	1.91703	1.45524	0.145603	0.754721
Gpr3	58.4047	2.78717	0.906243	3.07552	0.00210137	0.0704777
Bpifb3	0.597094	2.78654	3.98681	0.69894	0.48459	NA
Cacng8	0.597094	2.78654	3.98681	0.69894	0.48459	NA
Cts7	0.597094	2.78654	3.98681	0.69894	0.48459	NA
Fam151a	0.597094	2.78654	3.98681	0.69894	0.48459	NA
Fcrlb	0.597094	2.78654	3.98681	0.69894	0.48459	NA
Gm11938	0.597094	2.78654	3.98681	0.69894	0.48459	NA
Gm13124	0.597094	2.78654	3.98681	0.69894	0.48459	NA
Gpx5	0.597094	2.78654	3.98681	0.69894	0.48459	NA
Halr1	0.597094	2.78654	3.98681	0.69894	0.48459	NA
Igbp1b	0.597094	2.78654	3.98681	0.69894	0.48459	NA
Il1f8	0.597094	2.78654	3.98681	0.69894	0.48459	NA
Kcne4	0.597094	2.78654	3.98681	0.69894	0.48459	NA
Lmo3	0.597094	2.78654	3.98681	0.69894	0.48459	NA
Lrguk	0.597094	2.78654	3.98681	0.69894	0.48459	NA
Madcam1	0.597094	2.78654	3.98681	0.69894	0.48459	NA
Mcpt9	0.597094	2.78654	3.98681	0.69894	0.48459	NA
Mmp1b	0.597094	2.78654	3.98681	0.69894	0.48459	NA
Mptx1	0.597094	2.78654	3.98681	0.69894	0.48459	NA
Olfr765	0.597094	2.78654	3.98681	0.69894	0.48459	NA
Pdzd3	0.597094	2.78654	3.98681	0.69894	0.48459	NA
Peg3	0.597094	2.78654	3.98681	0.69894	0.48459	NA
Redrum	0.597094	2.78654	3.98681	0.69894	0.48459	NA
Scgb2b15	0.597094	2.78654	3.98681	0.69894	0.48459	NA
Scgb2b17	0.597094	2.78654	3.98681	0.69894	0.48459	NA
Speer4c	0.597094	2.78654	3.98681	0.69894	0.48459	NA
Zfp735	0.597094	2.78654	3.98681	0.69894	0.48459	NA
Prp2	1.3087	2.78408	3.12199	0.891763	0.37252	NA
Iqch	1.31313	2.78309	3.0472	0.913329	0.36107	NA
Mt1	12400.6	2.77463	0.928799	2.98734	0.00281419	0.0880811
Prdm8	302.477	2.77463	0.427134	6.49592	8.25276e-11	4.33636e-08
Unc45b	1.30821	2.77203	3.04582	0.91011	0.362765	NA
Agr3	16.739	2.76807	2.22833	1.24222	0.214157	0.851234
Amn	2.39175	2.76418	2.25421	1.22623	0.220112	NA
Hils1	0.586706	2.76323	3.98811	0.692869	0.488392	NA
Usp18	81.0454	2.76303	0.746324	3.70218	0.000213751	0.0123681
Gm20611	0.586328	2.76239	3.98815	0.69265	0.488529	NA
Gm31520	0.586047	2.76177	3.98818	0.692487	0.488631	NA
Cyp3a41a	0.585854	2.76133	3.98821	0.692375	0.488702	NA
Slc28a1	0.585712	2.76102	3.98822	0.692293	0.488753	NA
Spag16	0.585638	2.76085	3.98823	0.69225	0.48878	NA
Galc	869.109	2.7608	0.588541	4.69092	2.71983e-06	0.00035728
Nphs2	1.28912	2.75942	3.12992	0.881628	0.377978	NA
Ptprz1	15.8821	2.75918	0.888747	3.10458	0.00190552	0.0664216
Egr2	4.90233	2.7582	1.72353	1.60032	0.109527	0.677519
Slc5a1	48.7926	2.74727	2.8251	0.972451	0.330826	0.923955
Cxcl3	69.4263	2.74622	1.3625	2.01558	0.0438438	0.456021
Lilrb4a	6.13551	2.74479	1.56265	1.7565	0.0790027	0.598085
Hapln3	1.28741	2.74311	2.50642	1.09444	0.273764	NA
Snora26	0.57627	2.73964	3.98941	0.686728	0.492254	NA
Cd74	56.2782	2.73672	1.31748	2.07724	0.0377798	0.4223
Tnfsf12	1.25607	2.73639	3.12399	0.875929	0.381069	NA
Slc5a11	0.573309	2.73279	3.98981	0.684942	0.493381	NA
Itgad	2.37195	2.73208	2.11908	1.28927	0.197303	NA
Ccr1	4.70613	2.732	2.32176	1.17669	0.239318	0.872314
Rarres2	0.572524	2.73096	3.98993	0.684464	0.493682	NA
Fgl2	10.8505	2.72811	1.48817	1.8332	0.0667734	0.554309
C5ar1	1.26383	2.72744	2.51371	1.08502	0.277912	NA
Mir1945	0.568666	2.72189	3.9905	0.682092	0.495181	NA
Slc17a7	30.4946	2.72034	0.752855	3.61336	0.000302251	0.0165561
Pcsk1	19.8403	2.71843	3.62475	0.749964	0.453276	0.966332
Cdkn2d	355.307	2.71684	0.56967	4.76914	1.85014e-06	0.00025988
A730090N16Rik	3.54903	2.70923	1.80006	1.50508	0.132304	0.728083
Eif4e3	41.4968	2.70788	0.676891	4.00047	6.32178e-05	0.00492786
Chst10	0.561935	2.70651	3.99132	0.6781	0.497708	NA
Hhip	0.561935	2.70651	3.99132	0.6781	0.497708	NA
Olfr161	0.561935	2.70651	3.99132	0.6781	0.497708	NA
Ch25h	0.561935	2.70651	3.99132	0.6781	0.497708	NA
Csmd3	0.561935	2.70651	3.99132	0.6781	0.497708	NA
Hoxa4	0.561935	2.70651	3.99132	0.6781	0.497708	NA
Nrk	0.561935	2.70651	3.99132	0.6781	0.497708	NA
Shisal2b	0.561935	2.70651	3.99132	0.6781	0.497708	NA
Prrt4	4.69272	2.70306	1.48457	1.82077	0.0686419	0.560895
Xkr6	1.25047	2.70253	3.14361	0.859691	0.389959	NA
H2-Q6	2.30125	2.70027	3.44239	0.784415	0.432797	NA
Cxcl9	8.27245	2.6999	1.4257	1.89373	0.0582605	0.522466
Lrrc55	6.82181	2.69713	1.87585	1.43782	0.150486	0.767139
Duox2	109.718	2.69401	1.96303	1.37237	0.169947	0.795876
Acss3	1.22656	2.69312	3.95084	0.681657	0.495456	NA
Rsf1os1	0.557046	2.69297	3.99226	0.674547	0.499964	NA
Ubash3b	433.851	2.69264	0.819071	3.28742	0.00101108	0.0414574
St6galnac4	200.136	2.69109	0.785824	3.42455	0.00061582	0.0281283
Mogat1	10.4687	2.68765	1.00303	2.67952	0.00737276	0.165361
Id1	394.129	2.68283	0.701734	3.82315	0.00013176	0.00861417
Olfr1393	0.552431	2.68233	3.99276	0.671799	0.501712	NA
Cytl1	0.552371	2.6822	3.99277	0.671764	0.501734	NA
Ctxn2	0.552271	2.68197	3.99278	0.671704	0.501772	NA
Fmo4	0.551775	2.68082	3.99284	0.671407	0.501962	NA
Serpind1	0.551688	2.68061	3.99285	0.671354	0.501995	NA
Slfn4	0.551449	2.68006	3.99287	0.671211	0.502086	NA
Pfpl	0.551446	2.68005	3.99287	0.671209	0.502087	NA
Tspan11	0.551429	2.68001	3.99287	0.671199	0.502094	NA
Gprc5c	98.3618	2.67918	1.30729	2.04941	0.040422	0.437427
Olfr1372-ps1	166.374	2.67606	0.791468	3.38113	0.000721874	0.0317066
Tcf23	15.2321	2.67576	1.36337	1.96261	0.0496914	0.485928
Isg15	88.459	2.67549	0.981778	2.72515	0.00642718	0.151718
Tmem178b	1.22839	2.67542	2.51742	1.06276	0.287889	NA
Catsperb	1.21116	2.663	3.06727	0.868197	0.385286	NA
Jchain	2.34033	2.66108	2.07982	1.27947	0.20073	NA
Gata6	2784.12	2.6569	0.694925	3.82329	0.000131682	0.00861417
Dkk2	62.734	2.65517	1.11423	2.38296	0.0171739	0.271624
Tspan2os	0.539843	2.65218	3.83582	0.691423	0.4893	NA
Amy1	0.539573	2.6516	3.83629	0.691189	0.489447	NA
Zyg11a	0.539546	2.65154	3.83633	0.691166	0.489461	NA
Syndig1l	0.53954	2.65153	3.83634	0.691161	0.489465	NA
Col27a1	119.712	2.65016	0.952591	2.78205	0.0054016	0.134379
Sectm1a	28.8765	2.63879	3.71089	0.711095	0.477026	0.969813
5430427M07Rik	3.29492	2.62803	2.2226	1.18241	0.237042	NA
Ankrd63	0.527737	2.62309	3.99629	0.656382	0.511578	NA
Fstl1	0.527728	2.62307	3.99629	0.656377	0.511582	NA
Dntt	0.527702	2.62301	3.9963	0.65636	0.511592	NA
BC049352	0.527686	2.62297	3.9963	0.65635	0.511599	NA
Vmn1r212	0.527636	2.62285	3.9963	0.656319	0.511619	NA
Olfr1392	0.527628	2.62283	3.9963	0.656314	0.511622	NA
4930482G09Rik	0.527582	2.62272	3.99631	0.656285	0.511641	NA
1810007D17Rik	0.527555	2.62265	3.99631	0.656268	0.511652	NA
Cyp4f40	2.18952	2.62085	2.81677	0.930447	0.35214	NA
Odc1	36766.9	2.62061	0.588489	4.45312	8.46333e-06	0.000884327
Hist1h4m	11.0223	2.61701	1.37995	1.89646	0.0578991	0.520542
Abcg1	30.761	2.60423	0.882589	2.95067	0.00317086	0.0969505
Ddx60	60.277	2.60371	0.945425	2.75401	0.00588707	0.14292
Gm6034	1.16055	2.60021	3.1094	0.836241	0.40302	NA
Gm13807	9.84619	2.59633	0.947759	2.73944	0.00615437	0.146743
Cxcr5	2.16508	2.59496	2.21737	1.17028	0.241886	NA
Hsd11b1	7.62008	2.59249	1.2233	2.11926	0.0340686	0.396067
Hsd17b7	4041.83	2.58929	0.772408	3.35223	0.000801628	0.0344627
Vgf	55.2082	2.58332	0.707176	3.65302	0.000259178	0.0146492
Hist1h3e	6.48894	2.57975	1.40339	1.83823	0.0660286	0.552052
Atp6v0a4	2.17057	2.57044	2.27512	1.12981	0.258557	NA
Otogl	1.14985	2.56798	3.95482	0.64933	0.516125	NA
Adamts3	0.50526	2.56525	3.99991	0.641326	0.521311	NA
Ctnnd2	0.505236	2.56518	3.99992	0.641308	0.521322	NA
A330033J07Rik	0.505154	2.56495	3.99994	0.641248	0.521361	NA
Mcoln2	0.505133	2.56489	3.99994	0.641233	0.521371	NA
Apoa5	0.505119	2.56485	3.99994	0.641223	0.521378	NA
Ces1d	0.505081	2.56475	3.99995	0.641195	0.521396	NA
Cyp2j9	0.505079	2.56474	3.99995	0.641193	0.521397	NA
Rdh7	0.505023	2.56459	3.99997	0.641153	0.521424	NA
Prss38	0.504928	2.56432	3.99999	0.641082	0.521469	NA
Prr29	0.50465	2.56355	4.00006	0.640877	0.521602	NA
Esp6	3.1686	2.56082	2.50544	1.0221	0.306731	NA
1810062O18Rik	3.22717	2.55687	1.49988	1.70472	0.0882474	NA
Plcb4	6.40982	2.55015	1.33364	1.91218	0.0558536	0.514344
C130050O18Rik	1.14621	2.5484	3.21438	0.79281	0.427888	NA
C730002L08Rik	1.14572	2.5477	3.21462	0.792534	0.428049	NA
Cacna1e	1.13783	2.54697	3.22042	0.79088	0.429014	NA
Tmem45a2	1.13507	2.5465	3.22267	0.790183	0.429421	NA
Rtp4	86.6352	2.5463	0.915394	2.78164	0.00540852	0.134379
Zfp652os	2.09881	2.5437	2.13795	1.18978	0.234131	NA
Sec14l2	646.955	2.53749	0.528634	4.80009	1.58598e-06	0.00022747
Glod5	14.5974	2.53724	2.0518	1.2366	0.216237	0.85316
1700020M21Rik	0.493718	2.53595	4.00179	0.633705	0.526273	NA
Kcnmb4os2	0.493628	2.5357	4.00181	0.633639	0.526316	NA
Zfp354b	0.493612	2.53566	4.00181	0.633628	0.526324	NA
Cyp2c68	5.2893	2.53538	1.67428	1.51431	0.129947	0.722396
Kctd12	12.4466	2.53037	1.70534	1.48379	0.137865	0.741428
Gm8234	11.8043	2.52835	1.40271	1.80248	0.0714703	0.567229
Ctse	2684.96	2.5261	0.870748	2.90107	0.0037189	0.105944
Myl10	0.493813	2.52604	4.00516	0.630696	0.528239	NA
Saa3	1.11409	2.52159	3.23156	0.780301	0.435214	NA
Sipa1l2	913.34	2.51903	0.695834	3.62016	0.000294423	0.0162498
Wfdc8	1.19288	2.51883	3.15885	0.79739	0.425224	NA
Qpct	2.123	2.51647	1.96458	1.28092	0.200223	NA
Raver2	1.12114	2.51386	3.1608	0.795324	0.426425	NA
2310069B03Rik	4.12148	2.5115	1.49329	1.68186	0.0925966	0.64401
Rp1l1	3.06186	2.50788	2.71607	0.923348	0.355826	NA
Mocos	550.56	2.50785	0.493929	5.07735	3.82736e-07	7.14458e-05
Ccl2	281.599	2.50577	1.03834	2.41324	0.0158112	0.258129
C630028M04Rik	3.10795	2.50335	1.53792	1.62775	0.103577	NA
Tcp10b	1.10531	2.50286	3.23643	0.773341	0.439321	NA
Fam131c	56.0175	2.50229	1.13883	2.19724	NA	NA
Egr4	4.0895	2.50165	1.99845	1.25179	0.210646	0.848047
Hectd2	2.03433	2.50149	2.73835	0.913503	0.360978	NA
Gm20858	1.10018	2.50004	3.23907	0.771838	0.440211	NA
Slc35d3	1.101	2.4989	3.23966	0.771344	0.440503	NA
Zfp469	1.09907	2.49779	3.2408	0.770732	0.440866	NA
Mcpt1	17.9835	2.4941	1.23357	2.02185	0.0431919	0.453045
Calcrl	2.01524	2.49297	2.22628	1.11979	0.262803	NA
1810020O05Rik	1.09565	2.49092	3.24271	0.768159	0.442393	NA
Frmpd4	3.10754	2.48264	1.79889	1.3801	0.167556	NA
Adgrf2	4.00866	2.48147	1.98308	1.25132	0.210818	0.848047
Btnl6	2.02433	2.4809	2.71708	0.913075	0.361203	NA
Gm10654	1.10027	2.48022	2.65272	0.934971	0.349803	NA
Allc	1.10139	2.47857	3.24095	0.764766	0.444411	NA
Nova1	1.08883	2.47855	2.6589	0.932171	0.351248	NA
Olfr815	3.03221	2.47773	2.22903	1.11157	0.266323	NA
Adgrg3	3.07227	2.47624	1.90681	1.29863	0.194071	NA
Atp8b3	4.0287	2.47235	2.01493	1.22701	0.219818	0.85316
Tmem174	1.07332	2.47225	3.95808	0.624609	0.532228	NA
Ccno	5.18231	2.47136	2.52476	0.978849	0.327655	0.922814
Efhd1	8.25528	2.46685	1.05114	2.34684	0.0189335	0.288207
Cpe	6415.89	2.46586	0.528712	4.66389	3.10285e-06	0.000400183
Oas2	31.1829	2.46066	1.08753	2.26262	0.0236593	0.325563
Gm2560	1.07385	2.44466	2.66016	0.918991	0.3581	NA
Crisp2	0.459412	2.44349	4.008	0.609654	0.542091	NA
Fabp1	0.459412	2.44349	4.008	0.609654	0.542091	NA
Otop3	0.459412	2.44349	4.008	0.609654	0.542091	NA
Ptgfr	0.459412	2.44349	4.008	0.609654	0.542091	NA
Teddm3	0.459412	2.44349	4.008	0.609654	0.542091	NA
Cstb	7742.65	2.44099	0.587836	4.15249	3.28876e-05	0.00286243
Rasl10a	40.6265	2.44083	0.635202	3.8426	0.000121736	0.00814656
Nrxn1	2.23335	2.44045	2.43117	1.00382	0.315466	NA
Gm15348	1.05811	2.43423	3.1952	0.76184	0.446156	NA
Mmp12	1.05454	2.4321	3.1982	0.76046	0.44698	NA
Gm20554	39.0637	2.43038	1.35221	1.79734	0.0722822	0.570973
5330411J11Rik	1.06304	2.43014	3.25694	0.746143	0.455581	NA
Dusp13	7.30714	2.42742	1.38354	1.7545	0.0793454	0.599126
Ces2a	423.444	2.42734	3.65353	0.66438	NA	NA
Slc11a1	8.92088	2.42091	1.00467	2.40967	0.015967	0.25918
Dnajc6	5.02177	2.4209	1.59513	1.51768	0.129096	0.719642
Mx2	15.8929	2.42036	1.1779	2.0548	0.0398981	0.434461
Gm20744	4.85321	2.41997	2.12768	1.13737	0.255383	0.882248
Trnp1	40.6701	2.419	0.862964	2.80312	0.00506101	0.13032
Foxn2	718.681	2.41767	0.641935	3.76622	0.00016574	0.010313
Elobl	1.05446	2.41637	2.61585	0.923739	0.355622	NA
Lix1l	13.9151	2.41328	1.00881	2.3922	0.0167479	0.266906
Crhbp	1.99434	2.41279	1.96217	1.22966	0.218826	NA
Gm12260	1.98701	2.4107	1.93119	1.2483	0.211922	NA
Alpi	22.9946	2.40134	1.37987	1.74026	0.0818126	0.607964
Tdo2	1.03007	2.39588	2.6264	0.91223	0.361648	NA
Gpr50	1.03893	2.38568	2.62101	0.910215	0.362709	NA
Pla2g10os	13.2666	2.38488	1.05997	2.24996	0.0244518	0.332667
Ubap1l	1.02245	2.38203	3.21534	0.740832	0.458795	NA
Aqp8	132.017	2.37575	0.777632	3.05511	0.00224978	0.0737129
Col23a1	2.85099	2.37376	2.21528	1.07154	0.283927	NA
Ccdc190	1.94242	2.37175	2.12096	1.11824	0.263463	NA
Npc1l1	25.7677	2.36935	1.07418	2.20573	0.0274031	0.352464
1700020D05Rik	2.9247	2.36844	1.74441	1.35773	0.174548	NA
Cphx1	1.01215	2.36675	3.22109	0.734766	0.462482	NA
AA387883	1.01214	2.3667	3.2211	0.734748	0.462493	NA
Tbx3	2504.2	2.35853	0.613128	3.84671	0.000119713	0.00808748
Fam25c	5.74485	2.35779	2.12232	1.11095	0.26659	0.889909
Clec2h	42.7708	2.35427	1.17893	1.99695	0.0458301	0.46542
Rp1	0.896452	2.35217	3.97699	0.591445	0.554222	NA
Rxfp1	1.00695	2.34922	2.68001	0.876571	0.38072	NA
AW549542	35.1811	2.34784	0.927791	2.53057	0.0113878	0.215412
Mirlet7d	1.93873	2.34232	2.36657	0.989755	0.322294	NA
C130046K22Rik	162.553	2.33957	0.681441	3.43326	0.000596366	0.0275591
Slc7a9	33.9406	2.33694	1.55795	1.50001	NA	NA
Cfap53	3.73075	2.33477	1.56027	1.49639	0.134553	0.731944
Gucy2g	28.2156	2.33278	0.74358	3.13724	0.00170549	0.0607936
Atp13a4	1.87937	2.33278	2.91911	0.799139	0.42421	NA
Adra2b	9.45398	2.33007	1.16399	2.0018	0.0453063	0.463298
Zfpm2	5.71467	2.32992	1.51971	1.53314	0.125242	0.712416
Ptpn22	61.3224	2.3297	0.87588	2.65984	0.00781787	0.170894
Gm11747	0.988356	2.32929	3.2356	0.719894	0.47159	NA
Ctsw	7.5844	2.32834	1.24379	1.87198	0.0612097	0.534831
Nr1i2	17.1402	2.32796	1.57872	1.47458	0.140325	0.747857
Mir1983	1.87803	2.32633	2.49849	0.931093	0.351805	NA
Unc5cl	13.5286	2.32149	2.30426	1.00747	0.313707	0.917262
Olfm4	16.5719	2.31739	2.13926	1.08327	0.278689	0.897228
Uba1y	3.7298	2.31489	1.5721	1.47249	0.140889	0.748966
Rab3il1	4.46301	2.31118	1.46754	1.57487	0.115287	0.692865
Hs3st6	8.72648	2.31043	1.54347	1.49691	0.134417	0.731944
Kcnip3	3.68127	2.29741	1.37897	1.66603	0.0957075	0.651809
Rnf152	24.0476	2.29557	0.964024	2.38124	0.0172545	0.271687
Sema3d	8.1138	2.29237	2.38043	0.963007	0.335544	0.924264
Cxcl5	412.547	2.29043	0.852015	2.68825	0.00718268	0.163302
Dmrta1	0.96208	2.29039	3.32032	0.68981	0.490314	NA
G6bos	0.971451	2.28995	3.3109	0.691638	0.489165	NA
Pik3cd	14.8536	2.28938	1.11239	2.05807	0.0395834	0.432721
Gm11426	0.961583	2.28916	3.32067	0.689367	0.490592	NA
Bcl11b	271.116	2.28236	1.05796	2.15733	0.0309802	0.378894
Clic5	748.944	2.28232	0.635675	3.59038	0.000330192	0.0177441
Krt20	129.913	2.27767	0.85232	2.67232	0.00753292	0.167272
Fcna	116.504	2.27691	0.45301	5.02619	5.00318e-07	8.76297e-05
Trim69	2.75486	2.27283	1.68835	1.34619	0.178242	NA
Pdgfc	128.124	2.27159	0.383972	5.91602	3.29817e-09	1.16613e-06
Jhy	1.00716	2.26729	3.96147	0.572335	0.567095	NA
Rgs16	35.5462	2.26333	1.43331	1.5791	0.114314	0.690112
Tmc7	808.043	2.26319	0.790921	2.86146	0.00421696	0.115752
Slc12a1	26.2646	2.2594	0.921675	2.45141	0.0142298	0.245594
Trpv1	4.59772	2.25764	2.04616	1.10335	0.269873	0.891396
Osbp2	5.62379	2.25701	3.02248	0.746743	0.455219	0.966617
Hcar2	24.8782	2.25525	1.46864	1.5356	0.124636	0.711563
C030034L19Rik	12.5275	2.24961	0.864525	2.60213	0.00926468	0.191363
Prss56	0.947227	2.243	3.96683	0.565438	0.571776	NA
Zc3h12a	1015.09	2.23613	0.547146	4.08689	4.37187e-05	0.00360603
Tm6sf1	1.79018	2.23501	1.99098	1.12257	0.26162	NA
Shc4	5.24559	2.23126	1.42691	1.5637	0.117887	0.696275
Maf	1637.78	2.23079	0.798816	2.79263	0.00522822	0.131991
Btnl2	2.57955	2.2272	2.6167	0.851148	0.394687	NA
Eid3	1.82244	2.22653	2.31509	0.961744	0.336178	NA
Prrg3	2.73416	2.22604	2.04934	1.08622	0.277381	NA
Mir7673	0.9792	2.22384	3.24241	0.685859	0.492802	NA
Tm4sf19	1.74818	2.22292	2.34882	0.946398	0.343945	NA
Cidea	319.525	2.22276	0.631503	3.5198	0.000431871	0.0217268
Rab35	6212.38	2.21923	0.483113	4.5936	4.35666e-06	0.000519394
Lipo3	1.82025	2.21905	3.64564	0.608685	0.542733	NA
Egr1	1228.6	2.21177	0.523301	4.22658	2.37273e-05	0.00210387
Kpna7	0.911939	2.21092	3.38529	0.653098	0.513693	NA
Cfap65	0.919899	2.2108	3.96818	0.557132	0.577437	NA
Kif1a	6.92533	2.20934	1.76504	1.25172	0.210672	0.848047
Tcf4	1112.61	2.20872	0.709237	3.11422	0.0018443	0.0647629
Tnfaip6	0.927445	2.20222	3.32702	0.661919	0.508023	NA
Pglyrp4	0.927242	2.20128	3.32718	0.661604	0.508225	NA
4930579D09Rik	0.398063	2.19579	4.02665	0.545314	0.585538	NA
5730435O14Rik	0.398063	2.19579	4.02665	0.545314	0.585538	NA
Adgrl4	0.398063	2.19579	4.02665	0.545314	0.585538	NA
Adipoq	0.398063	2.19579	4.02665	0.545314	0.585538	NA
Arhgap24	0.398063	2.19579	4.02665	0.545314	0.585538	NA
Asb18	0.398063	2.19579	4.02665	0.545314	0.585538	NA
Asz1	0.398063	2.19579	4.02665	0.545314	0.585538	NA
Btg4	0.398063	2.19579	4.02665	0.545314	0.585538	NA
C1ql2	0.398063	2.19579	4.02665	0.545314	0.585538	NA
Cacng6	0.398063	2.19579	4.02665	0.545314	0.585538	NA
Cd33	0.398063	2.19579	4.02665	0.545314	0.585538	NA
Chia1	0.398063	2.19579	4.02665	0.545314	0.585538	NA
Chil1	0.398063	2.19579	4.02665	0.545314	0.585538	NA
Chst1	0.398063	2.19579	4.02665	0.545314	0.585538	NA
Crtam	0.398063	2.19579	4.02665	0.545314	0.585538	NA
Csgalnact1	0.398063	2.19579	4.02665	0.545314	0.585538	NA
Csn1s2b	0.398063	2.19579	4.02665	0.545314	0.585538	NA
Cts3	0.398063	2.19579	4.02665	0.545314	0.585538	NA
D030045P18Rik	0.398063	2.19579	4.02665	0.545314	0.585538	NA
Esrrb	0.398063	2.19579	4.02665	0.545314	0.585538	NA
Ghsr	0.398063	2.19579	4.02665	0.545314	0.585538	NA
Gm10731	0.398063	2.19579	4.02665	0.545314	0.585538	NA
Gm19585	0.398063	2.19579	4.02665	0.545314	0.585538	NA
Hdgfl1	0.398063	2.19579	4.02665	0.545314	0.585538	NA
Iqub	0.398063	2.19579	4.02665	0.545314	0.585538	NA
Kcnd2	0.398063	2.19579	4.02665	0.545314	0.585538	NA
Kcnj6	0.398063	2.19579	4.02665	0.545314	0.585538	NA
Klf14	0.398063	2.19579	4.02665	0.545314	0.585538	NA
Lcn5	0.398063	2.19579	4.02665	0.545314	0.585538	NA
Lhx1os	0.398063	2.19579	4.02665	0.545314	0.585538	NA
Mir700	0.398063	2.19579	4.02665	0.545314	0.585538	NA
Mir7043	0.398063	2.19579	4.02665	0.545314	0.585538	NA
Msmp	0.398063	2.19579	4.02665	0.545314	0.585538	NA
Olfr385	0.398063	2.19579	4.02665	0.545314	0.585538	NA
Olfr638	0.398063	2.19579	4.02665	0.545314	0.585538	NA
Olfr769	0.398063	2.19579	4.02665	0.545314	0.585538	NA
Olfr857	0.398063	2.19579	4.02665	0.545314	0.585538	NA
Prdm13	0.398063	2.19579	4.02665	0.545314	0.585538	NA
Prl8a9	0.398063	2.19579	4.02665	0.545314	0.585538	NA
Prps1l1	0.398063	2.19579	4.02665	0.545314	0.585538	NA
Rps4l	0.398063	2.19579	4.02665	0.545314	0.585538	NA
Rtp1	0.398063	2.19579	4.02665	0.545314	0.585538	NA
Serpina1b	0.398063	2.19579	4.02665	0.545314	0.585538	NA
Slc13a4	0.398063	2.19579	4.02665	0.545314	0.585538	NA
Slc24a2	0.398063	2.19579	4.02665	0.545314	0.585538	NA
Slurp1	0.398063	2.19579	4.02665	0.545314	0.585538	NA
Sox18	0.398063	2.19579	4.02665	0.545314	0.585538	NA
Tgoln2	0.398063	2.19579	4.02665	0.545314	0.585538	NA
Tmem207	0.398063	2.19579	4.02665	0.545314	0.585538	NA
Tnni3k	0.398063	2.19579	4.02665	0.545314	0.585538	NA
Ttc23l	0.398063	2.19579	4.02665	0.545314	0.585538	NA
Vmn2r74	0.398063	2.19579	4.02665	0.545314	0.585538	NA
Zfp521	0.398063	2.19579	4.02665	0.545314	0.585538	NA
Ust	5.94925	2.1949	1.85865	1.18091	0.237638	0.87167
G630016G05Rik	0.922917	2.19437	3.33144	0.658685	0.510098	NA
Opn3	108.624	2.19322	0.454202	4.82874	1.374e-06	0.000209602
A930017K11Rik	1.69539	2.19302	3.70286	0.59225	0.553683	NA
Nsun7	0.39951	2.19242	4.02903	0.544157	0.586333	NA
Serpine1	14473.7	2.18461	0.453554	4.81665	1.45989e-06	0.000220335
Ackr3	30.3766	2.17858	0.813284	2.67875	0.00738978	0.165361
Clip3	0.911331	2.1777	3.38753	0.642858	0.520316	NA
Gm5859	0.911317	2.17766	3.38754	0.642846	0.520324	NA
1700093K21Rik	0.39361	2.177	4.02937	0.540284	0.589001	NA
Map3k14	214.944	2.1769	0.426157	5.1082	3.25241e-07	6.15226e-05
Wnt5b	23.9955	2.17623	1.50376	1.44719	0.147843	0.760637
Rhd	1.68999	2.17604	1.99059	1.09316	0.274323	NA
Krt13	4.29932	2.17321	1.64561	1.32061	0.186633	0.816432
Myb	60.0119	2.16842	3.72997	0.581351	0.561004	0.984223
Cercam	19.5701	2.16527	1.03127	2.09961	0.0357631	0.411159
Krt42	0.906192	2.16512	3.38984	0.638708	0.523013	NA
Gata2	0.901669	2.15969	3.39428	0.636273	0.524599	NA
Pcdhb3	0.901599	2.15968	3.39433	0.636261	0.524606	NA
Slc27a5	0.910023	2.15939	3.97034	0.54388	0.586524	NA
Tfr2	0.386539	2.15835	4.02978	0.5356	0.592235	NA
Gm833	0.386391	2.15796	4.02979	0.535501	0.592303	NA
4930544M13Rik	0.386386	2.15795	4.02979	0.535498	0.592306	NA
Pga5	0.386386	2.15795	4.02979	0.535498	0.592306	NA
Pdpn	0.386375	2.15792	4.02979	0.535491	0.592311	NA
Kcnip2	0.386371	2.15791	4.02979	0.535488	0.592312	NA
Gm13848	0.386371	2.15791	4.02979	0.535488	0.592313	NA
Hoxc8	0.386367	2.15789	4.02979	0.535485	0.592315	NA
Abcg3	0.386361	2.15788	4.02979	0.535481	0.592317	NA
Vwa5b1	0.386357	2.15787	4.02979	0.535479	0.592319	NA
Irf4	0.386354	2.15786	4.02979	0.535477	0.59232	NA
Pcdh12	0.386352	2.15786	4.0298	0.535476	0.592321	NA
Sim1	0.38635	2.15785	4.0298	0.535474	0.592322	NA
Ano5	0.38635	2.15785	4.0298	0.535474	0.592322	NA
Atp6v0d2	3.40027	2.15773	1.79261	1.20368	0.228712	0.859426
Gria1	0.386168	2.15737	4.02981	0.535353	0.592406	NA
Cd300ld	1.6922	2.15697	2.97582	0.724832	0.468555	NA
Serpinf2	1.66793	2.1568	2.4043	0.897059	0.369687	NA
Oasl2	145.99	2.15503	1.02921	2.09386	0.0362725	0.414692
Irf7	800.116	2.14585	0.662019	3.24137	0.00118958	0.0462372
Tmem45a	15.1493	2.14355	0.808641	2.6508	0.00803003	0.173662
Lat	0.893978	2.14089	2.77643	0.771095	0.44065	NA
Slc35f1	9.14393	2.14024	1.31974	1.62171	0.104864	0.669614
C3	44	2.13878	1.09436	1.95437	0.0506578	0.490606
Efna2	42.2984	2.1387	0.765232	2.79484	0.00519259	0.131991
Kcnk3	10.0828	2.13733	1.18895	1.79766	0.0722305	0.570882
Gm11217	0.900563	2.13719	2.77136	0.771172	0.440605	NA
Shisa3	1.64798	2.1371	2.87921	0.742253	0.457934	NA
Twf2	921.852	2.13669	0.523232	4.08364	4.43354e-05	0.00361486
Aldh1a3	77.2639	2.13647	1.14143	1.87175	0.0612411	0.534831
Shd	0.890188	2.13507	2.77924	0.768222	0.442355	NA
Cyp2w1	2.50328	2.13372	2.3343	0.91407	0.36068	NA
Ocm	3.38011	2.12479	1.65904	1.28073	0.200288	0.838282
Casp4	522.009	2.12461	0.572018	3.71424	0.000203819	0.0120987
Prkce	750.825	2.12336	0.359133	5.91247	3.37009e-09	1.16613e-06
Cyth4	79.5768	2.12296	0.619158	3.42878	0.000606299	0.0279272
Adamts15	67.3235	2.11924	1.029	2.05953	0.0394438	0.432116
1700007F19Rik	0.374623	2.11912	4.03309	0.525433	0.599282	NA
1700011L22Rik	0.374623	2.11912	4.03309	0.525433	0.599282	NA
4930448K20Rik	0.374623	2.11912	4.03309	0.525433	0.599282	NA
4930552P12Rik	0.374623	2.11912	4.03309	0.525433	0.599282	NA
4932702P03Rik	0.374623	2.11912	4.03309	0.525433	0.599282	NA
6030498E09Rik	0.374623	2.11912	4.03309	0.525433	0.599282	NA
8430422H06Rik	0.374623	2.11912	4.03309	0.525433	0.599282	NA
Amph	0.374623	2.11912	4.03309	0.525433	0.599282	NA
Ccdc160	0.374623	2.11912	4.03309	0.525433	0.599282	NA
Coch	0.374623	2.11912	4.03309	0.525433	0.599282	NA
Cyp2d40	0.374623	2.11912	4.03309	0.525433	0.599282	NA
Gm10532	0.374623	2.11912	4.03309	0.525433	0.599282	NA
Hand2os1	0.374623	2.11912	4.03309	0.525433	0.599282	NA
Hoxd3os1	0.374623	2.11912	4.03309	0.525433	0.599282	NA
Igfals	0.374623	2.11912	4.03309	0.525433	0.599282	NA
Itgb3	0.374623	2.11912	4.03309	0.525433	0.599282	NA
Krt2	0.374623	2.11912	4.03309	0.525433	0.599282	NA
Lbhd1	0.374623	2.11912	4.03309	0.525433	0.599282	NA
Lctl	0.374623	2.11912	4.03309	0.525433	0.599282	NA
Mir324	0.374623	2.11912	4.03309	0.525433	0.599282	NA
Mir5623	0.374623	2.11912	4.03309	0.525433	0.599282	NA
Mir6951	0.374623	2.11912	4.03309	0.525433	0.599282	NA
Nlrp4c	0.374623	2.11912	4.03309	0.525433	0.599282	NA
Olfr1010	0.374623	2.11912	4.03309	0.525433	0.599282	NA
Olfr1428	0.374623	2.11912	4.03309	0.525433	0.599282	NA
Olfr91	0.374623	2.11912	4.03309	0.525433	0.599282	NA
Qprt	0.374623	2.11912	4.03309	0.525433	0.599282	NA
Rapsn	0.374623	2.11912	4.03309	0.525433	0.599282	NA
Rbm44	0.374623	2.11912	4.03309	0.525433	0.599282	NA
Rbmxl2	0.374623	2.11912	4.03309	0.525433	0.599282	NA
Reln	0.374623	2.11912	4.03309	0.525433	0.599282	NA
Robo2	0.374623	2.11912	4.03309	0.525433	0.599282	NA
Scn10a	0.374623	2.11912	4.03309	0.525433	0.599282	NA
Smim17	0.374623	2.11912	4.03309	0.525433	0.599282	NA
Tas2r137	0.374623	2.11912	4.03309	0.525433	0.599282	NA
Timd4	0.374623	2.11912	4.03309	0.525433	0.599282	NA
Tlr7	0.374623	2.11912	4.03309	0.525433	0.599282	NA
Wfdc5	0.374623	2.11912	4.03309	0.525433	0.599282	NA
Zmat4	0.374623	2.11912	4.03309	0.525433	0.599282	NA
Tnfrsf9	135.087	2.11903	0.618464	3.42627	0.000611921	0.0280949
F2	0.880794	2.11821	2.7821	0.76137	0.446436	NA
Rnf207	12.6568	2.11705	1.32113	1.60245	0.109056	0.675623
Gm10536	0.877643	2.11589	2.78459	0.759858	0.447339	NA
Pla2g4e	4.28896	2.11315	2.13745	0.98863	0.322844	0.921667
Lhfpl2	114.279	2.10846	0.829959	2.54044	0.0110713	0.212469
Zfp85os	38.1692	2.10836	0.789806	2.66946	0.00759729	0.167471
Plpp3	1.70557	2.10184	2.97599	0.706266	0.480023	NA
Gpr153	2.48686	2.10154	1.75396	1.19817	0.23085	NA
A430090L17Rik	0.865759	2.09579	3.4216	0.612518	0.540195	NA
Slc10a2	51.2433	2.09318	1.36557	1.53283	0.125318	0.712416
Tgtp1	4.12672	2.0927	1.50156	1.39369	0.163413	0.78823
Tifab	2.53697	2.09089	2.65506	0.787513	0.430981	NA
Bcas3os2	0.860833	2.08761	3.37538	0.61848	0.536259	NA
Tmem158	527.887	2.08677	0.711291	2.93378	0.00334856	0.100648
Bche	52.5767	2.08657	1.19333	1.74853	0.0803722	0.602241
Hexa	4501.3	2.08574	0.449224	4.64299	3.43405e-06	0.000427359
Cryaa	4.99851	2.08519	1.93409	1.07813	0.280977	0.898044
Sox7	8.02226	2.08484	1.77472	1.17475	0.240097	0.873173
Tfpi	0.413383	2.08334	4.03124	0.516798	0.605297	NA
Lrp1	117.606	2.08182	0.6919	3.00885	0.00262241	0.0826757
Nr5a2	12.8061	2.08181	1.59288	1.30694	0.191232	0.825342
Fsd2	0.858834	2.07853	3.37715	0.615469	0.538245	NA
Ccr3	0.858795	2.07835	3.37718	0.61541	0.538284	NA
Snord64	0.859128	2.07798	2.78903	0.745053	0.45624	NA
Syt2	0.865706	2.07686	3.36916	0.616434	0.537608	NA
Gm1070	4.86576	2.07605	1.29989	1.5971	0.110244	0.679328
H2-M2	0.855297	2.07496	3.38117	0.613682	0.539426	NA
Pik3ap1	18.5362	2.07412	0.915118	2.26651	0.0234204	0.324478
Bmyc	1457.74	2.07378	0.826056	2.51046	0.0120574	0.223023
Gramd1b	2874.14	2.07327	0.443334	4.67655	2.91741e-06	0.000379718
Pde3b	2.50975	2.07184	2.78152	0.744859	0.456357	NA
Kcnj11	15.4231	2.06386	0.996532	2.07104	0.0383547	0.424835
Myo1a	76.5713	2.06246	1.56887	1.31461	0.18864	0.81892
1600010M07Rik	2.41297	2.06125	1.77058	1.16417	0.244356	NA
Adora2a	26.0364	2.05863	1.13339	1.81635	0.0693161	0.562079
Gpr162	1.59922	2.05808	2.39215	0.860345	0.389599	NA
Ugt2b35	116.368	2.05807	2.04263	1.00756	0.313667	0.917262
Nol4	9.62313	2.05684	1.29524	1.58801	0.112285	0.684272
2900092D14Rik	0.84348	2.05561	2.79978	0.734202	0.462826	NA
Pzp	1.62635	2.05551	3.07091	0.669348	0.503274	NA
Tbkbp1	183.445	2.0505	0.724026	2.83208	0.0046246	0.123558
Slc4a8	52.1499	2.04787	0.946993	2.1625	0.0305795	0.376817
Xkr9	88.7625	2.04597	0.721109	2.83726	0.00455029	0.122032
Fabp12	0.354023	2.04408	4.04004	0.505955	0.612888	NA
Gm28979	0.35281	2.04248	4.04013	0.505548	0.613174	NA
Slurp2	0.352799	2.04053	4.04014	0.505065	0.613514	NA
Mir5625	0.352793	2.04052	4.04014	0.50506	0.613517	NA
Dapl1	0.35261	2.03999	4.04016	0.504927	0.61361	NA
Sprr2k	0.352561	2.03984	4.04016	0.504891	0.613635	NA
Olfr631	1.60356	2.03976	2.09593	0.973202	0.330453	NA
Gm16833	0.352531	2.03976	4.04017	0.504869	0.613651	NA
Speer9-ps1	0.352468	2.03957	4.04017	0.504823	0.613683	NA
Gm15915	0.352412	2.03941	4.04018	0.504782	0.613712	NA
Lsmem1	0.352339	2.0392	4.04018	0.504729	0.613749	NA
Gm136	0.352325	2.03916	4.04018	0.504719	0.613756	NA
Krtap10-10	0.352324	2.03916	4.04018	0.504718	0.613757	NA
Ssu2	0.352324	2.03915	4.04018	0.504718	0.613757	NA
Glra4	0.352311	2.03912	4.04018	0.504709	0.613764	NA
Gm2109	0.352308	2.03911	4.04018	0.504707	0.613765	NA
Asb5	0.352294	2.03907	4.04019	0.504696	0.613772	NA
Gata1	0.35227	2.039	4.04019	0.504679	0.613785	NA
Htr5b	0.352263	2.03898	4.04019	0.504674	0.613788	NA
F630206G17Rik	0.352247	2.03893	4.04019	0.504662	0.613796	NA
Maob	0.352246	2.03893	4.04019	0.504661	0.613797	NA
4930545L23Rik	0.352244	2.03892	4.04019	0.504659	0.613798	NA
Diras1	0.352231	2.03889	4.04019	0.504651	0.613804	NA
Ppp4r4	0.352218	2.03885	4.04019	0.504641	0.613811	NA
Shisa9	0.352206	2.03881	4.04019	0.504632	0.613817	NA
St8sia3	0.352197	2.03879	4.04019	0.504626	0.613822	NA
Cmya5	0.352184	2.03875	4.0402	0.504616	0.613829	NA
Scarna3a	0.352004	2.03823	4.04021	0.504485	0.613921	NA
1110006O24Rik	82.3434	2.0381	0.729717	2.793	0.0052222	0.131991
Gm11545	864.71	2.03803	0.770742	2.64424	0.00818749	0.175307
Mir182	0.351598	2.03705	4.04024	0.504189	0.614129	NA
Hist1h2bn	3.23763	2.03261	1.8287	1.1115	0.266351	NA
Prss23	614.735	2.02911	0.518306	3.91489	9.04447e-05	0.00662914
2210407C18Rik	614.246	2.02626	2.02726	0.999507	NA	NA
Ralyl	1.36411	2.0257	3.03096	0.668337	0.503918	NA
Itga1	29.3816	2.02557	1.21148	1.67199	0.0945268	0.649033
Krt84	2.33735	2.02266	2.07771	0.973504	0.330303	NA
3200001D21Rik	1.62536	2.02093	2.917	0.692813	0.488427	NA
Smim1	11.1701	2.01866	2.3339	0.864927	0.387079	0.947173
Adgre5	8747.84	2.01658	0.347925	5.79603	6.79043e-09	2.24037e-06
Alpk3	1.53412	2.01452	2.32637	0.865953	0.386516	NA
Pebp4	2.24471	2.01238	1.86602	1.07843	0.280842	NA
Fry	46.5076	2.0122	0.98771	2.03724	0.0416263	0.446037
Pcdhb15	1.58177	2.01107	2.0322	0.989603	0.322368	NA
Ptgs2	11595.1	2.00944	0.795503	2.526	0.0115368	0.216225
St6gal1	964.867	2.00893	1.67461	1.19963	0.230281	0.861731
Alcam	1106.49	2.00888	0.71461	2.81116	0.00493637	0.128264
Btnl9	1.56817	2.00717	2.4448	0.820995	0.411649	NA
Gpr85	10.6872	2.00517	1.72869	1.15994	0.246074	0.876755
Casc1	1.53716	2.00403	2.033	0.985751	0.324255	NA
Tnnt2	1290.21	2.00317	0.456778	4.38543	1.15755e-05	0.00114043
1810065E05Rik	2.30193	2.00114	3.45438	0.579304	0.562384	NA
Fhl4	1.52163	2.00101	2.37987	0.840808	0.400455	NA
Rnu73b	0.858103	1.99791	2.79425	0.715005	0.474606	NA
Ncf4	9.95688	1.99756	1.4362	1.39086	0.164266	0.788285
Adamts5	0.340447	1.99752	4.04399	0.493949	0.621342	NA
Thsd7b	0.340446	1.99752	4.04399	0.493948	0.621343	NA
Sgip1	0.340446	1.99752	4.04399	0.493948	0.621343	NA
Bicc1	0.340446	1.99752	4.04399	0.493948	0.621343	NA
Corin	0.340445	1.99752	4.04399	0.493948	0.621343	NA
Chrnb3	0.340445	1.99752	4.04399	0.493948	0.621343	NA
Slc24a4	0.340443	1.99751	4.04399	0.493946	0.621344	NA
Pirb	0.340443	1.99751	4.04399	0.493946	0.621344	NA
Pcdhb10	0.340443	1.99751	4.04399	0.493946	0.621345	NA
2900052N01Rik	0.340442	1.99751	4.04399	0.493945	0.621345	NA
Rhox7a	0.340428	1.99747	4.04399	0.493934	0.621353	NA
Gng8	0.340426	1.99746	4.04399	0.493933	0.621354	NA
Tex29	0.340421	1.99744	4.04399	0.493929	0.621356	NA
Lce1j	0.340415	1.99743	4.04399	0.493925	0.621359	NA
Gm14393	0.340411	1.99741	4.04399	0.493921	0.621362	NA
0610043K17Rik	0.34041	1.99741	4.04399	0.493921	0.621362	NA
Akap2	1097.11	1.99668	1.09642	1.82109	0.0685931	0.560895
Gpr135	2.28448	1.99382	2.1206	0.940215	0.347108	NA
Rgs17	7.8004	1.99239	1.23062	1.61901	0.105444	0.671052
A330074K22Rik	14.5414	1.99046	1.14466	1.73891	0.0820503	0.608494
Olfr976	1.56001	1.98914	2.0781	0.957194	0.338469	NA
Vmn2r27	0.819378	1.98877	3.45558	0.575524	0.564937	NA
Tspan2	236.715	1.98731	0.327309	6.07167	1.26591e-09	4.98873e-07
Atp2b4	11.469	1.98478	1.41491	1.40276	0.16069	0.784513
1110017D15Rik	1.48013	1.98353	2.95568	0.671092	0.502162	NA
Kif9	166.078	1.97897	0.593717	3.33319	0.000858555	0.036468
Galnt6	237.139	1.97708	0.842345	2.34712	0.0189194	0.288207
Zfp36	2961.91	1.97362	0.430265	4.58699	4.4968e-06	0.000527241
Tshb	0.833624	1.97222	3.39974	0.580109	0.561841	NA
Pi15	31.4412	1.97151	0.847354	2.32666	0.0199832	0.295007
Cracr2a	5.29995	1.97146	1.31663	1.49736	0.134301	0.731944
Ckmt2	2.2595	1.97049	2.2919	0.859761	0.389921	NA
Ttll11	9.23793	1.96952	1.33417	1.47621	0.139888	0.747213
Morn3	2.94111	1.96926	1.72226	1.14342	0.252866	NA
Ceacam18	39.9957	1.96868	1.74539	1.12793	0.25935	0.883419
Muc4	278.326	1.96867	2.0315	0.969071	NA	NA
Tnf	828.489	1.96821	0.642208	3.06476	0.00217848	0.0722104
Mef2b	3.02072	1.96786	2.13967	0.919703	0.357728	NA
Ube2l6	356.856	1.96659	0.409704	4.80004	1.58636e-06	0.00022747
Col15a1	7.7206	1.96591	1.23138	1.59652	0.110374	0.679632
Prkcb	14.5288	1.96297	1.23869	1.58471	0.113033	0.687062
Olfr133	5.31744	1.96194	1.21243	1.61819	0.105621	0.671052
Dsg1b	3.85433	1.96192	1.69071	1.16041	0.24588	0.876755
Cxcl10	26.329	1.95944	1.50069	1.30569	0.191658	0.826207
Padi3	7.73575	1.95647	1.43125	1.36696	0.171637	0.796253
Pyy	1.3799	1.95593	3.88567	0.50337	0.614704	NA
Tmem131l	884.754	1.95445	0.37585	5.20008	1.99206e-07	3.92518e-05
Malrd1	171.62	1.9541	1.00643	1.94162	0.0521826	0.497523
Zbp1	19.5905	1.95293	1.56896	1.24473	0.21323	0.849834
Ofcc1	1.504	1.9503	3.81023	0.511859	0.60875	NA
Slc25a34	1.51001	1.9494	2.09885	0.928791	0.352997	NA
Gpr137b	3249.64	1.9452	0.535268	3.63408	0.000278979	0.0154604
Hspb1	178.99	1.9431	2.75871	0.704351	NA	NA
Chst11	79.886	1.94209	0.876334	2.21615	0.0266813	0.347565
Akap12	10.4888	1.94149	1.31424	1.47727	0.139604	0.746813
Clec2e	112.376	1.94004	1.92491	1.00786	0.313522	0.917262
Lratd2	3640.2	1.93873	0.688451	2.81608	0.00486143	0.127015
Mtag2	1.47704	1.93808	2.45605	0.789104	0.430051	NA
Ryr1	2.32379	1.93682	2.12588	0.911069	0.362259	NA
Renbp	2.26665	1.93408	2.86951	0.674011	0.500304	NA
Cdkn1a	14056.9	1.92899	0.344249	5.60346	2.10109e-08	5.96725e-06
Rai14	2276.76	1.92745	0.687775	2.80244	0.00507178	0.13035
Gem	98.3699	1.92431	0.588245	3.27127	0.00107064	0.043151
Phyhip	2.27348	1.92295	1.87909	1.02334	0.306148	NA
Ajm1	11.1067	1.92184	0.844191	2.27655	0.0228131	0.320763
Zfp827	1236.82	1.9201	0.697976	2.75096	0.00594211	0.143613
Tcte1	4.55952	1.91918	1.51373	1.26785	0.204853	0.844316
Cacna2d1	475.928	1.91873	0.379148	5.06063	4.17882e-07	7.69934e-05
Vdr	119.639	1.91839	0.905354	2.11894	0.0340951	0.396067
Stac	4.39695	1.91608	2.00249	0.95685	0.338643	0.925416
Ly6d	1110	1.91448	0.964971	1.98397	0.047259	0.472038
Pde1a	0.766969	1.91406	3.54922	0.53929	0.589687	NA
Shisa6	5.15312	1.91354	1.62809	1.17533	0.239863	0.872546
Ctrcos	1.48493	1.90885	2.10112	0.908489	0.36362	NA
Epp13	1.45467	1.90856	3.05892	0.623931	0.532673	NA
Zfp426	796.4	1.90842	0.581173	3.28373	0.00102442	0.0418833
Psg16	934.322	1.90204	0.387947	4.90284	9.446e-07	0.000150574
Odaph	135.105	1.89998	0.653192	2.90876	0.00362867	0.10421
Serpinc1	3.66501	1.89954	1.38195	1.37453	0.169277	0.795876
Fkbpl	419.333	1.89754	0.481938	3.9373	8.24027e-05	0.00618357
Mreg	34.2411	1.89452	1.06888	1.77244	0.0763219	0.585919
Il1b	2.91176	1.89445	1.65392	1.14543	0.252031	NA
Hs3st3a1	2.15348	1.89412	2.76489	0.685062	0.493305	NA
9230102K24Rik	0.767085	1.89347	3.98317	0.475367	0.634525	NA
Slc35f6	2900.42	1.89314	0.436671	4.3354	1.45495e-05	0.00139207
Fos	2120.98	1.89266	0.581597	3.25425	0.00113692	0.0447796
Hlx	49.9595	1.89092	1.01944	1.85485	0.0636175	0.543256
Ugt2b34	743.766	1.88963	1.98452	0.952181	NA	NA
4930483K19Rik	0.773245	1.88922	3.98328	0.474288	0.635295	NA
Ctnnb1	37208.6	1.88667	0.417185	4.52238	6.11476e-06	0.000676111
Rhpn2	8588.28	1.88349	0.767594	2.45376	0.0141371	0.24495
Mmp19	40.3712	1.87965	0.863336	2.1772	0.029466	0.369527
Rgs7	3.67055	1.87921	2.15437	0.87228	0.383055	0.945562
Snca	1.47079	1.87894	2.49521	0.753017	0.45144	NA
Gm5860	1.47071	1.87863	2.49524	0.752886	0.451519	NA
9330198I05Rik	1.4392	1.87831	2.59072	0.725015	0.468443	NA
Fli1	1.42741	1.87304	2.45138	0.764075	0.444822	NA
4930524B17Rik	3.6526	1.86922	1.71622	1.08915	0.276086	0.896775
Atp6v1a	5684.98	1.86796	0.504672	3.70134	0.000214461	0.0123681
Peli3	19.5097	1.86786	0.766626	2.43647	0.0148315	0.249307
1700051A21Rik	0.306275	1.86782	4.05664	0.460435	0.645204	NA
Apoc3	0.306275	1.86782	4.05664	0.460435	0.645204	NA
C1ql4	0.306275	1.86782	4.05664	0.460435	0.645204	NA
Cyp2d10	0.306275	1.86782	4.05664	0.460435	0.645204	NA
Dipk1c	0.306275	1.86782	4.05664	0.460435	0.645204	NA
Edn3	0.306275	1.86782	4.05664	0.460435	0.645204	NA
Efcab6	0.306275	1.86782	4.05664	0.460435	0.645204	NA
Ggt7	0.306275	1.86782	4.05664	0.460435	0.645204	NA
Gm26579	0.306275	1.86782	4.05664	0.460435	0.645204	NA
Hsd3b2	0.306275	1.86782	4.05664	0.460435	0.645204	NA
Med9os	0.306275	1.86782	4.05664	0.460435	0.645204	NA
Nhlh2	0.306275	1.86782	4.05664	0.460435	0.645204	NA
Pcdhga1	0.306275	1.86782	4.05664	0.460435	0.645204	NA
Pcdhgb2	0.306275	1.86782	4.05664	0.460435	0.645204	NA
Slc34a1	0.306275	1.86782	4.05664	0.460435	0.645204	NA
2022-09-12	0.306275	1.86782	4.05664	0.460435	0.645204	NA
1700013F07Rik	0.306275	1.86782	4.05664	0.460435	0.645204	NA
4930474M22Rik	0.306275	1.86782	4.05664	0.460435	0.645204	NA
Cyp2d12	0.306275	1.86782	4.05664	0.460435	0.645204	NA
Fgf20	0.306275	1.86782	4.05664	0.460435	0.645204	NA
Gm19276	0.306275	1.86782	4.05664	0.460435	0.645204	NA
Gm20743	0.306275	1.86782	4.05664	0.460435	0.645204	NA
Lmo2	0.306275	1.86782	4.05664	0.460435	0.645204	NA
M5C1000I18Rik	0.306275	1.86782	4.05664	0.460435	0.645204	NA
Ntn5	0.306275	1.86782	4.05664	0.460435	0.645204	NA
Olfr222	0.306275	1.86782	4.05664	0.460435	0.645204	NA
Pira2	0.306275	1.86782	4.05664	0.460435	0.645204	NA
Ptn	0.306275	1.86782	4.05664	0.460435	0.645204	NA
Rnf212	0.306275	1.86782	4.05664	0.460435	0.645204	NA
Smim18	0.306275	1.86782	4.05664	0.460435	0.645204	NA
Snord71	0.306275	1.86782	4.05664	0.460435	0.645204	NA
Ugt1a5	0.306275	1.86782	4.05664	0.460435	0.645204	NA
Ugt2a3	0.306275	1.86782	4.05664	0.460435	0.645204	NA
Vmn2r24	0.306275	1.86782	4.05664	0.460435	0.645204	NA
Zpbp2	0.306275	1.86782	4.05664	0.460435	0.645204	NA
Ppp1r42	0.699554	1.86757	2.97451	0.627859	0.530096	NA
Zfp37	181.523	1.8623	0.853005	2.18322	0.0290199	0.364986
Nectin1	804.302	1.86086	0.734442	2.53371	0.0112862	0.214635
Muc1	44.3222	1.85907	0.818511	2.27128	0.0231298	0.322024
Dlg2	1.40467	1.85403	3.00035	0.617937	0.536617	NA
Tarm1	2.4416	1.85123	2.76634	0.6692	0.503368	NA
Gpr142	6.29405	1.84712	1.86384	0.991027	0.321673	0.921189
Lmtk3	120.51	1.84466	0.835402	2.20811	0.0272366	0.350977
Nts	2.89361	1.84311	1.55247	1.18721	0.235145	NA
Tle3	1068.77	1.83743	0.935791	1.96351	0.0495875	0.485719
Slc14a2	1.532	1.83669	2.61063	0.703543	0.481717	NA
Selp	16.9271	1.83412	2.25332	0.813963	0.415666	0.958969
St8sia3os	0.76056	1.8339	3.98658	0.460018	0.645503	NA
Alms1-ps2	0.753368	1.83381	3.98658	0.459996	0.645519	NA
Upp2	14.9189	1.83269	0.734149	2.49634	0.0125482	0.227649
Lcp1	107.08	1.83255	0.66722	2.74654	0.0060228	0.14409
Chrdl2	0.752847	1.83166	3.98663	0.459449	0.645912	NA
Btbd17	81.8736	1.83042	1.37428	1.33191	0.182891	0.813444
Apobec2	2.0794	1.8288	2.30125	0.794697	0.42679	NA
Cpa4	894.675	1.82786	0.954552	1.91489	0.0555071	0.512743
4930488B22Rik	0.759058	1.82757	3.98674	0.458413	0.646656	NA
Tlr13	0.751746	1.82709	3.98675	0.45829	0.646744	NA
Gm11715	0.748299	1.82541	3.98679	0.457864	0.64705	NA
Snai2	5.70159	1.82491	1.30562	1.39773	0.162193	0.78668
Eea1	1928.18	1.82469	0.438499	4.16123	3.16542e-05	0.00277209
Sema6d	87.1458	1.82234	1.24005	1.46956	0.14168	0.749893
Uox	1.39693	1.82195	2.14166	0.850721	0.394925	NA
Uts2	125.405	1.82159	1.03148	1.766	0.0773958	0.590753
Cd82	5688.61	1.81941	0.37427	4.86123	1.16656e-06	0.000181868
2410004P03Rik	39.6401	1.81667	0.652217	2.78538	0.00534644	0.133539
Adam12	6.32966	1.81611	1.44753	1.25463	0.209613	0.848047
Hhipl2	0.754837	1.81111	3.98542	0.454435	0.649515	NA
Tcim	1219.85	1.80995	0.319799	5.65966	1.51671e-08	4.48284e-06
D130043K22Rik	2.07318	1.8099	2.01882	0.896512	0.36998	NA
Nxpe4	49.1871	1.80862	2.62545	0.688879	0.490899	0.971188
Olfr456	0.741089	1.80288	3.57875	0.503773	0.614421	NA
Bcas1os2	0.740887	1.802	3.57897	0.503497	0.614615	NA
Zbtb7c	42.3533	1.80187	1.34456	1.34012	0.180207	0.809151
Ifnz	1.44527	1.80073	3.84671	0.46812	0.639698	NA
Gm28590	13.2327	1.79533	0.986333	1.82021	0.0687273	0.560895
Olfr78	0.736638	1.7953	3.58459	0.500838	0.616485	NA
Igtp	74.877	1.79371	0.782423	2.2925	0.0218767	0.313499
Krt79	80.403	1.79329	1.11188	1.61284	0.10678	0.673111
Wnt5a	41.5661	1.79281	1.13433	1.5805	0.113993	0.689644
Fut8	2243.23	1.79205	0.447172	4.00753	6.13578e-05	0.00483602
Efcab8	2.76309	1.79016	1.48031	1.20931	0.226542	NA
Ptpn5	5.46941	1.78953	1.59388	1.12275	0.261543	0.885609
Mgam	903.21	1.78759	1.51776	1.17778	0.238883	0.871889
Dnajc12	18.2669	1.78578	1.24913	1.42962	0.152825	0.770038
Tmem236	97.8204	1.78466	1.42788	1.24987	0.211348	0.848443
Igf1	0.752104	1.78382	3.56523	0.500338	0.616837	NA
Fgd3	3309.39	1.78226	0.670195	2.65932	0.00782976	0.170894
Lncpint	3.22505	1.78212	1.76742	1.00832	0.313302	NA
BC106179	19.8319	1.78014	1.02602	1.73501	0.0827397	0.610733
Mir2861	2.16453	1.77913	2.26554	0.785301	0.432277	NA
Slc26a11	278.881	1.77903	0.440029	4.04298	5.27757e-05	0.00425414
Pcdhgb8	2.01481	1.77867	2.73358	0.650675	0.515256	NA
Tgfb1	3553.46	1.77855	0.510496	3.48396	0.000494057	0.0235207
Mir6935	5.7216	1.77752	1.19942	1.48198	0.138345	0.743255
Hist1h4h	13.9244	1.77679	0.967404	1.83666	0.0662601	0.552485
Enpp3	4.7577	1.77471	2.00424	0.885478	0.375899	0.94224
Vash2	28.9247	1.77235	0.965604	1.83548	0.0664339	0.553109
Cngb3	0.727688	1.77034	3.59268	0.492763	0.62218	NA
Gpc6	0.734845	1.7695	3.58234	0.49395	0.621341	NA
Frmpd3	0.724547	1.76913	3.59723	0.491803	0.622859	NA
Angpt4	0.734627	1.76908	3.58257	0.493803	0.621445	NA
Snora15	0.728606	1.76524	3.59313	0.491283	0.623226	NA
Gm12886	0.723566	1.76486	3.5983	0.490469	0.623802	NA
Padi1	40.2356	1.76324	1.44988	1.21613	0.223936	0.858172
Slc12a4	880.453	1.76204	0.742838	2.37204	0.0176903	0.276401
1700084D21Rik	5.42641	1.76082	1.61233	1.0921	0.274791	0.896775
Arih1	5262.25	1.76065	0.619682	2.84121	0.00449426	0.120987
Arnt2	115.58	1.76011	0.728623	2.41566	0.0157066	0.257308
Scin	15.8474	1.75654	0.840854	2.08899	0.0367083	0.417292
Gm20745	1.33787	1.75642	2.1446	0.818996	0.412788	NA
Gml2	37.8736	1.756	0.764503	2.29691	0.0216237	0.311668
D630003M21Rik	309.432	1.75371	0.922951	1.90012	0.0574179	0.519177
Cxcl11	16.8966	1.7535	1.38832	1.26304	0.206575	0.846223
Ces1e	2.70452	1.75341	2.21987	0.789871	0.429603	NA
Spint3	1.40997	1.75234	3.07783	0.569342	0.569124	NA
Otud1	512.015	1.751	0.848512	2.06361	0.039055	0.428849
Fmo2	8.14343	1.74676	1.43648	1.216	0.223985	0.858172
Kif5c	567.529	1.74671	0.968299	1.80389	0.0712483	0.566592
Aplp1	1165.13	1.74552	0.54662	3.1933	0.00140659	0.0527916
Klrb1f	0.716199	1.74551	3.9913	0.437329	0.661873	NA
4930467D21Rik	0.716111	1.74511	3.99131	0.437229	0.661945	NA
Syn1	0.716105	1.74509	3.99131	0.437222	0.66195	NA
Gm7827	19.1554	1.74496	0.758254	2.30128	0.0213756	0.310077
Cd160	3.40706	1.74483	1.51503	1.15168	0.249452	0.877837
Slc4a10	0.723087	1.74406	3.99134	0.436961	0.662139	NA
Pax7	0.723047	1.74387	3.99134	0.436914	0.662173	NA
Gm5796	0.722764	1.74258	3.99138	0.436585	0.662412	NA
Cd209e	0.722757	1.74254	3.99138	0.436577	0.662418	NA
A630010A05Rik	0.711816	1.7395	3.99146	0.435806	0.662977	NA
Itga7	16.0785	1.73912	0.842326	2.06466	0.0389554	0.428628
Gba2	466.693	1.73877	0.473444	3.6726	0.000240095	0.0136249
Ctsk	3.33451	1.73671	1.58134	1.09826	0.272092	0.894353
D5Ertd615e	60.218	1.73614	0.540161	3.21412	0.00130843	0.0500342
Gsg1	3.45662	1.73295	1.50865	1.14868	0.250689	0.87837
Gm12915	77.6667	1.72851	1.34274	1.2873	0.197991	0.83663
1700001J03Rik	0.707556	1.7274	3.61395	0.47798	0.632664	NA
Itga5	285.121	1.7265	0.855097	2.01907	0.0434795	0.453895
Mak	2.68785	1.72454	1.74938	0.985804	0.324229	NA
Anxa10	210.947	1.72297	0.901503	1.91121	0.0559771	0.514344
Bfsp2	0.706306	1.72148	3.61536	0.476157	0.633963	NA
Serpina1a	0.706204	1.721	3.61548	0.476008	0.634069	NA
Snord93	0.710972	1.71886	3.61201	0.475873	0.634165	NA
Mcub	56.9977	1.71872	0.961487	1.78757	0.0738457	0.577854
Gfi1b	1.98123	1.71709	2.39795	0.716067	0.47395	NA
Dnah9	0.712572	1.71681	3.60555	0.476158	0.633962	NA
Gm21119	0.702521	1.7164	3.62087	0.47403	0.635479	NA
Gm30332	0.702542	1.71638	3.62085	0.474027	0.635481	NA
D7Ertd143e	0.702558	1.71636	3.62083	0.474025	0.635482	NA
Slc4a5	1.30384	1.71635	2.21065	0.7764	0.437513	NA
Trim38	0.70274	1.71619	3.62064	0.474003	0.635498	NA
Ppara	11.2861	1.70982	0.936489	1.82578	0.0678841	0.558312
Kif16bos	1.37602	1.70834	3.01529	0.566558	0.571015	NA
Hoxb9	1.2973	1.70661	3.91411	0.436015	0.662826	NA
Pcdhb14	1.289	1.70619	3.04026	0.561198	0.574662	NA
Apbb1ip	1.99874	1.70407	1.91561	0.889573	0.373695	NA
4930483J18Rik	3.93102	1.69901	1.71089	0.993057	0.320682	0.92095
Mir23a	0.73371	1.69761	3.58734	0.473223	0.636054	NA
Tmem30b	1367.18	1.69482	2.52577	0.671009	NA	NA
Stab1	18.4403	1.69196	0.806206	2.09867	0.0358456	0.411442
Zim1	0.700818	1.68833	2.97311	0.567866	0.570126	NA
Kcne2	0.700869	1.68824	2.97308	0.567842	0.570142	NA
Gm5886	0.701077	1.688	2.97298	0.567779	0.570185	NA
Ccdc170	2.62291	1.68785	1.50509	1.12143	0.262106	NA
Fndc7	0.690534	1.6877	2.98411	0.565563	0.571691	NA
Iigp1	0.690538	1.68725	2.98412	0.565412	0.571794	NA
Cd200	2.591	1.68709	2.63578	0.640074	0.522125	NA
Crlf1	17.5927	1.68694	0.811745	2.07817	0.0376936	0.4223
Psg26	3.90644	1.68561	1.99489	0.844965	0.39813	0.953961
Tmem202	19.1219	1.68511	0.692833	2.43221	0.0150071	0.250773
Kcna7	20.7998	1.68465	0.89656	1.87901	0.0602427	0.529859
Gm16982	1.95993	1.68444	2.92995	0.574905	0.565356	NA
Cnpy1	1.38536	1.68429	2.1483	0.784014	0.433032	NA
Ms4a4a	0.690571	1.68428	2.98415	0.56441	0.572475	NA
Impg2	19.7115	1.68423	1.10778	1.52037	0.128417	0.71868
Nr0b2	6.78788	1.68422	2.11712	0.795527	0.426307	0.960519
Ptprm	0.700521	1.68131	2.97332	0.565464	0.571758	NA
Gm10814	7.28135	1.67953	1.11857	1.5015	0.133226	0.729852
Pax6	0.677739	1.67001	3.64783	0.45781	0.647089	NA
Tlr1	9.05636	1.66535	1.11898	1.48828	0.136677	0.737838
Col14a1	3.83001	1.66522	2.64562	0.629424	0.529071	0.97707
Dusp5	4867.93	1.66389	0.76613	2.17181	0.0298698	0.372489
Flvcr1	384.36	1.66311	0.493477	3.37019	0.000751159	0.032891
Arl5c	0.68186	1.66248	3.64328	0.456315	0.648163	NA
9630001P10Rik	0.681857	1.66213	3.64329	0.456217	0.648234	NA
Frmd5	0.713785	1.66125	3.60501	0.460817	0.64493	NA
Lamp2	7103.72	1.66108	0.288647	5.75469	8.68e-09	2.67702e-06
Scarf2	0.688953	1.66085	3.632	0.457282	0.647468	NA
Gm11520	5.85068	1.66048	1.1278	1.47231	0.140936	0.748966
Crct1	2978.34	1.66022	0.595863	2.78625	0.00533222	0.133539
BB123696	0.678484	1.65878	3.64859	0.454637	0.649371	NA
Lrrc10b	0.678445	1.65842	3.64864	0.454532	0.649446	NA
C1qb	0.678064	1.65492	3.64912	0.453511	0.650181	NA
Csta2	0.688123	1.65363	3.63299	0.455171	0.648986	NA
Ablim2	21.4326	1.65257	0.676833	2.44162	0.0146214	0.248944
Bhlhe41	16.3859	1.65211	1.22053	1.3536	0.175866	0.802586
Adarb1	52.0627	1.65196	0.827518	1.99629	0.0459026	0.46542
Loxl4	12020.2	1.64722	0.661791	2.48903	0.0128092	0.231201
Adssl1	390.635	1.64537	0.506383	3.24926	0.00115705	0.0450962
Ms4a18	37.3974	1.64498	3.73151	0.440834	0.659333	0.989347
Nod1	65.4398	1.64409	0.637201	2.58017	0.00987509	0.199286
Plin5	1.27561	1.64369	2.62087	0.627156	0.530557	NA
Phospho1	123.909	1.64303	0.878763	1.86971	0.0615242	0.534831
Nos1ap	65.0081	1.64298	0.655248	2.50742	0.0121617	0.224367
Prkab2	120.421	1.64288	0.437309	3.75678	0.000172111	0.0106626
Nptx1	81.9005	1.64261	0.71179	2.30772	0.0210147	0.305919
Nxph4	1.90696	1.64152	2.28185	0.71938	0.471907	NA
Trem1	1.29658	1.6405	2.64131	0.621092	0.534539	NA
Dtx1	6.9614	1.63945	2.32041	0.706532	0.479858	0.969813
Fndc3b	4394.1	1.63886	0.663062	2.47166	0.0134489	0.239097
Flt1	94.5057	1.63666	1.07532	1.52202	0.128003	0.718162
Gja1	35.6876	1.6364	1.74675	0.936825	NA	NA
Plaur	16668.1	1.63458	0.578525	2.82542	0.00472185	0.125086
Mir200a	0.678893	1.63413	3.64699	0.448076	0.654098	NA
H2-M10.2	1.25387	1.63409	3.15397	0.518106	0.604384	NA
Ifnk	1.32006	1.63329	3.90669	0.418076	0.675892	NA
Arap3	10.991	1.63328	0.968257	1.68682	0.0916378	0.640742
Lonrf3	220.585	1.63245	0.585993	2.78579	0.0053397	0.133539
Slco3a1	7.26035	1.6267	1.84581	0.881294	0.378159	0.944777
Fbln2	68.2868	1.62275	0.619716	2.61854	0.00883073	0.185328
Rprd1a	597.61	1.62251	0.377506	4.29798	1.72364e-05	0.00163022
Arhgef38	14.427	1.62128	1.22053	1.32833	0.184068	0.81447
Sox5	29.5192	1.62017	1.18795	1.36383	0.172621	0.797635
Dlk2	3.25512	1.61941	3.2845	0.493045	0.621981	NA
Tlr6	7.124	1.61926	1.30446	1.24133	0.214485	0.85143
Bcl6	855.058	1.61865	0.258157	6.27	3.61054e-10	1.50655e-07
Camk2n1	382.476	1.61183	1.14614	1.40631	NA	NA
Ghrh	1.29138	1.61023	2.64326	0.609185	0.542402	NA
Hist2h2aa1	643.178	1.60699	0.520925	3.08488	0.00203637	0.069447
Efhc2	0.659394	1.60637	3.67015	0.437684	0.661615	NA
Bmx	0.659394	1.60618	3.67015	0.437633	0.661652	NA
Ccdc71l	701.542	1.60535	0.413472	3.88262	0.000103336	0.00729369
Cped1	0.666532	1.6049	3.65824	0.438709	0.660872	NA
1300017J02Rik	0.666441	1.6048	3.65836	0.438668	0.660902	NA
1500009C09Rik	0.666355	1.60471	3.65846	0.43863	0.66093	NA
Ifi213	3.09436	1.60425	1.58943	1.00933	0.312818	NA
Rassf2	0.656213	1.60407	3.67545	0.436428	0.662526	NA
Dnaaf1	0.656114	1.60347	3.67558	0.436249	0.662656	NA
Gm13889	0.655784	1.60149	3.67601	0.435659	0.663084	NA
Lrrc25	0.655775	1.60143	3.67603	0.435642	0.663096	NA
Hivep3	1.90475	1.60129	1.87855	0.852407	0.393988	NA
Dnajb7	2.56166	1.59937	2.18429	0.732213	0.464039	NA
Mdga1	7.49126	1.59884	0.991566	1.61244	0.106866	0.673111
Gm14461	5.0235	1.59835	1.1671	1.36951	0.170839	0.795876
Clcn1	5.49418	1.59814	1.61909	0.987057	0.323615	0.921667
Rem2	422.147	1.59798	0.430376	3.713	0.00020482	0.0121074
Plppr2	276.392	1.59699	0.42065	3.79647	0.000146769	0.00935016
Sox15	1.26367	1.59554	2.6478	0.602591	0.546781	NA
Pth2r	1.24675	1.59517	2.58646	0.616741	0.537406	NA
Il13ra1	1066.5	1.59487	0.289697	5.5053	3.68536e-08	9.86494e-06
Pkd1l3	24.295	1.59304	0.761662	2.09154	0.0364799	0.416029
Themis	2.62841	1.59248	1.59126	1.00077	0.316939	NA
B230311B06Rik	1.30108	1.5913	2.62375	0.606496	0.544186	NA
Mfsd4b1	1.89232	1.59046	1.87829	0.846763	0.397127	NA
Gm33354	6.77102	1.58941	1.43482	1.10774	0.267973	0.889929
Sgpl1	4028.13	1.58796	0.459666	3.4546	0.000551104	0.0258037
Slc41a2	4.35739	1.58673	1.24828	1.27114	0.203679	0.842447
Mir1956	0.71405	1.58295	3.60436	0.439178	0.660533	NA
Skp1a	8092	1.58096	0.536725	2.94557	0.0032236	0.098209
Ryr2	1.23099	1.58033	2.20735	0.715943	0.474027	NA
Gm38416	5.58372	1.57904	1.17484	1.34405	0.178933	0.806859
Hist1h3a	3.0723	1.57872	1.75055	0.901841	0.367141	NA
St3gal5	3.74321	1.57864	1.45521	1.08482	0.278002	0.897197
Dnaic2	1.85145	1.57791	1.70763	0.924038	0.355467	NA
Clec4a1	0.647794	1.57686	3.68483	0.427932	0.668701	NA
A730006G06Rik	0.647777	1.57671	3.68485	0.427889	0.668732	NA
Numbl	523.135	1.57565	0.56673	2.78025	0.00543168	0.134484
Lrfn5	0.654855	1.57533	3.67271	0.428929	0.667975	NA
Fst	230.788	1.5752	0.674963	2.33376	0.0196082	0.293114
Gm14634	1.8872	1.57452	2.30475	0.683163	0.494504	NA
4930506A18Rik	0.654727	1.57291	3.67288	0.428252	0.668468	NA
Gm32511	0.644406	1.57268	3.69056	0.426137	0.670008	NA
2022-09-14	0.644349	1.5719	3.69063	0.425917	0.670169	NA
Spata46	0.654656	1.57151	3.67297	0.427859	0.668754	NA
Il7	8.08658	1.57112	1.20428	1.30461	0.192026	0.826539
6430548M08Rik	383.8	1.56664	0.44191	3.54515	0.000392387	0.0200967
Hist1h4a	7.36687	1.56574	1.21603	1.28758	0.197892	0.83663
Il9	1.2127	1.56294	2.59303	0.602749	0.546676	NA
Gprin1	305.626	1.5622	0.94112	1.65994	0.0969261	0.652772
9930014A18Rik	149.645	1.5622	0.721192	2.16614	0.0303007	0.374783
Chga	1.27331	1.56196	3.14983	0.495885	0.619975	NA
Leap2	3.0916	1.56153	2.06953	0.754535	0.450528	NA
Hacd3	1768.86	1.5611	0.344164	4.53592	5.73529e-06	0.000650933
Il18bp	29.9869	1.56098	0.567996	2.74822	0.00599196	0.14409
Prtg	1.23818	1.55941	2.20643	0.706755	0.479719	NA
Mmel1	2.41807	1.55855	2.15374	0.72365	0.469281	NA
Gm36908	14.0991	1.55698	1.17649	1.32341	0.1857	0.8164
Cdh5	4.32636	1.55594	1.37	1.13572	0.256074	0.882399
Irgm2	119.948	1.55557	0.6672	2.3315	0.0197272	0.293672
Gml	46.9368	1.55509	0.867514	1.79259	0.073039	0.574845
2022-09-04	8.75677	1.54997	1.09655	1.41349	0.157512	0.778884
Rbm38	1541.72	1.5494	0.506247	3.06056	0.0022092	0.0730188
Prss50	1.81402	1.54828	1.97408	0.784303	0.432862	NA
Rnf24	553.039	1.54727	0.469358	3.29657	0.000978742	0.0403646
Gm17769	1.19412	1.54607	2.54762	0.606866	0.54394	NA
Dnajb9	1089.57	1.54606	0.4749	3.25554	0.00113176	0.0447494
Rgs6	1.26056	1.54454	2.58516	0.597466	0.550197	NA
Stk32b	3.66036	1.54305	1.71174	0.901447	0.367351	0.938674
Bace2	1245.18	1.54293	0.696636	2.21483	0.0267719	0.347565
Grn	4429.71	1.5429	0.391829	3.93767	8.2276e-05	0.00618357
Kiss1	2.98133	1.54176	2.02524	0.761275	0.446493	NA
Klb	3.01503	1.53979	2.32316	0.662799	0.50746	NA
Fa2h	30.589	1.53949	0.973009	1.5822	0.113605	0.688178
9230019H11Rik	2.42333	1.53936	1.53512	1.00276	0.315977	NA
Pwp1	1455.06	1.53848	0.411263	3.74085	0.000183397	0.0111191
Srpx2	1.26388	1.53816	3.15439	0.487627	0.625814	NA
Tmem120b	264.656	1.53765	0.528461	2.90967	0.0036181	0.104118
Tc2n	819.464	1.53733	0.59739	2.57341	0.0100702	0.201507
Thnsl2	4.36528	1.53725	1.56736	0.980786	0.326698	0.922714
Popdc2	3.84797	1.53582	1.52381	1.00788	0.313513	0.917262
Csrnp1	547.468	1.53551	0.482707	3.18103	0.00146751	0.0545014
Gpsm1	659.41	1.53474	0.528438	2.90429	0.00368089	0.105072
Plekho2	164.894	1.5335	0.584632	2.62301	0.00871559	0.183182
1700048M11Rik	2.44933	1.53321	1.5381	0.996819	0.318852	NA
Cdh16	166.489	1.5327	1.12949	1.35698	0.174788	0.800941
2900093K20Rik	10.3302	1.53172	0.857152	1.78699	0.0739393	0.577948
Hmga2-ps1	79.3717	1.52892	1.23986	1.23314	0.217524	0.85316
Ccn6	1.22048	1.52511	2.59233	0.588316	0.55632	NA
D5Ertd605e	16.3472	1.52496	0.706524	2.1584	0.030897	0.378856
Col8a2	3.01213	1.5238	1.56474	0.973837	0.330137	NA
Pik3c2g	43.2198	1.52361	0.941205	1.61878	0.105494	0.671052
Bend7	34.2783	1.52264	1.08492	1.40345	0.160482	0.78407
Npr3	1.21909	1.52121	2.59276	0.586713	0.557396	NA
Alkbh3os1	2.41664	1.51898	1.73659	0.874692	0.381742	NA
Gm15663	130.047	1.51858	0.730944	2.07756	0.0377498	0.4223
Spata13	638.334	1.51559	0.442838	3.42246	0.000620579	0.0281283
Acvr1	1402.69	1.51396	0.52581	2.87929	0.0039857	0.11044
Xaf1	246.213	1.51342	0.884426	1.71119	0.0870462	0.624829
Insr	1781.56	1.51284	0.557806	2.71213	0.0066853	0.155482
Dlg4	1.23637	1.51207	2.59015	0.583775	0.559372	NA
Clrn3	341.245	1.50993	0.918951	1.6431	0.100363	0.660413
Diras2	4.24797	1.50457	1.51149	0.995417	0.319534	0.920335
Ptk2	2933.31	1.50197	0.560637	2.67905	0.00738324	0.165361
Ephx2	1386.69	1.50182	0.304183	4.93723	7.92384e-07	0.000132669
1700012D14Rik	2.92899	1.50099	2.07002	0.725106	0.468387	NA
Jam2	273.655	1.50039	3.4622	0.433362	NA	NA
3110015C05Rik	1.84503	1.50028	2.79831	0.536138	0.591863	NA
Shf	505.536	1.4966	0.754051	1.98475	0.0471727	0.472038
1700109H08Rik	6.0251	1.4955	1.39636	1.071	0.284167	0.902176
2210010C04Rik	2.45087	1.49376	2.09078	0.714452	0.474948	NA
Asb4	1.74118	1.49132	2.42771	0.614293	0.539022	NA
Abhd18	32.0431	1.48997	0.572474	2.60268	0.0092497	0.191363
Ccng2	1359.58	1.4888	0.45373	3.28125	0.00103348	0.0421321
Hist1h1e	10.532	1.48649	0.960412	1.54776	0.12168	0.706329
Msi1	4.63463	1.48564	1.94802	0.762642	0.445677	0.963257
Tnfrsf1b	1174.91	1.48562	0.469741	3.16263	0.00156352	0.0567304
Slc9a2	2239.44	1.48479	0.465346	3.19071	0.00141922	0.0531252
Vaultrc5	1.16875	1.48478	2.60418	0.570153	0.568574	NA
B930018H19Rik	4.09496	1.48407	1.65195	0.898378	0.368984	0.940016
Gm9871	1.16584	1.48316	3.126	0.47446	0.635172	NA
Acnat2	0.613733	1.48307	4.00795	0.370032	0.711359	NA
Ace3	0.613667	1.48268	4.00796	0.369933	0.711432	NA
C730027H18Rik	0.613661	1.48264	4.00796	0.369923	0.71144	NA
Mirlet7e	0.636174	1.48234	3.70155	0.400464	0.688815	NA
Vnn3	2.91537	1.48174	2.31146	0.641038	0.521498	NA
Pappa2	0.620662	1.4814	4.00801	0.369611	0.711672	NA
Cntn4	0.610242	1.48043	4.00804	0.369364	0.711857	NA
Spry4	335.724	1.47995	0.330933	4.47205	7.74738e-06	0.000832667
Cass4	1.18004	1.47978	2.60136	0.568848	0.569459	NA
Ascc3	3571.91	1.47965	0.517114	2.86136	0.00421822	0.115752
Lta	11.7588	1.47868	0.958995	1.5419	0.123097	0.708758
Abi3bp	2.38987	1.47837	1.53544	0.962828	0.335634	NA
Dnm1	111.22	1.47469	0.690825	2.13469	0.0327867	0.389895
Chic2	1834.65	1.47325	0.33955	4.33883	1.43243e-05	0.00138244
Fmnl3	221.535	1.47224	0.535769	2.7479	0.00599784	0.14409
Gm32810	1.80124	1.47093	2.00518	0.733565	0.463214	NA
Thsd1	7.63301	1.4708	1.35609	1.08459	0.278104	0.897197
Ncbp1	3615.73	1.46992	0.378783	3.88065	0.000104178	0.00731667
Ctns	505.408	1.46946	0.501565	2.92975	0.00339236	0.100896
Naaladl1	22.7634	1.46892	0.764229	1.92209	0.0545948	0.50903
Gal	1.82495	1.46854	2.42418	0.605789	0.544655	NA
Tubb4a	145.634	1.46764	0.919029	1.59695	0.110277	0.679328
Nr3c2	133.163	1.46661	0.606655	2.41754	0.015626	0.256879
Cfap54	2.2925	1.46661	2.26292	0.648102	0.516919	NA
Fxyd5	1515.01	1.46636	0.456137	3.21473	0.00130566	0.0500342
Rhov	26.6887	1.46587	0.94372	1.55329	0.120353	0.702654
Tnfsf15	37.0453	1.46553	0.706162	2.07534	0.0379549	0.4223
Wnt9a	26.2078	1.46413	0.769984	1.90151	0.0572355	0.518709
Cpeb2	775.121	1.46396	0.585036	2.50235	0.0123373	0.225236
Hcn3	34.2646	1.45799	0.646396	2.25557	0.0240976	0.329357
Mro	5.38898	1.4568	1.39331	1.04556	0.295762	0.909357
Slc6a7	4.03875	1.45497	2.23113	0.652121	0.514323	0.975887
Inhbb	4.03134	1.45425	2.08056	0.698971	0.48457	0.970252
Trim46	96.3707	1.45062	0.49782	2.91395	0.00356887	0.104022
Tmtc2	1008.56	1.45035	0.669413	2.16659	0.0302658	0.374783
1700124L16Rik	3.45817	1.45002	1.71755	0.84424	0.398535	0.954082
Atp6ap2	1173.52	1.44828	0.42643	3.3963	0.000683043	0.0303772
Gm7694	248.268	1.44516	0.529614	2.72871	0.00635829	0.150593
Ccn3	2.37086	1.44443	2.0067	0.719802	0.471647	NA
Tmem63c	28.801	1.44417	1.17787	1.22609	0.220165	0.85316
Cyp4b1	25.6552	1.44387	0.819479	1.76193	0.0780807	0.593958
Hist1h1d	12.0463	1.44381	1.01591	1.4212	0.155259	0.774929
Zfp618	20.1998	1.4432	0.77631	1.85905	0.0630197	0.541548
Adm	344.913	1.44116	1.19533	1.20566	0.227949	0.859426
Tex13b	1.19062	1.43996	3.11879	0.461706	0.644292	NA
Vwce	16.8698	1.43952	0.870277	1.65409	0.098109	0.654383
Copz2	14.1753	1.43823	1.28258	1.12136	0.262135	0.8863
Stk17b	552.227	1.43538	0.374416	3.83367	0.000126247	0.00833053
Rps6kc1	601.342	1.43445	0.389124	3.68636	0.000227487	0.0130135
Epha4	1151.03	1.43217	0.705054	2.03129	0.0422253	0.447435
Pcdhb16	42.6904	1.43042	1.04512	1.36867	0.171102	0.795876
Ncf1	9.11339	1.43031	1.02154	1.40015	0.161468	0.785559
Gm7932	5.10474	1.43015	1.91802	0.745639	0.455886	0.966617
Fn1	29550.4	1.42838	0.769806	1.85551	0.0635237	0.543256
Mark1	1.7205	1.42536	1.79991	0.791908	0.428415	NA
Bri3bp	2356.7	1.42416	0.315116	4.5195	6.19865e-06	0.000676464
Sertad3	344.666	1.4224	0.334801	4.2485	2.15205e-05	0.00195479
Rbpms2	8.1339	1.42109	1.2631	1.12508	0.260554	0.884975
Tmem165	2682.85	1.41984	0.362728	3.91434	9.06501e-05	0.00662914
Lhx9	2.36359	1.41767	1.90436	0.744435	0.456613	NA
Tpp1	3796.39	1.41541	0.428084	3.30638	0.000945109	0.03953
Gpr137b-ps	2062.32	1.41271	0.618148	2.2854	0.0222896	0.317174
Slc6a8	3176.59	1.40993	0.481075	2.9308	0.00338094	0.100896
Pdzd9	2.14996	1.40841	1.67245	0.842125	0.399718	NA
Il2rg	1.16214	1.40561	2.60759	0.539046	0.589855	NA
Tmem50b	2389.12	1.40509	0.581198	2.41758	0.0156243	0.256879
E130102H24Rik	6.73881	1.40395	1.12408	1.24898	0.211674	0.848549
Ctla2b	504.235	1.40309	0.358635	3.9123	9.14205e-05	0.0066512
Mxd1	1028.65	1.4	0.35568	3.93611	8.28137e-05	0.00618357
Smad6	90.6942	1.39901	1.39144	1.00544	0.314685	0.918746
Tnfrsf11b	1225.97	1.39748	0.83855	1.66655	0.0956044	0.65146
Pcp2	1.16387	1.39743	2.60633	0.536167	0.591843	NA
Arid3a	167.639	1.39564	0.557632	2.5028	0.0123214	0.225236
Cd44	16456.9	1.39559	0.457264	3.05203	0.00227296	0.0741298
Mrc1	184.822	1.39489	0.426089	3.27371	0.00106145	0.0430249
Epha10	0.979036	1.39457	2.79491	0.498967	0.617802	NA
Hopx	1132.16	1.39287	0.749897	1.85742	0.063252	0.542865
Abca5	89.8204	1.39093	1.06017	1.31199	0.189523	0.820746
Il33	3485.36	1.38932	0.758014	1.83285	0.0668254	0.554324
A1cf	6.98792	1.38903	2.97475	0.466941	0.640542	0.988875
Slc35f3	1.12671	1.38726	2.68032	0.517571	0.604757	NA
Cyp26b1	119.518	1.38259	2.24361	0.616235	NA	NA
Igsf8	1849.09	1.38242	0.487475	2.83588	0.00457	0.122329
Gm10658	12.2647	1.38237	0.940993	1.46906	0.141817	0.749893
Spag8	1.64205	1.37935	2.36114	0.58419	0.559093	NA
Etl4	2710.09	1.37823	0.348091	3.95941	7.51355e-05	0.00576188
Dact1	2.76932	1.37798	1.56151	0.882469	0.377523	NA
Bpifc	1.11167	1.37628	2.6844	0.512697	0.608163	NA
Chrna4	2.76428	1.37623	2.32359	0.592284	0.55366	NA
Bcl2l15	177.993	1.37509	0.706305	1.94688	0.0515493	0.493808
1110020A21Rik	12.6575	1.37234	0.951079	1.44293	0.149041	0.763996
Perp	17695.1	1.3722	0.671858	2.0424	0.0411116	0.44173
Slc35g2	259.013	1.37053	0.625845	2.18989	0.0285323	0.36174
1700110K17Rik	53.0341	1.37029	0.803231	1.70597	0.0880143	0.626472
Ggt1	2.21105	1.36899	3.52155	0.388747	0.697463	NA
Shisa2	61.1993	1.35714	1.19717	1.13363	0.256951	0.882399
Fosl1	5200.48	1.35633	0.637745	2.12675	0.0334405	0.393058
Pla2g7	3.81699	1.35316	2.52755	0.535365	0.592397	0.986376
Ndfip2	3158.41	1.3509	0.406368	3.32434	0.000886287	0.0375336
Fam124a	4.36064	1.35048	1.6672	0.810028	0.417924	0.960325
4930428G15Rik	1.62034	1.35007	2.39225	0.56435	0.572516	NA
Hmgcs2	9.87767	1.34915	1.4357	0.939716	0.347363	0.92693
Dnase1l1	364.991	1.34915	0.377596	3.573	0.000352916	0.0184074
Sorcs1	2.77448	1.34811	1.4475	0.931334	0.351681	NA
Mir7-1	2.79481	1.34784	1.87491	0.718883	0.472213	NA
Depp1	631.028	1.34782	0.54023	2.49491	0.012599	0.228278
Fkbp14	60.0518	1.34652	0.495331	2.71841	0.00655958	0.153566
Tmprss11e	14.57	1.34614	1.27406	1.05658	0.290706	0.90558
AI197445	3.75014	1.34387	1.26384	1.06332	0.287637	0.903877
Ifit1bl1	41.8797	1.3425	1.5125	0.887598	0.374757	0.942049
Acsbg1	509.575	1.34211	0.524385	2.5594	0.0104852	0.206242
Tenm1	3.25001	1.34163	1.73772	0.772061	0.440078	NA
Csf2rb2	4.41684	1.34104	1.44261	0.929591	0.352583	0.930963
Gm33104	12.6365	1.34088	0.868428	1.54403	0.122581	0.708338
Gabrp	711.87	1.34061	2.73222	0.490668	0.623661	0.987041
Crisp1	1.10933	1.33996	3.31308	0.404444	0.685886	NA
Oasl1	1990.03	1.33912	0.474022	2.82501	0.00472792	0.125086
Gabre	17.1646	1.33823	1.07808	1.24131	0.214493	0.85143
Npw	3.24461	1.33775	1.56029	0.857371	0.39124	NA
Slit2	31.6848	1.33646	1.00358	1.33169	0.182963	0.813444
Nck2	1689.68	1.33529	0.416984	3.20225	0.00136357	0.0515867
C130080G10Rik	1.6436	1.33517	2.36245	0.565164	0.571962	NA
Ppfia4	1.07476	1.33511	3.21984	0.414652	0.678397	NA
Hist1h1c	490.973	1.33412	0.432379	3.08553	0.00203192	0.069447
Trim36	28.6946	1.33327	0.743636	1.79291	0.0729875	0.574845
2900052L18Rik	99.0369	1.33106	0.592768	2.24549	0.0247366	0.335184
Gm1123	3.83601	1.32865	1.84978	0.718276	0.472587	0.968943
Gk	484.684	1.32547	0.718434	1.84494	0.0650462	0.548114
9130024F11Rik	27.3026	1.32478	0.814029	1.62743	0.103646	0.667515
Lyst	215.182	1.32456	0.606476	2.18402	0.0289606	0.364812
Mirc35hg	19.1364	1.32384	0.779195	1.69898	0.0893225	0.630143
Fam209	2.17522	1.3219	2.27459	0.581162	0.561132	NA
Dact3	5.49126	1.32062	1.15923	1.13922	0.25461	0.881192
Fzd3	99.484	1.31988	0.512461	2.57558	0.0100072	0.200809
Nod2	94.8172	1.31799	0.787596	1.67343	0.094243	0.648789
Rnf150	81.6029	1.31772	1.55129	0.84944	0.395636	0.952145
Hbegf	3016.14	1.31756	0.49333	2.67074	0.00756851	0.167367
Ssbp2	1.62116	1.31628	2.36525	0.556509	0.577863	NA
2610318M16Rik	16.3165	1.31467	0.716063	1.83597	0.0663622	0.552837
Casp1	343.911	1.31369	0.898382	1.46228	0.143665	0.75224
Blvrb	257.526	1.31326	0.652582	2.01241	0.0441767	0.45747
Oaz1-ps	19.0858	1.31258	3.57636	0.367016	0.713607	0.991366
Dusp27	4.84985	1.31002	1.12164	1.16795	0.242825	0.876569
Akr1b7	1.07611	1.30859	3.3085	0.395524	0.692456	NA
Tnfsf9	1794.95	1.30816	0.333603	3.92133	8.80631e-05	0.00652971
Hist1h2ac	3.83507	1.30729	1.33586	0.978618	0.327769	0.922814
Cd68	276.834	1.30639	0.878544	1.48699	0.137017	0.738832
Cd72	1.1197	1.30579	3.91876	0.333216	0.738971	NA
Tmem151a	963.615	1.3042	0.819149	1.59214	0.111354	0.682941
Gng4	10.4325	1.30375	1.34715	0.96779	0.333149	0.924062
Ccdc171	45.7695	1.30354	0.602728	2.16273	0.0305617	0.376817
P2ry1	220.669	1.30317	0.573103	2.27389	0.0229725	0.321729
Slc12a3	3.25211	1.30317	2.03718	0.639695	0.522371	NA
4933439K11Rik	2.12857	1.30224	2.26314	0.575411	0.565013	NA
Rnf11	8003.34	1.30139	0.703595	1.84964	0.0643662	0.545497
Ppm1l	69.0436	1.301	0.727327	1.78873	0.0736577	0.57731
Gm19582	1.60166	1.30007	2.39586	0.542631	0.587384	NA
Hecw1	1.05114	1.29964	3.92972	0.330722	0.740855	NA
Tmem88b	17.8294	1.29906	0.730996	1.7771	0.0755511	0.582523
Hkdc1	4.78462	1.29893	2.45361	0.529396	0.596531	0.986376
P4ha1	1748.26	1.29826	0.50597	2.56589	0.010291	0.203711
Adamts9	30.4127	1.2978	1.05537	1.2297	0.218808	0.85316
Ipo7	9304.3	1.29767	0.516897	2.51051	0.0120557	0.223023
Clcf1	955.958	1.29739	0.539875	2.40314	0.0162549	0.262354
Six3	2.67832	1.29733	1.75356	0.739828	0.459405	NA
Impdh1	3926.71	1.29267	0.360205	3.58871	0.00033232	0.0177911
Ostm1	712.945	1.29266	0.570683	2.26511	0.0235057	0.324631
Kiss1r	17.4884	1.29232	0.707431	1.82677	0.0677337	0.558297
Cd52	1.05672	1.29219	3.27713	0.394306	0.693355	NA
Baat	2.18067	1.29129	2.34551	0.550539	0.58195	NA
Ankrd53	1.57926	1.29026	2.40506	0.536477	0.591629	NA
Olfr1420	1.08461	1.28963	2.67738	0.481677	0.630035	NA
2022-09-05	6884.57	1.28937	0.923068	1.39683	0.162464	0.787067
Lefty2	1.5969	1.28836	2.10707	0.611448	0.540903	NA
Tex14	4.78962	1.28775	1.34532	0.957207	0.338463	0.925416
4930417O22Rik	1.0877	1.28556	2.67658	0.480299	0.631015	NA
Tek	56.395	1.28422	1.50535	0.853103	0.393602	0.951871
Fam3b	199.385	1.28376	1.21919	1.05296	0.292358	0.906767
H2afy2	6.37932	1.28077	1.12826	1.13517	0.256304	0.882399
Blcap	1571.17	1.28048	0.462104	2.77098	0.00558886	0.137655
Cck	1.58683	1.28031	3.76785	0.3398	0.734008	NA
1700041A01Rik	0.558143	1.27731	4.02508	0.317338	0.750987	NA
Sv2a	2.16379	1.27684	1.78057	0.717098	0.473313	NA
Rhbg	4.22556	1.27537	1.34688	0.946906	0.343687	0.925803
Hoxa3	2.07945	1.27495	2.24535	0.567815	0.570161	NA
Hmox1	3045.65	1.27186	0.685883	1.85434	0.0636904	0.543256
B2m	13634	1.27097	0.281111	4.52124	6.14776e-06	0.000676111
Cdkn1c	62.9243	1.27056	0.804396	1.57953	0.114216	0.690112
Rnf222	2.66014	1.2696	1.60134	0.792833	0.427875	NA
Pqlc3	520.884	1.26943	0.454788	2.79125	0.00525053	0.132308
Glis3	1106.49	1.26769	0.583763	2.17158	0.0298873	0.372489
Pcdhgb6	14.8419	1.26738	2.82769	0.448204	0.654006	0.989347
Hist1h2al	88.1567	1.26545	0.588351	2.15084	0.0314892	0.383136
Mir7662	2.8784	1.26423	1.4664	0.86213	0.388616	NA
Cyp2d34	3.1602	1.26346	2.11008	0.598774	0.549323	NA
1700001D01Rik	1.0721	1.26331	2.72734	0.463202	0.64322	NA
Gstt1	1327.01	1.26102	0.75885	1.66175	0.0965632	0.652354
Nampt	1205.79	1.26082	0.351738	3.58453	0.000337687	0.0178804
Smad7	1365.94	1.25928	0.440294	2.86009	0.00423515	0.115992
Cblif	2.11967	1.25869	1.67832	0.749969	0.453273	NA
C2cd2	1559.21	1.25748	0.670927	1.87424	0.0608969	0.532796
0610009L18Rik	8.36806	1.25561	1.11728	1.12382	0.261091	0.885609
Cd1d1	1.06341	1.2554	2.7301	0.459835	0.645635	NA
Doc2b	1.04389	1.25462	2.32622	0.539338	0.589654	NA
Clock	2572.39	1.2545	0.535457	2.34286	0.0191364	0.289742
Smyd1	3.13514	1.25389	1.91915	0.65336	0.513524	NA
Xkrx	7.9218	1.25273	0.899286	1.39303	0.16361	0.788285
Dsc1	1.5443	1.25251	2.40846	0.520045	0.603032	NA
Naip7	6.2908	1.25228	1.25953	0.994251	0.320101	0.92095
Fam24b	0.554572	1.25176	4.026	0.310919	0.755862	NA
Ppm1b	1999.24	1.25065	0.468999	2.66663	0.00766158	0.168258
Msh4	1.57648	1.25021	2.04398	0.611652	0.540768	NA
Gm9920	3.19902	1.24959	1.63064	0.766317	0.443488	NA
Igsf5	1360.62	1.24863	0.432473	2.88719	0.00388698	0.109197
Ccbe1	45.1627	1.24736	1.42309	0.876514	0.380751	0.945562
Ell	1669	1.24661	0.332947	3.74416	0.000180996	0.0110206
H2al1k	0.560968	1.2462	4.02621	0.309523	0.756924	NA
Flicr	2.07839	1.24485	1.84584	0.674407	0.500052	NA
Olfr1055	0.55354	1.24424	4.02628	0.30903	0.757299	NA
Cspg5	1.55482	1.24403	2.04324	0.608852	0.542623	NA
Rab11fip4	19.1244	1.24378	0.91059	1.36591	0.171969	0.796253
Lcn2	54.7295	1.24377	1.23929	1.00361	0.315564	0.918746
Bdh2	2.10286	1.24296	1.86774	0.66549	0.505737	NA
Hist1h2bf	0.554556	1.24179	4.0254	0.308489	0.75771	NA
Mlxipl	76.1475	1.24173	1.06966	1.16086	0.245699	0.876755
Lce1m	1.57939	1.24135	1.83278	0.677305	0.498212	NA
Ms4a2	1.07204	1.24067	3.27237	0.379135	0.704587	NA
Acss2	460.649	1.24015	0.680346	1.82282	0.0683299	0.559989
Krtap5-4	0.560044	1.23922	4.02646	0.307768	0.758259	NA
Jph1	80.1303	1.23914	0.634303	1.95354	0.0507555	0.490845
9130409I23Rik	0.552845	1.23913	4.02646	0.307746	0.758276	NA
Ttbk1	1.58261	1.23897	2.04421	0.606085	0.544458	NA
Ttc39d	0.552797	1.23877	4.02648	0.307656	0.758344	NA
Gm826	0.559972	1.23867	4.02648	0.307632	0.758362	NA
Pcdhb21	1.08296	1.23863	3.26673	0.379165	0.704565	NA
Gm30570	4.21557	1.23858	1.29189	0.958737	0.337691	0.925416
Vmn2r28	0.552617	1.23744	4.02653	0.307322	0.758598	NA
Scara5	0.552481	1.23643	4.02656	0.307069	0.758791	NA
Ifngr1	3240.15	1.23638	0.245096	5.04445	4.54831e-07	8.17871e-05
Mycn	23.4045	1.23597	0.872844	1.41603	0.156767	0.777915
Ccdc110	0.559589	1.23576	4.02659	0.306899	0.75892	NA
Cnga1	0.559578	1.23567	4.02659	0.306878	0.758936	NA
Slc10a5	12.5753	1.23537	1.26188	0.978998	0.327581	0.922814
Ccdc150	0.559515	1.23519	4.02661	0.306757	0.759029	NA
1700073E17Rik	0.559487	1.23498	4.02662	0.306704	0.759069	NA
Hist2h2ac	0.549178	1.23452	4.02663	0.306589	0.759156	NA
Saraf	2561.49	1.23423	0.429372	2.87451	0.00404653	0.111907
Hgd	0.549139	1.23423	4.02664	0.306516	0.759212	NA
Trim30b	0.549126	1.23414	4.02665	0.306492	0.75923	NA
Gm16497	0.549125	1.23413	4.02665	0.306492	0.75923	NA
Spta1	0.549115	1.23406	4.02665	0.306472	0.759245	NA
Sprr2b	2.08344	1.23405	2.27713	0.541933	0.587865	NA
Mmp25	1.05112	1.23225	2.32489	0.530025	0.596094	NA
Ctsb	17279.4	1.23076	0.40535	3.03629	0.00239512	0.0773866
Gm16294	1.58615	1.22736	2.0446	0.600294	0.548311	NA
Trim66	1.55814	1.22675	2.17925	0.562925	0.573486	NA
Kif26b	19.0428	1.22659	1.75501	0.698908	0.48461	0.970252
Gabrr2	1.05476	1.22611	2.32417	0.527549	0.597812	NA
Tm4sf5	318.647	1.22542	1.66905	0.734203	0.462825	0.968646
Tfap2b	1.87957	1.22516	2.28316	0.536609	0.591538	NA
Tgoln1	3153.43	1.22502	0.4161	2.94406	0.0032394	0.0984097
Naa11	1.05435	1.22488	2.32425	0.527002	0.598192	NA
Clstn3	1.53789	1.2233	2.56564	0.476801	0.633504	NA
Runx1	2885.7	1.2228	0.373661	3.27249	0.00106604	0.0430881
Mpl	2.08987	1.22246	1.86723	0.654691	0.512667	NA
Bmp1	1467.15	1.22223	0.432525	2.8258	0.00471626	0.125086
Plagl1	33.7165	1.22076	1.17831	1.03603	0.300189	0.911503
Meg3	5.89567	1.21891	1.29291	0.942763	0.345802	0.926685
A930015D03Rik	2.03835	1.21877	2.04311	0.596524	0.550825	NA
Cyp4f39	1.55785	1.2185	1.83201	0.665118	0.505975	NA
Cntnap1	61.1557	1.21701	0.70986	1.71444	0.0864477	0.622871
Ina	2.67864	1.21467	3.40408	0.356829	0.72122	NA
Cfap57	3.58825	1.21446	1.71901	0.70649	0.479884	0.969813
Creb3l2	1308.04	1.21084	0.638224	1.8972	0.0578021	0.520152
Ogfrl1	43.6938	1.21058	0.970486	1.24739	0.212253	0.848728
Gm16701	1.00675	1.20893	3.25662	0.371222	0.710472	NA
Ppp1r32	7.73385	1.20691	0.992625	1.21588	0.22403	0.858172
Snord15b	1.53789	1.20641	2.40979	0.500631	0.616631	NA
Grin2a	1.54541	1.2061	1.79121	0.673345	0.500728	NA
2700089I24Rik	2.55381	1.20602	1.8638	0.64708	0.51758	NA
Mfsd4a	608.396	1.20556	0.564674	2.13497	0.0327635	0.389895
Car7	27.7861	1.20492	0.640334	1.8817	0.0598767	0.528317
Plac8l1	1.0105	1.20441	2.69789	0.446427	0.655289	NA
Nyx	3.55001	1.20354	1.49853	0.803144	0.421891	0.960519
4930483O08Rik	1.06258	1.20215	2.68407	0.447881	0.654239	NA
Gm29811	1.00987	1.20212	2.69814	0.445537	0.655931	NA
Chst8	10.3868	1.2016	0.887718	1.35358	0.175871	0.802586
Nxph3	1.06176	1.20141	2.68428	0.447571	0.654463	NA
Tbr1	1.00963	1.20125	2.69824	0.445198	0.656177	NA
Fam161a	4.03044	1.20124	1.50723	0.796982	0.425461	0.960519
Cdkl4	4.69793	1.19984	1.26492	0.948545	0.342852	0.925803
Plxnb3	35.6877	1.19843	1.34227	0.892842	0.371942	0.942049
Slc30a8	0.540548	1.19788	3.93329	0.30455	0.760709	NA
Igsf21	0.540541	1.19773	3.9333	0.30451	0.76074	NA
Nr5a1	0.540505	1.19693	3.93335	0.304302	0.760898	NA
4930544D05Rik	0.547787	1.19633	3.91743	0.305387	0.760071	NA
Akr1c21	0.547702	1.19568	3.91755	0.305211	0.760205	NA
Slc25a54	0.547688	1.19557	3.91758	0.305181	0.760228	NA
Mir24-2	2.07413	1.19556	1.80008	0.664171	0.506581	NA
Prok1	2.05593	1.1955	1.79777	0.664987	0.506059	NA
Serpinb9f	0.547677	1.19549	3.91759	0.30516	0.760244	NA
Adgrf1	0.54766	1.19536	3.91762	0.305125	0.760271	NA
Ikzf1	0.547655	1.19532	3.91762	0.305115	0.760279	NA
Adamts6	0.547651	1.19529	3.91763	0.305106	0.760285	NA
Hck	1.01279	1.19507	3.25387	0.367275	0.713414	NA
Lrit1	0.537376	1.19469	3.94024	0.303202	0.761736	NA
Gbp6	17.1443	1.1934	1.03507	1.15297	0.248921	0.877207
Gm19466	1.02679	1.19296	2.74155	0.435143	0.663459	NA
Zic1	1.58689	1.1928	2.94253	0.405365	0.68521	NA
Hspa4l	864.532	1.19269	0.346885	3.4383	0.000585382	0.0272518
Gm30790	0.537319	1.19161	3.94031	0.302416	0.762335	NA
Lrp2bp	6.57268	1.19011	1.36489	0.871941	0.383241	0.945562
4930564D02Rik	0.537295	1.19009	3.94033	0.302028	0.762631	NA
Ugt2b1	1.54875	1.1897	3.03765	0.391651	0.695316	NA
Mkln1os	8.63973	1.18848	0.961834	1.23564	0.216592	0.85316
Fam91a1	10473.5	1.18727	0.647838	1.83266	0.0668533	0.554324
Pdk4	1.55595	1.18606	1.99818	0.593571	0.552799	NA
Xkr4	1.03036	1.18561	2.74055	0.432618	0.665292	NA
Rabgap1	1595.01	1.18413	0.333037	3.55556	0.000377171	0.0195289
Gata4	1901.7	1.18349	1.50809	0.784761	NA	NA
Adamts13	6.472	1.18272	1.17367	1.00771	0.313596	0.917262
Cd28	1.52319	1.1816	2.09093	0.565109	0.571999	NA
Acmsd	14.8349	1.18123	0.750181	1.57459	0.11535	0.692865
Hist2h3c2	164.198	1.18108	0.584411	2.02097	0.0432826	0.453393
Hspa13	770.883	1.18078	0.364523	3.23925	0.00119846	0.0464551
Slc1a2	10.1349	1.1807	0.993228	1.18875	0.234538	0.867598
AI854703	0.997687	1.18049	2.33415	0.505747	0.613035	NA
Tnfsf10	11.1487	1.18046	0.9369	1.25997	0.207681	0.846286
Gpr158	1.9911	1.17979	2.89533	0.407479	0.683656	NA
Gm16062	20.2422	1.17939	0.854136	1.3808	0.16734	0.79364
Atp7b	31.0493	1.17911	1.41194	0.8351	0.403661	0.955752
Adh1	2.49711	1.17911	2.78486	0.423399	0.672004	NA
Slc31a2	653.564	1.17887	0.417454	2.82396	0.0047435	0.125086
Snord19	1.56036	1.17813	2.11187	0.557863	0.576938	NA
E130308A19Rik	207.759	1.17782	0.379742	3.10162	0.00192467	0.0669249
Glyat	1.52052	1.17764	2.1103	0.558042	0.576816	NA
Hist2h2ab	0.996866	1.17719	2.33444	0.50427	0.614072	NA
Cdh4	2.40734	1.17664	2.33362	0.504215	0.61411	NA
Plau	4512.64	1.17625	0.708739	1.65963	0.0969884	0.652772
Cd209c	120.081	1.17614	0.384356	3.06003	0.00221316	0.0730188
Mitf	2.034	1.1759	1.84631	0.636891	0.524196	NA
Socs1	192.097	1.17586	0.733401	1.6033	0.108868	0.675421
Rgs9	2.18277	1.17366	1.77254	0.662136	0.507884	NA
Gm6634	4.14465	1.17326	1.71685	0.683382	0.494366	0.973139
Sbk3	5.53653	1.17315	1.11853	1.04883	0.294256	0.907629
Mir8114	0.536462	1.17202	3.94154	0.297352	0.766198	NA
Tspan8	11594	1.17112	0.479419	2.44278	0.0145746	0.248944
Try4	0.200563	1.17074	4.08047	0.286912	0.77418	NA
Gimd1	78.2985	1.17037	2.62465	0.445914	NA	NA
Megf9	61.4623	1.17013	0.865603	1.35181	0.176438	0.802788
Sprr2a2	12413.1	1.16924	1.42875	0.818369	0.413147	0.958809
Phf11b	1.99567	1.16903	2.42455	0.482164	0.629689	NA
Gm38560	8.51047	1.16898	1.35426	0.863191	0.388033	0.947752
Ttll9	2.05361	1.16841	1.84744	0.632449	0.527093	NA
Nrp1	713.491	1.16773	0.61111	1.91083	0.0560261	0.514461
Itm2c	2783.84	1.16734	0.476835	2.4481	0.0143613	0.246664
Pik3cg	4.07252	1.16646	1.68786	0.69109	0.489509	0.971
1500015O10Rik	0.199031	1.16337	4.08047	0.285106	0.775563	NA
1700010N08Rik	0.187312	1.16337	4.08047	0.285106	0.775563	NA
1700012H19Rik	0.187312	1.16337	4.08047	0.285106	0.775563	NA
1700019E08Rik	0.153137	1.16337	4.08047	0.285106	0.775563	NA
1700031M16Rik	0.199031	1.16337	4.08047	0.285106	0.775563	NA
1700034K08Rik	0.153137	1.16337	4.08047	0.285106	0.775563	NA
1700039M10Rik	0.153137	1.16337	4.08047	0.285106	0.775563	NA
1700060C20Rik	0.153137	1.16337	4.08047	0.285106	0.775563	NA
1700066N21Rik	0.187312	1.16337	4.08047	0.285106	0.775563	NA
1700071M16Rik	0.153137	1.16337	4.08047	0.285106	0.775563	NA
1700081H04Rik	0.153137	1.16337	4.08047	0.285106	0.775563	NA
1700099I09Rik	0.199031	1.16337	4.08047	0.285106	0.775563	NA
1700122O11Rik	0.153137	1.16337	4.08047	0.285106	0.775563	NA
1810063I02Rik	0.153137	1.16337	4.08047	0.285106	0.775563	NA
2010310C07Rik	0.187312	1.16337	4.08047	0.285106	0.775563	NA
2310043O21Rik	0.153137	1.16337	4.08047	0.285106	0.775563	NA
3010001F23Rik	0.153137	1.16337	4.08047	0.285106	0.775563	NA
3300002P13Rik	0.199031	1.16337	4.08047	0.285106	0.775563	NA
3425401B19Rik	0.153137	1.16337	4.08047	0.285106	0.775563	NA
3830403N18Rik	0.199031	1.16337	4.08047	0.285106	0.775563	NA
4921525O09Rik	0.199031	1.16337	4.08047	0.285106	0.775563	NA
4930413E15Rik	0.153137	1.16337	4.08047	0.285106	0.775563	NA
4930429F24Rik	0.153137	1.16337	4.08047	0.285106	0.775563	NA
4930455B14Rik	0.153137	1.16337	4.08047	0.285106	0.775563	NA
4930467J12Rik	0.153137	1.16337	4.08047	0.285106	0.775563	NA
4930469K13Rik	0.187312	1.16337	4.08047	0.285106	0.775563	NA
4930471M09Rik	0.199031	1.16337	4.08047	0.285106	0.775563	NA
4930480K15Rik	0.153137	1.16337	4.08047	0.285106	0.775563	NA
4930512J16Rik	0.153137	1.16337	4.08047	0.285106	0.775563	NA
4930528H21Rik	0.153137	1.16337	4.08047	0.285106	0.775563	NA
4930547E08Rik	0.199031	1.16337	4.08047	0.285106	0.775563	NA
4930554G24Rik	0.153137	1.16337	4.08047	0.285106	0.775563	NA
4932412D23Rik	0.153137	1.16337	4.08047	0.285106	0.775563	NA
4933406J10Rik	0.187312	1.16337	4.08047	0.285106	0.775563	NA
4933409F18Rik	0.187312	1.16337	4.08047	0.285106	0.775563	NA
4933413L06Rik	0.199031	1.16337	4.08047	0.285106	0.775563	NA
4933417O13Rik	0.199031	1.16337	4.08047	0.285106	0.775563	NA
4933424G05Rik	0.187312	1.16337	4.08047	0.285106	0.775563	NA
4933432K03Rik	0.187312	1.16337	4.08047	0.285106	0.775563	NA
4933433F19Rik	0.199031	1.16337	4.08047	0.285106	0.775563	NA
5330416C01Rik	0.187312	1.16337	4.08047	0.285106	0.775563	NA
5430431A17Rik	0.199031	1.16337	4.08047	0.285106	0.775563	NA
5530400C23Rik	0.187312	1.16337	4.08047	0.285106	0.775563	NA
6530411M01Rik	0.199031	1.16337	4.08047	0.285106	0.775563	NA
8030451O07Rik	0.187312	1.16337	4.08047	0.285106	0.775563	NA
9030204H09Rik	0.187312	1.16337	4.08047	0.285106	0.775563	NA
9030616G12Rik	0.153137	1.16337	4.08047	0.285106	0.775563	NA
9530051G07Rik	0.199031	1.16337	4.08047	0.285106	0.775563	NA
A330008L17Rik	0.199031	1.16337	4.08047	0.285106	0.775563	NA
A330102I10Rik	0.199031	1.16337	4.08047	0.285106	0.775563	NA
A630023P12Rik	0.187312	1.16337	4.08047	0.285106	0.775563	NA
A730035I17Rik	0.153137	1.16337	4.08047	0.285106	0.775563	NA
A930006K02Rik	0.187312	1.16337	4.08047	0.285106	0.775563	NA
Abcb4	0.153137	1.16337	4.08047	0.285106	0.775563	NA
Acan	0.187312	1.16337	4.08047	0.285106	0.775563	NA
Acss2os	0.153137	1.16337	4.08047	0.285106	0.775563	NA
Adam23	0.187312	1.16337	4.08047	0.285106	0.775563	NA
Adam7	0.153137	1.16337	4.08047	0.285106	0.775563	NA
Adcy10	0.153137	1.16337	4.08047	0.285106	0.775563	NA
Adgrb3	0.187312	1.16337	4.08047	0.285106	0.775563	NA
AI504432	0.199031	1.16337	4.08047	0.285106	0.775563	NA
AI507597	0.187312	1.16337	4.08047	0.285106	0.775563	NA
Aldh3b3	0.187312	1.16337	4.08047	0.285106	0.775563	NA
Alkal2	0.187312	1.16337	4.08047	0.285106	0.775563	NA
Angptl3	0.199031	1.16337	4.08047	0.285106	0.775563	NA
Ankef1	0.153137	1.16337	4.08047	0.285106	0.775563	NA
Ankrd34b	0.187312	1.16337	4.08047	0.285106	0.775563	NA
Ankrd34c	0.153137	1.16337	4.08047	0.285106	0.775563	NA
Ap3b2	0.153137	1.16337	4.08047	0.285106	0.775563	NA
Apoc1	0.199031	1.16337	4.08047	0.285106	0.775563	NA
Apol10a	0.199031	1.16337	4.08047	0.285106	0.775563	NA
Arhgap15	0.199031	1.16337	4.08047	0.285106	0.775563	NA
Armcx6	0.187312	1.16337	4.08047	0.285106	0.775563	NA
Arpp21	0.153137	1.16337	4.08047	0.285106	0.775563	NA
Arr3	0.199031	1.16337	4.08047	0.285106	0.775563	NA
Arx	0.153137	1.16337	4.08047	0.285106	0.775563	NA
Asb17	0.187312	1.16337	4.08047	0.285106	0.775563	NA
Astx5	0.187312	1.16337	4.08047	0.285106	0.775563	NA
Atp1a4	0.153137	1.16337	4.08047	0.285106	0.775563	NA
Atp6v1g3	0.153137	1.16337	4.08047	0.285106	0.775563	NA
AW495222	0.153137	1.16337	4.08047	0.285106	0.775563	NA
B230312C02Rik	0.153137	1.16337	4.08047	0.285106	0.775563	NA
Barhl1	0.187312	1.16337	4.08047	0.285106	0.775563	NA
BC051142	0.153137	1.16337	4.08047	0.285106	0.775563	NA
BC061237	0.199031	1.16337	4.08047	0.285106	0.775563	NA
Bcl2a1d	0.187312	1.16337	4.08047	0.285106	0.775563	NA
Best3	0.153137	1.16337	4.08047	0.285106	0.775563	NA
Bglap	0.199031	1.16337	4.08047	0.285106	0.775563	NA
Blk	0.199031	1.16337	4.08047	0.285106	0.775563	NA
Bmp15	0.199031	1.16337	4.08047	0.285106	0.775563	NA
Bpifb1	0.199031	1.16337	4.08047	0.285106	0.775563	NA
C1qtnf2	0.187312	1.16337	4.08047	0.285106	0.775563	NA
C330011F03Rik	0.153137	1.16337	4.08047	0.285106	0.775563	NA
Cacng5	0.199031	1.16337	4.08047	0.285106	0.775563	NA
Calml3	0.199031	1.16337	4.08047	0.285106	0.775563	NA
Ccdc146	0.199031	1.16337	4.08047	0.285106	0.775563	NA
Ccdc182	0.199031	1.16337	4.08047	0.285106	0.775563	NA
Ccdc192	0.187312	1.16337	4.08047	0.285106	0.775563	NA
Ccdc85a	0.153137	1.16337	4.08047	0.285106	0.775563	NA
[truncated: 17,072 more rows]

## Sheet: DAVID_SigUp_Filtered
Annotation Cluster 1	Enrichment Score: 14.074333816981929
Category	Term	Count	%	PValue	Genes	List Total	Pop Hits	Pop Total	Fold Enrichment	Bonferroni	Benjamini	FDR
UP_SEQ_FEATURE	CARBOHYD:N-linked (GlcNAc...) asparagine	204	32.64	9.49249e-28	OXTR, PGLYRP2, AQP8, SERPINE1, PRF1, ANTXR2, AQP3, LIPA, PRL2C5, SYNPR, PRL2C3, ALCAM, CREB3L3, KDR, PRL2C2, ACVR1, EPHA4, CACNA2D1, ENTPD5, SLC11A1, P3H4, MFSD11, DKK2, ACE2, IGSF8, IGSF5, TTYH3, TMTC2, LYPD3, MST1R, HSD11B1, ADAMTS15, TSPAN8, CHST11, TGOLN1, PDGFC, TSPAN2, FZD3, JAG1, CADM4, TNFSF15, INSR, H13, PILRA, GRIN2B, GPR137B, SLC6A8, TNFSF9, NOX1, ITM2C, SLC35F6, CD40, FKBP14, MOGAT1, …	583	3691	22239	2.1083	1.71339e-24	1.71339e-24	1.71339e-24
UP_KW_PTM	KW-0325~Glycoprotein	222	35.52	1.67863e-15	OXTR, PGLYRP2, AQP8, SERPINE1, PRF1, ANTXR2, AQP3, LIPA, PRL2C5, SYNPR, PRL2C3, ALCAM, CREB3L3, KDR, PRL2C2, ACVR1, EPHA4, CACNA2D1, ENTPD5, SLC11A1, P3H4, MFSD11, DKK2, ACE2, CLOCK, IGSF8, IGSF5, TTYH3, SDC3, TMTC2, LYPD3, MST1R, HSD11B1, ADAMTS15, TSPAN8, CHST11, TGOLN1, PDGFC, TSPAN2, CLCA3A2, FZD3, JAG1, CADM4, TNFSF15, INSR, H13, PILRA, GRIN2B, GPR137B, SLC6A8, ETL4, TNFSF9, FXYD5, NOX1, ITM…	452	4014	12787	1.56461	4.66294e-14	4.86803e-14	4.36444e-14
UP_SEQ_FEATURE	TOPO_DOM:Cytoplasmic	155	24.8	1.90113e-14	STEAP3, PILRB1, OXTR, PILRB2, CD82, AQP8, TMEM131L, ANTXR2, AQP3, TNF, SYNPR, ALCAM, CDH2, CREB3L3, ADGRA1, LAMP2, CCRL2, DUOXA2, KDR, SLC39A8, SLC26A11, IL13RA1, ACVR1, EPHA4, SEMA6A, CACNA2D1, SLC11A1, APLP1, ACSL3, SCAMP1, ACE2, CLDN4, SLCO2A1, APLNR, ABCG1, IFNAR1, COL17A1, IGSF8, IGSF5, TTYH3, KLRB1, NPR2, SLC1A1, SDC3, MGST1, MST1R, HACD3, HSD11B1, FUT8, SGPL1, ADGRG1, TSPAN8, CHST11, ADGRG…	583	3229	22239	1.83109	3.42676e-11	1.71577e-11	1.71577e-11
UP_KW_DOMAIN	KW-0732~Signal	207	33.12	3.25816e-09	OXTR, PGLYRP2, SERPINE1, PRF1, ANTXR2, ABCA13, LIPA, PRL2C5, SYNPR, PRL2C3, ALCAM, KDR, B2M, PRL2C2, ACVR1, EPHA4, CACNA2D1, ENTPD5, P3H4, DKK2, ACE2, FNDC1, ASTL, SLPI, CRISPLD1, GM11545, IGSF8, IGSF5, SDC3, TMTC2, LYPD3, MST1R, ADAMTS15, TGOLN1, PDGFC, SARAF, CLCA3A2, FZD3, JAG1, CADM4, INSR, PILRA, GRIN2B, TCN2, NMU, FXYD5, ODAPH, SLC35F6, CD40, FKBP14, HEXA, ORM3, PRSS23, IL18BP, ROBO1, MRC1,…	476	4728	15341	1.41104	9.12285e-08	9.12285e-08	8.47122e-08
UP_KW_PTM	KW-1015~Disulfide bond	163	26.08	4.30537e-07	OXTR, PGLYRP2, DEFB7, MCPT2, DEFB8, MCPT4, PRF1, LOXL4, MCPT1, ANTXR2, TNF, FCNA, PRL2C5, NPPB, PRL2C3, ALCAM, LAMP2, CCRL2, DUOXA2, KDR, PRND, PRL2C2, B2M, IL13RA1, SPINK2, COL27A1, SEMA6A, IGFBP5, CACNA2D1, ENTPD5, FST, APLP1, DKK2, OLFM1, ACE2, CLDN4, OLFM2, ASTL, SLPI, CRISPLD1, PLA2G10, SLCO2A1, LY6D, DPEP2, DPEP1, IFNAR1, COL17A1, IGSF8, IGSF5, LCN8, KLRB1, NPR2, MST1R, FBLN2, LTBP1, ADAMTS…	452	3266	12787	1.41189	1.2055e-05	6.24278e-06	5.59698e-06
Annotation Cluster 2	Enrichment Score: 8.337631261214268
Category	Term	Count	%	PValue	Genes	List Total	Pop Hits	Pop Total	Fold Enrichment	Bonferroni	Benjamini	FDR
GOTERM_CC_DIRECT	GO:0005576~extracellular region	97	15.52	2.49653e-10	APOL9B, PGLYRP2, APOL9A, DEFB7, DEFB8, SERPINE1, PRF1, LOXL4, MCPT1, TNF, FCNA, PRL2C5, NPPB, PRL2C3, FGF9, NAMPT, KDR, PRL2C2, B2M, SPINK2, COL27A1, IGFBP5, FKBPL, ENTPD5, FST, DKK2, OLFM1, ACE2, OLFM2, SLPI, CRISPLD1, PLA2G10, COL17A1, LCN8, FBLN2, LTBP1, ADAMTS15, ADGRG1, DPP7, SERPINA3A, PDGFC, S100A13, NLRP3, WNT4, TGFB1, TNFSF15, DEFA5, ISG15, ABHD18, PSG22, BMP1, TCN2, NMU, CPE, CD40, HILP…	561	1851	20815	1.94437	1.20583e-07	6.02913e-08	5.81692e-08
UP_KW_CELLULAR_COMPONENT	KW-0964~Secreted	93	14.88	4.51232e-09	CD40, PGLYRP2, DEFB7, DEFB8, HILPDA, SERPINE1, PRF1, LOXL4, CXCL1, MCPT1, CXCL3, ORM3, PRSS23, TNF, CXCL2, CXCL5, IL18BP, FCNA, PRL2C5, NPPB, PRL2C3, FGF9, ADGRE5, NAMPT, CASP4, KDR, MUC13, OLR1, B2M, PRL2C2, HAVCR2, CTSB, SPINK2, COL27A1, IGFBP5, ENTPD5, FST, PLAUR, APOA1, NGF, MMP9, MUC5AC, DKK2, TGFBR3, IL1A, OLFM1, ACE2, OLFM2, MEP1B, SLPI, VGF, CRISPLD1, PLA2G10, MMP19, ANGPTL4, DIPK2A, HBEG…	513	1719	17654	1.8618	1.71468e-07	1.71468e-07	1.57931e-07
GOTERM_CC_DIRECT	GO:0005615~extracellular space	93	14.88	8.61726e-08	CD40, APOL9A, DEFB7, MCPT2, DEFB8, MCPT4, HILPDA, SERPINE1, PRF1, LOXL4, CXCL1, MCPT1, CXCL3, ORM3, PRSS23, TNF, CXCL2, CXCL5, IL18BP, FCNA, PRL2C5, NPPB, PRL2C3, FGF9, ADGRE5, LAMP2, NAMPT, MUC13, B2M, PRL2C2, CTSB, SEMA6A, COL27A1, IGFBP5, FST, ATP6AP2, APOA1, NGF, DEFA32, MMP9, MUC5AC, DKK2, TGFBR3, IL1A, OLFM1, ACE2, OLFM2, SLPI, VGF, CRISPLD1, PLA2G10, DPEP1, MMP19, ANGPTL4, DIPK2A, HBEGF, C…	561	1962	20815	1.75872	4.16205e-05	6.9369e-06	6.69274e-06
Annotation Cluster 3	Enrichment Score: 7.322963101087215
Category	Term	Count	%	PValue	Genes	List Total	Pop Hits	Pop Total	Fold Enrichment	Bonferroni	Benjamini	FDR
GOTERM_CC_DIRECT	GO:0016020~membrane	281	44.96	6.27427e-19	CHIC2, OXTR, PGLYRP2, TMEM41B, AQP8, PRF1, ANTXR2, AQP3, ABCA13, GBA2, SYNPR, ALCAM, ADGRA1, CREB3L3, ZC3H12A, KDR, ACVR1, EPHA4, RSAD2, CACNA2D1, ENTPD5, SLC11A1, PRKCE, FNDC3B, ACSL3, SCAMP1, MFSD11, ACE2, CLDN4, SPATA13, IGSF8, IGSF5, TTYH3, RRAD, STXBP1, SDC3, MGST1, TMTC2, LYPD3, MST1R, HACD3, HSD11B1, SGPL1, TSPAN8, CHST11, TGOLN1, PDGFC, SARAF, TSPAN2, GSDMC4, FZD3, NDFIP2, GSDMA, JAG1, CA…	561	6726	20815	1.55011	3.03047e-16	3.03047e-16	2.92381e-16
UP_SEQ_FEATURE	TOPO_DOM:Cytoplasmic	155	24.8	1.90113e-14	STEAP3, PILRB1, OXTR, PILRB2, CD82, AQP8, TMEM131L, ANTXR2, AQP3, TNF, SYNPR, ALCAM, CDH2, CREB3L3, ADGRA1, LAMP2, CCRL2, DUOXA2, KDR, SLC39A8, SLC26A11, IL13RA1, ACVR1, EPHA4, SEMA6A, CACNA2D1, SLC11A1, APLP1, ACSL3, SCAMP1, ACE2, CLDN4, SLCO2A1, APLNR, ABCG1, IFNAR1, COL17A1, IGSF8, IGSF5, TTYH3, KLRB1, NPR2, SLC1A1, SDC3, MGST1, MST1R, HACD3, HSD11B1, FUT8, SGPL1, ADGRG1, TSPAN8, CHST11, ADGRG…	583	3229	22239	1.83109	3.42676e-11	1.71577e-11	1.71577e-11
UP_SEQ_FEATURE	TOPO_DOM:Extracellular	122	19.52	5.92179e-13	PILRB1, OXTR, PILRB2, CD82, AQP8, TMEM131L, ANTXR2, AQP3, TNF, ALCAM, CDH2, ADGRA1, CCRL2, DUOXA2, KDR, SLC39A8, SLC26A11, IL13RA1, ACVR1, EPHA4, SEMA6A, CACNA2D1, SLC11A1, APLP1, ACE2, CLDN4, SLCO2A1, APLNR, ABCG1, IFNAR1, COL17A1, IGSF8, IGSF5, TTYH3, KLRB1, NPR2, SLC1A1, SDC3, MST1R, ADGRG1, TSPAN8, ADGRG7, NPC1L1, TGOLN1, CD300LB, TSPAN2, PLXNA4, CD164, FZD3, NDFIP2, OPN3, JAG1, CADM4, TNFSF1…	583	2393	22239	1.94475	1.06891e-09	3.56294e-10	3.56294e-10
UP_KW_DOMAIN	KW-1133~Transmembrane helix	216	34.56	5.18065e-05	OXTR, TMEM41B, AQP8, ADARB1, ANTXR2, AQP3, ABCA13, SYNPR, ALCAM, ADGRA1, CREB3L3, KDR, ACVR1, EPHA4, CACNA2D1, ENTPD5, SLC11A1, FNDC3B, ACSL3, SCAMP1, MFSD11, ACE2, CLDN4, GM11545, IGSF8, IGSF5, TTYH3, SDC3, MGST1, TMTC2, MST1R, HACD3, HSD11B1, SGPL1, TSPAN8, CHST11, TGOLN1, SARAF, TSPAN2, FZD3, NDFIP2, JAG1, CADM4, TNFSF15, TMEM50B, INSR, H13, PILRA, BRI3BP, GRIN2B, GPR137B, XKR9, SLC6A8, TNFSF9…	476	5616	15341	1.23958	0.00144957	0.000725291	0.000673485
GOTERM_CC_DIRECT	GO:0016021~integral component of membrane	223	35.68	0.000576418	OXTR, TMEM41B, AQP8, PRF1, ADARB1, ANTXR2, AQP3, ABCA13, GBA2, SYNPR, ALCAM, ADGRA1, CREB3L3, KDR, ACVR1, EPHA4, CACNA2D1, ENTPD5, SLC11A1, FNDC3B, ACSL3, SCAMP1, MFSD11, ACE2, CLDN4, GM11545, IGSF8, IGSF5, TTYH3, SDC3, MGST1, TMTC2, LYPD3, MST1R, HACD3, HSD11B1, SGPL1, TSPAN8, CHST11, TGOLN1, SARAF, TSPAN2, GSDMC4, FZD3, NDFIP2, GSDMA, JAG1, CADM4, TNFSF15, TMEM50B, INSR, H13, PILRA, BRI3BP, GRI…	561	6889	20815	1.20105	0.243074	0.016377	0.0158006
UP_KW_DOMAIN	KW-0812~Transmembrane	223	35.68	0.00103545	OXTR, TMEM41B, AQP8, PRF1, ADARB1, ANTXR2, AQP3, ABCA13, SYNPR, ALCAM, ADGRA1, CREB3L3, KDR, ACVR1, EPHA4, CACNA2D1, ENTPD5, SLC11A1, FNDC3B, ACSL3, SCAMP1, MFSD11, ACE2, CLDN4, GM11545, IGSF8, IGSF5, TTYH3, SDC3, MGST1, TMTC2, MST1R, HACD3, HSD11B1, SGPL1, TSPAN8, CHST11, TGOLN1, SARAF, TSPAN2, GSDMC4, FZD3, NDFIP2, GSDMA, JAG1, CADM4, TNFSF15, TMEM50B, INSR, H13, PILRA, BRI3BP, GRIN2B, GPR137B,…	476	6102	15341	1.17782	0.0285909	0.00966418	0.00897388
UP_SEQ_FEATURE	TRANSMEM:Helical	205	32.8	0.00392686	OXTR, TMEM41B, AQP8, ADARB1, ANTXR2, AQP3, ABCA13, SYNPR, ALCAM, ADGRA1, KDR, ACVR1, EPHA4, CACNA2D1, ENTPD5, SLC11A1, FNDC3B, ACSL3, SCAMP1, MFSD11, ACE2, CLDN4, GM11545, IGSF8, IGSF5, SDC3, MGST1, TMTC2, MST1R, HACD3, HSD11B1, SGPL1, TSPAN8, CHST11, TGOLN1, SARAF, TSPAN2, FZD3, NDFIP2, JAG1, CADM4, TNFSF15, TMEM50B, INSR, H13, PILRA, BRI3BP, GRIN2B, GPR137B, XKR9, SLC6A8, TNFSF9, FXYD5, NOX1, I…	583	6655	22239	1.17504	0.999176	0.687934	0.687934
UP_KW_CELLULAR_COMPONENT	KW-0472~Membrane	286	45.76	0.0304069	CHIC2, OXTR, PGLYRP2, TMEM41B, AQP8, PRF1, ADARB1, ANTXR2, AQP3, ABCA13, GBA2, SYNPR, ALCAM, ADGRA1, CREB3L3, ZC3H12A, KDR, ACVR1, EPHA4, RSAD2, CACNA2D1, ENTPD5, SLC11A1, PRKCE, FNDC3B, ACSL3, SCAMP1, MFSD11, ACE2, CLDN4, ASTL, SPATA13, GM11545, IGSF8, IGSF5, TTYH3, RRAD, STXBP1, SDC3, MGST1, TMTC2, LYPD3, MST1R, HACD3, HSD11B1, SGPL1, TSPAN8, CHST11, TGOLN1, PDGFC, SARAF, TSPAN2, GSDMC4, FZD3, …	513	9090	17654	1.08275	0.690684	0.192577	0.177373
Annotation Cluster 4	Enrichment Score: 6.071292834062543
Category	Term	Count	%	PValue	Genes	List Total	Pop Hits	Pop Total	Fold Enrichment	Bonferroni	Benjamini	FDR
GOTERM_CC_DIRECT	GO:0005764~lysosome	36	5.76	2.89166e-08	SLC35F6, GRN, HEXA, PRF1, CXCR4, LIPA, CLN5, TMEM165, CD300LD3, LAPTM4B, FLCN, DPP7, RPS6KC1, LAMP2, SLC39A8, SLC26A11, FNIP2, RNF152, CTSB, CD74, CD164, CTLA2B, INSR, SLC11A1, ATP6AP2, CTNS, MT1, GRIN2B, GALC, OSTM1, PLA2G10, TPP1, ALDOB, SLC29A3, ITM2C, IFNAR1	561	455	20815	2.93565	1.39666e-05	3.49168e-06	3.36879e-06
UP_KW_CELLULAR_COMPONENT	KW-0458~Lysosome	32	5.12	3.99462e-08	SLC35F6, GRN, HEXA, PRF1, CXCR4, LIPA, CLN5, TMEM165, CD300LD3, LAPTM4B, FLCN, DPP7, LAMP2, SLC39A8, SLC26A11, FNIP2, RNF152, CTSB, CD74, CD164, INSR, ATP6AP2, CTNS, GRIN2B, GPR137B, GALC, OSTM1, PLA2G10, TPP1, SLC29A3, ITM2C, IFNAR1	513	351	17654	3.13739	1.51795e-06	7.58977e-07	6.99058e-07
GOTERM_CC_DIRECT	GO:0005765~lysosomal membrane	18	2.88	0.000529053	SLC35F6, CD164, GRN, ATP6AP2, CTNS, GPR137B, CLN5, TMEM165, FLCN, LAPTM4B, OSTM1, LAMP2, SLC26A11, SLC39A8, FNIP2, RNF152, SLC29A3, ITM2C	561	253	20815	2.63977	0.225548	0.0159708	0.0154087
Annotation Cluster 5	Enrichment Score: 3.5803558439857692
Category	Term	Count	%	PValue	Genes	List Total	Pop Hits	Pop Total	Fold Enrichment	Bonferroni	Benjamini	FDR
GOTERM_CC_DIRECT	GO:0005783~endoplasmic reticulum	73	11.68	1.58078e-05	GPSM1, MCTP1, TMEM41B, FKBP14, MOGAT1, RNF19B, TMEM131L, GBA2, RYR3, NR3C2, EPM2AIP1, PRL2C3, CREB3L3, CASP4, ZC3H12A, DUOXA2, KDR, NCK2, SLC26A11, PRL2C2, EPHA4, ATP6AP1, RSAD2, IFNGR1, PRKCE, ENTPD5, ATP6AP2, FNDC3B, P3H4, FOS, ACSL3, UGT1A6A, UGT1A6B, TAPBP, TGFBR3, DNAJC3, SELENON, BACE2, OLFM1, CERCAM, ACSBG1, ITGA5, ABCG1, DNASE1L1, GRAMD1B, GRN, SLC1A1, MGST1, TMTC2, HSD17B7, HACD3, PTGS2,…	561	1617	20815	1.67504	0.00760613	0.000763514	0.000736641
UP_KW_CELLULAR_COMPONENT	KW-0256~Endoplasmic reticulum	57	9.12	0.000325298	GPSM1, MCTP1, TMEM41B, FKBP14, MOGAT1, RNF19B, TMEM131L, CYP3A59, GBA2, RYR3, NR3C2, EPM2AIP1, PRL2C3, CREB3L3, CASP4, ZC3H12A, DUOXA2, KDR, NCK2, PRL2C2, ATP6AP1, RSAD2, ENTPD5, ATP6AP2, P3H4, FOS, ACSL3, UGT1A6A, TAPBP, DNAJC3, SELENON, BACE2, OLFM1, CERCAM, ACSBG1, ABCG1, DNASE1L1, GRAMD1B, MGST1, TMTC2, HSD17B7, HACD3, PTGS2, PLD1, HSPA13, HSD11B1, SGPL1, ORMDL3, SARAF, NLRP3, DNAJB9, PCK1, C…	513	1206	17654	1.6265	0.0122872	0.00309033	0.00284636
GOTERM_CC_DIRECT	GO:0005789~endoplasmic reticulum membrane	38	6.08	0.00353005	GPSM1, GRAMD1B, MCTP1, TMEM41B, MOGAT1, MGST1, TMTC2, RNF19B, MYRFL, HSD17B7, GDPD5, PTGS2, CYP3A59, PLD1, RYR3, NR3C2, SGPL1, CREB3L3, CASP4, ORMDL3, DUOXA2, CD74, RSAD2, ATP6AP1, TMEM50B, ATP6AP2, PLA2G4C, IRGM2, ACSL3, H13, UGT1A6A, GRIN2B, CYP4F14, TAPBP, SELENON, CYP2C66, IGTP, ABCG1	561	860	20815	1.63945	0.818778	0.0811912	0.0783335
Annotation Cluster 6	Enrichment Score: 2.838060097168514
Category	Term	Count	%	PValue	Genes	List Total	Pop Hits	Pop Total	Fold Enrichment	Bonferroni	Benjamini	FDR
GOTERM_BP_DIRECT	GO:0002376~immune system process	32	5.12	2.45522e-05	CD40, PGLYRP2, PIK3CD, RNF19B, NOD1, PTPN22, MST1R, IFIT1, IFIT3, CD300LD3, TRIM8, FCNA, ALCAM, CASP4, ZC3H12A, CD300LB, CEACAM20, NLRP3, OLR1, B2M, OASL1, HAVCR2, OASL2, CD74, RSAD2, PRKCE, NR1H4, BCL6, SLPI, OAS2, IRF7, TBKBP1	539	503	19672	2.32189	0.0782578	0.0090543	0.0089479
UP_KW_BIOLOGICAL_PROCESS	KW-0391~Immunity	34	5.44	0.00142623	CD40, PGLYRP2, PIK3CD, RNF19B, NOD1, PTPN22, MST1R, IFIT1, IFIT3, CD300LD3, TRIM8, FCNA, ALCAM, CASP4, ZC3H12A, CD300LB, CEACAM20, NLRP3, OLR1, B2M, OASL1, HAVCR2, OASL2, CD74, RSAD2, PRKCE, MX2, NR1H4, IFI202B, BCL6, SLPI, OAS2, IRF7, TBKBP1	318	645	10725	1.77783	0.14773	0.0798691	0.0770166
UP_KW_BIOLOGICAL_PROCESS	KW-0399~Innate immunity	20	3.2	0.00568956	RSAD2, MX2, NR1H4, PIK3CD, NOD1, MST1R, IFI202B, IFIT1, IFIT3, TRIM8, FCNA, SLPI, OAS2, CASP4, IRF7, NLRP3, TBKBP1, OASL1, HAVCR2, OASL2	318	339	10725	1.98976	0.472207	0.106205	0.102412
GOTERM_BP_DIRECT	GO:0045087~innate immune response	29	4.64	0.0223049	TRIM30A, DEFB8, PIK3CD, MPTX2, NOD1, MST1R, IFIT1, IPO7, IFIT3, TRIM8, FCNA, CASP4, NLRP3, B2M, OASL1, HAVCR2, OASL2, RSAD2, DEFA5, NR1H4, IRGM2, IFI202B, PTK2, SLPI, OAS2, IGTP, IRF7, TBKBP1, FRK	539	683	19672	1.54966	1	0.552462	0.545971
Annotation Cluster 7	Enrichment Score: 2.4214640160680174
Category	Term	Count	%	PValue	Genes	List Total	Pop Hits	Pop Total	Fold Enrichment	Bonferroni	Benjamini	FDR
KEGG_PATHWAY	mmu04668:TNF signaling pathway	17	2.72	8.47324e-07	JAG1, CCL20, PIK3CD, CXCL1, FOS, CXCL3, TNFRSF1B, PTGS2, TNF, SELE, MMP9, CXCL2, CXCL5, SOCS3, CREB3L3, CCL2, MAP3K14	297	113	8941	4.52898	0.000239764	0.000239793	0.000217762
KEGG_PATHWAY	mmu05323:Rheumatoid arthritis	13	2.08	2.6651e-05	ATP6V1A, TGFB1, ATP6AP1, CCL20, CXCL1, FOS, CXCL3, TNF, CXCL2, CXCL5, VEGFA, IL1A, CCL2	297	87	8941	4.49836	0.00751396	0.00276766	0.00251339
UP_KW_BIOLOGICAL_PROCESS	KW-0395~Inflammatory response	18	2.88	5.03692e-05	CCL20, NR1H4, PIK3CD, CXCL1, CXCL3, IFI202B, CXCL2, CXCL5, IL1A, MEP1B, BCL6, CASP4, ZC3H12A, STAB1, CCL2, OLR1, NLRP3, HAVCR2	318	191	10725	3.17841	0.0056256	0.00564135	0.00543987
KEGG_PATHWAY	mmu04060:Cytokine-cytokine receptor interaction	24	3.84	9.91533e-05	ACVR1, CD40, TGFB1, CCL20, IFNGR1, TNFSF15, TNFRSF9, CXCR4, CXCL1, NGF, CXCL3, TNFRSF1B, TNF, CXCL2, CXCL5, ACVR2A, IL1A, ACVR1C, CLCF1, CCL2, ACKR3, TNFSF9, IL13RA1, IFNAR1	297	292	8941	2.47433	0.0276717	0.0070151	0.0063706
GOTERM_MF_DIRECT	GO:0005125~cytokine activity	19	3.04	0.000128111	GRN, TGFB1, CCL20, TNFSF15, CXCL1, CXCL3, TNF, CXCL2, CXCL5, VEGFA, IL1A, BMP1, TAFA5, CLCF1, NAMPT, CCL2, TNFSF9, CRLF1, WNT4	524	233	18371	2.8589	0.106278	0.0224707	0.0223939
KEGG_PATHWAY	mmu04657:IL-17 signaling pathway	12	1.92	0.000194544	FOSL1, CCL20, CCL2, CXCL1, FOS, PTGS2, CXCL3, MMP9, TNF, CXCL2, CXCL5, MUC5AC	297	91	8941	3.96981	0.0535728	0.0110112	0.00999955
UP_KW_MOLECULAR_FUNCTION	KW-0202~Cytokine	15	2.4	0.00176681	GRN, CCL20, TNFSF15, CXCL1, CXCL3, TNF, CXCL2, CXCL5, IL1A, BMP1, TAFA5, CLCF1, NAMPT, CCL2, TNFSF9	349	194	11838	2.62266	0.142598	0.0619921	0.0612795
INTERPRO	IPR018048:CXC chemokine, conserved site	4	0.64	0.00209659	CXCL1, CXCL3, CXCL2, CXCL5	565	10	20686	14.645	0.876622	0.560263	0.560263
GOTERM_BP_DIRECT	GO:0070098~chemokine-mediated signaling pathway	7	1.12	0.00209792	CCL20, CCL2, ACKR3, CXCL1, CXCL3, CXCL2, CXCL5	539	49	19672	5.21389	0.999061	0.14323	0.141547
INTERPRO	IPR001089:CXC chemokine	4	0.64	0.00282473	CXCL1, CXCL3, CXCL2, CXCL5	565	11	20686	13.3136	0.940409	0.560263	0.560263
GOTERM_BP_DIRECT	GO:0006935~chemotaxis	11	1.76	0.0038112	CCL20, CCRL2, PIK3CD, CCL2, ACKR3, CXCR4, CXCL1, CXCL3, CXCL2, CXCL5, ROBO1	539	134	19672	2.99604	0.999997	0.218093	0.21553
KEGG_PATHWAY	mmu04061:Viral protein interaction with cytokine and cytokine receptor	10	1.6	0.00410398	CCL20, CCL2, ACKR3, CXCR4, CXCL1, TNFRSF1B, CXCL3, TNF, CXCL2, CXCL5	297	95	8941	3.16888	0.687708	0.0725892	0.0659202
INTERPRO	IPR001811:Chemokine interleukin-8-like domain	6	0.96	0.00442918	CCL20, CCL2, CXCL1, CXCL3, CXCL2, CXCL5	565	40	20686	5.49186	0.988034	0.560263	0.560263
GOTERM_MF_DIRECT	GO:0045236~CXCR chemokine receptor binding	4	0.64	0.00530208	CXCL1, CXCL3, CXCL2, CXCL5	524	13	18371	10.7874	0.990555	0.41771	0.416281
SMART	SM00199:SCY	6	0.96	0.00542662	CCL20, CCL2, CXCL1, CXCL3, CXCL2, CXCL5	321	38	10580	5.20413	0.732014	0.455409	0.455409
GOTERM_MF_DIRECT	GO:0008009~chemokine activity	6	0.96	0.00798086	CCL20, CCL2, CXCL1, CXCL3, CXCL2, CXCL5	524	44	18371	4.78079	0.999113	0.453016	0.451466
GOTERM_BP_DIRECT	GO:0061844~antimicrobial humoral immune response mediated by antimicrobial peptide	10	1.6	0.0149316	NPPB, CCL20, DEFA5, CCL2, CXCL1, CXCL3, CXCL2, B2M, DEFA21, CXCL5	539	140	19672	2.60694	1	0.47198	0.466434
UP_KW_BIOLOGICAL_PROCESS	KW-0145~Chemotaxis	8	1.28	0.0170155	CCL20, PIK3CD, CCL2, CXCL1, CXCL3, CXCL2, CXCL5, ROBO1	318	90	10725	2.9979	0.853706	0.238217	0.229709
GOTERM_BP_DIRECT	GO:0006955~immune response	22	3.52	0.0212038	CD74, CCL20, TNFSF15, IFI44, CXCR4, CXCL1, CXCL3, TNFRSF1B, TNF, CXCL2, CXCL5, TGFBR3, IL1A, SLPI, SERPINB9G, CCRL2, PMP22, CCL2, ACKR3, TNFSF9, MAP3K14, B2M	539	473	19672	1.69754	1	0.541318	0.534957
GOTERM_BP_DIRECT	GO:0030593~neutrophil chemotaxis	7	1.12	0.0222762	CCL20, DPEP1, CCL2, CXCL1, CXCL3, CXCL2, CXCL5	539	80	19672	3.19351	1	0.552462	0.545971
UP_SEQ_FEATURE	DOMAIN:SCY	4	0.64	0.0393621	CCL20, CCL2, CXCL1, CXCL2	583	29	22239	5.26149	1	1	1
GOTERM_BP_DIRECT	GO:0031640~killing of cells of other organism	6	0.96	0.0544718	NPPB, CCL20, DEFA5, CCL2, CXCL1, CXCL2	539	75	19672	2.91978	1	0.789003	0.779732
KEGG_PATHWAY	mmu04064:NF-kappa B signaling pathway	7	1.12	0.134656	CD40, CXCL1, PTGS2, CXCL3, MAP3K14, TNF, CXCL2	297	105	8941	2.00696	1	0.57739	0.524344
KEGG_PATHWAY	mmu04062:Chemokine signaling pathway	9	1.44	0.303679	CCL20, PIK3CD, CCL2, CXCR4, CXCL1, CXCL3, CXCL2, PTK2, CXCL5	297	192	8941	1.41114	1	0.78845	0.716013
KEGG_PATHWAY	mmu04936:Alcoholic liver disease	7	1.12	0.324481	PRKAB2, CTNNB1, CXCL1, CXCL3, MAP3K14, TNF, CXCL2	297	141	8941	1.49454	1	0.802397	0.728679
KEGG_PATHWAY	mmu05134:Legionellosis	4	0.64	0.328641	CXCL1, CXCL3, TNF, CXCL2	297	61	8941	1.97406	1	0.802397	0.728679
Annotation Cluster 8	Enrichment Score: 2.3427386541936093
Category	Term	Count	%	PValue	Genes	List Total	Pop Hits	Pop Total	Fold Enrichment	Bonferroni	Benjamini	FDR
UP_KW_LIGAND	KW-0868~Chloride	11	1.76	0.000269949	ACE2, CLIC5, SLC12A4, CLDN4, TTYH3, CLCA3B, CLCA4B, SLC1A1, CLCA4A, SLC12A1, CLCA3A2	212	82	6562	4.15221	0.00967238	0.00971815	0.0094482
INTERPRO	IPR004727:Calcium-activated chloride channel protein	4	0.64	0.000650122	CLCA3B, CLCA4B, CLCA4A, CLCA3A2	565	7	20686	20.9214	0.477109	0.508046	0.508046
INTERPRO	IPR013642:Chloride channel calcium-activated	4	0.64	0.00101915	CLCA3B, CLCA4B, CLCA4A, CLCA3A2	565	8	20686	18.3062	0.638181	0.508046	0.508046
UP_KW_PTM	KW-0068~Autocatalytic cleavage	8	1.28	0.00154399	BACE2, MUC1, CLCA3B, CLCA4B, CLCA4A, TPP1, CTSE, CLCA3A2	452	49	12787	4.61875	0.0423424	0.0149252	0.0133812
GOTERM_MF_DIRECT	GO:0005229~intracellular calcium activated chloride channel activity	5	0.8	0.0017908	TTYH3, CLCA3B, CLCA4B, CLCA4A, CLCA3A2	524	19	18371	9.22609	0.792357	0.224361	0.223594
UP_SEQ_FEATURE	DOMAIN:VWFA	9	1.44	0.00247898	CPNE5, CLCA3B, CACNA2D1, COL22A1, CLCA4B, CLCA4A, ITGB7, ANTXR2, CLCA3A2	583	90	22239	3.81458	0.988668	0.656386	0.656386
INTERPRO	IPR002035:von Willebrand factor, type A	8	1.28	0.00704231	CPNE5, CLCA3B, CACNA2D1, COL22A1, CLCA4B, CLCA4A, ANTXR2, CLCA3A2	565	82	20686	3.57194	0.999129	0.628029	0.628029
SMART	SM00327:VWA	8	1.28	0.00740798	CPNE5, CLCA3B, CACNA2D1, COL22A1, CLCA4B, CLCA4A, ANTXR2, CLCA3A2	321	75	10580	3.51568	0.834603	0.455409	0.455409
GOTERM_BP_DIRECT	GO:0006821~chloride transport	8	1.28	0.00763	CLIC5, CLDN4, TTYH3, CLCA3B, CLCA4B, CLCA4A, SLC12A1, CLCA3A2	539	83	19672	3.5178	1	0.309114	0.305482
KEGG_PATHWAY	mmu04924:Renin secretion	6	0.96	0.106711	CLCA3B, CLCA4B, CLCA4A, CLCA3A2, KCNJ2, CTSB	297	76	8941	2.37666	1	0.503318	0.457077
KEGG_PATHWAY	mmu04972:Pancreatic secretion	6	0.96	0.326026	CLCA3B, CLCA4B, PLA2G10, CLCA4A, CLCA3A2, TRY5	297	114	8941	1.58444	1	0.802397	0.728679
Annotation Cluster 9	Enrichment Score: 2.006514694491035
Category	Term	Count	%	PValue	Genes	List Total	Pop Hits	Pop Total	Fold Enrichment	Bonferroni	Benjamini	FDR
GOTERM_BP_DIRECT	GO:0007275~multicellular organism development	49	7.84	0.0018715	PIWIL2, GPSM1, TCF23, TNF, ROBO1, ZFP36, DACH1, FGF9, ZC3H12A, KDR, ZFP37, B2M, EPHA4, TLE3, EMX2, SEMA6A, FST, DKK2, OLFM1, TRNP1, PAX9, APLNR, MMP19, NUMBL, LRP1, TWF2, MST1R, ADGRG1, PDGFC, DISC1, WNT4, FZD3, JAG1, VDR, INSR, SPRY4, MICAL2, PTK2, TBX3, VEGFA, FMNL3, BMP1, ID1, ETL4, PI15, ID3, ACKR3, TCF4, INSM1	539	1135	19672	1.57565	0.998005	0.136461	0.134858
UP_KW_MOLECULAR_FUNCTION	KW-9996~Developmental protein	43	6.88	0.0226013	PIWIL2, GPSM1, NUMBL, LRP1, TCF23, TWF2, ROBO1, ZFP36, ADGRG1, DACH1, FGF9, ZC3H12A, PDGFC, KDR, DISC1, ZFP37, WNT4, EPHA4, TLE3, FZD3, EMX2, JAG1, SEMA6A, SPRY4, MICAL2, PTK2, TBX3, DKK2, VEGFA, FMNL3, OLFM1, BMP1, PAX9, ID1, TRNP1, ETL4, PI15, APLNR, ID3, ACKR3, MMP19, TCF4, INSM1	349	1044	11838	1.39708	0.86315	0.327719	0.323952
UP_KW_MOLECULAR_FUNCTION	KW-0217~Developmental protein	43	6.88	0.0226013	PIWIL2, GPSM1, NUMBL, LRP1, TCF23, TWF2, ROBO1, ZFP36, ADGRG1, DACH1, FGF9, ZC3H12A, PDGFC, KDR, DISC1, ZFP37, WNT4, EPHA4, TLE3, FZD3, EMX2, JAG1, SEMA6A, SPRY4, MICAL2, PTK2, TBX3, DKK2, VEGFA, FMNL3, OLFM1, BMP1, PAX9, ID1, TRNP1, ETL4, PI15, APLNR, ID3, ACKR3, MMP19, TCF4, INSM1	349	1044	11838	1.39708	0.86315	0.327719	0.323952
Annotation Cluster 10	Enrichment Score: 1.9969606672075229
Category	Term	Count	%	PValue	Genes	List Total	Pop Hits	Pop Total	Fold Enrichment	Bonferroni	Benjamini	FDR
UP_SEQ_FEATURE	DOMAIN:PID	6	0.96	0.00263183	NUMBL, RABGAP1, NOS1AP, APBA1, APBB1, SH2D5	583	37	22239	6.18581	0.991406	0.656386	0.656386
INTERPRO	IPR006020:Phosphotyrosine interaction domain	6	0.96	0.005477	NUMBL, RABGAP1, NOS1AP, APBA1, APBB1, SH2D5	565	42	20686	5.23034	0.995812	0.560263	0.560263
SMART	SM00462:PTB	6	0.96	0.00752742	NUMBL, RABGAP1, NOS1AP, APBA1, APBB1, SH2D5	321	41	10580	4.82334	0.83935	0.455409	0.455409
INTERPRO	IPR011993:Pleckstrin homology-like domain	17	2.72	0.0947786	GRAMD1B, NUMBL, RABGAP1, RASGRF1, IRS2, PLD1, PTK2, DNM1, FGD3, CYTH4, SPATA13, NOS1AP, SH3BP2, APBA1, PLEKHO2, APBB1, SH2D5	565	408	20686	1.52552	1	1	1
Annotation Cluster 11	Enrichment Score: 1.8614868447658142
Category	Term	Count	%	PValue	Genes	List Total	Pop Hits	Pop Total	Fold Enrichment	Bonferroni	Benjamini	FDR
GOTERM_BP_DIRECT	GO:0051607~defense response to virus	21	3.36	5.33218e-06	RTP4, CD40, NCBP1, RSAD2, IFNGR1, MX2, PRF1, ISG15, DDX60, IFIT1, LYST, IFIT3, OAS2, PLA2G10, IRF7, IFIT3B, NLRP3, MAP3K14, OASL1, IFNAR1, OASL2	539	229	19672	3.34691	0.0175419	0.00252822	0.00249851
GOTERM_BP_DIRECT	GO:0009615~response to virus	12	1.92	3.7899e-05	RSAD2, OAS2, MX2, IFIT3B, ISG15, MST1R, DDX60, IFIT1, TNF, OASL1, IFIT3, OASL2	539	91	19672	4.81282	0.118199	0.00948795	0.00937646
GOTERM_BP_DIRECT	GO:0045071~negative regulation of viral genome replication	8	1.28	0.000449059	SLPI, RSAD2, OAS2, MX2, ISG15, TNF, OASL1, OASL2	539	51	19672	5.72505	0.774799	0.0532295	0.052604
GOTERM_BP_DIRECT	GO:0070106~interleukin-27-mediated signaling pathway	3	0.48	0.00706725	OAS2, OASL1, OASL2	539	5	19672	21.8983	1	0.300451	0.29692
INTERPRO	IPR006117:2-5-oligoadenylate synthetase, conserved site	3	0.48	0.0186318	OAS2, OASL1, OASL2	565	8	20686	13.7296	1	1	1
UP_KW_BIOLOGICAL_PROCESS	KW-0051~Antiviral defense	8	1.28	0.0234079	RSAD2, OAS2, MX2, ISG15, IFIT1, OASL1, IFIT3, OASL2	318	96	10725	2.81053	0.92955	0.291298	0.280895
INTERPRO	IPR006116:2-5-oligoadenylate synthetase, N-terminal	3	0.48	0.0288849	OAS2, OASL1, OASL2	565	10	20686	10.9837	1	1	1
INTERPRO	IPR018952:2'-5'-oligoadenylate synthetase 1, domain 2/C-terminal	3	0.48	0.0408731	OAS2, OASL1, OASL2	565	12	20686	9.1531	1	1	1
INTERPRO	IPR026774:2'-5'-oligoadenylate synthase	3	0.48	0.0408731	OAS2, OASL1, OASL2	565	12	20686	9.1531	1	1	1
GOTERM_BP_DIRECT	GO:0060700~regulation of ribonuclease activity	3	0.48	0.0410994	OAS2, OASL1, OASL2	539	12	19672	9.1243	1	0.706782	0.698477
GOTERM_MF_DIRECT	GO:0003725~double-stranded RNA binding	6	0.96	0.087912	OAS2, VIM, ADARB1, DDX60, OASL1, OASL2	524	83	18371	2.5344	1	1	0.997717
SMART	SM00213:UBQ	3	0.48	0.469544	ISG15, OASL1, OASL2	321	52	10580	1.90151	1	1	1
INTERPRO	IPR000626:Ubiquitin	3	0.48	0.532419	ISG15, OASL1, OASL2	565	65	20686	1.6898	1	1	1
GOTERM_MF_DIRECT	GO:0016779~nucleotidyltransferase activity	3	0.48	0.713057	OAS2, OASL1, OASL2	524	87	18371	1.20894	1	1	0.997717
Annotation Cluster 12	Enrichment Score: 1.8452559441796008
Category	Term	Count	%	PValue	Genes	List Total	Pop Hits	Pop Total	Fold Enrichment	Bonferroni	Benjamini	FDR
GOTERM_BP_DIRECT	GO:0006811~ion transport	31	4.96	0.00110042	ATP6V1A, HCN3, CLIC5, STEAP3, TTYH3, PKD1L3, RYR3, SARAF, SLC17A7, SLC39A8, SLC26A11, KCNJ2, SLC13A1, SLC13A2, SLC12A4, KCNJ11, ATP6AP1, SLC31A2, CACNA2D1, SLC11A1, SLC12A1, SLC39A10, TMC7, GRIN2B, SLC4A8, CLDN4, SLC6A8, TCN2, SLC9A9, SLCO2A1, FXYD5	539	598	19672	1.892	0.974121	0.10742	0.106158
UP_KW_BIOLOGICAL_PROCESS	KW-0406~Ion transport	32	5.12	0.00255629	ATP6V1A, HCN3, CLIC5, STEAP3, TTYH3, PKD1L3, RYR3, SARAF, SLC17A7, SLC39A8, SLC26A11, KCNJ2, SLC13A1, SLC13A2, SLC12A4, KCNJ11, ATP6AP1, SLC31A2, CACNA2D1, SLC11A1, SLC12A1, SLC39A10, TMC7, GRIN2B, SLC9A2, SLC4A8, CLDN4, SLC6A8, TCN2, SLC9A9, SLCO2A1, FXYD5	318	616	10725	1.75202	0.249241	0.0953541	0.0919486
UP_KW_BIOLOGICAL_PROCESS	KW-0813~Transport	72	11.52	0.0478698	CLIC5, SLC35F6, STEAP3, TMEM41B, AQP8, ORM3, AQP3, LYST, ABCA13, IPO7, RYR3, LAPTM4B, ZFP36, DUOXA2, FLVCR1, SLC39A8, SLC26A11, SLC13A1, SLC13A2, ABCC4, SVOP, ABCC2, ATP6AP1, NCBP1, CACNA2D1, SLC11A1, APOA1, SLC39A10, TMC7, SCAMP1, SLC9A2, CLDN4, RAB35, SLC9A9, SLCO2A1, ABCG1, ANK, SLC29A3, ATP6V1A, GRAMD1B, HCN3, LCN8, TTYH3, STXBP1, SLC1A1, SLC3A1, PKD1L3, SEC14L2, MFSD4A, CACNA1I, RAB20, S100A…	318	1995	10725	1.21719	0.995889	0.413993	0.399208
UP_KW_MOLECULAR_FUNCTION	KW-0407~Ion channel	13	2.08	0.308849	HCN3, CLIC5, TTYH3, KCNJ11, CACNA2D1, TMC7, PKD1L3, GRIN2B, RYR3, CACNA1I, CLDN4, FXYD5, KCNJ2	349	343	11838	1.28559	1	1	1
Annotation Cluster 13	Enrichment Score: 1.7849458928642612
Category	Term	Count	%	PValue	Genes	List Total	Pop Hits	Pop Total	Fold Enrichment	Bonferroni	Benjamini	FDR
GOTERM_BP_DIRECT	GO:0007179~transforming growth factor beta receptor signaling pathway	10	1.6	0.000618322	ACVR1, TGFBR3, FUT8, SMAD4, TGFB1, CCL2, FOS, LTBP1, PTK2, SMAD7	539	87	19672	4.19508	0.871631	0.068407	0.0676032
GOTERM_BP_DIRECT	GO:0017015~regulation of transforming growth factor beta receptor signaling pathway	5	0.8	0.00380461	TGFBR3, SMAD4, ZEB1, TGFB1, SMAD7	539	24	19672	7.60359	0.999997	0.218093	0.21553
GOTERM_BP_DIRECT	GO:0030509~BMP signaling pathway	9	1.44	0.00480223	ACVR1, TGFBR3, EGR1, SMAD4, TGFB1, FST, ID1, ACVR2A, SMAD7	539	96	19672	3.42161	1	0.248029	0.245114
GOTERM_BP_DIRECT	GO:0060389~pathway-restricted SMAD protein phosphorylation	4	0.64	0.00724195	ACVR1, TGFBR3, TGFB1, SMAD7	539	15	19672	9.73259	1	0.300451	0.29692
GOTERM_BP_DIRECT	GO:0055010~ventricular cardiac muscle tissue morphogenesis	4	0.64	0.0401604	TGFBR3, TGFB1, TNNT2, SMAD7	539	28	19672	5.21389	1	0.706782	0.698477
BIOCARTA	m_tob1Pathway:Role of Tob in T-cell activation	3	0.48	0.268145	TGFBR3, SMAD4, TGFB1	66	20	1286	2.92273	1	1	1
BIOCARTA	m_ctcfPathway:CTCF: First Multivalent Nuclear Factor	3	0.48	0.363402	TGFBR3, SMAD4, TGFB1	66	25	1286	2.33818	1	1	1
Annotation Cluster 14	Enrichment Score: 1.750052400335189
Category	Term	Count	%	PValue	Genes	List Total	Pop Hits	Pop Total	Fold Enrichment	Bonferroni	Benjamini	FDR
KEGG_PATHWAY	mmu05144:Malaria	7	1.12	0.0110081	CD40, TGFB1, KLRB1, LRP1, CCL2, SELE, TNF	297	57	8941	3.69703	0.956394	0.135448	0.123004
GOTERM_BP_DIRECT	GO:0071407~cellular response to organic cyclic compound	7	1.12	0.0138747	TGFB1, IGFBP5, NOS2, P2RY1, SLC1A1, CCL2, TNF	539	72	19672	3.54834	1	0.464382	0.458926
GOTERM_BP_DIRECT	GO:0031663~lipopolysaccharide-mediated signaling pathway	5	0.8	0.0179007	TGFB1, PRKCE, CCL2, PTPN22, TNF	539	37	19672	4.93206	1	0.499883	0.49401
GOTERM_BP_DIRECT	GO:0043491~protein kinase B signaling	5	0.8	0.0365581	CD40, TGFB1, KDR, CCL2, TNF	539	46	19672	3.96709	1	0.685893	0.677834
Annotation Cluster 15	Enrichment Score: 1.7138633491138235
Category	Term	Count	%	PValue	Genes	List Total	Pop Hits	Pop Total	Fold Enrichment	Bonferroni	Benjamini	FDR
UP_KW_MOLECULAR_FUNCTION	KW-0645~Protease	30	4.8	0.00213766	MCPT2, MCPT4, PRSS46, MCPT1, PRSS23, USP18, ADAMTS15, DPP7, CLCA3B, CASP4, CTSE, CLCA3A2, TRY5, CTSB, H13, MMP9, BACE2, ACE2, BMP1, MEP1B, SLPI, ASTL, CLCA4B, CLCA4A, DPEP2, CPE, DPEP1, MMP19, TPP1, OTUD1	349	559	11838	1.82038	0.169872	0.0619921	0.0612795
UP_KW_PTM	KW-0865~Zymogen	18	2.88	0.00248854	MCPT2, MCPT4, HEXA, MCPT1, AOAH, MMP9, BACE2, ADAMTS15, DPP7, BMP1, MEP1B, ASTL, CASP4, CPE, MMP19, TPP1, CTSE, CTSB	452	224	12787	2.27329	0.0673879	0.0180419	0.0161755
GOTERM_MF_DIRECT	GO:0008233~peptidase activity	26	4.16	0.00673301	MCPT2, MCPT4, PRSS46, MCPT1, PRSS23, USP18, ADAMTS15, DPP7, CASP4, CTSE, CTSB, H13, MMP9, BACE2, ACE2, BMP1, MEP1B, SLPI, ASTL, CLCA4A, DPEP2, CPE, DPEP1, MMP19, TPP1, OTUD1	524	513	18371	1.77688	0.997328	0.421775	0.420332
GOTERM_BP_DIRECT	GO:0006508~proteolysis	21	3.36	0.0902169	MCPT2, MCPT4, PRSS46, H13, MCPT1, PRSS23, MMP9, BACE2, DPP7, BMP1, ASTL, CASP4, CLCA4A, DPEP2, DPEP1, CPE, TPP1, CTSE, TRY5, OTUD1, CTSB	539	527	19672	1.45435	1	1	0.988547
UP_KW_MOLECULAR_FUNCTION	KW-0378~Hydrolase	61	9.76	0.103937	PIWIL2, PGLYRP2, MCPT2, DPYS, MCPT4, HEXA, PTPN22, ADARB1, MCPT1, PRSS23, GBA2, LIPA, UBASH3B, CLCA3B, CASP4, ZC3H12A, CTSE, CTSB, DUSP5, DUSP2, ENTPD5, PLA2G4C, MMP9, DNM1, BACE2, ACE2, PPM1B, MEP1B, ASTL, SLPI, PLA2G10, DPEP2, DPEP1, MMP19, DNASE1L1, PLPPR2, PPM1M, PRSS46, AOAH, GDPD5, PLD1, USP18, ADAMTS15, DPP7, PTPRZ1, AMDHD1, ASCC3, CLCA3A2, TRY5, RASL10A, EPHX2, H13, SSH3, GALC, GNPDA1, BM…	349	1743	11838	1.18709	0.999929	1	0.993176
GOTERM_MF_DIRECT	GO:0016787~hydrolase activity	54	8.64	0.155121	PIWIL2, PGLYRP2, MCPT2, DPYS, MCPT4, HEXA, PTPN22, ADARB1, MCPT1, PRSS23, GBA2, LIPA, UBASH3B, CASP4, ZC3H12A, CTSE, CTSB, DUSP2, ENTPD5, PLA2G4C, MMP9, DNM1, BACE2, ACE2, PPM1B, MEP1B, PLA2G10, DPEP2, DPEP1, MMP19, DNASE1L1, PLPPR2, PPM1M, PRSS46, AOAH, GDPD5, PLD1, USP18, ADAMTS15, DPP7, PTPRZ1, AMDHD1, ASCC3, RASL10A, EPHX2, H13, SSH3, GALC, GNPDA1, BMP1, CLCA4A, CPE, TPP1, OTUD1	524	1617	18371	1.17081	1	1	0.997717
Annotation Cluster 16	Enrichment Score: 1.687031036455118
Category	Term	Count	%	PValue	Genes	List Total	Pop Hits	Pop Total	Fold Enrichment	Bonferroni	Benjamini	FDR
UP_SEQ_FEATURE	DOMAIN:Fibronectin type-III	14	2.24	0.00162372	FANK1, EPHA4, IFNGR1, INSR, FNDC3B, HCFC2, ROBO1, FSD1L, FNDC1, PTPRZ1, TRIM46, CRLF1, IL13RA1, IFNAR1	583	191	22239	2.79603	0.946774	0.586164	0.586164
INTERPRO	IPR003961:Fibronectin, type III	14	2.24	0.004987	FANK1, EPHA4, IFNGR1, INSR, FNDC3B, HCFC2, ROBO1, FSD1L, FNDC1, PTPRZ1, TRIM46, CRLF1, IL13RA1, IFNAR1	565	209	20686	2.4525	0.993157	0.560263	0.560263
SMART	SM00060:FN3	11	1.76	0.0177349	FANK1, EPHA4, FSD1L, PTPRZ1, FNDC1, INSR, FNDC3B, HCFC2, CRLF1, ROBO1, IFNAR1	321	153	10580	2.36964	0.986837	0.715309	0.715309
UP_SEQ_FEATURE	DOMAIN:Fibronectin type-III 1	8	1.28	0.056863	EPHA4, INSR, FNDC3B, HCFC2, CRLF1, ROBO1, IL13RA1, IFNAR1	583	131	22239	2.32951	1	1	1
UP_SEQ_FEATURE	DOMAIN:Fibronectin type-III 2	8	1.28	0.056863	EPHA4, INSR, FNDC3B, HCFC2, CRLF1, ROBO1, IL13RA1, IFNAR1	583	131	22239	2.32951	1	1	1
UP_SEQ_FEATURE	DOMAIN:Fibronectin type-III 3	5	0.8	0.162545	INSR, FNDC3B, HCFC2, ROBO1, IFNAR1	583	81	22239	2.35468	1	1	1
Annotation Cluster 17	Enrichment Score: 1.6675920497998267
Category	Term	Count	%	PValue	Genes	List Total	Pop Hits	Pop Total	Fold Enrichment	Bonferroni	Benjamini	FDR
GOTERM_BP_DIRECT	GO:0035458~cellular response to interferon-beta	8	1.28	0.00121278	IFI205, IFI203, IGTP, IRGM2, IFI202B, IFIT1, IFIT3, MNDAL	539	60	19672	4.8663	0.982184	0.113555	0.112221
INTERPRO	IPR004021:HIN-200/IF120x	4	0.64	0.00282473	IFI205, IFI203, IFI202B, MNDAL	565	11	20686	13.3136	0.940409	0.560263	0.560263
UP_SEQ_FEATURE	DOMAIN:HIN-200	3	0.48	0.021788	IFI205, IFI203, MNDAL	583	9	22239	12.7153	1	1	1
GOTERM_BP_DIRECT	GO:0002218~activation of innate immune response	5	0.8	0.0317219	TRIM30A, IFI205, IFI203, IFI202B, MNDAL	539	44	19672	4.14741	1	0.626696	0.619332
UP_SEQ_FEATURE	DOMAIN:Pyrin	4	0.64	0.0359686	IFI205, IFI203, NLRP3, MNDAL	583	28	22239	5.4494	1	1	1
INTERPRO	IPR004020:DAPIN domain	4	0.64	0.0435865	IFI205, IFI203, NLRP3, MNDAL	565	29	20686	5.04998	1	1	1
SMART	SM01289:SM01289	4	0.64	0.0561098	IFI205, IFI203, NLRP3, MNDAL	321	29	10580	4.54614	0.999999	1	1
INTERPRO	IPR011029:Death-like domain	5	0.8	0.219086	CASP4, IFI203, NLRP3, NOD1, MNDAL	565	88	20686	2.08025	1	1	1
Annotation Cluster 18	Enrichment Score: 1.623462032438928
Category	Term	Count	%	PValue	Genes	List Total	Pop Hits	Pop Total	Fold Enrichment	Bonferroni	Benjamini	FDR
UP_KW_MOLECULAR_FUNCTION	KW-0482~Metalloprotease	14	2.24	0.000651171	MMP9, ACE2, ADAMTS15, BMP1, MEP1B, ASTL, CLCA3B, CLCA4B, CLCA4A, DPEP2, DPEP1, CPE, MMP19, CLCA3A2	349	155	11838	3.06372	0.0550945	0.0566519	0.0560007
GOTERM_MF_DIRECT	GO:0008237~metallopeptidase activity	13	2.08	0.00224401	MMP9, ACE2, ADAMTS15, BMP1, MEP1B, CLCA3B, CLCA4B, CLCA4A, DPEP2, DPEP1, CPE, MMP19, CLCA3A2	524	161	18371	2.83086	0.860572	0.246	0.245158
INTERPRO	IPR006026:Peptidase, metallopeptidase	5	0.8	0.00755902	BMP1, ASTL, MEP1B, MMP19, MMP9	565	29	20686	6.31248	0.999482	0.628029	0.628029
UP_SEQ_FEATURE	DOMAIN:Peptidase M12A	3	0.48	0.0095633	BMP1, ASTL, MEP1B	583	6	22239	19.0729	1	1	1
INTERPRO	IPR001506:Peptidase M12A, astacin	3	0.48	0.0103491	BMP1, ASTL, MEP1B	565	6	20686	18.3062	0.999969	0.793693	0.793693
SMART	SM00235:ZnMc	5	0.8	0.010737	BMP1, ASTL, MEP1B, MMP19, MMP9	321	29	10580	5.68267	0.926642	0.51967	0.51967
UP_SEQ_FEATURE	METAL:Zinc; via tele nitrogen; catalytic	3	0.48	0.0440671	BMP1, ASTL, MEP1B	583	13	22239	8.80288	1	1	1
INTERPRO	IPR024079:Metallopeptidase, catalytic domain	6	0.96	0.133804	ADAMTS15, BMP1, ASTL, MEP1B, MMP19, MMP9	565	99	20686	2.21893	1	1	1
UP_SEQ_FEATURE	METAL:Zinc; catalytic	6	0.96	0.259319	ACE2, ADAMTS15, BMP1, CLCA4A, CPE, MMP19	583	131	22239	1.74714	1	1	1
UP_SEQ_FEATURE	MOTIF:Cysteine switch	3	0.48	0.271912	ADAMTS15, MMP19, MMP9	583	39	22239	2.93429	1	1	1
GOTERM_MF_DIRECT	GO:0004222~metalloendopeptidase activity	6	0.96	0.284117	ADAMTS15, BMP1, ASTL, MEP1B, MMP19, MMP9	524	125	18371	1.68284	1	1	0.997717
Annotation Cluster 19	Enrichment Score: 1.5519926506231854
Category	Term	Count	%	PValue	Genes	List Total	Pop Hits	Pop Total	Fold Enrichment	Bonferroni	Benjamini	FDR
UP_SEQ_FEATURE	METAL:Calcium 1	10	1.6	0.0115173	MCTP1, SCIN, CPNE5, LRP1, CDH2, PRF1, ITGA5, NPTX1, AOAH, MMP9	583	140	22239	2.7247	1	1	1
UP_SEQ_FEATURE	METAL:Calcium 3; via carbonyl oxygen	6	0.96	0.0177054	CPNE5, LRP1, CDH2, ITGA5, AOAH, MMP9	583	58	22239	3.94612	1	1	1
UP_SEQ_FEATURE	METAL:Calcium 2	10	1.6	0.0188037	MCTP1, SCIN, CPNE5, LRP1, CDH2, PRF1, ITGA5, NPTX1, AOAH, MMP9	583	152	22239	2.50959	1	1	1
UP_SEQ_FEATURE	METAL:Calcium 2; via carbonyl oxygen	7	1.12	0.0228436	SCIN, LRP1, CDH2, PRF1, ITGA5, AOAH, MMP9	583	84	22239	3.17882	1	1	1
UP_SEQ_FEATURE	METAL:Calcium 3	7	1.12	0.0322284	MCTP1, CPNE5, LRP1, CDH2, ITGA5, AOAH, MMP9	583	91	22239	2.93429	1	1	1
UP_SEQ_FEATURE	METAL:Calcium 1; via carbonyl oxygen	5	0.8	0.172719	LRP1, PRF1, ITGA5, NPTX1, AOAH	583	83	22239	2.29794	1	1	1
Annotation Cluster 20	Enrichment Score: 1.4705627425751582
Category	Term	Count	%	PValue	Genes	List Total	Pop Hits	Pop Total	Fold Enrichment	Bonferroni	Benjamini	FDR
INTERPRO	IPR026052:DNA-binding protein inhibitor	3	0.48	0.00429286	ID1, ID4, ID3	565	4	20686	27.4593	0.986284	0.560263	0.560263
UP_SEQ_FEATURE	DOMAIN:bHLH	8	1.28	0.0224137	ARNT2, TCF23, ID1, ID4, ID3, TCF4, MXD1, CLOCK	583	107	22239	2.85202	1	1	1
UP_SEQ_FEATURE	DOMAIN:BHLH	7	1.12	0.0228436	ARNT2, ID1, ID4, ID3, TCF4, MXD1, CLOCK	583	84	22239	3.17882	1	1	1
INTERPRO	IPR011598:Myc-type, basic helix-loop-helix (bHLH) domain	8	1.28	0.0366051	ARNT2, TCF23, ID1, ID4, ID3, TCF4, MXD1, CLOCK	565	114	20686	2.56929	1	1	1
GOTERM_BP_DIRECT	GO:0032922~circadian regulation of gene expression	6	0.96	0.0471276	EGR1, NAMPT, ID1, ID4, ID3, CLOCK	539	72	19672	3.04143	1	0.741875	0.733157
SMART	SM00353:HLH	8	1.28	0.0510951	ARNT2, TCF23, ID1, ID4, ID3, TCF4, MXD1, CLOCK	321	111	10580	2.37546	0.999997	1	1
GOTERM_MF_DIRECT	GO:0046983~protein dimerization activity	8	1.28	0.262325	ARNT2, TCF23, ID1, ID4, ID3, TCF4, MXD1, CLOCK	524	182	18371	1.54106	1	1	0.997717
Annotation Cluster 21	Enrichment Score: 1.4193369529515165
Category	Term	Count	%	PValue	Genes	List Total	Pop Hits	Pop Total	Fold Enrichment	Bonferroni	Benjamini	FDR
UP_KW_MOLECULAR_FUNCTION	KW-0497~Mitogen	5	0.8	0.0225877	IL1A, TGFB1, FGF9, PDGFC, VEGFA	349	37	11838	4.58375	0.862985	0.327719	0.323952
UP_KW_MOLECULAR_FUNCTION	KW-0339~Growth factor	9	1.44	0.0364602	BMP1, TGFB1, FGF9, VGF, PDGFC, CXCL1, NGF, HBEGF, VEGFA	349	129	11838	2.3665	0.960494	0.453148	0.447939
GOTERM_BP_DIRECT	GO:0051781~positive regulation of cell division	5	0.8	0.0391267	IL1A, TGFB1, FGF9, PDGFC, VEGFA	539	47	19672	3.88268	1	0.706782	0.698477
GOTERM_BP_DIRECT	GO:0050679~positive regulation of epithelial cell proliferation	6	0.96	0.0652361	GRN, TGFB1, FGF9, ID1, KDR, VEGFA	539	79	19672	2.77194	1	0.870905	0.860672
Annotation Cluster 22	Enrichment Score: 1.4114793644757304
Category	Term	Count	%	PValue	Genes	List Total	Pop Hits	Pop Total	Fold Enrichment	Bonferroni	Benjamini	FDR
GOTERM_BP_DIRECT	GO:0007623~circadian rhythm	10	1.6	0.00135523	KLF10, CLDN4, NOS2, NAMPT, ID1, ID4, PRF1, ID3, NGF, CLOCK	539	97	19672	3.7626	0.988903	0.121568	0.120139
GOTERM_BP_DIRECT	GO:0032922~circadian regulation of gene expression	6	0.96	0.0471276	EGR1, NAMPT, ID1, ID4, ID3, CLOCK	539	72	19672	3.04143	1	0.741875	0.733157
GOTERM_BP_DIRECT	GO:0048511~rhythmic process	8	1.28	0.127058	PIWIL2, KLF10, EGR1, NAMPT, ID1, ID3, CLOCK, GRIN2B	539	153	19672	1.90835	1	1	0.988547
UP_KW_BIOLOGICAL_PROCESS	KW-0090~Biological rhythms	7	1.12	0.278478	PIWIL2, KLF10, EGR1, NAMPT, ID1, ID3, CLOCK	318	149	10725	1.58446	1	1	0.972973
Annotation Cluster 23	Enrichment Score: 1.3650136117435043
Category	Term	Count	%	PValue	Genes	List Total	Pop Hits	Pop Total	Fold Enrichment	Bonferroni	Benjamini	FDR
SMART	SM00134:LU	5	0.8	0.0054067	LY6M, PLAUR, LY6D, LYPD3, GML2	321	24	10580	6.86656	0.730711	0.455409	0.455409
INTERPRO	IPR016054:Ly-6 antigen / uPA receptor -like	5	0.8	0.0211597	LY6M, PLAUR, LY6D, LYPD3, GML2	565	39	20686	4.6939	1	1	1
GOTERM_CC_DIRECT	GO:0031225~anchored component of membrane	10	1.6	0.0283637	EFNA2, LY6M, DPEP2, PLAUR, LY6D, DPEP1, MMP19, LYPD3, PRND, RECK	561	159	20815	2.33355	0.999999	0.420155	0.405367
UP_SEQ_FEATURE	PROPEP:Removed in mature form	13	2.08	0.0638383	RASL10A, PLAUR, LYPD3, ISG15, LIPA, EFNA2, LY6D, DPEP2, DPEP1, MMP19, TPP1, PRND, RECK	583	279	22239	1.7774	1	1	1
UP_KW_PTM	KW-0336~GPI-anchor	10	1.6	0.0919987	EFNA2, LY6M, DPEP2, PLAUR, LY6D, DPEP1, MMP19, LYPD3, PRND, RECK	452	153	12787	1.84901	0.932947	0.339133	0.30405
UP_SEQ_FEATURE	LIPID:GPI-anchor amidated serine	5	0.8	0.102562	DPEP2, LY6D, DPEP1, LYPD3, RECK	583	68	22239	2.80484	1	1	1
UP_SEQ_FEATURE	DOMAIN:UPAR/Ly6	4	0.64	0.142512	LY6M, PLAUR, LY6D, GML2	583	50	22239	3.05166	1	1	1
Annotation Cluster 24	Enrichment Score: 1.318064011734753
Category	Term	Count	%	PValue	Genes	List Total	Pop Hits	Pop Total	Fold Enrichment	Bonferroni	Benjamini	FDR
GOTERM_BP_DIRECT	GO:0035924~cellular response to vascular endothelial growth factor stimulus	5	0.8	0.00763704	SEMA6A, EGR3, SPHK1, KDR, VEGFA	539	29	19672	6.29262	1	0.309114	0.305482
KEGG_PATHWAY	mmu04370:VEGF signaling pathway	7	1.12	0.011947	SPHK1, PLA2G4C, KDR, PIK3CD, PTGS2, PTK2, VEGFA	297	58	8941	3.63329	0.966672	0.140875	0.127933
GOTERM_BP_DIRECT	GO:0002042~cell migration involved in sprouting angiogenesis	4	0.64	0.0187536	EGR3, KDR, VEGFA, ROBO1	539	21	19672	6.95185	1	0.499883	0.49401
GOTERM_BP_DIRECT	GO:0010595~positive regulation of endothelial cell migration	5	0.8	0.0895058	GRN, ZC3H12A, KDR, PIK3CD, VEGFA	539	62	19672	2.94332	1	1	0.988547
GOTERM_BP_DIRECT	GO:0001938~positive regulation of endothelial cell proliferation	5	0.8	0.164998	EGR3, KDR, PIK3CD, CCL2, VEGFA	539	78	19672	2.33957	1	1	0.988547
KEGG_PATHWAY	mmu01521:EGFR tyrosine kinase inhibitor resistance	4	0.64	0.48867	PDGFC, KDR, PIK3CD, VEGFA	297	79	8941	1.52427	1	0.90701	0.82368
Annotation Cluster 25	Enrichment Score: 1.3171696964400372
Category	Term	Count	%	PValue	Genes	List Total	Pop Hits	Pop Total	Fold Enrichment	Bonferroni	Benjamini	FDR
KEGG_PATHWAY	mmu05164:Influenza A	15	2.4	0.00177452	RSAD2, IFNGR1, MX2, PIK3CD, TNF, ACTG1, DNAJC3, IL1A, SOCS3, OAS2, IRF7, CCL2, NLRP3, TRY5, IFNAR1	297	173	8941	2.61021	0.395065	0.0502189	0.0456051
KEGG_PATHWAY	mmu05162:Measles	8	1.28	0.209679	IL1A, CD209C, OAS2, MX2, IRF7, PIK3CD, FOS, IFNAR1	297	146	8941	1.64955	1	0.675609	0.613539
KEGG_PATHWAY	mmu05171:Coronavirus disease - COVID-19	11	1.76	0.300508	ACE2, OAS2, MX2, PIK3CD, CCL2, NLRP3, ISG15, FOS, TNF, HBEGF, IFNAR1	297	247	8941	1.34068	1	0.78845	0.716013
Annotation Cluster 26	Enrichment Score: 1.2918503444524108
Category	Term	Count	%	PValue	Genes	List Total	Pop Hits	Pop Total	Fold Enrichment	Bonferroni	Benjamini	FDR
GOTERM_BP_DIRECT	GO:0060326~cell chemotaxis	8	1.28	0.0086602	DEFB7, CCL20, DEFB8, CCRL2, ACKR3, CXCR4, HBEGF, VEGFA	539	85	19672	3.43503	1	0.338155	0.334182
GOTERM_MF_DIRECT	GO:0019957~C-C chemokine binding	4	0.64	0.0331525	ZFP36, CCRL2, ACKR3, CXCR4	524	25	18371	5.60947	1	1	0.997717
GOTERM_MF_DIRECT	GO:0016493~C-C chemokine receptor activity	3	0.48	0.148301	CCRL2, ACKR3, CXCR4	524	24	18371	4.3824	1	1	0.997717
GOTERM_BP_DIRECT	GO:0019722~calcium-mediated signaling	5	0.8	0.159739	SPHK1, CCRL2, ACKR3, CXCR4, TNF	539	77	19672	2.36995	1	1	0.988547
Annotation Cluster 27	Enrichment Score: 1.2001285763127392
Category	Term	Count	%	PValue	Genes	List Total	Pop Hits	Pop Total	Fold Enrichment	Bonferroni	Benjamini	FDR
GOTERM_BP_DIRECT	GO:0006814~sodium ion transport	9	1.44	0.0244936	SLC9A2, SLC13A1, HCN3, SLC13A2, SLC4A8, SLC6A8, SLC9A9, SLC12A1, SLC17A7	539	128	19672	2.56621	1	0.568492	0.561812
UP_KW_LIGAND	KW-0915~Sodium	10	1.6	0.0248439	SLC9A2, SLC13A1, HCN3, SLC13A2, SLC4A8, SLC6A8, SLC9A9, SLC1A1, SLC12A1, SLC17A7	212	131	6562	2.36281	0.595733	0.298127	0.289846
UP_KW_BIOLOGICAL_PROCESS	KW-0769~Symport	8	1.28	0.046163	SLC13A1, SLC13A2, SLC12A4, SLC6A8, SLC1A1, SLC12A1, CTNS, SLC17A7	318	111	10725	2.43073	0.994975	0.413993	0.399208
GOTERM_MF_DIRECT	GO:0015293~symporter activity	8	1.28	0.0479958	SLC13A1, SLC13A2, SLC12A4, SLC6A8, SLC1A1, SLC12A1, CTNS, SLC17A7	524	116	18371	2.41787	1	1	0.997717
UP_KW_BIOLOGICAL_PROCESS	KW-0739~Sodium transport	8	1.28	0.0480528	SLC13A1, HCN3, SLC13A2, SLC4A8, SLC6A8, SLC9A9, SLC12A1, SLC17A7	318	112	10725	2.40903	0.995976	0.413993	0.399208
GOTERM_BP_DIRECT	GO:1902476~chloride transmembrane transport	4	0.64	0.190254	SLC4A8, SLC12A4, SLC1A1, SLC12A1	539	55	19672	2.65434	1	1	0.988547
GOTERM_BP_DIRECT	GO:0035725~sodium ion transmembrane transport	4	0.64	0.322314	HCN3, SLC4A8, SLC6A8, SLC12A1	539	73	19672	1.99985	1	1	0.988547
Annotation Cluster 28	Enrichment Score: 1.175982201378084
Category	Term	Count	%	PValue	Genes	List Total	Pop Hits	Pop Total	Fold Enrichment	Bonferroni	Benjamini	FDR
KEGG_PATHWAY	mmu04015:Rap1 signaling pathway	14	2.24	0.0254348	INSR, PIK3CD, NGF, SIPA1L2, GRIN2B, VEGFA, ACTG1, EFNA2, FGF9, P2RY1, PDGFC, ID1, KDR, CTNNB1	297	214	8941	1.96945	0.999318	0.205659	0.186764
KEGG_PATHWAY	mmu04014:Ras signaling pathway	13	2.08	0.083874	INSR, RASGRF1, PLA2G4C, PIK3CD, NGF, PLD1, GRIN2B, VEGFA, EFNA2, FGF9, PLA2G10, PDGFC, KDR	297	232	8941	1.68688	1	0.450535	0.409143
KEGG_PATHWAY	mmu04151:PI3K-Akt signaling pathway	17	2.72	0.138994	CDKN1A, INSR, PIK3CD, NGF, PTK2, VEGFA, EFNA2, FGF9, CREB3L3, PDGFC, KDR, ITGA7, ITGB7, ITGA5, PIK3AP1, PCK1, IFNAR1	297	359	8941	1.42556	1	0.585141	0.531383
Annotation Cluster 29	Enrichment Score: 1.17220553096566
Category	Term	Count	%	PValue	Genes	List Total	Pop Hits	Pop Total	Fold Enrichment	Bonferroni	Benjamini	FDR
GOTERM_BP_DIRECT	GO:0038183~bile acid signaling pathway	4	0.64	0.00591234	ABCC4, ABCC2, VDR, NR1H4	539	14	19672	10.4278	1	0.284392	0.281051
GOTERM_BP_DIRECT	GO:0015721~bile acid and bile salt transport	3	0.48	0.217731	ABCC4, ABCC2, NR1H4	539	32	19672	3.42161	1	1	0.988547
KEGG_PATHWAY	mmu04976:Bile secretion	6	0.96	0.236431	ABCC4, ABCC2, AQP8, NR1H4, UGT1A6A, UGT1A6B	297	100	8941	1.80626	1	0.682754	0.620027
Annotation Cluster 30	Enrichment Score: 1.1687683505754773
Category	Term	Count	%	PValue	Genes	List Total	Pop Hits	Pop Total	Fold Enrichment	Bonferroni	Benjamini	FDR
UP_SEQ_FEATURE	DOMAIN:EGF-like	14	2.24	0.00290919	JAG1, LRP1, MEGF10, PRF1, PTGS2, FBLN2, SELE, LTBP1, BMP1, MEP1B, ADGRE5, STAB1, MUC13, HBEGF	583	204	22239	2.61785	0.994798	0.656386	0.656386
UP_SEQ_FEATURE	DOMAIN:EGF-like 13	4	0.64	0.00419239	JAG1, MEGF10, LRP1, STAB1	583	13	22239	11.7372	0.999491	0.687934	0.687934
UP_SEQ_FEATURE	DOMAIN:EGF-like 14	4	0.64	0.00419239	JAG1, MEGF10, LRP1, STAB1	583	13	22239	11.7372	0.999491	0.687934	0.687934
UP_SEQ_FEATURE	DOMAIN:EGF-like 10	4	0.64	0.0064153	JAG1, MEGF10, LRP1, STAB1	583	15	22239	10.1722	0.999991	0.964968	0.964968
UP_SEQ_FEATURE	DOMAIN:EGF-like 9	4	0.64	0.0189663	JAG1, MEGF10, LRP1, STAB1	583	22	22239	6.9356	1	1	1
UP_SEQ_FEATURE	DOMAIN:EGF-like 11	3	0.48	0.0267687	MEGF10, LRP1, STAB1	583	10	22239	11.4437	1	1	1
INTERPRO	IPR000742:Epidermal growth factor-like domain	13	2.08	0.0360925	JAG1, LRP1, MEGF10, PTGS2, FBLN2, SELE, LTBP1, BMP1, MEP1B, ADGRE5, STAB1, MUC13, HBEGF	565	244	20686	1.95066	1	1	1
UP_SEQ_FEATURE	DOMAIN:EGF-like 15	3	0.48	0.0379325	MEGF10, LRP1, STAB1	583	12	22239	9.53645	1	1	1
UP_KW_DOMAIN	KW-0245~EGF-like domain	14	2.24	0.0385839	JAG1, LRP1, MEGF10, PRF1, PTGS2, FBLN2, SELE, LTBP1, BMP1, MEP1B, ADGRE5, STAB1, MUC13, HBEGF	476	242	15341	1.86449	0.667708	0.21607	0.200636
UP_SEQ_FEATURE	DOMAIN:EGF-like 11; calcium-binding	3	0.48	0.0505394	JAG1, FBLN2, LTBP1	583	14	22239	8.1741	1	1	1
INTERPRO	IPR013032:EGF-like, conserved site	4	0.64	0.0557612	JAG1, MEGF10, LRP1, LTBP1	565	32	20686	4.57655	1	1	1
INTERPRO	IPR001881:EGF-like calcium-binding	8	1.28	0.0572489	JAG1, BMP1, LRP1, ADGRE5, STAB1, FBLN2, SELE, LTBP1	565	126	20686	2.3246	1	1	1
UP_SEQ_FEATURE	DOMAIN:EGF-like 12; calcium-binding	3	0.48	0.0573277	JAG1, LRP1, LTBP1	583	15	22239	7.62916	1	1	1
INTERPRO	IPR009030:Insulin-like growth factor binding protein, N-terminal	8	1.28	0.0676163	JAG1, LRP1, IGFBP5, INSR, STAB1, MUC13, FBLN2, LTBP1	565	131	20686	2.23587	1	1	1
UP_SEQ_FEATURE	DOMAIN:EGF-like 1	7	1.12	0.0715162	JAG1, MEGF10, LRP1, ADGRE5, STAB1, MUC13, LTBP1	583	111	22239	2.40559	1	1	1
SMART	SM00179:EGF_CA	8	1.28	0.0875111	JAG1, BMP1, LRP1, ADGRE5, STAB1, FBLN2, SELE, LTBP1	321	126	10580	2.09267	1	1	1
SMART	SM00181:EGF	10	1.6	0.0983947	JAG1, BMP1, MEGF10, LRP1, ADGRE5, STAB1, MUC13, FBLN2, SELE, LTBP1	321	181	10580	1.82097	1	1	1
UP_SEQ_FEATURE	DOMAIN:EGF-like 3	5	0.8	0.0984499	JAG1, MEGF10, LRP1, STAB1, MUC13	583	67	22239	2.8467	1	1	1
UP_SEQ_FEATURE	DOMAIN:EGF-like 8; calcium-binding	3	0.48	0.103582	JAG1, FBLN2, LTBP1	583	21	22239	5.4494	1	1	1
UP_SEQ_FEATURE	DOMAIN:EGF-like 6; calcium-binding	3	0.48	0.112043	JAG1, FBLN2, LTBP1	583	22	22239	5.2017	1	1	1
INTERPRO	IPR018097:EGF-like calcium-binding, conserved site	6	0.96	0.125767	JAG1, BMP1, LRP1, ADGRE5, FBLN2, LTBP1	565	97	20686	2.26468	1	1	1
INTERPRO	IPR026823:Complement Clr-like EGF domain	3	0.48	0.129053	LRP1, FBLN2, LTBP1	565	23	20686	4.77553	1	1	1
UP_SEQ_FEATURE	DOMAIN:EGF-like 7	3	0.48	0.129466	MEGF10, LRP1, STAB1	583	24	22239	4.76822	1	1	1
UP_SEQ_FEATURE	DOMAIN:EGF-like 8	3	0.48	0.129466	MEGF10, LRP1, STAB1	583	24	22239	4.76822	1	1	1
INTERPRO	IPR000152:EGF-type aspartate/asparagine hydroxylation site	6	0.96	0.129757	JAG1, BMP1, LRP1, ADGRE5, FBLN2, LTBP1	565	98	20686	2.24157	1	1	1
UP_SEQ_FEATURE	DOMAIN:EGF-like 4	4	0.64	0.136451	JAG1, MEGF10, LRP1, STAB1	583	49	22239	3.11394	1	1	1
UP_SEQ_FEATURE	DOMAIN:EGF-like 7; calcium-binding	3	0.48	0.147461	JAG1, FBLN2, LTBP1	583	26	22239	4.40144	1	1	1
UP_SEQ_FEATURE	DOMAIN:EGF-like 2	5	0.8	0.172719	MEGF10, STAB1, MUC13, FBLN2, LTBP1	583	83	22239	2.29794	1	1	1
UP_SEQ_FEATURE	DOMAIN:EGF-like 5; calcium-binding	3	0.48	0.213503	JAG1, FBLN2, LTBP1	583	33	22239	3.4678	1	1	1
UP_SEQ_FEATURE	DOMAIN:EGF-like 4; calcium-binding	3	0.48	0.232895	ADGRE5, FBLN2, LTBP1	583	35	22239	3.26964	1	1	1
UP_SEQ_FEATURE	DOMAIN:EGF-like 3; calcium-binding	3	0.48	0.252385	ADGRE5, FBLN2, LTBP1	583	37	22239	3.0929	1	1	1
UP_SEQ_FEATURE	DOMAIN:EGF-like 5	3	0.48	0.271912	MEGF10, LRP1, STAB1	583	39	22239	2.93429	1	1	1
UP_SEQ_FEATURE	DOMAIN:EGF-like 6	3	0.48	0.271912	MEGF10, LRP1, STAB1	583	39	22239	2.93429	1	1	1
UP_SEQ_FEATURE	DOMAIN:EGF-like 2; calcium-binding	3	0.48	0.414757	BMP1, LRP1, ADGRE5	583	54	22239	2.11921	1	1	1
Annotation Cluster 31	Enrichment Score: 1.1667540010133615
Category	Term	Count	%	PValue	Genes	List Total	Pop Hits	Pop Total	Fold Enrichment	Bonferroni	Benjamini	FDR
GOTERM_BP_DIRECT	GO:0043536~positive regulation of blood vessel endothelial cell migration	5	0.8	0.0294535	CD40, TGFB1, KDR, PRL2C2, VEGFA	539	43	19672	4.24386	1	0.598381	0.591349
GOTERM_BP_DIRECT	GO:0050679~positive regulation of epithelial cell proliferation	6	0.96	0.0652361	GRN, TGFB1, FGF9, ID1, KDR, VEGFA	539	79	19672	2.77194	1	0.870905	0.860672
GOTERM_BP_DIRECT	GO:0048286~lung alveolus development	5	0.8	0.0667398	SELENON, TGFB1, IGFBP5, KDR, VEGFA	539	56	19672	3.25868	1	0.879005	0.868676
GOTERM_BP_DIRECT	GO:0043129~surfactant homeostasis	3	0.48	0.16787	TGFB1, KDR, VEGFA	539	27	19672	4.05525	1	1	0.988547
Annotation Cluster 32	Enrichment Score: 1.1588966794489124
Category	Term	Count	%	PValue	Genes	List Total	Pop Hits	Pop Total	Fold Enrichment	Bonferroni	Benjamini	FDR
GOTERM_BP_DIRECT	GO:0032715~negative regulation of interleukin-6 production	6	0.96	0.0135691	TRIM30A, ZC3H12A, NR1H4, PTPN22, TNF, HAVCR2	539	52	19672	4.21122	1	0.464382	0.458926
GOTERM_BP_DIRECT	GO:0032720~negative regulation of tumor necrosis factor production	6	0.96	0.0425783	TRIM30A, ZC3H12A, NR1H4, CIDEA, PTPN22, HAVCR2	539	70	19672	3.12833	1	0.717348	0.708919
GOTERM_BP_DIRECT	GO:0032689~negative regulation of interferon-gamma production	4	0.64	0.106871	PGLYRP2, ZC3H12A, NR1H4, HAVCR2	539	42	19672	3.47593	1	1	0.988547
GOTERM_BP_DIRECT	GO:0032088~negative regulation of NF-kappaB transcription factor activity	4	0.64	0.374812	ZC3H12A, NR1H4, NLRP3, HAVCR2	539	80	19672	1.82486	1	1	0.988547
Annotation Cluster 33	Enrichment Score: 1.1587378513747204
Category	Term	Count	%	PValue	Genes	List Total	Pop Hits	Pop Total	Fold Enrichment	Bonferroni	Benjamini	FDR
KEGG_PATHWAY	mmu05410:Hypertrophic cardiomyopathy	10	1.6	0.00307021	PRKAB2, TGFB1, TNNT2, CACNA2D1, ITGA7, ITGB7, DMD, ITGA5, TNF, ACTG1	297	91	8941	3.30817	0.581135	0.0668361	0.0606957
KEGG_PATHWAY	mmu05414:Dilated cardiomyopathy	9	1.44	0.0124487	TGFB1, TNNT2, CACNA2D1, ITGA7, ITGB7, DMD, ITGA5, TNF, ACTG1	297	94	8941	2.88233	0.971134	0.14092	0.127973
KEGG_PATHWAY	mmu05412:Arrhythmogenic right ventricular cardiomyopathy	8	1.28	0.013506	CDH2, CACNA2D1, CTNNB1, ITGA7, ITGB7, DMD, ITGA5, ACTG1	297	77	8941	3.12773	0.978683	0.141563	0.128557
GOTERM_BP_DIRECT	GO:0034113~heterotypic cell-cell adhesion	4	0.64	0.0268729	PERP, ITGA7, ITGB7, ITGA5	539	24	19672	6.08287	1	0.583505	0.576649
GOTERM_CC_DIRECT	GO:0008305~integrin complex	4	0.64	0.0459452	PMP22, ITGA7, ITGB7, ITGA5	561	30	20815	4.94712	1	0.532705	0.513955
GOTERM_BP_DIRECT	GO:0007229~integrin-mediated signaling pathway	7	1.12	0.0658245	FUT8, ITGA7, APOA1, ISG15, ITGB7, ITGA5, PTK2	539	104	19672	2.45654	1	0.873886	0.863617
GOTERM_MF_DIRECT	GO:0050839~cell adhesion molecule binding	6	0.96	0.0714879	ITGA7, CPE, ITGB7, ITGA5, GRIN2B, NECTIN1	524	78	18371	2.69686	1	1	0.997717
GOTERM_BP_DIRECT	GO:0007160~cell-matrix adhesion	6	0.96	0.122957	COL5A3, CTNNB1, ITGA7, LYPD3, ITGB7, ITGA5	539	96	19672	2.28108	1	1	0.988547
GOTERM_BP_DIRECT	GO:0033627~cell adhesion mediated by integrin	3	0.48	0.299235	ITGA7, ITGB7, ITGA5	539	40	19672	2.73729	1	1	0.988547
UP_KW_MOLECULAR_FUNCTION	KW-0401~Integrin	3	0.48	0.424581	ITGA7, ITGB7, ITGA5	349	49	11838	2.07672	1	1	1
GOTERM_BP_DIRECT	GO:0098609~cell-cell adhesion	7	1.12	0.473084	IGSF5, CDH2, PERP, CTNNB1, ITGA7, ITGA5, NECTIN1	539	200	19672	1.2774	1	1	0.988547
KEGG_PATHWAY	mmu04512:ECM-receptor interaction	4	0.64	0.561679	ITGA7, ITGB7, ITGA5, CD44	297	88	8941	1.36838	1	0.981205	0.891059
Annotation Cluster 34	Enrichment Score: 1.1561199325040168
Category	Term	Count	%	PValue	Genes	List Total	Pop Hits	Pop Total	Fold Enrichment	Bonferroni	Benjamini	FDR
UP_SEQ_FEATURE	REPEAT:1	10	1.6	0.0261289	CTLA2B, SYNPR, SPRR2F, MUC1, SPRR2G, TGOLN1, ITGA7, APOA1, OLR1, RYR3	583	161	22239	2.3693	1	1	1
UP_SEQ_FEATURE	REPEAT:2	10	1.6	0.0279972	CTLA2B, SYNPR, SPRR2F, MUC1, SPRR2G, TGOLN1, ITGA7, APOA1, OLR1, RYR3	583	163	22239	2.34023	1	1	1
UP_SEQ_FEATURE	REPEAT:3	8	1.28	0.0587624	SYNPR, SPRR2F, MUC1, SPRR2G, TGOLN1, ITGA7, OLR1, RYR3	583	132	22239	2.31187	1	1	1
UP_SEQ_FEATURE	REPEAT:4	4	0.64	0.552313	SYNPR, TGOLN1, APOA1, RYR3	583	110	22239	1.38712	1	1	1
Annotation Cluster 35	Enrichment Score: 1.1293576941457317
Category	Term	Count	%	PValue	Genes	List Total	Pop Hits	Pop Total	Fold Enrichment	Bonferroni	Benjamini	FDR
KEGG_PATHWAY	mmu05161:Hepatitis B	12	1.92	0.0193978	SMAD4, CDKN1A, EGR3, TGFB1, CREB3L3, ATP6AP1, IRF7, PIK3CD, FOS, MMP9, TNF, IFNAR1	297	163	8941	2.21627	0.996087	0.177083	0.160814
KEGG_PATHWAY	mmu05166:Human T-cell leukemia virus 1 infection	13	2.08	0.126726	EGR1, SMAD4, CD40, CDKN1A, TGFB1, PIK3CD, FOS, TNF, FOSL1, ZFP36, CREB3L3, MAP3K14, B2M	297	250	8941	1.56543	1	0.56637	0.514336
KEGG_PATHWAY	mmu05210:Colorectal cancer	6	0.96	0.166459	SMAD4, CDKN1A, TGFB1, CTNNB1, PIK3CD, FOS	297	88	8941	2.05257	1	0.597094	0.542237
Annotation Cluster 36	Enrichment Score: 1.126798303707273
Category	Term	Count	%	PValue	Genes	List Total	Pop Hits	Pop Total	Fold Enrichment	Bonferroni	Benjamini	FDR
GOTERM_CC_DIRECT	GO:0045202~synapse	34	5.44	0.0324759	HCN3, IGSF8, MCTP1, SLC1A1, ADARB1, PLD1, TMEM163, SYNPR, CDH2, PTPRZ1, NCK2, CCL2, SLC17A7, DMD, APBB1, DISC1, SH2D5, EPHA4, SLC12A4, EGR3, SVOP, INSR, SPHK1, ATP6AP2, SCAMP1, GRIN2B, DNM1, OLFM1, OLFM2, VGF, CTNNB1, ITGA5, CPEB2, NECTIN1	561	875	20815	1.44173	1	0.448167	0.432393
GOTERM_CC_DIRECT	GO:0030054~cell junction	35	5.6	0.0382921	COL17A1, IGSF5, MCTP1, SLC1A1, CXCR4, TMEM163, SYNPR, SCIN, CDH2, EPCAM, PERP, NAMPT, KDR, SLC17A7, DMD, DISC1, SH2D5, HAVCR2, EPHA4, SVOP, SPHK1, ATP6AP2, GRIN2B, PTK2, OLFM1, CLDN4, OLFM2, AJM1, CTNNB1, DPEP1, LCP1, ITGA5, NOX1, NECTIN1, RAI14	561	919	20815	1.41308	1	0.477436	0.460631
UP_KW_CELLULAR_COMPONENT	KW-0965~Cell junction	33	5.28	0.0764649	COL17A1, IGSF5, MCTP1, SLC1A1, CXCR4, TMEM163, SYNPR, SCIN, CDH2, EPCAM, PERP, KDR, SLC17A7, DMD, DISC1, SH2D5, HAVCR2, EPHA4, SVOP, SPHK1, ATP6AP2, GRIN2B, PTK2, OLFM1, CLDN4, OLFM2, AJM1, CTNNB1, LCP1, ITGA5, NOX1, NECTIN1, RAI14	513	846	17654	1.34236	0.951334	0.322852	0.297363
UP_KW_CELLULAR_COMPONENT	KW-0770~Synapse	17	2.72	0.327095	EPHA4, MCTP1, SVOP, SPHK1, SLC1A1, ATP6AP2, TMEM163, GRIN2B, SYNPR, OLFM1, OLFM2, CTNNB1, SLC17A7, DMD, DISC1, SH2D5, NECTIN1	513	485	17654	1.20624	1	0.956125	0.880641
Annotation Cluster 37	Enrichment Score: 1.1250952993566314
Category	Term	Count	%	PValue	Genes	List Total	Pop Hits	Pop Total	Fold Enrichment	Bonferroni	Benjamini	FDR
KEGG_PATHWAY	mmu04068:FoxO signaling pathway	12	1.92	0.00405541	CDKN2D, PRKAB2, SMAD4, CDKN1A, TGFB1, BCL6, INSR, CCNG2, PIK3CD, IRS2, FBXO32, PCK1	297	131	8941	2.75765	0.683368	0.0725892	0.0659202
KEGG_PATHWAY	mmu04930:Type II diabetes mellitus	7	1.12	0.00476571	SOCS3, KCNJ11, INSR, PRKCE, PIK3CD, IRS2, TNF	297	48	8941	4.39022	0.741257	0.0793351	0.0720464
KEGG_PATHWAY	mmu04920:Adipocytokine signaling pathway	8	1.28	0.00882624	SOCS3, PRKAB2, ACSBG1, IRS2, ACSL3, TNFRSF1B, PCK1, TNF	297	71	8941	3.39204	0.918643	0.124891	0.113417
KEGG_PATHWAY	mmu04931:Insulin resistance	10	1.6	0.0105654	SOCS3, PRKAB2, CREB3L3, PPP1R3B, INSR, PRKCE, PIK3CD, IRS2, PCK1, TNF	297	110	8941	2.73676	0.950507	0.135448	0.123004
KEGG_PATHWAY	mmu04932:Non-alcoholic fatty liver disease	9	1.44	0.145816	SOCS3, IL1A, PRKAB2, TGFB1, INSR, PIK3CD, IRS2, FOS, TNF	297	156	8941	1.73679	1	0.585429	0.531644
KEGG_PATHWAY	mmu04923:Regulation of lipolysis in adipocytes	4	0.64	0.28301	INSR, PIK3CD, IRS2, PTGS2	297	56	8941	2.15031	1	0.755583	0.686166
KEGG_PATHWAY	mmu04910:Insulin signaling pathway	7	1.12	0.312756	SOCS3, PRKAB2, PPP1R3B, INSR, PIK3CD, IRS2, PCK1	297	139	8941	1.51605	1	0.801578	0.727935
KEGG_PATHWAY	mmu04213:Longevity regulating pathway - multiple species	4	0.64	0.337783	PRKAB2, INSR, PIK3CD, IRS2	297	62	8941	1.94222	1	0.802397	0.728679
KEGG_PATHWAY	mmu04211:Longevity regulating pathway	5	0.8	0.34802	PRKAB2, CREB3L3, INSR, PIK3CD, IRS2	297	90	8941	1.67247	1	0.802397	0.728679
GOTERM_BP_DIRECT	GO:0032869~cellular response to insulin stimulus	5	0.8	0.379537	INSR, CCL2, IRS2, PCK1, CPEB2	539	114	19672	1.60076	1	1	0.988547
KEGG_PATHWAY	mmu04152:AMPK signaling pathway	6	0.96	0.405339	PRKAB2, CREB3L3, INSR, PIK3CD, IRS2, PCK1	297	126	8941	1.43354	1	0.859332	0.780383
Annotation Cluster 38	Enrichment Score: 1.1165661986087638
Category	Term	Count	%	PValue	Genes	List Total	Pop Hits	Pop Total	Fold Enrichment	Bonferroni	Benjamini	FDR
INTERPRO	IPR016186:C-type lectin-like	10	1.6	0.015317	CD209C, KLRB1, STAB1, MRC1, CLEC2H, OLR1, FCER2A, PKD1L3, SELE, CD44	565	141	20686	2.59662	1	1	1
INTERPRO	IPR016187:C-type lectin fold	10	1.6	0.0211566	CD209C, KLRB1, STAB1, MRC1, CLEC2H, OLR1, FCER2A, PKD1L3, SELE, CD44	565	149	20686	2.45721	1	1	1
UP_SEQ_FEATURE	DOMAIN:C-type lectin	8	1.28	0.0513958	CD209C, KLRB1, MRC1, CLEC2H, OLR1, FCER2A, PKD1L3, SELE	583	128	22239	2.38411	1	1	1
UP_KW_LIGAND	KW-0430~Lectin	10	1.6	0.130684	FCNA, GALNT6, CD209C, KLRB1, MRC1, CLEC2H, OLR1, FCER2A, PKD1L3, SELE	212	182	6562	1.7007	0.993538	0.784105	0.762324
GOTERM_MF_DIRECT	GO:0030246~carbohydrate binding	11	1.76	0.132305	FCNA, GALNT6, CD209C, KLRB1, MRC1, CLEC2H, OLR1, FCER2A, PKD1L3, SELE, NECTIN1	524	234	18371	1.64808	1	1	0.997717
INTERPRO	IPR001304:C-type lectin	7	1.12	0.134077	CD209C, KLRB1, MRC1, CLEC2H, OLR1, FCER2A, SELE	565	127	20686	2.01801	1	1	1
INTERPRO	IPR018378:C-type lectin, conserved site	4	0.64	0.16196	CD209C, MRC1, FCER2A, SELE	565	51	20686	2.87156	1	1	1
SMART	SM00034:CLECT	7	1.12	0.186793	CD209C, KLRB1, MRC1, CLEC2H, OLR1, FCER2A, SELE	321	127	10580	1.81667	1	1	1
Annotation Cluster 39	Enrichment Score: 1.1133872166244456
Category	Term	Count	%	PValue	Genes	List Total	Pop Hits	Pop Total	Fold Enrichment	Bonferroni	Benjamini	FDR
UP_SEQ_FEATURE	DOMAIN:Thyroglobulin type-1	3	0.48	0.0644111	CD74, IGFBP5, EPCAM	583	16	22239	7.15234	1	1	1
INTERPRO	IPR000716:Thyroglobulin type-1	3	0.48	0.077064	CD74, IGFBP5, EPCAM	565	17	20686	6.46101	1	1	1
SMART	SM00211:TY	3	0.48	0.0920504	CD74, IGFBP5, EPCAM	321	17	10580	5.81638	1	1	1
Annotation Cluster 40	Enrichment Score: 1.0745134472927853
Category	Term	Count	%	PValue	Genes	List Total	Pop Hits	Pop Total	Fold Enrichment	Bonferroni	Benjamini	FDR
GOTERM_BP_DIRECT	GO:0002053~positive regulation of mesenchymal cell proliferation	5	0.8	0.0179007	FGF9, KDR, CTNNB1, IRS2, VEGFA	539	37	19672	4.93206	1	0.499883	0.49401
GOTERM_BP_DIRECT	GO:0001569~branching involved in blood vessel morphogenesis	5	0.8	0.025214	ACVR1, KDR, CTNNB1, CXCR4, VEGFA	539	41	19672	4.45088	1	0.576056	0.569287
GOTERM_BP_DIRECT	GO:0030324~lung development	6	0.96	0.310177	HSD11B1, FGF9, KDR, CTNNB1, LIPA, VEGFA	539	135	19672	1.6221	1	1	0.988547
GOTERM_BP_DIRECT	GO:0048469~cell maturation	3	0.48	0.359605	KDR, CTNNB1, VEGFA	539	46	19672	2.38025	1	1	0.988547
Annotation Cluster 41	Enrichment Score: 1.0576224385466986
Category	Term	Count	%	PValue	Genes	List Total	Pop Hits	Pop Total	Fold Enrichment	Bonferroni	Benjamini	FDR
GOTERM_MF_DIRECT	GO:0004888~transmembrane signaling receptor activity	14	2.24	0.0105708	FZD3, SEMA6A, ANTXR2, SELE, CD300LD3, CD300LD5, ADGRG1, ADGRA1, ADGRG7, ADGRE5, MRC1, CD300LB, CLEC2H, CD44	524	220	18371	2.23104	0.99991	0.534783	0.532954
INTERPRO	IPR017981:GPCR, family 2-like	5	0.8	0.0733197	FZD3, ADGRG1, ADGRA1, ADGRE5, ADGRG7	565	58	20686	3.15624	1	1	1
GOTERM_BP_DIRECT	GO:0007166~cell surface receptor signaling pathway	9	1.44	0.206034	FZD3, ADGRG1, SEMA6A, ADGRA1, ADGRE5, ADGRG7, CLCF1, PIK3CD, TNFRSF1B	539	206	19672	1.59454	1	1	0.988547
UP_SEQ_FEATURE	DOMAIN:G_PROTEIN_RECEP_F2_4	3	0.48	0.368333	FZD3, ADGRA1, ADGRE5	583	49	22239	2.33546	1	1	1
Annotation Cluster 42	Enrichment Score: 1.0330739070139443
Category	Term	Count	%	PValue	Genes	List Total	Pop Hits	Pop Total	Fold Enrichment	Bonferroni	Benjamini	FDR
GOTERM_BP_DIRECT	GO:0006821~chloride transport	8	1.28	0.00763	CLIC5, CLDN4, TTYH3, CLCA3B, CLCA4B, CLCA4A, SLC12A1, CLCA3A2	539	83	19672	3.5178	1	0.309114	0.305482
GOTERM_CC_DIRECT	GO:0034707~chloride channel complex	4	0.64	0.151084	CLIC5, CLDN4, TTYH3, OSTM1	561	50	20815	2.96827	1	0.972981	0.938735
GOTERM_MF_DIRECT	GO:0005254~chloride channel activity	5	0.8	0.15438	CLIC5, CLDN4, TTYH3, APOL9A, CLCA4A	524	73	18371	2.40131	1	1	0.997717
UP_KW_MOLECULAR_FUNCTION	KW-0869~Chloride channel	3	0.48	0.414352	CLIC5, CLDN4, TTYH3	349	48	11838	2.11999	1	1	1
Annotation Cluster 43	Enrichment Score: 1.0184121044281862
Category	Term	Count	%	PValue	Genes	List Total	Pop Hits	Pop Total	Fold Enrichment	Bonferroni	Benjamini	FDR
UP_SEQ_FEATURE	REPEAT:TNFR-Cys 4	3	0.48	0.0267687	CD40, TNFRSF9, TNFRSF1B	583	10	22239	11.4437	1	1	1
UP_SEQ_FEATURE	REPEAT:TNFR-Cys 3	3	0.48	0.0872355	CD40, TNFRSF9, TNFRSF1B	583	19	22239	6.02302	1	1	1
UP_SEQ_FEATURE	DOMAIN:TNFR-Cys	3	0.48	0.103582	CD40, TNFRSF9, TNFRSF1B	583	21	22239	5.4494	1	1	1
UP_SEQ_FEATURE	REPEAT:TNFR-Cys 1	3	0.48	0.120676	CD40, TNFRSF9, TNFRSF1B	583	23	22239	4.97554	1	1	1
UP_SEQ_FEATURE	REPEAT:TNFR-Cys 2	3	0.48	0.120676	CD40, TNFRSF9, TNFRSF1B	583	23	22239	4.97554	1	1	1
INTERPRO	IPR001368:TNFR/NGFR cysteine-rich region	3	0.48	0.138361	CD40, TNFRSF9, TNFRSF1B	565	24	20686	4.57655	1	1	1
SMART	SM00208:TNFR	3	0.48	0.152494	CD40, TNFRSF9, TNFRSF1B	321	23	10580	4.29907	1	1	1
Annotation Cluster 44	Enrichment Score: 0.9935413809649656
Category	Term	Count	%	PValue	Genes	List Total	Pop Hits	Pop Total	Fold Enrichment	Bonferroni	Benjamini	FDR
INTERPRO	IPR013026:Tetratricopeptide repeat-containing domain	9	1.44	0.0195161	DNAJC3, GPSM1, P4HA1, FKBPL, IFIT3B, TMTC2, LONRF3, IFIT1, IFIT3	565	123	20686	2.67896	1	1	1
COG_ONTOLOGY	Posttranslational modification, protein turnover, chaperones	8	1.28	0.0209144	DNAJC3, MOCOS, TMTC2, LONRF3, TPP1, IFIT1, IPO7, GSTM5	47	130	2099	2.74828	0.301846	0.355545	0.355545
INTERPRO	IPR019734:Tetratricopeptide repeat	9	1.44	0.025133	DNAJC3, GPSM1, P4HA1, FKBPL, IFIT3B, TMTC2, LONRF3, IFIT1, IFIT3	565	129	20686	2.55435	1	1	1
UP_SEQ_FEATURE	REPEAT:TPR 9	4	0.64	0.0359686	DNAJC3, GPSM1, TMTC2, IFIT1	583	28	22239	5.4494	1	1	1
SMART	SM00028:TPR	8	1.28	0.0766502	DNAJC3, GPSM1, FKBPL, IFIT3B, TMTC2, LONRF3, IFIT1, IFIT3	321	122	10580	2.16128	1	1	1
UP_SEQ_FEATURE	REPEAT:TPR 4	6	0.96	0.0872758	DNAJC3, GPSM1, TMTC2, LONRF3, IFIT1, IFIT3	583	90	22239	2.54305	1	1	1
UP_SEQ_FEATURE	REPEAT:TPR 3	7	1.12	0.11038	DNAJC3, GPSM1, FKBPL, TMTC2, LONRF3, IFIT1, IFIT3	583	125	22239	2.13616	1	1	1
UP_SEQ_FEATURE	REPEAT:TPR 8	4	0.64	0.118833	DNAJC3, GPSM1, TMTC2, IFIT1	583	46	22239	3.31703	1	1	1
INTERPRO	IPR001440:Tetratricopeptide TPR-1	3	0.48	0.138361	DNAJC3, FKBPL, TMTC2	565	24	20686	4.57655	1	1	1
UP_SEQ_FEATURE	REPEAT:TPR 1	7	1.12	0.147084	DNAJC3, GPSM1, FKBPL, TMTC2, LONRF3, IFIT1, IFIT3	583	136	22239	1.96339	1	1	1
UP_SEQ_FEATURE	REPEAT:TPR 2	7	1.12	0.147084	DNAJC3, GPSM1, FKBPL, TMTC2, LONRF3, IFIT1, IFIT3	583	136	22239	1.96339	1	1	1
INTERPRO	IPR011990:Tetratricopeptide-like helical	10	1.6	0.148768	DNAJC3, GPSM1, P4HA1, FKBPL, IFIT3B, TMTC2, P3H4, LONRF3, IFIT1, IFIT3	565	220	20686	1.6642	1	1	1
UP_SEQ_FEATURE	REPEAT:TPR 7	4	0.64	0.167595	DNAJC3, GPSM1, TMTC2, IFIT1	583	54	22239	2.82561	1	1	1
UP_KW_DOMAIN	KW-0802~TPR repeat	8	1.28	0.214374	DNAJC3, GPSM1, P4HA1, FKBPL, TMTC2, LONRF3, IFIT1, IFIT3	476	157	15341	1.64224	0.998836	0.650862	0.604371
UP_SEQ_FEATURE	REPEAT:TPR 6	4	0.64	0.234872	DNAJC3, GPSM1, TMTC2, IFIT1	583	64	22239	2.38411	1	1	1
UP_SEQ_FEATURE	REPEAT:TPR 5	4	0.64	0.270113	DNAJC3, GPSM1, TMTC2, IFIT1	583	69	22239	2.21135	1	1	1
UP_SEQ_FEATURE	REPEAT:TPR	4	0.64	0.391827	DNAJC3, P4HA1, LONRF3, IFIT1	583	86	22239	1.77422	1	1	1
Annotation Cluster 45	Enrichment Score: 0.9897854985161773
Category	Term	Count	%	PValue	Genes	List Total	Pop Hits	Pop Total	Fold Enrichment	Bonferroni	Benjamini	FDR
UP_SEQ_FEATURE	DOMAIN:GPS	4	0.64	0.0544789	ADGRG1, ADGRE5, ADGRG7, PKD1L3	583	33	22239	4.62373	1	1	1
INTERPRO	IPR000203:GPS domain	4	0.64	0.0557612	ADGRG1, ADGRE5, ADGRG7, PKD1L3	565	32	20686	4.57655	1	1	1
SMART	SM00303:GPS	4	0.64	0.0609998	ADGRG1, ADGRE5, ADGRG7, PKD1L3	321	30	10580	4.3946	1	1	1
INTERPRO	IPR017981:GPCR, family 2-like	5	0.8	0.0733197	FZD3, ADGRG1, ADGRA1, ADGRE5, ADGRG7	565	58	20686	3.15624	1	1	1
INTERPRO	IPR000832:GPCR, family 2, secretin-like	4	0.64	0.129928	ADGRG1, ADGRA1, ADGRE5, ADGRG7	565	46	20686	3.18369	1	1	1
GOTERM_BP_DIRECT	GO:0007189~adenylate cyclase-activating G-protein coupled receptor signaling pathway	4	0.64	0.652339	ADGRG1, ADGRE5, ADGRG7, GPR3	539	122	19672	1.19663	1	1	0.988547
Annotation Cluster 46	Enrichment Score: 0.9528964518277382
Category	Term	Count	%	PValue	Genes	List Total	Pop Hits	Pop Total	Fold Enrichment	Bonferroni	Benjamini	FDR
GOTERM_BP_DIRECT	GO:0098586~cellular response to virus	5	0.8	0.047435	TGFB1, ZC3H12A, IGTP, IRGM2, NLRP3	539	50	19672	3.64972	1	0.741875	0.733157
GOTERM_BP_DIRECT	GO:0010800~positive regulation of peptidyl-threonine phosphorylation	4	0.64	0.0519206	TGFB1, SPHK1, IGTP, IRGM2	539	31	19672	4.70932	1	0.789003	0.779732
KEGG_PATHWAY	mmu05145:Toxoplasmosis	7	1.12	0.157218	CD40, TGFB1, NOS2, IFNGR1, IGTP, IRGM2, TNF	297	110	8941	1.91573	1	0.585429	0.531644
GOTERM_MF_DIRECT	GO:0043539~protein serine/threonine kinase activator activity	3	0.48	0.398542	TGFB1, IGTP, IRGM2	524	48	18371	2.1912	1	1	0.997717
Annotation Cluster 47	Enrichment Score: 0.9442245690067641
Category	Term	Count	%	PValue	Genes	List Total	Pop Hits	Pop Total	Fold Enrichment	Bonferroni	Benjamini	FDR
UP_KW_CELLULAR_COMPONENT	KW-0272~Extracellular matrix	13	2.08	0.0671746	COL17A1, TGFB1, COL27A1, FBLN2, MMP9, LTBP1, TGFBR3, ADAMTS15, BMP1, COL5A3, MMP19, ANGPTL4, WNT4	513	254	17654	1.76131	0.928811	0.322852	0.297363
GOTERM_CC_DIRECT	GO:0031012~extracellular matrix	13	2.08	0.0851948	COL17A1, TGFB1, COL27A1, COL22A1, MMP9, LTBP1, MUC5AC, TGFBR3, ADAMTS15, PTPRZ1, COL5A3, MMP19, WNT4	561	285	20815	1.69244	1	0.697442	0.672895
GOTERM_MF_DIRECT	GO:0005201~extracellular matrix structural constituent	6	0.96	0.256867	COL17A1, COL27A1, COL22A1, COL5A3, FBLN2, LTBP1	524	120	18371	1.75296	1	1	0.997717
Annotation Cluster 48	Enrichment Score: 0.9211684395234409
Category	Term	Count	%	PValue	Genes	List Total	Pop Hits	Pop Total	Fold Enrichment	Bonferroni	Benjamini	FDR
GOTERM_BP_DIRECT	GO:0006814~sodium ion transport	9	1.44	0.0244936	SLC9A2, SLC13A1, HCN3, SLC13A2, SLC4A8, SLC6A8, SLC9A9, SLC12A1, SLC17A7	539	128	19672	2.56621	1	0.568492	0.561812
GOTERM_BP_DIRECT	GO:0051453~regulation of intracellular pH	3	0.48	0.187604	SLC9A2, SLC4A8, SLC9A9	539	29	19672	3.77557	1	1	0.988547
UP_KW_BIOLOGICAL_PROCESS	KW-0050~Antiport	3	0.48	0.375146	SLC9A2, SLC4A8, SLC9A9	318	44	10725	2.29953	1	1	0.972973
Annotation Cluster 49	Enrichment Score: 0.8590909098447298
Category	Term	Count	%	PValue	Genes	List Total	Pop Hits	Pop Total	Fold Enrichment	Bonferroni	Benjamini	FDR
KEGG_PATHWAY	mmu05140:Leishmaniasis	7	1.12	0.0279179	IL1A, TGFB1, NOS2, IFNGR1, FOS, PTGS2, TNF	297	70	8941	3.01044	0.999669	0.213534	0.193916
KEGG_PATHWAY	mmu05321:Inflammatory bowel disease	5	0.8	0.148856	IL1A, TGFB1, MAF, IFNGR1, TNF	297	62	8941	2.42777	1	0.585429	0.531644
BIOCARTA	M_il1rPathway:Signal transduction through IL1R	4	0.64	0.230631	IL1A, TGFB1, MAP3K14, TNF	66	33	1286	2.3618	1	1	1
BIOCARTA	m_inflamPathway:Cytokines and Inflammatory Response	3	0.48	0.382007	IL1A, TGFB1, TNF	66	26	1286	2.24825	1	1	1
Annotation Cluster 50	Enrichment Score: 0.8583421207730734
Category	Term	Count	%	PValue	Genes	List Total	Pop Hits	Pop Total	Fold Enrichment	Bonferroni	Benjamini	FDR
GOTERM_BP_DIRECT	GO:0030879~mammary gland development	6	0.96	0.0324064	PRL2C5, PRL2C3, TGFB1, IRS2, PRL2C2, TBX3	539	65	19672	3.36897	1	0.63643	0.628952
GOTERM_MF_DIRECT	GO:0005148~prolactin receptor binding	4	0.64	0.0443746	PRL2C5, PRL2C3, HSD17B7, PRL2C2	524	28	18371	5.00845	1	1	0.997717
GOTERM_BP_DIRECT	GO:0046427~positive regulation of JAK-STAT cascade	5	0.8	0.0777032	PRL2C5, PRL2C3, TNF, PRL2C2, CXCL5	539	59	19672	3.09298	1	0.951131	0.939954
INTERPRO	IPR018116:Somatotropin hormone, conserved site	3	0.48	0.0851815	PRL2C5, PRL2C3, PRL2C2	565	18	20686	6.10206	1	1	1
INTERPRO	IPR001400:Somatotropin hormone	3	0.48	0.16707	PRL2C5, PRL2C3, PRL2C2	565	27	20686	4.06804	1	1	1
GOTERM_BP_DIRECT	GO:1903489~positive regulation of lactation	3	0.48	0.16787	PRL2C5, PRL2C3, PRL2C2	539	27	19672	4.05525	1	1	0.988547
GOTERM_BP_DIRECT	GO:0031667~response to nutrient levels	4	0.64	0.329833	PRL2C5, PRL2C3, INSR, PRL2C2	539	74	19672	1.97282	1	1	0.988547
INTERPRO	IPR009079:Four-helical cytokine-like, core	4	0.64	0.4533	PRL2C5, PRL2C3, CLCF1, PRL2C2	565	91	20686	1.60934	1	1	1
GOTERM_MF_DIRECT	GO:0005179~hormone activity	5	0.8	0.471867	PRL2C5, NPPB, PRL2C3, VGF, PRL2C2	524	124	18371	1.41368	1	1	0.997717
Annotation Cluster 51	Enrichment Score: 0.855833591394443
Category	Term	Count	%	PValue	Genes	List Total	Pop Hits	Pop Total	Fold Enrichment	Bonferroni	Benjamini	FDR
GOTERM_BP_DIRECT	GO:0010466~negative regulation of peptidase activity	9	1.44	0.0255138	CSTB, SPINK2, SLPI, SERPINA3A, SERPINE1, PI15, NGF, RECK, CTSB	539	129	19672	2.54632	1	0.576056	0.569287
UP_KW_MOLECULAR_FUNCTION	KW-0646~Protease inhibitor	8	1.28	0.0658523	CSTB, SPINK2, SLPI, SERPINA3A, SERPINE1, PI15, NGF, RECK	349	121	11838	2.24263	0.997332	0.716143	0.707912
GOTERM_MF_DIRECT	GO:0030414~peptidase inhibitor activity	8	1.28	0.0686805	CSTB, SPINK2, SLPI, SERPINA3A, SERPINE1, PI15, NGF, RECK	524	126	18371	2.22598	1	1	0.997717
UP_KW_MOLECULAR_FUNCTION	KW-0722~Serine protease inhibitor	5	0.8	0.24011	SPINK2, SLPI, SERPINA3A, SERPINE1, RECK	349	85	11838	1.99528	1	1	1
GOTERM_MF_DIRECT	GO:0004866~endopeptidase inhibitor activity	3	0.48	0.29474	CSTB, SLPI, RECK	524	38	18371	2.76783	1	1	0.997717
GOTERM_MF_DIRECT	GO:0004867~serine-type endopeptidase inhibitor activity	6	0.96	0.32309	SPINK2, SLPI, SERPINA3A, SERPINE1, SERPINB9G, RECK	524	132	18371	1.5936	1	1	0.997717
UP_SEQ_FEATURE	SITE:Reactive bond	3	0.48	0.387093	SPINK2, SERPINA3A, SERPINE1	583	51	22239	2.24387	1	1	1
Annotation Cluster 52	Enrichment Score: 0.841173823893476
Category	Term	Count	%	PValue	Genes	List Total	Pop Hits	Pop Total	Fold Enrichment	Bonferroni	Benjamini	FDR
KEGG_PATHWAY	mmu05204:Chemical carcinogenesis - DNA adducts	8	1.28	0.0209514	HSD11B1, HPGDS, CYP2C66, MGST1, PTGS2, UGT1A6A, UGT1A6B, GSTM5	297	84	8941	2.86708	0.997502	0.180364	0.163793
GOTERM_BP_DIRECT	GO:0006749~glutathione metabolic process	6	0.96	0.0495062	CLIC5, HPGDS, SLC1A1, MGST1, CTNS, GSTM5	539	73	19672	2.99977	1	0.760699	0.751761
KEGG_PATHWAY	mmu00983:Drug metabolism - other enzymes	7	1.12	0.0841165	IMPDH1, DPYS, MGST1, UPP2, UGT1A6A, UGT1A6B, GSTM5	297	92	8941	2.29055	1	0.450535	0.409143
KEGG_PATHWAY	mmu00980:Metabolism of xenobiotics by cytochrome P450	6	0.96	0.0937436	HSD11B1, HPGDS, MGST1, UGT1A6A, UGT1A6B, GSTM5	297	73	8941	2.47433	1	0.465429	0.422669
KEGG_PATHWAY	mmu00982:Drug metabolism - cytochrome P450	5	0.8	0.208134	HPGDS, MGST1, UGT1A6A, UGT1A6B, GSTM5	297	71	8941	2.12003	1	0.675609	0.613539
KEGG_PATHWAY	mmu00480:Glutathione metabolism	5	0.8	0.215106	GGCT, HPGDS, ODC1, MGST1, GSTM5	297	72	8941	2.09058	1	0.675609	0.613539
GOTERM_MF_DIRECT	GO:0004364~glutathione transferase activity	3	0.48	0.241607	HPGDS, MGST1, GSTM5	524	33	18371	3.1872	1	1	0.997717
KEGG_PATHWAY	mmu00140:Steroid hormone biosynthesis	5	0.8	0.363182	HSD11B1, CYP2C66, HSD17B7, UGT1A6A, UGT1A6B	297	92	8941	1.63611	1	0.815718	0.740775
KEGG_PATHWAY	mmu00830:Retinol metabolism	3	0.48	0.836585	CYP2C66, UGT1A6A, UGT1A6B	297	97	8941	0.931063	1	1	0.911348
Annotation Cluster 53	Enrichment Score: 0.8360044278970421
Category	Term	Count	%	PValue	Genes	List Total	Pop Hits	Pop Total	Fold Enrichment	Bonferroni	Benjamini	FDR
UP_SEQ_FEATURE	DOMAIN:TNF_2	3	0.48	0.0793838	TNFSF15, TNFSF9, TNF	583	18	22239	6.35763	1	1	1
SMART	SM00207:TNF	3	0.48	0.0828214	TNFSF15, TNFSF9, TNF	321	16	10580	6.17991	1	1	1
INTERPRO	IPR006052:Tumour necrosis factor	3	0.48	0.0935427	TNFSF15, TNFSF9, TNF	565	19	20686	5.7809	1	1	1
GOTERM_MF_DIRECT	GO:0005164~tumor necrosis factor receptor binding	3	0.48	0.25223	TNFSF15, TNFSF9, TNF	524	34	18371	3.09346	1	1	0.997717
INTERPRO	IPR008983:Tumour necrosis factor-like domain	3	0.48	0.42589	TNFSF15, TNFSF9, TNF	565	53	20686	2.0724	1	1	1
Annotation Cluster 54	Enrichment Score: 0.8176710213217734
Category	Term	Count	%	PValue	Genes	List Total	Pop Hits	Pop Total	Fold Enrichment	Bonferroni	Benjamini	FDR
GOTERM_BP_DIRECT	GO:0012501~programmed cell death	4	0.64	0.0901987	GSDMA, STK17B, CASP4, GSDMC4	539	39	19672	3.7433	1	1	0.988547
UP_KW_BIOLOGICAL_PROCESS	KW-1210~Necrosis	3	0.48	0.157372	GSDMA, CASP4, GSDMC4	318	24	10725	4.2158	1	0.979205	0.944233
GOTERM_BP_DIRECT	GO:0070269~pyroptosis	3	0.48	0.248232	GSDMA, CASP4, GSDMC4	539	35	19672	3.12833	1	1	0.988547
Annotation Cluster 55	Enrichment Score: 0.8149613565637901
Category	Term	Count	%	PValue	Genes	List Total	Pop Hits	Pop Total	Fold Enrichment	Bonferroni	Benjamini	FDR
GOTERM_BP_DIRECT	GO:0035335~peptidyl-tyrosine dephosphorylation	5	0.8	0.0163089	DUSP5, DUSP2, PTPRZ1, UBASH3B, PTPN22	539	36	19672	5.06906	1	0.490408	0.484646
GOTERM_MF_DIRECT	GO:0004721~phosphoprotein phosphatase activity	9	1.44	0.0504038	DUSP5, DUSP2, PPM1B, PTPRZ1, UBASH3B, PPM1M, PPP1R3B, PTPN22, SSH3	524	142	18371	2.22206	1	1	0.997717
GOTERM_MF_DIRECT	GO:0016791~phosphatase activity	8	1.28	0.096747	DUSP5, DUSP2, PPM1B, PTPRZ1, PPM1M, EPHX2, PTPN22, SSH3	524	137	18371	2.04725	1	1	0.997717
UP_SEQ_FEATURE	DOMAIN:TYR_PHOSPHATASE_2	5	0.8	0.106752	DUSP5, DUSP2, PTPRZ1, PTPN22, SSH3	583	69	22239	2.76419	1	1	1
GOTERM_BP_DIRECT	GO:0035970~peptidyl-threonine dephosphorylation	3	0.48	0.111484	DUSP5, DUSP2, PPM1B	539	21	19672	5.21389	1	1	0.988547
INTERPRO	IPR016130:Protein-tyrosine phosphatase, active site	5	0.8	0.138272	DUSP5, DUSP2, PTPRZ1, PTPN22, SSH3	565	73	20686	2.5077	1	1	1
UP_SEQ_FEATURE	DOMAIN:Tyrosine-protein phosphatase	5	0.8	0.142893	DUSP5, DUSP2, PTPRZ1, PTPN22, SSH3	583	77	22239	2.477	1	1	1
GOTERM_MF_DIRECT	GO:0004725~protein tyrosine phosphatase activity	6	0.96	0.170422	DUSP5, DUSP2, PTPRZ1, UBASH3B, PTPN22, SSH3	524	103	18371	2.04228	1	1	0.997717
UP_SEQ_FEATURE	ACT_SITE:Phosphocysteine intermediate	5	0.8	0.183107	DUSP5, DUSP2, PTPRZ1, PTPN22, SSH3	583	85	22239	2.24387	1	1	1
UP_KW_MOLECULAR_FUNCTION	KW-0904~Protein phosphatase	7	1.12	0.184001	DUSP2, PPM1B, PTPRZ1, UBASH3B, PPM1M, PTPN22, SSH3	349	130	11838	1.82645	1	1	0.996684
INTERPRO	IPR000387:Protein-tyrosine/Dual specificity phosphatase	5	0.8	0.185267	DUSP5, DUSP2, PTPRZ1, PTPN22, SSH3	565	82	20686	2.23246	1	1	1
GOTERM_BP_DIRECT	GO:0016311~dephosphorylation	6	0.96	0.197468	DUSP5, DUSP2, PTPRZ1, EPHX2, PTPN22, SSH3	539	113	19672	1.93791	1	1	0.988547
GOTERM_BP_DIRECT	GO:0006470~protein dephosphorylation	7	1.12	0.215282	DUSP5, DUSP2, PPM1B, PTPRZ1, PPM1M, PTPN22, SSH3	539	147	19672	1.73796	1	1	0.988547
INTERPRO	IPR003595:Protein-tyrosine phosphatase, catalytic	4	0.64	0.246265	DUSP5, DUSP2, PTPRZ1, PTPN22	565	63	20686	2.3246	1	1	1
INTERPRO	IPR020422:Dual specificity phosphatase, subgroup, catalytic domain	3	0.48	0.247142	DUSP5, DUSP2, SSH3	565	35	20686	3.1382	1	1	1
GOTERM_MF_DIRECT	GO:0004722~protein serine/threonine phosphatase activity	5	0.8	0.254151	DUSP5, DUSP2, PPM1B, PPM1M, SSH3	524	90	18371	1.94773	1	1	0.997717
SMART	SM00195:DSPc	3	0.48	0.28611	DUSP5, DUSP2, SSH3	321	35	10580	2.8251	1	1	1
GOTERM_MF_DIRECT	GO:0008138~protein tyrosine/serine/threonine phosphatase activity	3	0.48	0.29474	DUSP5, DUSP2, SSH3	524	38	18371	2.76783	1	1	0.997717
SMART	SM00404:PTPc_motif	4	0.64	0.29724	DUSP5, DUSP2, PTPRZ1, PTPN22	321	63	10580	2.09267	1	1	1
Annotation Cluster 56	Enrichment Score: 0.7876195374561342
Category	Term	Count	%	PValue	Genes	List Total	Pop Hits	Pop Total	Fold Enrichment	Bonferroni	Benjamini	FDR
INTERPRO	IPR018503:Tetraspanin, conserved site	3	0.48	0.102128	CD82, TSPAN8, TSPAN2	565	20	20686	5.49186	1	1	1
PIR_SUPERFAMILY	PIRSF002419:tetraspanin	3	0.48	0.165061	CD82, TSPAN8, TSPAN2	51	27	1843	4.01525	0.999792	1	1
INTERPRO	IPR000301:Tetraspanin	3	0.48	0.176856	CD82, TSPAN8, TSPAN2	565	28	20686	3.92276	1	1	1
INTERPRO	IPR018499:Tetraspanin/Peripherin	3	0.48	0.196674	CD82, TSPAN8, TSPAN2	565	30	20686	3.66124	1	1	1
INTERPRO	IPR008952:Tetraspanin, EC2 domain	3	0.48	0.196674	CD82, TSPAN8, TSPAN2	565	30	20686	3.66124	1	1	1
Annotation Cluster 57	Enrichment Score: 0.7845973133664785
Category	Term	Count	%	PValue	Genes	List Total	Pop Hits	Pop Total	Fold Enrichment	Bonferroni	Benjamini	FDR
GOTERM_MF_DIRECT	GO:0048185~activin binding	6	0.96	2.96823e-05	ACVR1, TGFBR3, ACVR1C, FST, ACVR2A, SMAD7	524	14	18371	15.0254	0.0256958	0.00867712	0.00864744
GOTERM_MF_DIRECT	GO:0019838~growth factor binding	7	1.12	0.00419867	ACVR1, ACVR1C, IGFBP5, KDR, LTBP1, ACVR2A, VEGFA	524	54	18371	4.54471	0.975028	0.368224	0.366964
INTERPRO	IPR001245:Serine-threonine/tyrosine-protein kinase catalytic domain	11	1.76	0.00561949	ACVR1, EPHA4, ACVR1C, INSR, NPR2, LMTK3, KDR, MST1R, GUCY2G, PTK2, FRK	565	142	20686	2.83617	0.99637	0.560263	0.560263
GOTERM_CC_DIRECT	GO:0048179~activin receptor complex	3	0.48	0.0138708	ACVR1, ACVR1C, ACVR2A	561	7	20815	15.9015	0.998825	0.27915	0.269325
INTERPRO	IPR000472:TGF-beta receptor/activin receptor, type I/II	3	0.48	0.0235272	ACVR1, ACVR1C, ACVR2A	565	9	20686	12.2041	1	1	1
INTERPRO	IPR000333:Activin type II/Transforming growth factor-beta II receptor	3	0.48	0.0408731	ACVR1, ACVR1C, ACVR2A	565	12	20686	9.1531	1	1	1
GOTERM_MF_DIRECT	GO:0004675~transmembrane receptor protein serine/threonine kinase activity	3	0.48	0.0512781	ACVR1, ACVR1C, ACVR2A	524	13	18371	8.09058	1	1	0.997717
INTERPRO	IPR008266:Tyrosine-protein kinase, active site	7	1.12	0.0536811	EPHA4, INSR, LMTK3, KDR, MST1R, PTK2, FRK	565	99	20686	2.58875	1	1	1
GOTERM_BP_DIRECT	GO:0032924~activin receptor signaling pathway	3	0.48	0.0695796	ACVR1, ACVR1C, ACVR2A	539	16	19672	6.84323	1	0.883798	0.873413
INTERPRO	IPR020635:Tyrosine-protein kinase, catalytic domain	6	0.96	0.0703264	EPHA4, INSR, KDR, MST1R, PTK2, FRK	565	81	20686	2.71203	1	1	1
SMART	SM00219:TyrKc	6	0.96	0.0983453	EPHA4, INSR, KDR, MST1R, PTK2, FRK	321	81	10580	2.44144	1	1	1
GOTERM_BP_DIRECT	GO:0038083~peptidyl-tyrosine autophosphorylation	3	0.48	0.102652	INSR, KDR, PTK2	539	20	19672	5.47458	1	1	0.988547
GOTERM_BP_DIRECT	GO:0007169~transmembrane receptor protein tyrosine kinase signaling pathway	7	1.12	0.108225	EPHA4, INSR, KDR, MST1R, NGF, PTK2, FRK	539	119	19672	2.1469	1	1	0.988547
GOTERM_BP_DIRECT	GO:0033674~positive regulation of kinase activity	5	0.8	0.120107	CD74, EPHA4, INSR, KDR, MST1R	539	69	19672	2.64473	1	1	0.988547
GOTERM_BP_DIRECT	GO:0007178~transmembrane receptor protein serine/threonine kinase signaling pathway	3	0.48	0.120504	ACVR1, ACVR1C, ACVR2A	539	22	19672	4.97689	1	1	0.988547
UP_SEQ_FEATURE	ACT_SITE:Proton acceptor	28	4.48	0.16393	MST1R, HSD17B7, PTGS2, USP18, HSD11B1, ACVR1C, RPS6KC1, NMRK1, KDR, ACVR1, EPHA4, PRKCE, INSR, ENTPD5, EPHX2, PLA2G4C, LMTK3, PTK2, ACVR2A, GGCT, ACE2, IMPDH1, STK17B, ADSSL1, ALDOB, TNIK, MAP3K14, FRK	583	843	22239	1.267	1	1	1
GOTERM_BP_DIRECT	GO:0016310~phosphorylation	21	3.36	0.214417	ACVR1, EPHA4, PRKCE, INSR, SPHK1, LMTK3, PIK3CD, AK4, MST1R, PTK2, ACVR2A, ACVR1C, RPS6KC1, NMRK1, STK17B, KDR, CMPK2, TNIK, PCK1, MAP3K14, FRK	539	601	19672	1.27528	1	1	0.988547
UP_KW_MOLECULAR_FUNCTION	KW-0829~Tyrosine-protein kinase	6	0.96	0.228024	EPHA4, INSR, KDR, MST1R, PTK2, FRK	349	111	11838	1.8335	1	1	1
GOTERM_MF_DIRECT	GO:0004714~transmembrane receptor protein tyrosine kinase activity	6	0.96	0.240836	EPHA4, INSR, KDR, MST1R, PTK2, FRK	524	117	18371	1.79791	1	1	0.997717
GOTERM_MF_DIRECT	GO:0004713~protein tyrosine kinase activity	6	0.96	0.273146	EPHA4, INSR, KDR, MST1R, PTK2, FRK	524	123	18371	1.7102	1	1	0.997717
UP_SEQ_FEATURE	DOMAIN:Protein kinase	17	2.72	0.281871	ACVR1, EPHA4, PRKCE, INSR, NPR2, LMTK3, MST1R, GUCY2G, PTK2, ACVR2A, ACVR1C, RPS6KC1, STK17B, KDR, TNIK, MAP3K14, FRK	583	517	22239	1.25431	1	1	1
GOTERM_MF_DIRECT	GO:0000166~nucleotide binding	54	8.64	0.282721	PIK3CD, UBE2L6, ABCA13, ACTG1, NMRK1, NAMPT, KDR, OASL2, ACVR1, EPHA4, ABCC4, ATP6AP1, PRKCE, SPHK1, LMTK3, ACSL3, GEM, DNM1, ARL4D, KIF9, OAS2, RAB35, ADSSL1, CMPK2, ACSBG1, TNIK, ABCG1, ATP6V1A, HCN3, RRAD, NPR2, HSPA4L, NOD1, AK4, MST1R, GUCY2G, HSPA13, RAB20, ACVR1C, RPS6KC1, P2RY1, NLRP3, ASCC3, PCK1, REM2, RASL10A, INSR, PTK2, ACVR2A, CPS1, IMPDH1, STK17B, MAP3K14, FRK	524	1712	18371	1.10584	1	1	0.997717
GOTERM_MF_DIRECT	GO:0005524~ATP binding	48	7.68	0.306819	ATP6V1A, NPR2, HSPA4L, TWF2, PIK3CD, NOD1, UBE2L6, AK4, MST1R, DDX60, GUCY2G, HSPA13, ABCA13, ACTG1, ACVR1C, RPS6KC1, NMRK1, P2RY1, KDR, NLRP3, ASCC3, OASL2, ACVR1, EPHA4, ABCC4, ABCC2, KCNJ11, ATP6AP1, PRKCE, INSR, ENTPD5, SPHK1, LMTK3, ACSL3, PTK2, ACVR2A, RUNX1, KIF9, CPS1, OAS2, STK17B, CMPK2, ACSBG1, TNIK, MAP3K14, FRK, ABCG1, ITM2C	524	1527	18371	1.10206	1	1	0.997717
INTERPRO	IPR000719:Protein kinase, catalytic domain	17	2.72	0.321342	ACVR1, EPHA4, PRKCE, INSR, NPR2, LMTK3, MST1R, GUCY2G, PTK2, ACVR2A, ACVR1C, RPS6KC1, STK17B, KDR, TNIK, MAP3K14, FRK	565	512	20686	1.21565	1	1	1
GOTERM_BP_DIRECT	GO:0018108~peptidyl-tyrosine phosphorylation	4	0.64	0.329833	EPHA4, INSR, KDR, PTK2	539	74	19672	1.97282	1	1	0.988547
INTERPRO	IPR011009:Protein kinase-like domain	18	2.88	0.34674	ACVR1, EPHA4, PRKCE, INSR, NPR2, LMTK3, PIK3CD, MST1R, GUCY2G, PTK2, ACVR2A, ACVR1C, RPS6KC1, STK17B, KDR, TNIK, MAP3K14, FRK	565	556	20686	1.18529	1	1	1
INTERPRO	IPR017441:Protein kinase, ATP binding site	13	2.08	0.368755	ACVR1, EPHA4, PRKCE, INSR, LMTK3, MST1R, PTK2, ACVR1C, STK17B, KDR, TNIK, MAP3K14, FRK	565	389	20686	1.22355	1	1	1
GOTERM_BP_DIRECT	GO:0006468~protein phosphorylation	19	3.04	0.377433	ACVR1, EPHA4, TGFB1, PRKCE, INSR, NPR2, LMTK3, MST1R, GUCY2G, PTK2, ACVR2A, ACVR1C, RPS6KC1, STK17B, KDR, TNIK, MAP3K14, FNIP2, FRK	539	600	19672	1.15575	1	1	0.988547
GOTERM_MF_DIRECT	GO:0004672~protein kinase activity	17	2.72	0.419911	ACVR1, EPHA4, PRKCE, INSR, NPR2, LMTK3, MST1R, GUCY2G, PTK2, ACVR2A, ACVR1C, RPS6KC1, STK17B, KDR, TNIK, MAP3K14, FRK	524	520	18371	1.14616	1	1	0.997717
GOTERM_MF_DIRECT	GO:0016301~kinase activity	21	3.36	0.431213	ACVR1, EPHA4, PRKCE, INSR, SPHK1, LMTK3, PIK3CD, AK4, MST1R, PTK2, ACVR2A, ACVR1C, RPS6KC1, NMRK1, STK17B, KDR, CMPK2, TNIK, PCK1, MAP3K14, FRK	524	662	18371	1.11215	1	1	0.997717
UP_SEQ_FEATURE	BINDING:ATP	20	3.2	0.469216	ACVR1, EPHA4, PRKCE, INSR, SPHK1, LMTK3, MST1R, PTK2, ACVR2A, ACVR1C, OAS2, RPS6KC1, NMRK1, STK17B, KDR, ACSBG1, TNIK, MAP3K14, FRK, OASL2	583	708	22239	1.07756	1	1	1
UP_KW_MOLECULAR_FUNCTION	KW-0418~Kinase	22	3.52	0.471042	ACVR1, EPHA4, CDKN1A, PRKCE, INSR, SPHK1, LMTK3, PIK3CD, AK4, MST1R, PTK2, ACVR2A, ACVR1C, RPS6KC1, NMRK1, STK17B, KDR, CMPK2, TNIK, PCK1, MAP3K14, FRK	349	691	11838	1.07993	1	1	1
GOTERM_MF_DIRECT	GO:0016740~transferase activity	51	8.16	0.521908	PRDM8, MOGAT1, PIK3CD, RNF19B, UBE2L6, GBA2, TRIM8, HPGDS, NMRK1, NAMPT, KDR, UPP2, ARIH1, SULT4A1, RNF152, OASL2, HS3ST3B1, ACVR1, EPHA4, PRKCE, SPHK1, PLA2G4C, LMTK3, OAS2, CMPK2, TNIK, CLOCK, ST6GALNAC4, ST6GALNAC6, PELI3, MGST1, TMTC2, AK4, MST1R, FUT8, ACVR1C, CHST11, RPS6KC1, HAS2, CHSY3, PCK1, GALNT6, INSR, MOCOS, B3GALT5, PTK2, ACVR2A, STK17B, MAP3K14, FRK, GSTM5	524	1756	18371	1.01823	1	1	0.997717
GOTERM_BP_DIRECT	GO:0046777~protein autophosphorylation	6	0.96	0.610865	EPHA4, INSR, STK17B, KDR, TNIK, PTK2	539	193	19672	1.13463	1	1	0.988547
UP_KW_LIGAND	KW-0547~Nucleotide-binding	57	9.12	0.63808	PIK3CD, UBE2L6, ABCA13, ACTG1, NMRK1, KDR, OASL2, ACVR1, EPHA4, ABCC4, ABCC2, ATP6AP1, PRKCE, ENTPD5, SPHK1, LMTK3, ACSL3, GEM, DNM1, ARL4D, KIF9, OAS2, RAB35, ADSSL1, CMPK2, ACSBG1, TNIK, ABCG1, ATP6V1A, HCN3, RRAD, NPR2, HSPA4L, NOD1, AK4, MST1R, DDX60, GUCY2G, GVIN1, HSPA13, RAB20, ACVR1C, RPS6KC1, P2RY1, NLRP3, ASCC3, PCK1, REM2, RASL10A, MX2, INSR, PTK2, ACVR2A, CPS1, STK17B, MAP3K14, FRK	212	1798	6562	0.981263	1	1	1
UP_KW_LIGAND	KW-0464~Manganese	7	1.12	0.669863	ACVR1, GALNT6, PPM1B, ACVR1C, PPM1M, PCK1, ACVR2A	212	209	6562	1.0367	1	1	1
UP_SEQ_FEATURE	NP_BIND:ATP	27	4.32	0.701976	ATP6V1A, NOD1, MST1R, ACVR1C, RPS6KC1, NMRK1, KDR, NLRP3, ASCC3, ACVR1, EPHA4, ABCC4, PRKCE, INSR, ENTPD5, SPHK1, LMTK3, PTK2, ACVR2A, KIF9, STK17B, CMPK2, ACSBG1, TNIK, MAP3K14, FRK, ABCG1	583	1082	22239	0.951882	1	1	1
UP_KW_MOLECULAR_FUNCTION	KW-0808~Transferase	54	8.64	0.716119	PRDM8, CDKN1A, MOGAT1, PIK3CD, RNF19B, UBE2L6, GBA2, TRIM8, HPGDS, NMRK1, NAMPT, KDR, UPP2, ARIH1, SULT4A1, RNF152, OASL2, HS3ST3B1, ACVR1, EPHA4, PRKCE, SPHK1, PLA2G4C, LMTK3, UGT1A6A, UGT1A6B, OAS2, CMPK2, TNIK, CLOCK, ST6GALNAC4, ST6GALNAC6, PELI3, MGST1, TMTC2, AK4, MST1R, FUT8, ACVR1C, CHST11, RPS6KC1, HAS2, CHSY3, PCK1, GALNT6, INSR, MOCOS, B3GALT5, PTK2, ACVR2A, STK17B, MAP3K14, FRK, GSTM5	349	1920	11838	0.953994	1	1	1
UP_KW_LIGAND	KW-0067~ATP-binding	42	6.72	0.766452	ATP6V1A, HSPA4L, PIK3CD, NOD1, UBE2L6, AK4, MST1R, DDX60, HSPA13, ABCA13, ACTG1, ACVR1C, RPS6KC1, NMRK1, P2RY1, KDR, NLRP3, ASCC3, OASL2, ACVR1, EPHA4, ABCC4, ABCC2, ATP6AP1, PRKCE, INSR, ENTPD5, SPHK1, LMTK3, ACSL3, PTK2, ACVR2A, KIF9, CPS1, OAS2, STK17B, CMPK2, ACSBG1, TNIK, MAP3K14, FRK, ABCG1	212	1393	6562	0.933251	1	1	1
INTERPRO	IPR008271:Serine/threonine-protein kinase, active site	7	1.12	0.88941	ACVR1, ACVR1C, PRKCE, STK17B, TNIK, MAP3K14, ACVR2A	565	330	20686	0.776626	1	1	1
SMART	SM00220:S_TKc	9	1.44	0.890672	ACVR1, EPHA4, ACVR1C, RPS6KC1, PRKCE, STK17B, TNIK, MAP3K14, ACVR2A	321	378	10580	0.78475	1	1	1
UP_KW_MOLECULAR_FUNCTION	KW-0723~Serine/threonine-protein kinase	9	1.44	0.908034	ACVR1, ACVR1C, RPS6KC1, PRKCE, STK17B, LMTK3, TNIK, MAP3K14, ACVR2A	349	401	11838	0.761292	1	1	1
GOTERM_MF_DIRECT	GO:0004674~protein serine/threonine kinase activity	9	1.44	0.922532	ACVR1, ACVR1C, RPS6KC1, PRKCE, STK17B, LMTK3, TNIK, MAP3K14, ACVR2A	524	427	18371	0.738952	1	1	0.997717
Annotation Cluster 58	Enrichment Score: 0.7681376897689883
Category	Term	Count	%	PValue	Genes	List Total	Pop Hits	Pop Total	Fold Enrichment	Bonferroni	Benjamini	FDR
GOTERM_BP_DIRECT	GO:0006749~glutathione metabolic process	6	0.96	0.0495062	CLIC5, HPGDS, SLC1A1, MGST1, CTNS, GSTM5	539	73	19672	2.99977	1	0.760699	0.751761
INTERPRO	IPR004045:Glutathione S-transferase, N-terminal	3	0.48	0.226848	CLIC5, HPGDS, GSTM5	565	33	20686	3.3284	1	1	1
INTERPRO	IPR010987:Glutathione S-transferase, C-terminal-like	3	0.48	0.267493	CLIC5, HPGDS, GSTM5	565	37	20686	2.96857	1	1	1
UP_SEQ_FEATURE	DOMAIN:GST C-terminal	3	0.48	0.281671	CLIC5, HPGDS, GSTM5	583	40	22239	2.86093	1	1	1
Annotation Cluster 59	Enrichment Score: 0.7250765719163457
Category	Term	Count	%	PValue	Genes	List Total	Pop Hits	Pop Total	Fold Enrichment	Bonferroni	Benjamini	FDR
GOTERM_MF_DIRECT	GO:0005525~GTP binding	18	2.88	0.0579384	RASL10A, RRAD, MX2, INSR, NPR2, IRGM2, AK4, GUCY2G, GVIN1, GEM, DNM1, ARL4D, RAB20, RAB35, ADSSL1, IGTP, PCK1, REM2	524	393	18371	1.60576	1	1	0.997717
GOTERM_MF_DIRECT	GO:0005246~calcium channel regulator activity	4	0.64	0.0618703	RRAD, CABP2, GEM, REM2	524	32	18371	4.3824	1	1	0.997717
INTERPRO	IPR020849:Small GTPase superfamily, Ras type	4	0.64	0.0843134	RASL10A, RRAD, GEM, REM2	565	38	20686	3.85394	1	1	1
UP_SEQ_FEATURE	NP_BIND:GTP	12	1.92	0.165611	ARL4D, RAB20, RASL10A, RRAD, MX2, RAB35, ADSSL1, PCK1, GVIN1, GEM, DNM1, REM2	583	300	22239	1.52583	1	1	1
UP_KW_LIGAND	KW-0342~GTP-binding	15	2.4	0.213273	RASL10A, RRAD, MX2, NPR2, AK4, GUCY2G, GVIN1, GEM, DNM1, ARL4D, RAB20, RAB35, ADSSL1, PCK1, REM2	212	343	6562	1.35362	0.999822	1	1
INTERPRO	IPR027417:P-loop containing nucleoside triphosphate hydrolase	29	4.64	0.294029	ATP6V1A, RRAD, N4BP2L1, AK4, DDX60, ABCA13, GVIN1, RAB20, NMRK1, NLRP3, ASCC3, SULT4A1, REM2, HS3ST3B1, ABCC4, ABCC2, RASL10A, MX2, IRGM2, IFI44, GEM, DNM1, ARL4D, KIF9, RAB35, IGTP, ADSSL1, CMPK2, ABCG1	565	914	20686	1.16166	1	1	1
INTERPRO	IPR001806:Small GTPase superfamily	6	0.96	0.307975	RAB20, RASL10A, RRAD, RAB35, GEM, REM2	565	135	20686	1.62722	1	1	1
GOTERM_MF_DIRECT	GO:0003924~GTPase activity	11	1.76	0.369589	RAB20, RASL10A, RRAD, MX2, RAB35, IGTP, IRGM2, ADSSL1, GEM, DNM1, REM2	524	305	18371	1.26443	1	1	0.997717
INTERPRO	IPR005225:Small GTP-binding protein domain	4	0.64	0.834289	ARL4D, RAB20, RAB35, GEM	565	166	20686	0.882226	1	1	1
Annotation Cluster 60	Enrichment Score: 0.7096774953946788
Category	Term	Count	%	PValue	Genes	List Total	Pop Hits	Pop Total	Fold Enrichment	Bonferroni	Benjamini	FDR
KEGG_PATHWAY	mmu04974:Protein digestion and absorption	9	1.44	0.0265787	COL17A1, ACE2, COL27A1, MEP1B, COL22A1, COL5A3, SLC1A1, SLC3A1, TRY5	297	108	8941	2.5087	0.999511	0.208938	0.189742
SMART	SM00210:TSPN	3	0.48	0.141931	COL27A1, COL22A1, COL5A3	321	22	10580	4.49448	1	1	1
INTERPRO	IPR008160:Collagen triple helix repeat	5	0.8	0.16376	COL17A1, FCNA, COL27A1, COL22A1, COL5A3	565	78	20686	2.34695	1	1	1
UP_KW_DOMAIN	KW-0176~Collagen	5	0.8	0.255696	COL17A1, FCNA, COL27A1, COL22A1, COL5A3	476	83	15341	1.94151	0.999744	0.650862	0.604371
GOTERM_MF_DIRECT	GO:0005201~extracellular matrix structural constituent	6	0.96	0.256867	COL17A1, COL27A1, COL22A1, COL5A3, FBLN2, LTBP1	524	120	18371	1.75296	1	1	0.997717
GOTERM_MF_DIRECT	GO:0030020~extracellular matrix structural constituent conferring tensile strength	3	0.48	0.29474	COL27A1, COL22A1, COL5A3	524	38	18371	2.76783	1	1	0.997717
GOTERM_CC_DIRECT	GO:0005581~collagen trimer	4	0.64	0.372429	COL17A1, FCNA, COL27A1, COL22A1	561	81	20815	1.83227	1	1	0.966805
INTERPRO	IPR001791:Laminin G domain	3	0.48	0.471896	COL27A1, COL22A1, COL5A3	565	58	20686	1.89374	1	1	1
Annotation Cluster 61	Enrichment Score: 0.7057922234608941
Category	Term	Count	%	PValue	Genes	List Total	Pop Hits	Pop Total	Fold Enrichment	Bonferroni	Benjamini	FDR
INTERPRO	IPR013320:Concanavalin A-like lectin/glucanase, subgroup	11	1.76	0.0659253	SPSB1, FSD1L, TRIM30A, COL27A1, MEP1B, COL22A1, COL5A3, TRIM46, MPTX2, NPTX1, RYR3	565	212	20686	1.8997	1	1	1
UP_SEQ_FEATURE	DOMAIN:B30.2/SPRY	5	0.8	0.172719	SPSB1, FSD1L, TRIM30A, TRIM46, RYR3	583	83	22239	2.29794	1	1	1
INTERPRO	IPR001870:B30.2/SPRY domain	5	0.8	0.190782	SPSB1, FSD1L, TRIM30A, TRIM46, RYR3	565	83	20686	2.20557	1	1	1
INTERPRO	IPR003877:SPla/RYanodine receptor SPRY	4	0.64	0.343115	SPSB1, FSD1L, TRIM30A, RYR3	565	76	20686	1.92697	1	1	1
SMART	SM00449:SPRY	4	0.64	0.396888	SPSB1, FSD1L, TRIM30A, RYR3	321	75	10580	1.75784	1	1	1
Annotation Cluster 62	Enrichment Score: 0.7053372164241024
Category	Term	Count	%	PValue	Genes	List Total	Pop Hits	Pop Total	Fold Enrichment	Bonferroni	Benjamini	FDR
UP_SEQ_FEATURE	DOMAIN:SH2	6	0.96	0.141288	SHF, SOCS3, SH3BP2, NCK2, SH2D5, FRK	583	105	22239	2.17976	1	1	1
GOTERM_MF_DIRECT	GO:0001784~phosphotyrosine binding	4	0.64	0.149242	SHF, SOCS3, SH3BP2, NCK2	524	47	18371	2.98376	1	1	0.997717
INTERPRO	IPR000980:SH2 domain	6	0.96	0.163638	SHF, SOCS3, SH3BP2, NCK2, SH2D5, FRK	565	106	20686	2.0724	1	1	1
UP_KW_DOMAIN	KW-0727~SH2 domain	6	0.96	0.231585	SHF, SOCS3, SH3BP2, NCK2, SH2D5, FRK	476	106	15341	1.82428	0.999374	0.650862	0.604371
SMART	SM00252:SH2	5	0.8	0.372155	SHF, SOCS3, SH3BP2, NCK2, FRK	321	102	10580	1.61566	1	1	1
Annotation Cluster 63	Enrichment Score: 0.6856088498678122
Category	Term	Count	%	PValue	Genes	List Total	Pop Hits	Pop Total	Fold Enrichment	Bonferroni	Benjamini	FDR
GOTERM_MF_DIRECT	GO:0070411~I-SMAD binding	3	0.48	0.0587233	SMAD4, CTNNB1, SMAD7	524	14	18371	7.51268	1	1	0.997717
KEGG_PATHWAY	mmu04390:Hippo signaling pathway	9	1.44	0.149537	SMAD4, FZD3, TGFB1, SERPINE1, ID1, CTNNB1, WNT4, ACTG1, SMAD7	297	157	8941	1.72573	1	0.585429	0.531644
GOTERM_CC_DIRECT	GO:0005813~centrosome	6	0.96	0.999113	FLCN, SMAD4, ID1, CTNNB1, DISC1, SMAD7	561	545	20815	0.408478	1	1	0.999113
Annotation Cluster 64	Enrichment Score: 0.6703732375502015
Category	Term	Count	%	PValue	Genes	List Total	Pop Hits	Pop Total	Fold Enrichment	Bonferroni	Benjamini	FDR
GOTERM_BP_DIRECT	GO:0045944~positive regulation of transcription from RNA polymerase II promoter	48	7.68	0.0101109	CSRNP1, CD40, ONECUT2, GATA6, GLIS3, ZFP827, TNF, FLCN, ABLIM2, CREB3L3, EPCAM, P2RY1, ZC3H12A, NAMPT, NCK2, NLRP3, APBB1, PRL2C2, ACVR1, KLF10, EGR1, ARNT2, SMAD4, JAG1, EGR3, TGFB1, BCL11B, VDR, SLC11A1, NR1H4, HMGA2, ARID3A, ETV1, FOS, TBX3, ACVR2A, VEGFA, RUNX1, FOSL1, IL1A, ZEB1, MAF, PAX9, ID4, IRF7, CTNNB1, TCF4, CLOCK	539	1213	19672	1.44424	1	0.368769	0.364435
GOTERM_MF_DIRECT	GO:0003700~transcription factor activity, sequence-specific DNA binding	29	4.64	0.0139819	CSRNP1, ONECUT2, GATA6, GLIS3, MYRFL, BMYC, NR3C2, DACH1, CREB3L3, HSF5, EGR1, ARNT2, SMAD4, BCL11B, VDR, NR1H4, ETV1, FOS, FOXN2, TBX3, RUNX1, FOSL1, MAF, BCL6, PAX9, IRF7, TCF4, INSM1, CLOCK	524	631	18371	1.61128	0.999996	0.557368	0.555461
GOTERM_MF_DIRECT	GO:0001228~transcriptional activator activity, RNA polymerase II transcription regulatory region sequence-specific binding	22	3.52	0.0784357	KLF10, EGR1, ARNT2, CSRNP1, SMAD4, EGR3, BCL11B, ONECUT2, GLIS3, NR1H4, HMGA2, ETV1, FOS, TBX3, RUNX1, FOSL1, MAF, CREB3L3, PAX9, TCF4, ZFP26, CLOCK	524	528	18371	1.4608	1	1	0.997717
GOTERM_BP_DIRECT	GO:0006355~regulation of transcription, DNA-templated	42	6.72	0.104306	PRDM8, CSRNP1, MYCBP, ZFP426, GATA6, MYRFL, BMYC, NR3C2, SERTAD3, DACH1, CREB3L3, SLC39A8, DMD, APBB1, HSF5, ZFP37, KLF10, EGR1, ARNT2, TLE3, EMX2, SMAD4, VDR, INSR, NR1H4, HMGA2, ARID3A, ETV1, FOS, HCFC2, FOXN2, TBX3, RUNX1, SMAD7, FOSL1, MAF, PAX9, IRF7, TCF4, CLOCK, ZFP26, BRDT	539	1225	19672	1.25133	1	1	0.988547
GOTERM_MF_DIRECT	GO:1990837~sequence-specific double-stranded DNA binding	22	3.52	0.104949	KLF10, EGR1, ARNT2, EMX2, EGR3, BCL11B, ONECUT2, GATA6, ETV1, FOS, FOXN2, TBX3, NR3C2, RUNX1, FOSL1, MAF, BCL6, PAX9, IRF7, TCF4, HSF5, CLOCK	524	547	18371	1.41006	1	1	0.997717
GOTERM_MF_DIRECT	GO:0043565~sequence-specific DNA binding	19	3.04	0.157001	EGR1, CSRNP1, SMAD4, EGR3, BCL11B, VDR, GATA6, NR1H4, MYRFL, ETV1, FOS, TBX3, NR3C2, ZEB1, MAF, BCL6, NLRP3, HSF5, CLOCK	524	487	18371	1.36781	1	1	0.997717
UP_KW_MOLECULAR_FUNCTION	KW-0010~Activator	25	4	0.174716	CSRNP1, ONECUT2, GATA6, GLIS3, SEC14L2, SERTAD3, DACH1, CREB3L3, NLRP3, APBB1, EGR1, CIDEA, NR1H4, ARID3A, ETV1, MED7, RUNX1, ZEB1, MAF, BCL6, IRF7, CTNNB1, TCF4, CLOCK, BRDT	349	665	11838	1.27518	1	1	0.996684
GOTERM_MF_DIRECT	GO:0000978~RNA polymerase II core promoter proximal region sequence-specific DNA binding	38	6.08	0.28166	ONECUT2, ZFP426, GATA6, GLIS3, BMYC, NR3C2, MNDAL, MUC1, DACH1, CREB3L3, HSF5, KLF10, EGR1, ARNT2, EMX2, SMAD4, EGR3, BCL11B, VDR, IFI205, IFI203, NR1H4, ETV1, FOS, TBX3, RUNX1, FOSL1, ZBTB6, ZEB1, MAF, BCL6, PAX9, IRF7, TCF4, INSM1, MXD1, CLOCK, ZFP26	524	1172	18371	1.13673	1	1	0.997717
UP_KW_BIOLOGICAL_PROCESS	KW-0805~Transcription regulation	56	8.96	0.566382	PRDM8, CSRNP1, TRIM30A, ELL, ONECUT2, PWP1, NR3C2, DACH1, CREB3L3, ZFP37, LMCD1, KLF10, TLE3, ETV1, MED7, RUNX1, ZEB1, MAF, TRNP1, PAX9, IRF7, CLOCK, MYCBP, ZFP426, GATA6, GLIS3, ZFP827, SEC14L2, SERTAD3, NLRP3, APBB1, ASCC3, HSF5, EGR1, ARNT2, SMAD4, EGR3, BCL11B, IFI205, VDR, CIDEA, NR1H4, HMGA2, ARID3A, TBX3, SMAD7, ZBTB6, BCL6, ID1, ID4, ID3, CTNNB1, TCF4, INSM1, MXD1, BRDT	318	1885	10725	1.00195	1	1	0.972973
UP_KW_BIOLOGICAL_PROCESS	KW-0804~Transcription	56	8.96	0.658506	PRDM8, CSRNP1, TRIM30A, ELL, ONECUT2, PWP1, NR3C2, DACH1, CREB3L3, ZFP37, LMCD1, KLF10, TLE3, ETV1, MED7, RUNX1, ZEB1, MAF, TRNP1, PAX9, IRF7, CLOCK, MYCBP, ZFP426, GATA6, GLIS3, ZFP827, SEC14L2, SERTAD3, NLRP3, APBB1, ASCC3, HSF5, EGR1, ARNT2, SMAD4, EGR3, BCL11B, IFI205, VDR, CIDEA, NR1H4, HMGA2, ARID3A, TBX3, SMAD7, ZBTB6, BCL6, ID1, ID4, ID3, CTNNB1, TCF4, INSM1, MXD1, BRDT	318	1940	10725	0.973546	1	1	0.972973
GOTERM_BP_DIRECT	GO:0006357~regulation of transcription from RNA polymerase II promoter	42	6.72	0.670141	CSRNP1, ONECUT2, ZFP426, TCF23, GATA6, GLIS3, BMYC, TNF, NR3C2, ZFP36, DACH1, CREB3L3, HSF5, ZFP37, KLF10, EGR1, ARNT2, EMX2, SMAD4, EGR3, BCL11B, NR1H4, ARID3A, ETV1, FOS, TBX3, VEGFA, MED7, RUNX1, SMAD7, FOSL1, ZBTB6, ZEB1, MAF, BCL6, PAX9, IRF7, CTNNB1, TCF4, MXD1, CLOCK, ZFP26	539	1585	19672	0.967119	1	1	0.988547
GOTERM_MF_DIRECT	GO:0003677~DNA binding	50	8	0.690947	PRDM8, CSRNP1, TRIM30A, ONECUT2, MYRFL, NR3C2, ZFP36, DACH1, CREB3L3, ZC3H12A, ZFP37, OASL1, KLF10, EMX2, SPHK1, ETV1, FOS, RUNX1, ZEB1, MAF, SLPI, TRNP1, PAX9, IRF7, CLOCK, DNASE1L1, ZFP426, GATA6, GLIS3, ZFP827, HSF5, EGR1, ARNT2, SMAD4, EGR3, VDR, NR1H4, HMGA2, ARID3A, TBX3, SMAD7, FOSL1, EEPD1, ZBTB6, BCL6, IMPDH1, TCF4, INSM1, MXD1, ZFP26	524	1825	18371	0.960525	1	1	0.997717
UP_KW_MOLECULAR_FUNCTION	KW-0238~DNA-binding	45	7.2	0.692707	PRDM8, CSRNP1, TRIM30A, ONECUT2, ZFP426, GATA6, GLIS3, ZFP827, MYRFL, NR3C2, ZFP36, DACH1, CREB3L3, ZC3H12A, HSF5, ZFP37, KLF10, EGR1, ARNT2, EMX2, SMAD4, EGR3, VDR, NR1H4, HMGA2, ARID3A, ETV1, FOS, IFI202B, TBX3, RUNX1, SMAD7, FOSL1, ZBTB6, ZEB1, MAF, BCL6, PAX9, TRNP1, IRF7, TCF4, INSM1, MXD1, CLOCK, ZFP26	349	1590	11838	0.959994	1	1	1
GOTERM_MF_DIRECT	GO:0000981~RNA polymerase II transcription factor activity, sequence-specific DNA binding	29	4.64	0.78647	CSRNP1, ONECUT2, ZFP426, TCF23, GATA6, GLIS3, BMYC, DACH1, CREB3L3, ZFP37, KLF10, EGR1, ARNT2, EMX2, SMAD4, EGR3, NR1H4, ETV1, FOS, TBX3, RUNX1, FOSL1, ZEB1, MAF, PAX9, IRF7, TCF4, MXD1, CLOCK	524	1118	18371	0.909406	1	1	0.997717
UP_KW_CELLULAR_COMPONENT	KW-0539~Nucleus	115	18.4	0.997189	PRDM8, ISOC2A, ADARB1, PWP1, IPO7, NR3C2, ZFP36, DACH1, CREB3L3, UBASH3B, ZC3H12A, NAMPT, KDR, ZFP37, TLE3, PRKCE, HCFC2, TC2N, RUNX1, MED7, OLFM2, MAF, TNIK, CLOCK, RAI14, HSPA4L, GLIS3, GATA6, GVIN1, MNDAL, SEC14L2, PDGFC, NLRP3, EGR1, TMEM120B, SMAD4, EGR3, BCL11B, RASL10A, VDR, CIDEA, HMGA2, MICAL2, FBXO32, FOXN2, SSH3, PTK2, SMAD7, FOSL1, ZBTB6, BCL6, CPS1, ID1, ID4, ID3, TCF4, MXD1, FANK1, …	513	4846	17654	0.816658	1	1	0.997189
Annotation Cluster 65	Enrichment Score: 0.6691989684706217
Category	Term	Count	%	PValue	Genes	List Total	Pop Hits	Pop Total	Fold Enrichment	Bonferroni	Benjamini	FDR
KEGG_PATHWAY	mmu01522:Endocrine resistance	7	1.12	0.0875598	CDKN1A, JAG1, PIK3CD, FOS, MMP9, PTK2, HBEGF	297	93	8941	2.26592	1	0.450535	0.409143
KEGG_PATHWAY	mmu04012:ErbB signaling pathway	5	0.8	0.302696	CDKN1A, NCK2, PIK3CD, PTK2, HBEGF	297	84	8941	1.79193	1	0.78845	0.716013
KEGG_PATHWAY	mmu05222:Small cell lung cancer	5	0.8	0.37076	CDKN1A, NOS2, PIK3CD, PTGS2, PTK2	297	93	8941	1.61851	1	0.822384	0.74683
Annotation Cluster 66	Enrichment Score: 0.6663856275771126
Category	Term	Count	%	PValue	Genes	List Total	Pop Hits	Pop Total	Fold Enrichment	Bonferroni	Benjamini	FDR
BIOCARTA	m_nfkbpathway:NF-kB Signaling Pathway	4	0.64	0.117043	IL1A, TNFRSF1B, MAP3K14, TNF	66	24	1286	3.24747	1	1	1
BIOCARTA	m_keratinocytePathway:Keratinocyte Differentiation	5	0.8	0.25454	PRKCE, FOS, TNFRSF1B, MAP3K14, TNF	66	51	1286	1.91028	1	1	1
BIOCARTA	m_hivnefPathway:HIV-I Nef: negative effector of Fas and TNF	5	0.8	0.336312	TNFRSF1B, MAP3K14, TNF, PTK2, ACTG1	66	58	1286	1.67973	1	1	1
Annotation Cluster 67	Enrichment Score: 0.6663608156893567
Category	Term	Count	%	PValue	Genes	List Total	Pop Hits	Pop Total	Fold Enrichment	Bonferroni	Benjamini	FDR
GOTERM_MF_DIRECT	GO:0022857~transmembrane transporter activity	11	1.76	0.0686501	SLC13A1, SLC13A2, SLC35F6, SLC4A8, MFSD4A, SLC12A4, SVOP, SLCO2A1, SLC12A1, FLVCR1, SLC17A7	524	205	18371	1.88122	1	1	0.997717
INTERPRO	IPR011701:Major facilitator superfamily	4	0.64	0.290696	MFSD4A, SVOP, FLVCR1, SLC17A7	565	69	20686	2.12246	1	1	1
INTERPRO	IPR020846:Major facilitator superfamily domain	4	0.64	0.502155	SVOP, SLCO2A1, FLVCR1, SLC17A7	565	98	20686	1.49438	1	1	1
Annotation Cluster 68	Enrichment Score: 0.6505459776201468
Category	Term	Count	%	PValue	Genes	List Total	Pop Hits	Pop Total	Fold Enrichment	Bonferroni	Benjamini	FDR
GOTERM_BP_DIRECT	GO:0006665~sphingolipid metabolic process	4	0.64	0.183328	GALC, SGPL1, SPHK1, GBA2	539	54	19672	2.7035	1	1	0.988547
KEGG_PATHWAY	mmu00600:Sphingolipid metabolism	4	0.64	0.229182	GALC, SGPL1, SPHK1, GBA2	297	50	8941	2.40835	1	0.675609	0.613539
UP_KW_BIOLOGICAL_PROCESS	KW-0746~Sphingolipid metabolism	3	0.48	0.266044	GALC, SGPL1, GBA2	318	34	10725	2.97586	1	1	0.972973
Annotation Cluster 69	Enrichment Score: 0.6235106121940607
Category	Term	Count	%	PValue	Genes	List Total	Pop Hits	Pop Total	Fold Enrichment	Bonferroni	Benjamini	FDR
UP_SEQ_FEATURE	DOMAIN:Kazal-like	4	0.64	0.19384	SPINK2, FST, SLCO2A1, RECK	583	58	22239	2.63074	1	1	1
INTERPRO	IPR002350:Kazal domain	4	0.64	0.217285	SPINK2, FST, SLCO2A1, RECK	565	59	20686	2.4822	1	1	1
SMART	SM00280:KAZAL	3	0.48	0.319885	SPINK2, FST, RECK	321	38	10580	2.60207	1	1	1
Annotation Cluster 70	Enrichment Score: 0.602488777896677
Category	Term	Count	%	PValue	Genes	List Total	Pop Hits	Pop Total	Fold Enrichment	Bonferroni	Benjamini	FDR
KEGG_PATHWAY	mmu05211:Renal cell carcinoma	6	0.96	0.074066	FLCN, ARNT2, CDKN1A, TGFB1, PIK3CD, VEGFA	297	68	8941	2.65627	1	0.43776	0.397542
KEGG_PATHWAY	mmu05212:Pancreatic cancer	6	0.96	0.106711	SMAD4, CDKN1A, TGFB1, PIK3CD, PLD1, VEGFA	297	76	8941	2.37666	1	0.503318	0.457077
GOTERM_BP_DIRECT	GO:0010718~positive regulation of epithelial to mesenchymal transition	4	0.64	0.130783	OLFM1, SMAD4, TGFB1, CTNNB1	539	46	19672	3.17367	1	1	0.988547
KEGG_PATHWAY	mmu05210:Colorectal cancer	6	0.96	0.166459	SMAD4, CDKN1A, TGFB1, CTNNB1, PIK3CD, FOS	297	88	8941	2.05257	1	0.597094	0.542237
KEGG_PATHWAY	mmu05226:Gastric cancer	8	1.28	0.228951	SMAD4, FZD3, CDKN1A, TGFB1, FGF9, CTNNB1, PIK3CD, WNT4	297	150	8941	1.60557	1	0.675609	0.613539
KEGG_PATHWAY	mmu05220:Chronic myeloid leukemia	5	0.8	0.243593	SMAD4, CDKN1A, TGFB1, PIK3CD, RUNX1	297	76	8941	1.98055	1	0.696333	0.632359
GOTERM_BP_DIRECT	GO:0042060~wound healing	5	0.8	0.360865	SMAD4, CDKN1A, TGFB1, SLC11A1, CXCL2	539	111	19672	1.64402	1	1	0.988547
BIOCARTA	m_g1Pathway:Cell Cycle: G1/S Check Point	3	0.48	0.400388	SMAD4, CDKN1A, TGFB1	66	27	1286	2.16498	1	1	1
KEGG_PATHWAY	mmu04110:Cell cycle	4	0.64	0.788393	CDKN2D, SMAD4, CDKN1A, TGFB1	297	125	8941	0.96334	1	1	0.911348
KEGG_PATHWAY	mmu04218:Cellular senescence	5	0.8	0.863872	IL1A, CDKN1A, TGFB1, SERPINE1, PIK3CD	297	184	8941	0.818054	1	1	0.911348
Annotation Cluster 71	Enrichment Score: 0.6001953703063836
Category	Term	Count	%	PValue	Genes	List Total	Pop Hits	Pop Total	Fold Enrichment	Bonferroni	Benjamini	FDR
UP_KW_BIOLOGICAL_PROCESS	KW-0445~Lipid transport	10	1.6	0.0155929	GRAMD1B, ABCC4, TMEM30A, ABCC2, TMEM41B, FABP6, SLCO2A1, APOA1, ABCA13, ABCG1	318	131	10725	2.57454	0.827983	0.238217	0.229709
INTERPRO	IPR003439:ABC transporter-like	4	0.64	0.175381	ABCC4, ABCC2, ABCA13, ABCG1	565	53	20686	2.7632	1	1	1
UP_SEQ_FEATURE	DOMAIN:ABC transporter 1	3	0.48	0.203865	ABCC4, ABCC2, ABCA13	583	32	22239	3.57617	1	1	1
UP_SEQ_FEATURE	DOMAIN:ABC transporter 2	3	0.48	0.203865	ABCC4, ABCC2, ABCA13	583	32	22239	3.57617	1	1	1
KEGG_PATHWAY	mmu02010:ABC transporters	4	0.64	0.229182	ABCC4, ABCC2, ABCA13, ABCG1	297	50	8941	2.40835	1	0.675609	0.613539
GOTERM_MF_DIRECT	GO:0042626~ATPase activity, coupled to transmembrane movement of substances	4	0.64	0.243639	ABCC4, ABCC2, ABCA13, ABCG1	524	60	18371	2.33728	1	1	0.997717
UP_KW_MOLECULAR_FUNCTION	KW-1278~Translocase	5	0.8	0.352374	ATP6V1A, ABCC4, ABCC2, ABCA13, ABCG1	349	102	11838	1.66273	1	1	1
INTERPRO	IPR017871:ABC transporter, conserved site	3	0.48	0.377878	ABCC4, ABCA13, ABCG1	565	48	20686	2.28827	1	1	1
INTERPRO	IPR003593:AAA+ ATPase domain	5	0.8	0.560633	ABCC4, ABCC2, ASCC3, ABCA13, ABCG1	565	145	20686	1.2625	1	1	1
SMART	SM00382:AAA	5	0.8	0.643432	ABCC4, ABCC2, ASCC3, ABCA13, ABCG1	321	145	10580	1.13653	1	1	1
GOTERM_MF_DIRECT	GO:0016887~ATPase activity	7	1.12	0.819956	ATP6V1A, ABCC4, KIF9, HSPA4L, HSPA13, ABCA13, ABCG1	524	283	18371	0.867188	1	1	0.997717
Annotation Cluster 72	Enrichment Score: 0.5983519991619886
Category	Term	Count	%	PValue	Genes	List Total	Pop Hits	Pop Total	Fold Enrichment	Bonferroni	Benjamini	FDR
KEGG_PATHWAY	mmu05100:Bacterial invasion of epithelial cells	6	0.96	0.106711	CTNNB1, PIK3CD, ITGA5, PTK2, DNM1, ACTG1	297	76	8941	2.37666	1	0.503318	0.457077
KEGG_PATHWAY	mmu04670:Leukocyte transendothelial migration	7	1.12	0.196434	CLDN4, CTNNB1, PIK3CD, CXCR4, MMP9, PTK2, ACTG1	297	118	8941	1.78585	1	0.661796	0.600995
KEGG_PATHWAY	mmu04919:Thyroid hormone signaling pathway	4	0.64	0.764751	CTNNB1, PIK3CD, WNT4, ACTG1	297	120	8941	1.00348	1	1	0.911348
Annotation Cluster 73	Enrichment Score: 0.5949672499216209
Category	Term	Count	%	PValue	Genes	List Total	Pop Hits	Pop Total	Fold Enrichment	Bonferroni	Benjamini	FDR
UP_SEQ_FEATURE	DOMAIN:bZIP	4	0.64	0.167595	FOSL1, MAF, CREB3L3, FOS	583	54	22239	2.82561	1	1	1
INTERPRO	IPR004827:Basic-leucine zipper domain	4	0.64	0.196056	FOSL1, MAF, CREB3L3, FOS	565	56	20686	2.61517	1	1	1
SMART	SM00338:BRLZ	4	0.64	0.215528	FOSL1, MAF, CREB3L3, FOS	321	53	10580	2.48751	1	1	1
GOTERM_CC_DIRECT	GO:0090575~RNA polymerase II transcription factor complex	6	0.96	0.257081	FOSL1, SMAD4, MAF, VDR, CTNNB1, FOS	561	127	20815	1.75292	1	1	0.966805
UP_SEQ_FEATURE	REGION:Leucine-zipper	5	0.8	0.348962	FOSL1, MAF, CREB3L3, TCF4, FOS	583	114	22239	1.67306	1	1	1
UP_SEQ_FEATURE	REGION:Basic motif	3	0.48	0.423841	FOSL1, MAF, CREB3L3	583	55	22239	2.08068	1	1	1
Annotation Cluster 74	Enrichment Score: 0.5874504249122589
Category	Term	Count	%	PValue	Genes	List Total	Pop Hits	Pop Total	Fold Enrichment	Bonferroni	Benjamini	FDR
KEGG_PATHWAY	mmu04666:Fc gamma R-mediated phagocytosis	6	0.96	0.188822	SCIN, PRKCE, SPHK1, PLA2G4C, PIK3CD, PLD1	297	92	8941	1.96333	1	0.643815	0.584666
KEGG_PATHWAY	mmu04072:Phospholipase D signaling pathway	8	1.28	0.224076	CYTH4, INSR, SPHK1, PLA2G4C, PDGFC, PIK3CD, PLD1, DNM1	297	149	8941	1.61634	1	0.675609	0.613539
KEGG_PATHWAY	mmu05231:Choline metabolism in cancer	5	0.8	0.408508	PLA2G4C, PDGFC, PIK3CD, FOS, PLD1	297	98	8941	1.53594	1	0.859332	0.780383
Annotation Cluster 75	Enrichment Score: 0.5713356459874075
Category	Term	Count	%	PValue	Genes	List Total	Pop Hits	Pop Total	Fold Enrichment	Bonferroni	Benjamini	FDR
INTERPRO	IPR001855:Beta defensin type	3	0.48	0.11092	DEFB7, DEFB8, DEFA21	565	21	20686	5.23034	1	1	1
UP_KW_MOLECULAR_FUNCTION	KW-0044~Antibiotic	6	0.96	0.166448	DEFB7, SLPI, VGF, DEFB8, DEFA5, DEFA21	349	99	11838	2.05574	1	1	0.996684
UP_KW_MOLECULAR_FUNCTION	KW-0929~Antimicrobial	6	0.96	0.312336	DEFB7, SLPI, VGF, DEFB8, DEFA5, DEFA21	349	126	11838	1.61523	1	1	1
UP_KW_MOLECULAR_FUNCTION	KW-0211~Defensin	4	0.64	0.46586	DEFB7, DEFB8, DEFA5, DEFA21	349	86	11838	1.57766	1	1	1
GOTERM_BP_DIRECT	GO:0019731~antibacterial humoral response	4	0.64	0.517792	SLPI, DEFA5, B2M, DEFA21	539	100	19672	1.45989	1	1	0.988547
Annotation Cluster 76	Enrichment Score: 0.5536819319716909
Category	Term	Count	%	PValue	Genes	List Total	Pop Hits	Pop Total	Fold Enrichment	Bonferroni	Benjamini	FDR
UP_SEQ_FEATURE	TRANSMEM:Helical; Name=5	26	4.16	0.0562293	OPRD1, OXTR, TTYH3, SLC1A1, CXCR4, ADGRG1, ADGRA1, ADGRG7, ADGRE5, NPC1L1, P2RY1, CCRL2, HAS2, SLC25A21, FZD3, OPN3, ABCC2, GPR3, SSTR2, ADRA2B, GPR137B, SLCO2A1, APLNR, ACKR3, GPRC5C, NOX1	583	680	22239	1.45852	1	1	1
UP_SEQ_FEATURE	TRANSMEM:Helical; Name=4	26	4.16	0.0738948	OPRD1, OXTR, TTYH3, SLC1A1, CXCR4, ADGRG1, ADGRA1, ADGRG7, ADGRE5, NPC1L1, P2RY1, CCRL2, HAS2, SLC25A21, FZD3, OPN3, ABCC2, GPR3, SSTR2, ADRA2B, GPR137B, SLCO2A1, APLNR, ACKR3, GPRC5C, NOX1	583	700	22239	1.41684	1	1	1
UP_SEQ_FEATURE	TRANSMEM:Helical; Name=6	25	4	0.0809209	OPRD1, OXTR, SLC1A1, CXCR4, ADGRG1, ADGRA1, ADGRG7, ADGRE5, NPC1L1, P2RY1, CCRL2, HAS2, SLC25A21, FZD3, OPN3, ABCC2, GPR3, SSTR2, ADRA2B, GPR137B, SLCO2A1, APLNR, ACKR3, GPRC5C, NOX1	583	675	22239	1.41281	1	1	1
UP_SEQ_FEATURE	TRANSMEM:Helical; Name=7	23	3.68	0.0809252	OPRD1, FZD3, OXTR, OPN3, ABCC2, SLC1A1, CXCR4, GPR3, SSTR2, ADRA2B, GPR137B, ADGRG1, ADGRA1, ADGRG7, ADGRE5, NPC1L1, P2RY1, CCRL2, SLCO2A1, APLNR, ACKR3, HAS2, GPRC5C	583	609	22239	1.44065	1	1	1
UP_SEQ_FEATURE	TRANSMEM:Helical; Name=3	25	4	0.0998077	OPRD1, OXTR, TTYH3, CXCR4, ADGRG1, ADGRA1, ADGRG7, ADGRE5, NPC1L1, P2RY1, CCRL2, HAS2, SLC25A21, FZD3, OPN3, ABCC2, GPR3, SSTR2, ADRA2B, GPR137B, SLCO2A1, APLNR, ACKR3, GPRC5C, NOX1	583	695	22239	1.37215	1	1	1
UP_SEQ_FEATURE	TRANSMEM:Helical; Name=2	25	4	0.125921	OPRD1, OXTR, TTYH3, CXCR4, ADGRG1, ADGRA1, ADGRG7, ADGRE5, NPC1L1, P2RY1, CCRL2, HAS2, SLC25A21, FZD3, OPN3, ABCC2, GPR3, SSTR2, ADRA2B, GPR137B, SLCO2A1, APLNR, ACKR3, GPRC5C, NOX1	583	714	22239	1.33564	1	1	1
UP_SEQ_FEATURE	TRANSMEM:Helical; Name=1	25	4	0.127997	OPRD1, OXTR, TTYH3, CXCR4, ADGRG1, ADGRA1, ADGRG7, ADGRE5, NPC1L1, P2RY1, CCRL2, HAS2, SLC25A21, FZD3, OPN3, ABCC2, GPR3, SSTR2, ADRA2B, GPR137B, SLCO2A1, APLNR, ACKR3, GPRC5C, NOX1	583	715	22239	1.33377	1	1	1
GOTERM_BP_DIRECT	GO:0007165~signal transduction	41	6.56	0.131898	OPRD1, OXTR, PLPPR2, RRAD, NPR2, CXCR4, IRS2, GUCY2G, TNF, SOCS3, ADGRG1, ADGRG7, ADGRE5, P2RY1, SH3BP2, CCRL2, NCK2, RHPN2, REM2, PLXNA4, WNT4, ARNT2, PRKAB2, FZD3, OPN3, NOS2, RASL10A, TNFSF15, HMGA2, GPR3, PILRA, SSTR2, ADRA2B, GEM, OLFM1, OLFM2, APLNR, ACKR3, VMN2R26, GPRC5C, NOX1	539	1218	19672	1.22856	1	1	0.988547
UP_KW_MOLECULAR_FUNCTION	KW-0297~G-protein coupled receptor	20	3.2	0.857759	OPRD1, FZD3, OXTR, OPN3, CXCR4, GPR3, SSTR2, ADRA2B, OLFR632, ADGRG1, OLFR58, OLFR920, ADGRG7, ADGRE5, P2RY1, CCRL2, APLNR, ACKR3, VMN2R26, GPRC5C	349	796	11838	0.852256	1	1	1
GOTERM_BP_DIRECT	GO:0007186~G-protein coupled receptor signaling pathway	24	3.84	0.999965	OPRD1, FZD3, OXTR, OPN3, CCL20, INSR, APOA1, CXCR4, SSTR2, ADRA2B, FCNA, OLFR632, ADGRG1, OLFR58, OLFR920, TAFA5, ADGRA1, ADGRG7, P2RY1, CCRL2, APLNR, CCL2, ACKR3, GPRC5C	539	1673	19672	0.52357	1	1	0.999965
GOTERM_MF_DIRECT	GO:0004930~G-protein coupled receptor activity	23	3.68	0.999999	OPRD1, FZD3, OXTR, OPN3, CXCR4, GPR3, SSTR2, ADRA2B, OLFR1375, OLFR632, ADGRG1, OLFR58, OLFR920, ADGRA1, ADGRG7, ADGRE5, P2RY1, CCRL2, VMN2R23, APLNR, ACKR3, VMN2R26, GPRC5C	524	1755	18371	0.459465	1	1	0.999999
INTERPRO	IPR000276:G protein-coupled receptor, rhodopsin-like	15	2.4	1	OPRD1, OXTR, OPN3, CXCR4, GPR3, SSTR2, ADRA2B, OLFR1375, OLFR632, OLFR58, OLFR920, P2RY1, CCRL2, APLNR, ACKR3	565	1486	20686	0.369573	1	1	1
UP_SEQ_FEATURE	DOMAIN:G_PROTEIN_RECEP_F1_2	13	2.08	1	OPRD1, OXTR, OPN3, CXCR4, GPR3, ADRA2B, OLFR1375, OLFR632, OLFR58, OLFR920, P2RY1, CCRL2, APLNR	583	1600	22239	0.309935	1	1	1
UP_KW_MOLECULAR_FUNCTION	KW-0807~Transducer	22	3.52	1	OPRD1, FZD3, OXTR, OPN3, CXCR4, IRS2, GPR3, SSTR2, ADRA2B, OLFR1375, OLFR632, ADGRG1, OLFR58, OLFR920, ADGRG7, ADGRE5, P2RY1, CCRL2, APLNR, ACKR3, VMN2R26, GPRC5C	349	1914	11838	0.389882	1	1	1
INTERPRO	IPR017452:GPCR, rhodopsin-like, 7TM	15	2.4	1	OPRD1, OXTR, OPN3, CXCR4, GPR3, SSTR2, ADRA2B, OLFR1375, OLFR632, OLFR58, OLFR920, P2RY1, CCRL2, APLNR, ACKR3	565	1748	20686	0.31418	1	1	1
Annotation Cluster 77	Enrichment Score: 0.5246445217856144
Category	Term	Count	%	PValue	Genes	List Total	Pop Hits	Pop Total	Fold Enrichment	Bonferroni	Benjamini	FDR
GOTERM_BP_DIRECT	GO:0016055~Wnt signaling pathway	11	1.76	0.103544	TLE3, FZD3, CTNNB1, CPE, TMEM131L, TNIK, DISC1, RECK, CD44, DKK2, WNT4	539	231	19672	1.73796	1	1	0.988547
KEGG_PATHWAY	mmu05225:Hepatocellular carcinoma	10	1.6	0.123336	SMAD4, FZD3, CDKN1A, TGFB1, MGST1, CTNNB1, PIK3CD, WNT4, GSTM5, ACTG1	297	174	8941	1.73014	1	0.562971	0.511249
GOTERM_BP_DIRECT	GO:0001658~branching involved in ureteric bud morphogenesis	4	0.64	0.137032	SMAD4, CTNNB1, CD44, WNT4	539	47	19672	3.10615	1	1	0.988547
KEGG_PATHWAY	mmu05210:Colorectal cancer	6	0.96	0.166459	SMAD4, CDKN1A, TGFB1, CTNNB1, PIK3CD, FOS	297	88	8941	2.05257	1	0.597094	0.542237
UP_KW_BIOLOGICAL_PROCESS	KW-0879~Wnt signaling pathway	9	1.44	0.196953	TLE3, FZD3, CTNNB1, TMEM131L, TNIK, DISC1, RECK, DKK2, WNT4	318	189	10725	1.60602	1	1	0.972973
KEGG_PATHWAY	mmu05224:Breast cancer	8	1.28	0.214439	FZD3, CDKN1A, JAG1, FGF9, CTNNB1, PIK3CD, FOS, WNT4	297	147	8941	1.63833	1	0.675609	0.613539
KEGG_PATHWAY	mmu05226:Gastric cancer	8	1.28	0.228951	SMAD4, FZD3, CDKN1A, TGFB1, FGF9, CTNNB1, PIK3CD, WNT4	297	150	8941	1.60557	1	0.675609	0.613539
KEGG_PATHWAY	mmu05217:Basal cell carcinoma	4	0.64	0.346917	FZD3, CDKN1A, CTNNB1, WNT4	297	63	8941	1.91139	1	0.802397	0.728679
GOTERM_BP_DIRECT	GO:0060070~canonical Wnt signaling pathway	4	0.64	0.367345	FZD3, CTNNB1, DISC1, WNT4	539	79	19672	1.84796	1	1	0.988547
KEGG_PATHWAY	mmu05218:Melanoma	4	0.64	0.428069	CDKN1A, FGF9, PDGFC, PIK3CD	297	72	8941	1.67247	1	0.871536	0.791465
KEGG_PATHWAY	mmu04310:Wnt signaling pathway	7	1.12	0.489898	FOSL1, TLE3, SMAD4, FZD3, CTNNB1, DKK2, WNT4	297	169	8941	1.24693	1	0.90701	0.82368
KEGG_PATHWAY	mmu05213:Endometrial cancer	3	0.48	0.577135	CDKN1A, CTNNB1, PIK3CD	297	58	8941	1.55712	1	0.983911	0.893517
KEGG_PATHWAY	mmu04934:Cushing syndrome	6	0.96	0.626475	CACNA1I, FZD3, CDKN1A, CREB3L3, CTNNB1, WNT4	297	162	8941	1.11498	1	1	0.911348
KEGG_PATHWAY	mmu04916:Melanogenesis	4	0.64	0.648568	FZD3, CREB3L3, CTNNB1, WNT4	297	100	8941	1.20418	1	1	0.911348
KEGG_PATHWAY	mmu04919:Thyroid hormone signaling pathway	4	0.64	0.764751	CTNNB1, PIK3CD, WNT4, ACTG1	297	120	8941	1.00348	1	1	0.911348
Annotation Cluster 78	Enrichment Score: 0.5139810278338186
Category	Term	Count	%	PValue	Genes	List Total	Pop Hits	Pop Total	Fold Enrichment	Bonferroni	Benjamini	FDR
UP_SEQ_FEATURE	DOMAIN:Sema	3	0.48	0.194278	SEMA6A, MST1R, PLXNA4	583	31	22239	3.69153	1	1	1
INTERPRO	IPR001627:Semaphorin/CD100 antigen	3	0.48	0.206683	SEMA6A, MST1R, PLXNA4	565	31	20686	3.54313	1	1	1
SMART	SM00630:Sema	3	0.48	0.240871	SEMA6A, MST1R, PLXNA4	321	31	10580	3.18963	1	1	1
INTERPRO	IPR015943:WD40/YVTN repeat-like-containing domain	7	1.12	0.908996	TLE3, SEMA6A, MST1R, PWP1, EML1, LYST, PLXNA4	565	343	20686	0.747192	1	1	1
Annotation Cluster 79	Enrichment Score: 0.5044652529074931
Category	Term	Count	%	PValue	Genes	List Total	Pop Hits	Pop Total	Fold Enrichment	Bonferroni	Benjamini	FDR
UP_KW_MOLECULAR_FUNCTION	KW-0328~Glycosyltransferase	10	1.6	0.18543	GALNT6, FUT8, NAMPT, HAS2, UPP2, B3GALT5, ST6GALNAC4, GBA2, UGT1A6A, ST6GALNAC6	349	216	11838	1.57036	1	1	0.996684
GOTERM_MF_DIRECT	GO:0016757~transferase activity, transferring glycosyl groups	9	1.44	0.245448	GALNT6, FUT8, NAMPT, HAS2, UPP2, B3GALT5, ST6GALNAC4, GBA2, ST6GALNAC6	524	209	18371	1.50972	1	1	0.997717
GOTERM_BP_DIRECT	GO:0006486~protein glycosylation	4	0.64	0.673699	GALNT6, B3GALT5, ST6GALNAC4, ST6GALNAC6	539	126	19672	1.15864	1	1	0.988547
Annotation Cluster 80	Enrichment Score: 0.49891287775316545
Category	Term	Count	%	PValue	Genes	List Total	Pop Hits	Pop Total	Fold Enrichment	Bonferroni	Benjamini	FDR
UP_SEQ_FEATURE	PROPEP:Activation peptide	7	1.12	0.0253087	MCPT2, MCPT4, CPE, MCPT1, CTSE, MMP9, CTSB	583	86	22239	3.10489	1	1	1
GOTERM_MF_DIRECT	GO:0008236~serine-type peptidase activity	8	1.28	0.211592	DPP7, MCPT2, MCPT4, PRSS46, TPP1, MCPT1, PRSS23, TRY5	524	170	18371	1.64984	1	1	0.997717
UP_KW_MOLECULAR_FUNCTION	KW-0720~Serine protease	8	1.28	0.2518	DPP7, MCPT2, MCPT4, PRSS46, TPP1, MCPT1, PRSS23, TRY5	349	174	11838	1.55953	1	1	1
GOTERM_MF_DIRECT	GO:0004252~serine-type endopeptidase activity	9	1.44	0.253975	MCPT2, MCPT4, PRSS46, TPP1, MCPT1, CTSE, MMP9, PRSS23, TRY5	524	211	18371	1.49541	1	1	0.997717
INTERPRO	IPR018114:Peptidase S1, trypsin family, active site	6	0.96	0.334827	MCPT2, MCPT4, PRSS46, MCPT1, PRSS23, TRY5	565	140	20686	1.5691	1	1	1
UP_SEQ_FEATURE	ACT_SITE:Charge relay system	8	1.28	0.390105	DPP7, MCPT2, MCPT4, PRSS46, TPP1, MCPT1, PRSS23, LIPA	583	230	22239	1.32681	1	1	1
UP_SEQ_FEATURE	DOMAIN:Peptidase S1	6	0.96	0.418623	MCPT2, MCPT4, PRSS46, MCPT1, PRSS23, TRY5	583	162	22239	1.41281	1	1	1
INTERPRO	IPR001254:Peptidase S1	6	0.96	0.448132	MCPT2, MCPT4, PRSS46, MCPT1, PRSS23, TRY5	565	161	20686	1.36444	1	1	1
INTERPRO	IPR009003:Trypsin-like cysteine/serine peptidase domain	6	0.96	0.490245	MCPT2, MCPT4, PRSS46, MCPT1, PRSS23, TRY5	565	169	20686	1.29985	1	1	1
GOTERM_CC_DIRECT	GO:0005622~intracellular	5	0.8	0.582159	BCL11B, MCPT2, MCPT4, MCPT1, TNF	561	151	20815	1.22859	1	1	0.966805
INTERPRO	IPR001314:Peptidase S1A, chymotrypsin-type	5	0.8	0.603131	MCPT2, MCPT4, PRSS46, MCPT1, TRY5	565	153	20686	1.19648	1	1	1
SMART	SM00020:Tryp_SPc	5	0.8	0.7134	MCPT2, MCPT4, PRSS46, MCPT1, TRY5	321	159	10580	1.03646	1	1	1
Annotation Cluster 81	Enrichment Score: 0.4938313677234151
Category	Term	Count	%	PValue	Genes	List Total	Pop Hits	Pop Total	Fold Enrichment	Bonferroni	Benjamini	FDR
GOTERM_BP_DIRECT	GO:0006633~fatty acid biosynthetic process	5	0.8	0.144349	PRKAB2, HPGDS, ACSL3, HACD3, PTGS2	539	74	19672	2.46603	1	1	0.988547
GOTERM_BP_DIRECT	GO:0006631~fatty acid metabolic process	9	1.44	0.206034	PRKAB2, HPGDS, SGPL1, ACSBG1, AOAH, ACSL3, HACD3, PTGS2, LIPA	539	206	19672	1.59454	1	1	0.988547
UP_KW_BIOLOGICAL_PROCESS	KW-0275~Fatty acid biosynthesis	4	0.64	0.22152	PRKAB2, HPGDS, HACD3, PTGS2	318	55	10725	2.45283	1	1	0.972973
UP_KW_BIOLOGICAL_PROCESS	KW-0276~Fatty acid metabolism	6	0.96	0.474273	PRKAB2, HPGDS, ACSBG1, ACSL3, HACD3, PTGS2	318	153	10725	1.3226	1	1	0.972973
UP_KW_BIOLOGICAL_PROCESS	KW-0444~Lipid biosynthesis	6	0.96	0.56793	PRKAB2, HPGDS, MOGAT1, HSD17B7, HACD3, PTGS2	318	170	10725	1.19034	1	1	0.972973
KEGG_PATHWAY	mmu01212:Fatty acid metabolism	3	0.48	0.613655	ACSBG1, ACSL3, HACD3	297	62	8941	1.45666	1	1	0.911348
Annotation Cluster 82	Enrichment Score: 0.48605953045661987
Category	Term	Count	%	PValue	Genes	List Total	Pop Hits	Pop Total	Fold Enrichment	Bonferroni	Benjamini	FDR
GOTERM_BP_DIRECT	GO:1990573~potassium ion import across plasma membrane	4	0.64	0.118601	SLC12A4, KCNJ11, SLC12A1, KCNJ2	539	44	19672	3.31793	1	1	0.988547
GOTERM_BP_DIRECT	GO:0042391~regulation of membrane potential	6	0.96	0.211987	HCN3, CACNA1I, SLC4A8, KCNJ11, SLC39A8, DMD	539	116	19672	1.88779	1	1	0.988547
UP_KW_LIGAND	KW-0630~Potassium	7	1.12	0.256156	HCN3, SLC12A4, KCNJ11, IMPDH1, SLC1A1, SLC12A1, KCNJ2	212	133	6562	1.6291	0.999976	1	1
UP_KW_MOLECULAR_FUNCTION	KW-0407~Ion channel	13	2.08	0.308849	HCN3, CLIC5, TTYH3, KCNJ11, CACNA2D1, TMC7, PKD1L3, GRIN2B, RYR3, CACNA1I, CLDN4, FXYD5, KCNJ2	349	343	11838	1.28559	1	1	1
KEGG_PATHWAY	mmu04929:GnRH secretion	4	0.64	0.346917	HCN3, CACNA1I, KCNJ11, PIK3CD	297	63	8941	1.91139	1	0.802397	0.728679
GOTERM_BP_DIRECT	GO:0034765~regulation of ion transmembrane transport	6	0.96	0.364277	HCN3, CACNA1I, CLIC5, KCNJ11, CACNA2D1, KCNJ2	539	145	19672	1.51023	1	1	0.988547
GOTERM_BP_DIRECT	GO:0071805~potassium ion transmembrane transport	5	0.8	0.373318	SLC9A2, HCN3, KCNJ11, SLC9A9, KCNJ2	539	113	19672	1.61492	1	1	0.988547
UP_KW_MOLECULAR_FUNCTION	KW-0851~Voltage-gated channel	6	0.96	0.388294	HCN3, CACNA1I, CLIC5, KCNJ11, CACNA2D1, KCNJ2	349	139	11838	1.46416	1	1	1
UP_KW_BIOLOGICAL_PROCESS	KW-0633~Potassium transport	5	0.8	0.449766	HCN3, SLC12A4, KCNJ11, SLC12A1, KCNJ2	318	116	10725	1.45372	1	1	0.972973
GOTERM_BP_DIRECT	GO:0006813~potassium ion transport	5	0.8	0.489123	HCN3, SLC12A4, KCNJ11, SLC12A1, KCNJ2	539	132	19672	1.38247	1	1	0.988547
GOTERM_MF_DIRECT	GO:0005244~voltage-gated ion channel activity	5	0.8	0.561555	HCN3, CLIC5, KCNJ11, CACNA2D1, KCNJ2	524	139	18371	1.26112	1	1	0.997717
Annotation Cluster 83	Enrichment Score: 0.47212901280689634
Category	Term	Count	%	PValue	Genes	List Total	Pop Hits	Pop Total	Fold Enrichment	Bonferroni	Benjamini	FDR
UP_SEQ_FEATURE	ZN_FING:C2H2-type 3	13	2.08	0.0869046	KLF10, EGR1, EGR3, BCL11B, ZFP426, GLIS3, ZFP827, ZBTB6, ZEB1, BCL6, INSM1, ZFP26, ZFP37	583	294	22239	1.68672	1	1	1
UP_SEQ_FEATURE	ZN_FING:C2H2-type 2	13	2.08	0.0987355	KLF10, PRDM8, EGR1, EGR3, BCL11B, ZFP426, ZFP827, ZBTB6, ZEB1, BCL6, INSM1, ZFP26, ZFP37	583	301	22239	1.64749	1	1	1
UP_SEQ_FEATURE	ZN_FING:C2H2-type 1	12	1.92	0.141688	KLF10, EGR1, EGR3, ZBTB6, ZEB1, BCL11B, BCL6, ZFP426, GLIS3, ZFP827, ZFP26, ZFP37	583	290	22239	1.57845	1	1	1
UP_SEQ_FEATURE	ZN_FING:C2H2-type 5	9	1.44	0.199817	ZEB1, BCL11B, BCL6, ZFP426, GLIS3, ZFP827, INSM1, ZFP26, ZFP37	583	214	22239	1.60426	1	1	1
UP_SEQ_FEATURE	ZN_FING:C2H2-type 4	9	1.44	0.305115	ZBTB6, BCL11B, BCL6, ZFP426, GLIS3, ZFP827, INSM1, ZFP26, ZFP37	583	243	22239	1.41281	1	1	1
UP_SEQ_FEATURE	ZN_FING:C2H2-type 6	7	1.12	0.318654	ZEB1, BCL11B, BCL6, ZFP426, ZFP827, ZFP26, ZFP37	583	177	22239	1.50859	1	1	1
UP_SEQ_FEATURE	DOMAIN:C2H2-type	14	2.24	0.875095	KLF10, PRDM8, EGR1, EGR3, BCL11B, ZFP426, GLIS3, ZFP827, EEA1, ZEB1, BCL6, INSM1, ZFP26, ZFP37	583	652	22239	0.819082	1	1	1
INTERPRO	IPR013087:Zinc finger C2H2-type/integrase DNA-binding domain	15	2.4	0.956733	KLF10, PRDM8, EGR1, EGR3, BCL11B, ZFP426, GLIS3, ZFP827, EEA1, ZBTB6, ZEB1, BCL6, INSM1, ZFP26, ZFP37	565	761	20686	0.721663	1	1	1
SMART	SM00355:ZnF_C2H2	15	2.4	0.973099	KLF10, PRDM8, EGR1, EGR3, BCL11B, ZFP426, GLIS3, ZFP827, EEA1, ZBTB6, ZEB1, BCL6, INSM1, ZFP26, ZFP37	321	715	10580	0.691458	1	1	1
UP_KW_DOMAIN	KW-0863~Zinc-finger	34	5.44	0.987283	PRDM8, CDKN1A, TRIM30A, ZFP426, GATA6, GLIS3, RNF19B, ZFP827, NR3C2, FGD3, EEA1, TRIM8, ZFP36, ZC3H12A, TRIM46, DMD, LONRF3, ARIH1, ZFP37, RNF152, KLF10, EGR1, EGR3, BCL11B, RNF24, VDR, PRKCE, NR1H4, ZBTB6, ZEB1, BCL6, TBKBP1, INSM1, ZFP26	476	1491	15341	0.734933	1	1	0.987283
Annotation Cluster 84	Enrichment Score: 0.4580121975524372
Category	Term	Count	%	PValue	Genes	List Total	Pop Hits	Pop Total	Fold Enrichment	Bonferroni	Benjamini	FDR
GOTERM_BP_DIRECT	GO:0008203~cholesterol metabolic process	6	0.96	0.216901	LRP1, NPC1L1, PMP22, APOA1, GBA2, ABCG1	539	117	19672	1.87165	1	1	0.988547
UP_KW_BIOLOGICAL_PROCESS	KW-0753~Steroid metabolism	5	0.8	0.269059	HSD11B1, NPC1L1, APOA1, SULT4A1, GBA2	318	89	10725	1.89474	1	1	0.972973
GOTERM_BP_DIRECT	GO:0008202~steroid metabolic process	6	0.96	0.273011	HSD11B1, NPC1L1, APOA1, CYP3A59, SULT4A1, GBA2	539	128	19672	1.71081	1	1	0.988547
UP_KW_BIOLOGICAL_PROCESS	KW-0153~Cholesterol metabolism	3	0.48	0.542297	NPC1L1, APOA1, GBA2	318	61	10725	1.65868	1	1	0.972973
UP_KW_BIOLOGICAL_PROCESS	KW-1207~Sterol metabolism	3	0.48	0.593489	NPC1L1, APOA1, GBA2	318	67	10725	1.51014	1	1	0.972973
Annotation Cluster 85	Enrichment Score: 0.43838387915997706
Category	Term	Count	%	PValue	Genes	List Total	Pop Hits	Pop Total	Fold Enrichment	Bonferroni	Benjamini	FDR
INTERPRO	IPR013088:Zinc finger, NHR/GATA-type	4	0.64	0.210154	VDR, GATA6, NR1H4, NR3C2	565	58	20686	2.52499	1	1	1
UP_SEQ_FEATURE	DOMAIN:Nuclear receptor	3	0.48	0.320537	VDR, NR1H4, NR3C2	583	44	22239	2.60085	1	1	1
UP_SEQ_FEATURE	ZN_FING:NR C4-type	3	0.48	0.339789	VDR, NR1H4, NR3C2	583	46	22239	2.48777	1	1	1
UP_SEQ_FEATURE	DNA_BIND:Nuclear receptor	3	0.48	0.339789	VDR, NR1H4, NR3C2	583	46	22239	2.48777	1	1	1
UP_SEQ_FEATURE	DOMAIN:NR LBD	3	0.48	0.377742	VDR, NR1H4, NR3C2	583	50	22239	2.28875	1	1	1
INTERPRO	IPR001628:Zinc finger, nuclear hormone receptor-type	3	0.48	0.377878	VDR, NR1H4, NR3C2	565	48	20686	2.28827	1	1	1
INTERPRO	IPR001723:Steroid hormone receptor	3	0.48	0.387623	VDR, NR1H4, NR3C2	565	49	20686	2.24157	1	1	1
INTERPRO	IPR000536:Nuclear hormone receptor, ligand-binding, core	3	0.48	0.3973	VDR, NR1H4, NR3C2	565	50	20686	2.19674	1	1	1
SMART	SM00399:ZnF_C4	3	0.48	0.428599	VDR, NR1H4, NR3C2	321	48	10580	2.05997	1	1	1
SMART	SM00430:HOLI	3	0.48	0.449285	VDR, NR1H4, NR3C2	321	50	10580	1.97757	1	1	1
GOTERM_MF_DIRECT	GO:0004879~RNA polymerase II transcription factor activity, ligand-activated sequence-specific DNA binding	3	0.48	0.457399	VDR, NR1H4, NR3C2	524	54	18371	1.94773	1	1	0.997717
Annotation Cluster 86	Enrichment Score: 0.43474235967747177
Category	Term	Count	%	PValue	Genes	List Total	Pop Hits	Pop Total	Fold Enrichment	Bonferroni	Benjamini	FDR
GOTERM_BP_DIRECT	GO:0006816~calcium ion transport	7	1.12	0.210948	CACNA1I, VDR, CACNA2D1, SARAF, PKD1L3, GRIN2B, RYR3	539	146	19672	1.74987	1	1	0.988547
GOTERM_MF_DIRECT	GO:0005262~calcium channel activity	4	0.64	0.444794	CACNA2D1, PKD1L3, GRIN2B, RYR3	524	86	18371	1.63066	1	1	0.997717
UP_KW_BIOLOGICAL_PROCESS	KW-0109~Calcium transport	4	0.64	0.528979	CACNA2D1, SARAF, PKD1L3, RYR3	318	94	10725	1.43517	1	1	0.972973
Annotation Cluster 87	Enrichment Score: 0.4122025989455687
Category	Term	Count	%	PValue	Genes	List Total	Pop Hits	Pop Total	Fold Enrichment	Bonferroni	Benjamini	FDR
GOTERM_MF_DIRECT	GO:0046872~metal ion binding	116	18.56	0.0685022	PRDM8, STEAP3, PGLYRP2, CPNE5, CIB4, PRF1, RNF19B, LOXL4, ADARB1, ANTXR2, NR3C2, FCNA, ZFP36, CDH2, ZC3H12A, PRND, ZFP37, ACVR1, COL27A1, RSAD2, CACNA2D1, PRKCE, APLP1, LMTK3, ACE2, PLA2G10, DPEP2, DPEP1, SLC1A1, GLIS3, GATA6, CABP2, ADAMTS15, SCIN, AMDHD1, S100A13, LONRF3, NPTX1, PCK1, CLCA3A2, EGR1, SMAD4, EGR3, BCL11B, VDR, EPHX2, MICAL2, MT2, MT1, SELE, GRIN2B, CYP4F14, SMAD7, BMP1, ZBTB6, P4…	524	3552	18371	1.14495	1	1	0.997717
UP_KW_LIGAND	KW-0479~Metal-binding	114	18.24	0.863499	PRDM8, STEAP3, PGLYRP2, CPNE5, CIB4, PRF1, RNF19B, LOXL4, ADARB1, ANTXR2, NR3C2, FCNA, ZFP36, CDH2, ZC3H12A, PRND, ZFP37, ACVR1, COL27A1, RSAD2, CACNA2D1, PRKCE, APLP1, LMTK3, ACE2, ASTL, PLA2G10, DPEP2, DPEP1, SLC1A1, GLIS3, GATA6, CABP2, ADAMTS15, SCIN, AMDHD1, S100A13, LONRF3, NPTX1, PCK1, EGR1, SMAD4, EGR3, BCL11B, VDR, EPHX2, MICAL2, MT2, MT1, SELE, GRIN2B, CYP4F14, SMAD7, BMP1, ZBTB6, P4HA1…	212	3740	6562	0.943482	1	1	1
UP_KW_LIGAND	KW-0862~Zinc	63	10.08	0.98045	PRDM8, CDKN1A, PGLYRP2, TRIM30A, DPYS, RNF19B, ADARB1, NR3C2, EEA1, TRIM8, ZFP36, CLCA3B, ZC3H12A, SLC39A8, ARIH1, ZFP37, RNF152, LMCD1, KLF10, PRKCE, APLP1, SLC39A10, MMP9, ACE2, ZEB1, MEP1B, ASTL, DPEP2, DPEP1, MMP19, ZFP426, GATA6, GLIS3, ZFP827, TMEM163, FGD3, ADAMTS15, ABLIM2, AMDHD1, TRIM46, DMD, LONRF3, CLCA3A2, EGR1, SMAD4, EGR3, RNF24, NOS2, BCL11B, VDR, NR1H4, MICAL2, GRIN2B, SMAD7, ZBT…	212	2347	6562	0.83086	1	1	1
Annotation Cluster 88	Enrichment Score: 0.4055760864338686
Category	Term	Count	%	PValue	Genes	List Total	Pop Hits	Pop Total	Fold Enrichment	Bonferroni	Benjamini	FDR
UP_SEQ_FEATURE	METAL:Iron (heme axial ligand)	6	0.96	0.110917	STEAP3, CYP24A1, NOS2, PTGS2, NOX1, CYP4F14	583	97	22239	2.35953	1	1	1
UP_KW_LIGAND	KW-0349~Heme	8	1.28	0.321682	STEAP3, CYP24A1, CYP2C66, NOS2, PTGS2, CYP3A59, NOX1, CYP4F14	212	173	6562	1.43134	0.999999	1	1
GOTERM_MF_DIRECT	GO:0016491~oxidoreductase activity	19	3.04	0.504225	STEAP3, NOS2, MICAL2, LOXL4, HSD17B7, PTGS2, CYP3A59, CYP4F14, HSD11B1, SELENON, PRDX5, CYP24A1, CYP2C66, P4HA1, IMPDH1, LDHD, SELENOW, BLVRB, NOX1	524	621	18371	1.07266	1	1	0.997717
UP_KW_LIGAND	KW-0408~Iron	12	1.92	0.688992	STEAP3, CYP24A1, CYP2C66, P4HA1, RSAD2, NOS2, AMDHD1, SLC11A1, PTGS2, CYP3A59, NOX1, CYP4F14	212	381	6562	0.974892	1	1	1
UP_KW_MOLECULAR_FUNCTION	KW-0560~Oxidoreductase	17	2.72	0.756579	STEAP3, NOS2, MICAL2, LOXL4, HSD17B7, PTGS2, CYP3A59, CYP4F14, HSD11B1, SELENON, PRDX5, CYP24A1, P4HA1, IMPDH1, LDHD, BLVRB, NOX1	349	627	11838	0.919675	1	1	1
Annotation Cluster 89	Enrichment Score: 0.4011797059935871
Category	Term	Count	%	PValue	Genes	List Total	Pop Hits	Pop Total	Fold Enrichment	Bonferroni	Benjamini	FDR
UP_SEQ_FEATURE	DOMAIN:IG	4	0.64	0.0267419	IGSF8, IGSF5, PSG16, CD300LB	583	25	22239	6.10333	1	1	1
UP_SEQ_FEATURE	DOMAIN:Ig-like C2-type 2	7	1.12	0.180682	IGSF8, CADM4, ALCAM, CEACAM20, KDR, ROBO1, NECTIN1	583	145	22239	1.84152	1	1	1
UP_SEQ_FEATURE	DOMAIN:Ig-like C2-type 1	7	1.12	0.184593	IGSF8, CADM4, ALCAM, CEACAM20, KDR, ROBO1, NECTIN1	583	146	22239	1.82891	1	1	1
UP_SEQ_FEATURE	DOMAIN:Ig-like C2-type 4	4	0.64	0.234872	IGSF8, CEACAM20, KDR, ROBO1	583	64	22239	2.38411	1	1	1
UP_SEQ_FEATURE	DOMAIN:Ig-like C2-type 3	5	0.8	0.249114	IGSF8, ALCAM, CEACAM20, KDR, ROBO1	583	97	22239	1.96628	1	1	1
UP_KW_DOMAIN	KW-0393~Immunoglobulin domain	17	2.72	0.251461	IGSF8, IGSF5, CADM4, IFNGR1, PSG22, ROBO1, IL18BP, TAPBP, CD300LD3, ALCAM, CEACAM20, CD300LB, KDR, B2M, CRLF1, HAVCR2, NECTIN1	476	427	15341	1.28312	0.999699	0.650862	0.604371
INTERPRO	IPR013162:CD80-like, immunoglobulin C2-set	3	0.48	0.287837	CADM4, ALCAM, NECTIN1	565	39	20686	2.81634	1	1	1
INTERPRO	IPR013098:Immunoglobulin I-set	5	0.8	0.587486	IGSF5, CEACAM20, KDR, PSG22, ROBO1	565	150	20686	1.22041	1	1	1
INTERPRO	IPR003598:Immunoglobulin subtype 2	7	1.12	0.649526	CADM4, PSG16, CEACAM20, KDR, PSG22, ROBO1, NECTIN1	565	242	20686	1.05904	1	1	1
SMART	SM00408:IGc2	7	1.12	0.745451	CADM4, PSG16, CEACAM20, KDR, PSG22, ROBO1, NECTIN1	321	242	10580	0.953374	1	1	1
INTERPRO	IPR003599:Immunoglobulin subtype	12	1.92	0.929309	IGSF8, IGSF5, CADM4, ALCAM, PSG16, CEACAM20, CD300LB, KDR, PSG22, ROBO1, HAVCR2, NECTIN1	565	588	20686	0.747192	1	1	1
SMART	SM00409:IG	12	1.92	0.971585	IGSF8, IGSF5, CADM4, ALCAM, PSG16, CEACAM20, CD300LB, KDR, PSG22, ROBO1, HAVCR2, NECTIN1	321	588	10580	0.672643	1	1	1
INTERPRO	IPR013106:Immunoglobulin V-set	10	1.6	0.99429	CD300LD3, IGSF8, CD300LD5, CADM4, PSG16, CD300LB, PSG22, ROBO1, HAVCR2, NECTIN1	565	662	20686	0.553057	1	1	1
UP_SEQ_FEATURE	DOMAIN:Ig-like	12	1.92	0.996391	IGSF8, IGSF5, ALCAM, PSG16, KDR, PSG22, B2M, ROBO1, IL18BP, HAVCR2, NECTIN1, TAPBP	583	825	22239	0.554848	1	1	1
INTERPRO	IPR007110:Immunoglobulin-like domain	14	2.24	0.998936	IGSF8, IGSF5, CADM4, PSG16, PSG22, ROBO1, IL18BP, TAPBP, ALCAM, CEACAM20, KDR, B2M, HAVCR2, NECTIN1	565	967	20686	0.530066	1	1	1
Annotation Cluster 90	Enrichment Score: 0.36389892331883217
Category	Term	Count	%	PValue	Genes	List Total	Pop Hits	Pop Total	Fold Enrichment	Bonferroni	Benjamini	FDR
GOTERM_MF_DIRECT	GO:0003779~actin binding	16	2.56	0.143899	NOS2, TWF2, MICAL2, CXCR4, SSH3, PTK2, FMNL3, SCIN, ABLIM2, TNNT2, NCK2, SPIRE1, DMD, LCP1, FXYD5, RAI14	524	388	18371	1.44574	1	1	0.997717
GOTERM_MF_DIRECT	GO:0051015~actin filament binding	7	1.12	0.625647	FMNL3, SCIN, ABLIM2, ADSSL1, TWF2, DMD, LCP1	524	226	18371	1.0859	1	1	0.997717
UP_KW_MOLECULAR_FUNCTION	KW-0009~Actin-binding	6	0.96	0.899321	SCIN, TWF2, SPIRE1, MICAL2, DMD, LCP1	349	268	11838	0.759398	1	1	1
Annotation Cluster 91	Enrichment Score: 0.35772728130089054
Category	Term	Count	%	PValue	Genes	List Total	Pop Hits	Pop Total	Fold Enrichment	Bonferroni	Benjamini	FDR
KEGG_PATHWAY	mmu04926:Relaxin signaling pathway	7	1.12	0.255474	TGFB1, CREB3L3, NOS2, PIK3CD, FOS, MMP9, VEGFA	297	129	8941	1.63357	1	0.702681	0.638123
KEGG_PATHWAY	mmu04915:Estrogen signaling pathway	6	0.96	0.457733	CREB3L3, PIK3CD, FOS, KRT20, MMP9, HBEGF	297	134	8941	1.34796	1	0.905036	0.821888
KEGG_PATHWAY	mmu04725:Cholinergic synapse	4	0.64	0.722536	CREB3L3, PIK3CD, FOS, KCNJ2	297	112	8941	1.07516	1	1	0.911348
Annotation Cluster 92	Enrichment Score: 0.32152204573853876
Category	Term	Count	%	PValue	Genes	List Total	Pop Hits	Pop Total	Fold Enrichment	Bonferroni	Benjamini	FDR
UP_SEQ_FEATURE	TRANSMEM:Helical; Name=8	4	0.64	0.363333	ABCC2, NPC1L1, SLCO2A1, SLC1A1	583	82	22239	1.86077	1	1	1
UP_SEQ_FEATURE	TRANSMEM:Helical; Name=12	3	0.48	0.459413	ABCC2, NPC1L1, SLCO2A1	583	59	22239	1.93962	1	1	1
UP_SEQ_FEATURE	TRANSMEM:Helical; Name=11	3	0.48	0.485238	ABCC2, NPC1L1, SLCO2A1	583	62	22239	1.84576	1	1	1
UP_SEQ_FEATURE	TRANSMEM:Helical; Name=10	3	0.48	0.518451	ABCC2, NPC1L1, SLCO2A1	583	66	22239	1.7339	1	1	1
UP_SEQ_FEATURE	TRANSMEM:Helical; Name=9	3	0.48	0.587785	ABCC2, NPC1L1, SLCO2A1	583	75	22239	1.52583	1	1	1
Annotation Cluster 93	Enrichment Score: 0.31656425706725116
Category	Term	Count	%	PValue	Genes	List Total	Pop Hits	Pop Total	Fold Enrichment	Bonferroni	Benjamini	FDR
UP_SEQ_FEATURE	DOMAIN:C2	5	0.8	0.449316	MCTP1, CPNE5, PRKCE, PRF1, TC2N	583	131	22239	1.45595	1	1	1
UP_SEQ_FEATURE	DOMAIN:C2 1	3	0.48	0.476715	MCTP1, CPNE5, TC2N	583	61	22239	1.87602	1	1	1
UP_SEQ_FEATURE	DOMAIN:C2 2	3	0.48	0.476715	MCTP1, CPNE5, TC2N	583	61	22239	1.87602	1	1	1
INTERPRO	IPR000008:C2 calcium-dependent membrane targeting	5	0.8	0.480815	MCTP1, CPNE5, PRKCE, PRF1, TC2N	565	131	20686	1.39742	1	1	1
SMART	SM00239:C2	5	0.8	0.53227	MCTP1, CPNE5, PRKCE, PRF1, TC2N	321	126	10580	1.30792	1	1	1
Annotation Cluster 94	Enrichment Score: 0.31484616271979404
Category	Term	Count	%	PValue	Genes	List Total	Pop Hits	Pop Total	Fold Enrichment	Bonferroni	Benjamini	FDR
GOTERM_CC_DIRECT	GO:0005777~peroxisome	6	0.96	0.324846	PRDX5, NOS2, EPHX2, VIM, ACSL3, DEPP1	561	140	20815	1.59015	1	1	0.966805
KEGG_PATHWAY	mmu04146:Peroxisome	4	0.64	0.545997	PRDX5, NOS2, EPHX2, ACSL3	297	86	8941	1.4002	1	0.977956	0.888109
UP_KW_CELLULAR_COMPONENT	KW-0576~Peroxisome	4	0.64	0.64061	PRDX5, EPHX2, ACSL3, DEPP1	513	113	17654	1.21817	1	1	0.945946
Annotation Cluster 95	Enrichment Score: 0.3113268727458371
Category	Term	Count	%	PValue	Genes	List Total	Pop Hits	Pop Total	Fold Enrichment	Bonferroni	Benjamini	FDR
COG_ONTOLOGY	Secondary metabolites biosynthesis, transport, and catabolism	5	0.8	0.252174	CYP24A1, CYP2C66, AMDHD1, CYP3A59, CYP4F14	47	117	2099	1.90853	0.992845	1	1
UP_KW_LIGAND	KW-0349~Heme	8	1.28	0.321682	STEAP3, CYP24A1, CYP2C66, NOS2, PTGS2, CYP3A59, NOX1, CYP4F14	212	173	6562	1.43134	0.999999	1	1
GOTERM_MF_DIRECT	GO:0004497~monooxygenase activity	5	0.8	0.40851	CYP24A1, CYP2C66, MICAL2, CYP3A59, CYP4F14	524	114	18371	1.53768	1	1	0.997717
GOTERM_MF_DIRECT	GO:0020037~heme binding	7	1.12	0.451779	CYP24A1, CYP2C66, NOS2, FLVCR1, PTGS2, CYP3A59, CYP4F14	524	189	18371	1.29849	1	1	0.997717
INTERPRO	IPR017972:Cytochrome P450, conserved site	4	0.64	0.481479	CYP24A1, CYP2C66, CYP3A59, CYP4F14	565	95	20686	1.54157	1	1	1
INTERPRO	IPR001128:Cytochrome P450	4	0.64	0.529049	CYP24A1, CYP2C66, CYP3A59, CYP4F14	565	102	20686	1.43578	1	1	1
UP_KW_MOLECULAR_FUNCTION	KW-0503~Monooxygenase	4	0.64	0.560415	CYP24A1, MICAL2, CYP3A59, CYP4F14	349	99	11838	1.3705	1	1	1
INTERPRO	IPR002401:Cytochrome P450, E-class, group I	3	0.48	0.665218	CYP24A1, CYP2C66, CYP4F14	565	83	20686	1.32334	1	1	1
UP_KW_LIGAND	KW-0408~Iron	12	1.92	0.688992	STEAP3, CYP24A1, CYP2C66, P4HA1, RSAD2, NOS2, AMDHD1, SLC11A1, PTGS2, CYP3A59, NOX1, CYP4F14	212	381	6562	0.974892	1	1	1
GOTERM_MF_DIRECT	GO:0005506~iron ion binding	5	0.8	0.78653	CYP24A1, CYP2C66, P4HA1, CYP3A59, CYP4F14	524	188	18371	0.932424	1	1	0.997717
Annotation Cluster 96	Enrichment Score: 0.2985154254777388
Category	Term	Count	%	PValue	Genes	List Total	Pop Hits	Pop Total	Fold Enrichment	Bonferroni	Benjamini	FDR
GOTERM_BP_DIRECT	GO:0006898~receptor-mediated endocytosis	4	0.64	0.277318	LRP1, INSR, MRC1, DNM1	539	67	19672	2.17894	1	1	0.988547
GOTERM_BP_DIRECT	GO:0006897~endocytosis	6	0.96	0.624452	EEA1, LRP1, APLP1, MRC1, SCAMP1, DNM1	539	196	19672	1.11726	1	1	0.988547
UP_KW_BIOLOGICAL_PROCESS	KW-0254~Endocytosis	4	0.64	0.734475	LRP1, APLP1, MRC1, DNM1	318	128	10725	1.05395	1	1	0.972973
Annotation Cluster 97	Enrichment Score: 0.29448864086982174
Category	Term	Count	%	PValue	Genes	List Total	Pop Hits	Pop Total	Fold Enrichment	Bonferroni	Benjamini	FDR
UP_SEQ_FEATURE	CA_BIND:2	6	0.96	0.179229	FKBP14, CIB4, S100A13, CABP2, EFHD1, LCP1	583	114	22239	2.00767	1	1	1
UP_SEQ_FEATURE	CA_BIND:1	6	0.96	0.225242	FKBP14, CIB4, S100A13, CABP2, EFHD1, LCP1	583	124	22239	1.84576	1	1	1
INTERPRO	IPR002048:EF-hand domain	7	1.12	0.579116	SELENON, FKBP14, CIB4, CABP2, EFHD1, LCP1, RYR3	565	225	20686	1.13905	1	1	1
UP_SEQ_FEATURE	DOMAIN:EF-hand	6	0.96	0.580765	SELENON, FKBP14, S100A13, CABP2, LCP1, RYR3	583	195	22239	1.17372	1	1	1
UP_SEQ_FEATURE	DOMAIN:EF-hand 1	5	0.8	0.605947	FKBP14, CIB4, CABP2, EFHD1, LCP1	583	160	22239	1.19206	1	1	1
INTERPRO	IPR011992:EF-hand-like domain	8	1.28	0.606547	FKBP14, CIB4, S100A13, CABP2, EFHD1, DMD, LCP1, RYR3	565	270	20686	1.08481	1	1	1
UP_SEQ_FEATURE	DOMAIN:EF-hand 2	5	0.8	0.625337	FKBP14, CIB4, CABP2, EFHD1, LCP1	583	164	22239	1.16298	1	1	1
SMART	SM00054:EFh	4	0.64	0.826561	CIB4, CABP2, EFHD1, LCP1	321	147	10580	0.896857	1	1	1
INTERPRO	IPR018247:EF-Hand 1, calcium-binding site	4	0.64	0.867139	FKBP14, CIB4, CABP2, LCP1	565	178	20686	0.82275	1	1	1
Annotation Cluster 98	Enrichment Score: 0.29366699768891147
Category	Term	Count	%	PValue	Genes	List Total	Pop Hits	Pop Total	Fold Enrichment	Bonferroni	Benjamini	FDR
GOTERM_BP_DIRECT	GO:0045109~intermediate filament organization	3	0.48	0.329608	VIM, KRT20, GFAP	539	43	19672	2.54632	1	1	0.988547
GOTERM_CC_DIRECT	GO:0005882~intermediate filament	5	0.8	0.422794	KRTAP6-5, 1110025L11RIK, VIM, KRT20, GFAP	561	123	20815	1.50827	1	1	0.966805
UP_SEQ_FEATURE	REGION:Linker 12	3	0.48	0.459413	VIM, KRT20, GFAP	583	59	22239	1.93962	1	1	1
INTERPRO	IPR018039:Intermediate filament protein, conserved site	3	0.48	0.498415	VIM, KRT20, GFAP	565	61	20686	1.80061	1	1	1
UP_SEQ_FEATURE	REGION:Coil 1B	3	0.48	0.502023	VIM, KRT20, GFAP	583	64	22239	1.78808	1	1	1
UP_SEQ_FEATURE	REGION:Coil 1A	3	0.48	0.510283	VIM, KRT20, GFAP	583	65	22239	1.76058	1	1	1
UP_SEQ_FEATURE	REGION:Linker 1	3	0.48	0.510283	VIM, KRT20, GFAP	583	65	22239	1.76058	1	1	1
UP_SEQ_FEATURE	REGION:Head	3	0.48	0.534514	VIM, KRT20, GFAP	583	68	22239	1.6829	1	1	1
UP_SEQ_FEATURE	REGION:Tail	3	0.48	0.542407	VIM, KRT20, GFAP	583	69	22239	1.65851	1	1	1
UP_SEQ_FEATURE	DOMAIN:IF rod	3	0.48	0.595015	VIM, KRT20, GFAP	583	76	22239	1.50576	1	1	1
UP_KW_CELLULAR_COMPONENT	KW-0403~Intermediate filament	3	0.48	0.636935	VIM, KRT20, GFAP	513	74	17654	1.39513	1	1	0.945946
SMART	SM01391:SM01391	3	0.48	0.652863	VIM, KRT20, GFAP	321	73	10580	1.3545	1	1	1
Annotation Cluster 99	Enrichment Score: 0.28921148377887185
Category	Term	Count	%	PValue	Genes	List Total	Pop Hits	Pop Total	Fold Enrichment	Bonferroni	Benjamini	FDR
UP_SEQ_FEATURE	METAL:Zinc 4	3	0.48	0.368333	ABLIM2, RNF19B, ARIH1	583	49	22239	2.33546	1	1	1
UP_SEQ_FEATURE	METAL:Zinc 1	8	1.28	0.567031	FGD3, EEA1, ABLIM2, DPYS, RNF19B, MICAL2, ARIH1, NR3C2	583	271	22239	1.12608	1	1	1
UP_SEQ_FEATURE	METAL:Zinc 2	8	1.28	0.574824	FGD3, EEA1, ABLIM2, DPYS, RNF19B, MICAL2, ARIH1, NR3C2	583	273	22239	1.11783	1	1	1
UP_SEQ_FEATURE	METAL:Zinc 3	3	0.48	0.580459	ABLIM2, RNF19B, ARIH1	583	74	22239	1.54645	1	1	1
Annotation Cluster 100	Enrichment Score: 0.2878162283007783
Category	Term	Count	%	PValue	Genes	List Total	Pop Hits	Pop Total	Fold Enrichment	Bonferroni	Benjamini	FDR
GOTERM_MF_DIRECT	GO:0004867~serine-type endopeptidase inhibitor activity	6	0.96	0.32309	SPINK2, SLPI, SERPINA3A, SERPINE1, SERPINB9G, RECK	524	132	18371	1.5936	1	1	0.997717
UP_SEQ_FEATURE	DOMAIN:SERPIN	3	0.48	0.476715	SERPINA3A, SERPINE1, SERPINB9G	583	61	22239	1.87602	1	1	1
INTERPRO	IPR023796:Serpin domain	3	0.48	0.54882	SERPINA3A, SERPINE1, SERPINB9G	565	67	20686	1.63936	1	1	1
INTERPRO	IPR000215:Serpin family	3	0.48	0.54882	SERPINA3A, SERPINE1, SERPINB9G	565	67	20686	1.63936	1	1	1
SMART	SM00093:SERPIN	3	0.48	0.606178	SERPINA3A, SERPINE1, SERPINB9G	321	67	10580	1.4758	1	1	1
GOTERM_BP_DIRECT	GO:0010951~negative regulation of endopeptidase activity	3	0.48	0.666901	SERPINA3A, SERPINE1, SERPINB9G	539	83	19672	1.31918	1	1	0.988547
Annotation Cluster 101	Enrichment Score: 0.2755374693459007
Category	Term	Count	%	PValue	Genes	List Total	Pop Hits	Pop Total	Fold Enrichment	Bonferroni	Benjamini	FDR
UP_SEQ_FEATURE	ZN_FING:C2H2-type 1	12	1.92	0.141688	KLF10, EGR1, EGR3, ZBTB6, ZEB1, BCL11B, BCL6, ZFP426, GLIS3, ZFP827, ZFP26, ZFP37	583	290	22239	1.57845	1	1	1
UP_SEQ_FEATURE	ZN_FING:C2H2-type 5	9	1.44	0.199817	ZEB1, BCL11B, BCL6, ZFP426, GLIS3, ZFP827, INSM1, ZFP26, ZFP37	583	214	22239	1.60426	1	1	1
UP_SEQ_FEATURE	ZN_FING:C2H2-type 4	9	1.44	0.305115	ZBTB6, BCL11B, BCL6, ZFP426, GLIS3, ZFP827, INSM1, ZFP26, ZFP37	583	243	22239	1.41281	1	1	1
UP_SEQ_FEATURE	ZN_FING:C2H2-type 6	7	1.12	0.318654	ZEB1, BCL11B, BCL6, ZFP426, ZFP827, ZFP26, ZFP37	583	177	22239	1.50859	1	1	1
UP_SEQ_FEATURE	ZN_FING:C2H2-type 9	4	0.64	0.617018	ZFP426, ZFP827, ZFP26, ZFP37	583	121	22239	1.26102	1	1	1
UP_SEQ_FEATURE	ZN_FING:C2H2-type 11	3	0.48	0.692151	ZFP426, ZFP26, ZFP37	583	91	22239	1.25755	1	1	1
UP_SEQ_FEATURE	ZN_FING:C2H2-type 8	4	0.64	0.703922	ZFP426, ZFP827, ZFP26, ZFP37	583	138	22239	1.10568	1	1	1
UP_SEQ_FEATURE	ZN_FING:C2H2-type 7	4	0.64	0.76737	ZFP426, ZFP827, ZFP26, ZFP37	583	153	22239	0.997276	1	1	1
UP_SEQ_FEATURE	ZN_FING:C2H2-type 10	3	0.48	0.778154	ZFP426, ZFP26, ZFP37	583	108	22239	1.05961	1	1	1
UP_SEQ_FEATURE	DOMAIN:KRAB	3	0.48	0.999622	ZFP426, ZFP26, ZFP37	583	386	22239	0.29647	1	1	1
INTERPRO	IPR001909:Krueppel-associated box	3	0.48	0.999784	ZFP426, ZFP26, ZFP37	565	392	20686	0.280197	1	1	1
SMART	SM00349:KRAB	3	0.48	0.999921	ZFP426, ZFP26, ZFP37	321	385	10580	0.256827	1	1	1
Annotation Cluster 102	Enrichment Score: 0.2738411617327755
Category	Term	Count	%	PValue	Genes	List Total	Pop Hits	Pop Total	Fold Enrichment	Bonferroni	Benjamini	FDR
UP_SEQ_FEATURE	ZN_FING:RING-type 1	3	0.48	0.0872355	RNF19B, LONRF3, ARIH1	583	19	22239	6.02302	1	1	1
INTERPRO	IPR027370:RING-type zinc-finger, LisH dimerisation motif	3	0.48	0.236983	TRIM30A, TRIM46, LONRF3	565	34	20686	3.2305	1	1	1
GOTERM_BP_DIRECT	GO:0000209~protein polyubiquitination	7	1.12	0.370197	TRIM30A, PELI3, CTNNB1, RNF19B, UBE2L6, ARIH1, RNF152	539	180	19672	1.41934	1	1	0.988547
GOTERM_BP_DIRECT	GO:0070534~protein K63-linked ubiquitination	3	0.48	0.436825	TRIM30A, PELI3, RNF152	539	54	19672	2.02762	1	1	0.988547
SMART	SM00184:RING	8	1.28	0.570521	TRIM8, TRIM30A, RNF24, TRIM46, RNF19B, LONRF3, ARIH1, RNF152	321	235	10580	1.12203	1	1	1
INTERPRO	IPR001841:Zinc finger, RING-type	8	1.28	0.666093	TRIM8, TRIM30A, RNF24, TRIM46, RNF19B, LONRF3, ARIH1, RNF152	565	286	20686	1.02412	1	1	1
INTERPRO	IPR017907:Zinc finger, RING-type, conserved site	4	0.64	0.828181	TRIM8, TRIM30A, TRIM46, LONRF3	565	164	20686	0.892985	1	1	1
GOTERM_MF_DIRECT	GO:0061630~ubiquitin protein ligase activity	8	1.28	0.828589	TRIM30A, RNF24, PELI3, RNF19B, LONRF3, ARIH1, RNF152, MED7	524	328	18371	0.855101	1	1	0.997717
GOTERM_MF_DIRECT	GO:0004842~ubiquitin-protein transferase activity	6	0.96	0.843151	TRIM8, TRIM30A, PELI3, RNF19B, ARIH1, RNF152	524	250	18371	0.84142	1	1	0.997717
UP_SEQ_FEATURE	ZN_FING:RING-type	4	0.64	0.870619	TRIM8, TRIM30A, RNF24, RNF152	583	187	22239	0.815953	1	1	1
INTERPRO	IPR013083:Zinc finger, RING/FYVE/PHD-type	10	1.6	0.880534	FGD3, EEA1, TRIM8, TRIM30A, RNF24, TRIM46, RNF19B, LONRF3, ARIH1, RNF152	565	458	20686	0.799397	1	1	1
UP_SEQ_FEATURE	DOMAIN:RING-type	4	0.64	0.918341	TRIM30A, RNF24, RNF19B, ARIH1	583	212	22239	0.719732	1	1	1
Annotation Cluster 103	Enrichment Score: 0.25513490076402234
Category	Term	Count	%	PValue	Genes	List Total	Pop Hits	Pop Total	Fold Enrichment	Bonferroni	Benjamini	FDR
UP_KW_LIGAND	KW-0521~NADP	7	1.12	0.507011	HSD11B1, STEAP3, NOS2, MICAL2, BLVRB, HSD17B7, NOX1	212	177	6562	1.22412	1	1	1
UP_KW_LIGAND	KW-0274~FAD	5	0.8	0.54945	STEAP3, NOS2, LDHD, MICAL2, NOX1	212	121	6562	1.27904	1	1	1
UP_KW_LIGAND	KW-0285~Flavoprotein	5	0.8	0.575422	STEAP3, NOS2, LDHD, MICAL2, NOX1	212	125	6562	1.23811	1	1	1
UP_SEQ_FEATURE	NP_BIND:FAD	3	0.48	0.595015	NOS2, MICAL2, NOX1	583	76	22239	1.50576	1	1	1
Annotation Cluster 104	Enrichment Score: 0.24285891422778652
Category	Term	Count	%	PValue	Genes	List Total	Pop Hits	Pop Total	Fold Enrichment	Bonferroni	Benjamini	FDR
UP_SEQ_FEATURE	DOMAIN:PH	9	1.44	0.39155	FGD3, CYTH4, SPATA13, SH3BP2, RASGRF1, IRS2, PLEKHO2, PLD1, DNM1	583	265	22239	1.29552	1	1	1
INTERPRO	IPR001849:Pleckstrin homology domain	9	1.44	0.427621	FGD3, CYTH4, SPATA13, SH3BP2, RASGRF1, IRS2, PLEKHO2, PLD1, DNM1	565	263	20686	1.2529	1	1	1
SMART	SM00233:PH	9	1.44	0.505687	FGD3, CYTH4, SPATA13, SH3BP2, RASGRF1, IRS2, PLEKHO2, PLD1, DNM1	321	254	10580	1.16786	1	1	1
UP_SEQ_FEATURE	DOMAIN:DH	3	0.48	0.534514	FGD3, SPATA13, RASGRF1	583	68	22239	1.6829	1	1	1
INTERPRO	IPR000219:Dbl homology (DH) domain	3	0.48	0.556868	FGD3, SPATA13, RASGRF1	565	68	20686	1.61525	1	1	1
SMART	SM00325:RhoGEF	3	0.48	0.589596	FGD3, SPATA13, RASGRF1	321	65	10580	1.52121	1	1	1
UP_KW_MOLECULAR_FUNCTION	KW-0344~Guanine-nucleotide releasing factor	4	0.64	0.867876	FGD3, CYTH4, SPATA13, RASGRF1	349	165	11838	0.822297	1	1	1
GOTERM_MF_DIRECT	GO:0005085~guanyl-nucleotide exchange factor activity	5	0.8	0.884457	FGD3, FLCN, CYTH4, SPATA13, RASGRF1	524	224	18371	0.782571	1	1	0.997717
Annotation Cluster 105	Enrichment Score: 0.2382793342214445
Category	Term	Count	%	PValue	Genes	List Total	Pop Hits	Pop Total	Fold Enrichment	Bonferroni	Benjamini	FDR
GOTERM_MF_DIRECT	GO:0016798~hydrolase activity, acting on glycosyl bonds	4	0.64	0.383748	GALC, HEXA, GBA2, CLN5	524	78	18371	1.79791	1	1	0.997717
UP_KW_MOLECULAR_FUNCTION	KW-0326~Glycosidase	3	0.48	0.692993	GALC, HEXA, GBA2	349	81	11838	1.25629	1	1	1
GOTERM_BP_DIRECT	GO:0008152~metabolic process	5	0.8	0.725082	GALC, CPS1, EPHX2, HEXA, GBA2	539	179	19672	1.01948	1	1	0.988547
Annotation Cluster 106	Enrichment Score: 0.22523733829830372
Category	Term	Count	%	PValue	Genes	List Total	Pop Hits	Pop Total	Fold Enrichment	Bonferroni	Benjamini	FDR
INTERPRO	IPR001806:Small GTPase superfamily	6	0.96	0.307975	RAB20, RASL10A, RRAD, RAB35, GEM, REM2	565	135	20686	1.62722	1	1	1
UP_SEQ_FEATURE	MOTIF:Effector region	3	0.48	0.69789	RAB20, RASL10A, RAB35	583	92	22239	1.24388	1	1	1
UP_KW_PTM	KW-0636~Prenylation	3	0.48	0.981716	RAB20, RASL10A, RAB35	452	165	12787	0.51436	1	1	0.981716
Annotation Cluster 107	Enrichment Score: 0.21649577879887505
Category	Term	Count	%	PValue	Genes	List Total	Pop Hits	Pop Total	Fold Enrichment	Bonferroni	Benjamini	FDR
UP_SEQ_FEATURE	DOMAIN:LIM zinc-binding	3	0.48	0.526529	ABLIM2, MICAL2, LMCD1	583	67	22239	1.70802	1	1	1
INTERPRO	IPR001781:Zinc finger, LIM-type	3	0.48	0.610317	ABLIM2, MICAL2, LMCD1	565	75	20686	1.4645	1	1	1
UP_KW_DOMAIN	KW-0440~LIM domain	3	0.48	0.634809	ABLIM2, MICAL2, LMCD1	476	69	15341	1.40126	1	1	0.962963
SMART	SM00132:LIM	3	0.48	0.667416	ABLIM2, MICAL2, LMCD1	321	75	10580	1.31838	1	1	1
Annotation Cluster 108	Enrichment Score: 0.18665677028961006
Category	Term	Count	%	PValue	Genes	List Total	Pop Hits	Pop Total	Fold Enrichment	Bonferroni	Benjamini	FDR
GOTERM_MF_DIRECT	GO:0004197~cysteine-type endopeptidase activity	4	0.64	0.444794	CTLA2B, CASP4, USP18, CTSB	524	86	18371	1.63066	1	1	0.997717
GOTERM_MF_DIRECT	GO:0008234~cysteine-type peptidase activity	4	0.64	0.785409	CASP4, USP18, OTUD1, CTSB	524	145	18371	0.967149	1	1	0.997717
UP_KW_MOLECULAR_FUNCTION	KW-0788~Thiol protease	4	0.64	0.788451	CASP4, USP18, OTUD1, CTSB	349	141	11838	0.962263	1	1	1
Annotation Cluster 109	Enrichment Score: 0.15931477863918622
Category	Term	Count	%	PValue	Genes	List Total	Pop Hits	Pop Total	Fold Enrichment	Bonferroni	Benjamini	FDR
KEGG_PATHWAY	mmu04024:cAMP signaling pathway	8	1.28	0.596935	ABCC4, OXTR, CREB3L3, PIK3CD, FOS, PLD1, SSTR2, GRIN2B	297	220	8941	1.0947	1	1	0.911348
KEGG_PATHWAY	mmu05031:Amphetamine addiction	3	0.48	0.671678	CREB3L3, FOS, GRIN2B	297	69	8941	1.30889	1	1	0.911348
KEGG_PATHWAY	mmu04728:Dopaminergic synapse	4	0.64	0.829789	CREB3L3, FOS, CLOCK, GRIN2B	297	135	8941	0.891982	1	1	0.911348
Annotation Cluster 110	Enrichment Score: 0.1502415337620223
Category	Term	Count	%	PValue	Genes	List Total	Pop Hits	Pop Total	Fold Enrichment	Bonferroni	Benjamini	FDR
SMART	SM00033:CH	3	0.48	0.597951	MICAL2, DMD, LCP1	321	66	10580	1.49816	1	1	1
INTERPRO	IPR001715:Calponin homology domain	3	0.48	0.658711	MICAL2, DMD, LCP1	565	82	20686	1.33948	1	1	1
UP_KW_MOLECULAR_FUNCTION	KW-0009~Actin-binding	6	0.96	0.899321	SCIN, TWF2, SPIRE1, MICAL2, DMD, LCP1	349	268	11838	0.759398	1	1	1
Annotation Cluster 111	Enrichment Score: 0.08404504904667702
Category	Term	Count	%	PValue	Genes	List Total	Pop Hits	Pop Total	Fold Enrichment	Bonferroni	Benjamini	FDR
UP_KW_MOLECULAR_FUNCTION	KW-0255~Endonuclease	3	0.48	0.724129	PIWIL2, ZC3H12A, DNASE1L1	349	86	11838	1.18325	1	1	1
GOTERM_MF_DIRECT	GO:0004519~endonuclease activity	3	0.48	0.762498	PIWIL2, ZC3H12A, DNASE1L1	524	96	18371	1.0956	1	1	0.997717
GOTERM_MF_DIRECT	GO:0004518~nuclease activity	3	0.48	0.893299	PIWIL2, ZC3H12A, DNASE1L1	524	132	18371	0.796799	1	1	0.997717
UP_KW_MOLECULAR_FUNCTION	KW-0540~Nuclease	3	0.48	0.934907	PIWIL2, ZC3H12A, DNASE1L1	349	148	11838	0.687563	1	1	1
Annotation Cluster 112	Enrichment Score: 0.06797745940008715
Category	Term	Count	%	PValue	Genes	List Total	Pop Hits	Pop Total	Fold Enrichment	Bonferroni	Benjamini	FDR
UP_SEQ_FEATURE	DOMAIN:SH3	5	0.8	0.808768	FUT8, UBASH3B, SPATA13, NCK2, FRK	583	212	22239	0.899665	1	1	1
INTERPRO	IPR001452:Src homology-3 domain	5	0.8	0.858505	FUT8, UBASH3B, SPATA13, NCK2, FRK	565	222	20686	0.824603	1	1	1
SMART	SM00326:SH3	5	0.8	0.859675	FUT8, UBASH3B, SPATA13, NCK2, FRK	321	200	10580	0.823988	1	1	1
UP_KW_DOMAIN	KW-0728~SH3 domain	5	0.8	0.895754	FUT8, UBASH3B, SPATA13, NCK2, FRK	476	211	15341	0.76372	1	1	0.962963
Annotation Cluster 113	Enrichment Score: 0.06532479836795332
Category	Term	Count	%	PValue	Genes	List Total	Pop Hits	Pop Total	Fold Enrichment	Bonferroni	Benjamini	FDR
GOTERM_BP_DIRECT	GO:0043547~positive regulation of GTPase activity	8	1.28	0.669285	FLCN, CD40, RABGAP1, CCL20, RASGRF1, CCL2, SIPA1L2, WNT4	539	286	19672	1.0209	1	1	0.988547
UP_KW_MOLECULAR_FUNCTION	KW-0343~GTPase activation	3	0.48	0.958413	FLCN, RABGAP1, SIPA1L2	349	166	11838	0.613008	1	1	1
GOTERM_MF_DIRECT	GO:0005096~GTPase activator activity	3	0.48	0.9928	FLCN, RABGAP1, SIPA1L2	524	242	18371	0.434618	1	1	0.997717
Annotation Cluster 114	Enrichment Score: 0.051464025108963564
Category	Term	Count	%	PValue	Genes	List Total	Pop Hits	Pop Total	Fold Enrichment	Bonferroni	Benjamini	FDR
GOTERM_CC_DIRECT	GO:0015630~microtubule cytoskeleton	6	0.96	0.673991	MX2, MAP7D1, TRIM46, EML1, LYST, DNM1	561	211	20815	1.05507	1	1	0.966805
GOTERM_MF_DIRECT	GO:0008017~microtubule binding	5	0.8	0.945163	KIF9, MX2, TRIM46, EML1, DNM1	524	264	18371	0.663999	1	1	0.997717
UP_KW_CELLULAR_COMPONENT	KW-0493~Microtubule	4	0.64	0.988253	KIF9, DISC1, EML1, DNM1	513	278	17654	0.495155	1	1	0.988253
GOTERM_CC_DIRECT	GO:0005874~microtubule	5	0.8	0.988815	KIF9, MX2, DISC1, EML1, DNM1	561	362	20815	0.512478	1	1	0.988815
Annotation Cluster 115	Enrichment Score: 0.04326030859708515
Category	Term	Count	%	PValue	Genes	List Total	Pop Hits	Pop Total	Fold Enrichment	Bonferroni	Benjamini	FDR
UP_SEQ_FEATURE	REPEAT:ANK	4	0.64	0.870619	FANK1, CDKN2D, ANKRD50, RAI14	583	187	22239	0.815953	1	1	1
INTERPRO	IPR002110:Ankyrin repeat	5	0.8	0.878353	FANK1, CDKN2D, SOWAHC, ANKRD50, RAI14	565	231	20686	0.792476	1	1	1
INTERPRO	IPR020683:Ankyrin repeat-containing domain	5	0.8	0.886372	FANK1, CDKN2D, SOWAHC, ANKRD50, RAI14	565	235	20686	0.778987	1	1	1
UP_SEQ_FEATURE	REPEAT:ANK 4	3	0.48	0.893848	FANK1, CDKN2D, RAI14	583	144	22239	0.794704	1	1	1
UP_SEQ_FEATURE	REPEAT:ANK 1	4	0.64	0.910317	FANK1, CDKN2D, SOWAHC, RAI14	583	207	22239	0.737117	1	1	1
UP_SEQ_FEATURE	REPEAT:ANK 2	4	0.64	0.910317	FANK1, CDKN2D, SOWAHC, RAI14	583	207	22239	0.737117	1	1	1
SMART	SM00248:ANK	5	0.8	0.913189	FANK1, CDKN2D, SOWAHC, ANKRD50, RAI14	321	225	10580	0.732433	1	1	1
UP_KW_DOMAIN	KW-0040~ANK repeat	5	0.8	0.942271	FANK1, CDKN2D, SOWAHC, ANKRD50, RAI14	476	240	15341	0.671437	1	1	0.962963
UP_SEQ_FEATURE	REPEAT:ANK 3	3	0.48	0.944407	FANK1, CDKN2D, RAI14	583	174	22239	0.657686	1	1	1
Annotation Cluster 116	Enrichment Score: 0.033486924259303406
Category	Term	Count	%	PValue	Genes	List Total	Pop Hits	Pop Total	Fold Enrichment	Bonferroni	Benjamini	FDR
UP_SEQ_FEATURE	DOMAIN:PDZ	3	0.48	0.908512	APBA1, RHPN2, SIPA1L2	583	151	22239	0.757864	1	1	1
INTERPRO	IPR001478:PDZ domain	3	0.48	0.922005	APBA1, RHPN2, SIPA1L2	565	152	20686	0.722613	1	1	1
SMART	SM00228:PDZ	3	0.48	0.947273	APBA1, RHPN2, SIPA1L2	321	152	10580	0.650516	1	1	1
Annotation Cluster 117	Enrichment Score: 0.02874295343846102
Category	Term	Count	%	PValue	Genes	List Total	Pop Hits	Pop Total	Fold Enrichment	Bonferroni	Benjamini	FDR
INTERPRO	IPR019775:WD40 repeat, conserved site	4	0.64	0.825055	TLE3, PWP1, EML1, LYST	565	163	20686	0.898464	1	1	1
UP_SEQ_FEATURE	REPEAT:WD	4	0.64	0.853421	TLE3, PWP1, EML1, LYST	583	180	22239	0.847684	1	1	1
UP_SEQ_FEATURE	REPEAT:WD 7	3	0.48	0.896069	TLE3, EML1, LYST	583	145	22239	0.789223	1	1	1
INTERPRO	IPR015943:WD40/YVTN repeat-like-containing domain	7	1.12	0.908996	TLE3, SEMA6A, MST1R, PWP1, EML1, LYST, PLXNA4	565	343	20686	0.747192	1	1	1
UP_SEQ_FEATURE	REPEAT:WD 5	4	0.64	0.932457	TLE3, PWP1, EML1, LYST	583	222	22239	0.687312	1	1	1
UP_SEQ_FEATURE	REPEAT:WD 4	4	0.64	0.949466	TLE3, PWP1, EML1, LYST	583	237	22239	0.643811	1	1	1
UP_SEQ_FEATURE	REPEAT:WD 6	3	0.48	0.955414	TLE3, EML1, LYST	583	184	22239	0.621942	1	1	1
UP_SEQ_FEATURE	REPEAT:WD 3	4	0.64	0.959306	TLE3, PWP1, EML1, LYST	583	248	22239	0.615255	1	1	1
INTERPRO	IPR017986:WD40-repeat-containing domain	4	0.64	0.960203	TLE3, PWP1, EML1, LYST	565	239	20686	0.61276	1	1	1
UP_SEQ_FEATURE	REPEAT:WD 1	4	0.64	0.962416	TLE3, PWP1, EML1, LYST	583	252	22239	0.605489	1	1	1
UP_SEQ_FEATURE	REPEAT:WD 2	4	0.64	0.962416	TLE3, PWP1, EML1, LYST	583	252	22239	0.605489	1	1	1
INTERPRO	IPR001680:WD40 repeat	4	0.64	0.977452	TLE3, PWP1, EML1, LYST	565	266	20686	0.550562	1	1	1
SMART	SM00320:WD40	4	0.64	0.988113	TLE3, PWP1, EML1, LYST	321	265	10580	0.497502	1	1	1
UP_KW_DOMAIN	KW-0853~WD repeat	4	0.64	0.990377	TLE3, PWP1, EML1, LYST	476	268	15341	0.48103	1	1	0.990377
Annotation Cluster 118	Enrichment Score: 0.00869336623941801
Category	Term	Count	%	PValue	Genes	List Total	Pop Hits	Pop Total	Fold Enrichment	Bonferroni	Benjamini	FDR
UP_SEQ_FEATURE	REPEAT:LRR 6	3	0.48	0.96664	NLRP3, NOD1, FBXL16	583	197	22239	0.5809	1	1	1
UP_SEQ_FEATURE	REPEAT:LRR 2	4	0.64	0.972198	LGI2, NLRP3, NOD1, FBXL16	583	267	22239	0.571473	1	1	1
UP_SEQ_FEATURE	REPEAT:LRR 1	4	0.64	0.972756	LGI2, NLRP3, NOD1, FBXL16	583	268	22239	0.56934	1	1	1
INTERPRO	IPR001611:Leucine-rich repeat	4	0.64	0.974917	LGI2, NLRP3, NOD1, FBXL16	565	261	20686	0.561109	1	1	1
UP_SEQ_FEATURE	REPEAT:LRR 5	3	0.48	0.981921	NLRP3, NOD1, FBXL16	583	224	22239	0.510881	1	1	1
UP_SEQ_FEATURE	REPEAT:LRR 4	3	0.48	0.987781	NLRP3, NOD1, FBXL16	583	241	22239	0.474844	1	1	1
UP_SEQ_FEATURE	REPEAT:LRR 3	3	0.48	0.991382	NLRP3, NOD1, FBXL16	583	256	22239	0.447021	1	1	1
UP_KW_DOMAIN	KW-0433~Leucine-rich repeat	4	0.64	0.994221	LGI2, NLRP3, NOD1, FBXL16	476	288	15341	0.447625	1	1	0.994221
Annotation Cluster 119	Enrichment Score: 0.002513583769783921
Category	Term	Count	%	PValue	Genes	List Total	Pop Hits	Pop Total	Fold Enrichment	Bonferroni	Benjamini	FDR
UP_KW_DOMAIN	KW-0371~Homeobox	3	0.48	0.992142	EMX2, ZEB1, ONECUT2	476	219	15341	0.441493	1	1	0.992142
INTERPRO	IPR001356:Homeodomain	3	0.48	0.99515	EMX2, ZEB1, ONECUT2	565	269	20686	0.408317	1	1	1
INTERPRO	IPR009057:Homeodomain-like	4	0.64	0.995399	EMX2, ZEB1, ONECUT2, PAX9	565	338	20686	0.433283	1	1	1
Annotation Cluster 120	Enrichment Score: 0.0012941732472796417
Category	Term	Count	%	PValue	Genes	List Total	Pop Hits	Pop Total	Fold Enrichment	Bonferroni	Benjamini	FDR
GOTERM_BP_DIRECT	GO:0008380~RNA splicing	3	0.48	0.995487	RBM38, NCBP1, BRDT	539	271	19672	0.404028	1	1	0.995487
GOTERM_BP_DIRECT	GO:0006397~mRNA processing	4	0.64	0.996822	RBM38, NCBP1, ADARB1, BRDT	539	353	19672	0.413566	1	1	0.996822
UP_KW_BIOLOGICAL_PROCESS	KW-0508~mRNA splicing	3	0.48	0.997689	RBM38, NCBP1, BRDT	318	274	10725	0.369267	1	1	0.997689
UP_KW_BIOLOGICAL_PROCESS	KW-0507~mRNA processing	4	0.64	0.998102	RBM38, NCBP1, ADARB1, BRDT	318	345	10725	0.391031	1	1	0.998102
Annotation Cluster 121	Enrichment Score: 2.0978898473796197E-4
Category	Term	Count	%	PValue	Genes	List Total	Pop Hits	Pop Total	Fold Enrichment	Bonferroni	Benjamini	FDR
UP_KW_BIOLOGICAL_PROCESS	KW-0716~Sensory transduction	7	1.12	0.997106	OLFR632, CLIC5, OLFR58, OPN3, OLFR920, CABP2, SLC17A7	318	493	10725	0.478874	1	1	0.997106
GOTERM_BP_DIRECT	GO:0007608~sensory perception of smell	4	0.64	1	OLFR632, OLFR58, OLFR920, B2M	539	1146	19672	0.12739	1	1	1
INTERPRO	IPR000725:Olfactory receptor	4	0.64	1	OLFR632, OLFR58, OLFR920, OLFR1375	565	1177	20686	0.124426	1	1	1
GOTERM_MF_DIRECT	GO:0004984~olfactory receptor activity	4	0.64	1	OLFR632, OLFR58, OLFR920, OLFR1375	524	1190	18371	0.117846	1	1	1
UP_KW_BIOLOGICAL_PROCESS	KW-0552~Olfaction	4	0.64	1	OLFR632, OLFR58, OLFR920, OLFR1375	318	1185	10725	0.113844	1	1	1
KEGG_PATHWAY	mmu04740:Olfactory transduction	4	0.64	1	OLFR632, OLFR58, OLFR920, OLFR1375	297	1167	8941	0.103186	1	1	1

## Sheet: DAVID_SigDown_Filtered
Annotation Cluster 1	Enrichment Score: 10.997312443625985
Category	Term	Count	%	PValue	Genes	List Total	Pop Hits	Pop Total	Fold Enrichment	Bonferroni	Benjamini	FDR
UP_KW_BIOLOGICAL_PROCESS	KW-0131~Cell cycle	38	11.1765	7.4185e-13	USP17LE, CDCA5, FAM107A, CDCA8, FOXM1, CHTF18, AURKA, CKS1B, CDC20, CCNB2, CCNB1, CCND2, RACGAP1, E2F7, DLGAP5, UBE2C, CDKN2A, DUSP1, CKAP2, CABLES1, CDC6, HAUS5, PIMREG, CDC25C, KNSTRN, NDC80, PARD3B, ANLN, CENPE, TPX2, KIF18B, SAPCD2, KIFC1, PRC1, TACC3, CDK1, BIRC5, MCM5	160	653	10725	3.90075	5.63807e-11	5.63806e-11	5.63806e-11
GOTERM_BP_DIRECT	GO:0007049~cell cycle	36	10.5882	2.63555e-12	CDCA5, FAM107A, CDCA8, FOXM1, CHTF18, AURKA, CKS1B, CDC20, CCNB2, CCNB1, CCND2, RACGAP1, E2F7, DLGAP5, UBE2C, CDKN2A, DUSP1, CKAP2, CABLES1, CDC6, HAUS5, PIMREG, CDC25C, KNSTRN, NDC80, PARD3B, ANLN, CENPE, TPX2, KIF18B, SAPCD2, PRC1, TACC3, CDK1, BIRC5, MCM5	268	643	19672	4.10965	3.89008e-09	3.89008e-09	3.86372e-09
GOTERM_BP_DIRECT	GO:0051301~cell division	28	8.23529	5.55095e-12	CDCA5, CDCA8, AURKA, CKS1B, CDC20, CCNB2, CCNB1, CCND2, RACGAP1, UBE2C, CABLES1, CDC6, HAUS5, PIMREG, CDC25C, KNSTRN, NDC80, PARD3B, ANLN, CENPE, TPX2, KIF18B, SAPCD2, KIFC1, PRC1, TACC3, CDK1, BIRC5	268	394	19672	5.21646	8.19312e-09	4.0966e-09	4.06884e-09
UP_KW_BIOLOGICAL_PROCESS	KW-0132~Cell division	28	8.23529	1.3177e-11	CDCA5, CDCA8, AURKA, CKS1B, CDC20, CCNB2, CCNB1, CCND2, RACGAP1, UBE2C, CABLES1, CDC6, HAUS5, PIMREG, CDC25C, KNSTRN, NDC80, PARD3B, ANLN, CENPE, TPX2, KIF18B, SAPCD2, KIFC1, PRC1, TACC3, CDK1, BIRC5	160	386	10725	4.86237	1.00145e-09	5.00725e-10	5.00725e-10
UP_KW_BIOLOGICAL_PROCESS	KW-0498~Mitosis	22	6.47059	7.21219e-10	UBE2C, CDCA5, CDCA8, HAUS5, CDC6, CDC25C, PIMREG, KNSTRN, NDC80, AURKA, CDC20, ANLN, CENPE, TPX2, CCNB2, CCNB1, KIF18B, SAPCD2, KIFC1, CDK1, TACC3, BIRC5	160	277	10725	5.32378	5.48126e-08	1.82709e-08	1.82709e-08
Annotation Cluster 2	Enrichment Score: 7.150187149369491
Category	Term	Count	%	PValue	Genes	List Total	Pop Hits	Pop Total	Fold Enrichment	Bonferroni	Benjamini	FDR
UP_KW_CELLULAR_COMPONENT	KW-0206~Cytoskeleton	45	13.2353	6.18551e-09	CAMK2B, CEP126, ARL6, FAM107A, CDCA8, WDR62, AURKA, DYNC2LI1, CDC20, CCNB1, RASSF3, RACGAP1, NPHP1, POC1A, ZFP185, SYNPO, GTSE1, ZFP365, DLGAP5, PLK2, CKAP2, SORBS2, KIF22, HAUS5, PTPN13, SRCIN1, KNSTRN, SORBS3, KIF4, ANLN, CENPE, TPX2, KIF18B, RAD51, KIFC1, PRC1, CDC42EP3, FSCN1, TACC3, CDK1, BIRC5, B9D1, AUNIP, KIFC3, KIF20A	243	1251	17654	2.61332	2.10307e-07	2.10307e-07	1.85565e-07
GOTERM_CC_DIRECT	GO:0005856~cytoskeleton	47	13.8235	1.01632e-08	CAMK2B, CEP126, ARL6, FAM107A, CDCA8, WDR62, AURKA, DYNC2LI1, CDC20, CCNB1, RASSF3, RACGAP1, NPHP1, POC1A, ZFP185, SYNPO, GTSE1, ZFP365, DLGAP5, PLK2, CDC42BPG, CKAP2, SORBS2, KIF22, HAUS5, PTPN13, SRCIN1, KNSTRN, SORBS3, KIF4, ANLN, CENPE, TPX2, KIF18B, RAD51, FRMD7, PRC1, CDC42EP3, FSCN1, TACC3, CDK1, BIRC5, B9D1, AUNIP, KIFC3, KIF20A, KANK4	283	1370	20815	2.52329	3.20141e-06	2.58322e-06	2.46021e-06
UP_KW_CELLULAR_COMPONENT	KW-0963~Cytoplasm	102	30	5.63679e-06	CEP126, DGKA, FAM107A, CDC20, SPZ1, CCND2, RASSF3, SYNPO, TGM5, GTSE1, UNC13C, PASK, SRCIN1, KNSTRN, ASRGL1, TRAIP, OMP, SCNN1A, FSCN1, S100A4, KIF20A, KANK4, PARPBP, CRABP2, ARHGEF25, ARL6, CDCA5, TROAP, HTRA1, CDCA8, WDR62, FHIT, DYNC2LI1, CCNB1, RACGAP1, NPHP1, ZFP185, STXBP6, RAB11FIP5, AFAP1L2, DTNA, PLK2, DDIT4L, CDC6, FAM111A, ANLN, TPX2, IRAK1BP1, KIF18B, DIAPH3, CDK1, SPRR1A, SH2D4A, CDC…	243	5021	17654	1.47587	0.000191633	6.38836e-05	5.63679e-05
Annotation Cluster 3	Enrichment Score: 4.546462450877199
Category	Term	Count	%	PValue	Genes	List Total	Pop Hits	Pop Total	Fold Enrichment	Bonferroni	Benjamini	FDR
UP_KW_CELLULAR_COMPONENT	KW-0493~Microtubule	17	5	1.53499e-06	KIFC5B, CKAP2, HAUS5, KIF22, KNSTRN, AURKA, KIF4, DYNC2LI1, TPX2, KIF18B, RASSF3, KIFC1, PRC1, BIRC5, KIFC3, KIF20A, GTSE1	243	278	17654	4.44264	5.21885e-05	2.60949e-05	2.30249e-05
INTERPRO	IPR019821:Kinesin, motor region, conserved site	8	2.35294	2.02396e-06	CENPE, KIF18B, KIFC1, KIFC5B, KIF22, KIF20A, KIFC3, KIF4	290	43	20686	13.2709	0.00112469	0.000901719	0.000898476
GOTERM_CC_DIRECT	GO:0005874~microtubule	19	5.58824	2.46173e-06	KIFC5B, CKAP2, HAUS5, KIF22, KNSTRN, AURKA, KIF4, DYNC2LI1, CENPE, TPX2, KIF18B, RASSF3, KIFC1, PRC1, DCDC2C, BIRC5, KIFC3, KIF20A, GTSE1	283	362	20815	3.86042	0.000775147	0.000193862	0.00018463
UP_SEQ_FEATURE	DOMAIN:Kinesin motor	8	2.35294	2.76082e-06	CENPE, KIF18B, KIFC1, KIFC5B, KIF22, KIF20A, KIFC3, KIF4	304	46	22239	12.7225	0.00212082	0.000707691	0.000704931
INTERPRO	IPR001752:Kinesin, motor domain	8	2.35294	3.24359e-06	CENPE, KIF18B, KIFC1, KIFC5B, KIF22, KIF20A, KIFC3, KIF4	290	46	20686	12.4054	0.00180182	0.000901719	0.000898476
GOTERM_MF_DIRECT	GO:0003777~microtubule motor activity	8	2.35294	7.75007e-06	CENPE, KIF18B, KIFC1, KIFC5B, KIF22, KIF20A, KIFC3, KIF4	259	52	18371	10.9124	0.00309524	0.00285445	0.0028259
SMART	SM00129:KISc	8	2.35294	9.33342e-06	CENPE, KIF18B, KIFC1, KIFC5B, KIF22, KIF20A, KIFC3, KIF4	176	46	10580	10.4545	0.00131515	0.00131601	0.00131601
GOTERM_BP_DIRECT	GO:0007080~mitotic metaphase plate congression	7	2.05882	1.7836e-05	CENPE, CCNB1, KIFC1, CDCA5, KIFC5B, CDCA8, KIF22	268	41	19672	12.5322	0.0259827	0.00438766	0.00435794
GOTERM_MF_DIRECT	GO:0008017~microtubule binding	15	4.41176	2.34051e-05	KIFC5B, KIF22, KIF4, CENPE, TPX2, KIF18B, RACGAP1, KIFC1, PRC1, BIRC5, KIFC3, KIF20A, GTSE1, CRYAB, DLGAP5	259	264	18371	4.03014	0.00931845	0.00285445	0.0028259
GOTERM_MF_DIRECT	GO:1990939~ATP-dependent microtubule motor activity	7	2.05882	2.85445e-05	CENPE, KIF18B, KIFC1, KIFC5B, KIF22, KIF20A, KIF4	259	43	18371	11.5468	0.011353	0.00285445	0.0028259
GOTERM_BP_DIRECT	GO:0007018~microtubule-based movement	8	2.35294	0.000181754	CENPE, KIF18B, KIFC1, KIFC5B, KIF22, KIF20A, KIFC3, KIF4	268	87	19672	6.7497	0.235316	0.0320598	0.0318426
GOTERM_CC_DIRECT	GO:0005871~kinesin complex	6	1.76471	0.000621746	KIF18B, KIFC1, KIFC5B, KIF22, KIF20A, KIFC3	283	51	20815	8.65309	0.177915	0.0181676	0.0173024
UP_KW_MOLECULAR_FUNCTION	KW-0505~Motor protein	8	2.35294	0.00177126	DYNC2LI1, CENPE, KIF18B, KIFC1, KIF22, KIF20A, KIFC3, KIF4	159	130	11838	4.58171	0.105677	0.0872065	0.084438
GOTERM_MF_DIRECT	GO:0016887~ATPase activity	10	2.94118	0.0189258	KIF18B, KIFC1, ABCC5, ABCA4, KIFC5B, KIF22, KIF20A, CHTF18, ABCA12, ABCB1B	259	283	18371	2.50638	0.999521	0.630859	0.624551
Annotation Cluster 4	Enrichment Score: 3.810700622118263
Category	Term	Count	%	PValue	Genes	List Total	Pop Hits	Pop Total	Fold Enrichment	Bonferroni	Benjamini	FDR
UP_SEQ_FEATURE	NP_BIND:ATP	34	10	1.38081e-05	RET, CAMK2B, CSF1R, CHD5, NLRC3, ABCA12, CHTF18, AURKA, SPEG, PAK6, TK1, ABCB1B, STK32C, ZRANB3, PLK2, CDC42BPG, ABCA4, KIFC5B, KIF22, NMNAT2, CDC6, PASK, KIF4, CENPE, KIF18B, RAD51, KIFC1, TDRD12, CDK1, FAM20C, MCM5, KIFC3, KIF20A, ABCG2	304	1082	22239	2.29876	0.0105623	0.00265461	0.00264425
GOTERM_MF_DIRECT	GO:0005524~ATP binding	43	12.6471	1.92266e-05	RET, CAMK2B, CSF1R, GM10662, DGKA, PALM3, ADK, CHD5, NLRC3, ABCA12, CHTF18, AURKA, GM4567, GM6902, SPEG, PAK6, GM4565, TK1, ABCB1B, STK32C, ZRANB3, UBE2C, PLK2, ABCC5, CDC42BPG, ABCA4, KIFC5B, KIF22, NMNAT2, CDC6, PASK, KIF4, CENPE, KIF18B, RAD51, KIFC1, TDRD12, CDK1, FAM20C, MCM5, KIFC3, KIF20A, ABCG2	259	1527	18371	1.99739	0.00766122	0.00285445	0.0028259
INTERPRO	IPR027417:P-loop containing nucleoside triphosphate hydrolase	30	8.82353	3.53629e-05	PARPBP, ARL6, CHD5, NLRC3, ABCA12, CHTF18, IQGAP3, DYNC2LI1, GNA15, CHST15, TK1, ABCB1B, 9930111J21RIK1, ZRANB3, ABCC5, ABCA4, KIFC5B, RRAS2, KIF22, CDC6, KIF4, CENPE, KIF18B, RAD51, KIFC1, TDRD12, MCM5, KIFC3, KIF20A, ABCG2	290	914	20686	2.34128	0.0194701	0.00491544	0.00489776
GOTERM_MF_DIRECT	GO:0000166~nucleotide binding	42	12.3529	0.000493224	RET, CAMK2B, CSF1R, ARL6, DGKA, PALM3, ADK, CHD5, NLRC3, ABCA12, CHTF18, FHIT, AURKA, GNA15, SPEG, PAK6, TK1, ABCB1B, STK32C, ZRANB3, UBE2C, PLK2, ABCC5, CDC42BPG, ABCA4, RRAS2, KIF22, NMNAT2, CDC6, PASK, KIF4, CENPE, KIF18B, RAD51, TDRD12, CDK1, FAM20C, MCM5, KIFC3, KIF20A, RAPGEF3, ABCG2	259	1712	18371	1.74012	0.179087	0.0394579	0.0390634
UP_KW_LIGAND	KW-0067~ATP-binding	38	11.1765	0.000739201	RET, CAMK2B, CSF1R, DGKA, PALM3, ADK, CHD5, NLRC3, ABCA12, CHTF18, AURKA, SPEG, PAK6, TK1, ABCB1B, STK32C, ZRANB3, UBE2C, PLK2, ABCC5, CDC42BPG, ABCA4, KIF22, NMNAT2, CDC6, PASK, KIF4, CENPE, KIF18B, RAD51, KIFC1, TDRD12, CDK1, FAM20C, MCM5, KIFC3, KIF20A, ABCG2	107	1393	6562	1.67296	0.0190427	0.0192192	0.0192192
UP_KW_LIGAND	KW-0547~Nucleotide-binding	43	12.6471	0.00399398	RET, CAMK2B, CSF1R, ARL6, DGKA, PALM3, ADK, CHD5, NLRC3, ABCA12, CHTF18, FHIT, AURKA, GNA15, SPEG, PAK6, TK1, ABCB1B, STK32C, ZRANB3, UBE2C, PLK2, ABCC5, CDC42BPG, ABCA4, RRAS2, KIF22, NMNAT2, CDC6, PASK, KIF4, CENPE, KIF18B, RAD51, KIFC1, TDRD12, CDK1, FAM20C, MCM5, KIFC3, KIF20A, RAPGEF3, ABCG2	107	1798	6562	1.46667	0.098821	0.0519217	0.0519217
Annotation Cluster 5	Enrichment Score: 2.177053052143967
Category	Term	Count	%	PValue	Genes	List Total	Pop Hits	Pop Total	Fold Enrichment	Bonferroni	Benjamini	FDR
UP_SEQ_FEATURE	DOMAIN:SAND	3	0.882353	0.00490728	SP110, SP140, C130026I21RIK	304	8	22239	27.433	0.977245	0.4193	0.417664
INTERPRO	IPR000770:SAND domain	3	0.882353	0.00515192	SP110, SP140, C130026I21RIK	290	8	20686	26.7491	0.943407	0.381011	0.379641
UP_SEQ_FEATURE	DOMAIN:HSR	3	0.882353	0.00625281	SP110, SP140, C130026I21RIK	304	9	22239	24.3849	0.991961	0.480841	0.478965
INTERPRO	IPR004865:Sp100	3	0.882353	0.00656304	SP110, SP140, C130026I21RIK	290	9	20686	23.777	0.974295	0.381011	0.379641
SMART	SM00258:SAND	3	0.882353	0.00713415	SP110, SP140, C130026I21RIK	176	8	10580	22.5426	0.635606	0.335305	0.335305
INTERPRO	IPR010919:SAND domain-like	3	0.882353	0.0117044	SP110, SP140, C130026I21RIK	290	12	20686	17.8328	0.998564	0.501659	0.499854
Annotation Cluster 6	Enrichment Score: 2.092955320261667
Category	Term	Count	%	PValue	Genes	List Total	Pop Hits	Pop Total	Fold Enrichment	Bonferroni	Benjamini	FDR
GOTERM_BP_DIRECT	GO:0051382~kinetochore assembly	4	1.17647	0.000639312	CENPE, CENPN, CENPA, DLGAP5	268	13	19672	22.5855	0.610903	0.0725865	0.0720947
GOTERM_CC_DIRECT	GO:0005694~chromosome	18	5.29412	0.000894735	ZRANB3, CDCA5, ZSCAN4D, ZSCAN4C, ZSCAN4F, CDCA8, CENPA, KNSTRN, NDC80, TRAIP, KIF4, FAM111A, CENPE, RAD51, BIRC5, MCM5, CENPN, AUNIP	283	526	20815	2.51696	0.245702	0.0216801	0.0206477
UP_KW_CELLULAR_COMPONENT	KW-0158~Chromosome	18	5.29412	0.00127513	ZRANB3, CDCA5, ZSCAN4D, ZSCAN4C, ZSCAN4F, CDCA8, CENPA, KNSTRN, NDC80, TRAIP, KIF4, FAM111A, CENPE, RAD51, BIRC5, MCM5, CENPN, AUNIP	243	539	17654	2.42617	0.0424544	0.0108386	0.00956344
GOTERM_BP_DIRECT	GO:0007059~chromosome segregation	6	1.76471	0.00995905	CENPE, BIRC5, CENPN, KNSTRN, DLGAP5, NDC80	268	96	19672	4.58769	1	0.614884	0.610718
UP_KW_CELLULAR_COMPONENT	KW-0995~Kinetochore	6	1.76471	0.0107842	CENPE, BIRC5, CENPN, CENPA, KNSTRN, NDC80	243	97	17654	4.49383	0.308335	0.05084	0.0448588
GOTERM_BP_DIRECT	GO:0000070~mitotic sister chromatid segregation	4	1.17647	0.0108462	KIF18B, CDCA8, KNSTRN, NDC80	268	34	19672	8.63565	1	0.615731	0.61156
GOTERM_CC_DIRECT	GO:0000778~condensed nuclear chromosome kinetochore	3	0.882353	0.0110366	CENPE, CENPA, NDC80	283	12	20815	18.3878	0.969677	0.173827	0.165549
UP_KW_CELLULAR_COMPONENT	KW-0137~Centromere	7	2.05882	0.0119624	CENPE, CDCA8, BIRC5, CENPN, CENPA, KNSTRN, NDC80	243	138	17654	3.68516	0.3358	0.05084	0.0448588
GOTERM_CC_DIRECT	GO:0000775~chromosome, centromeric region	7	2.05882	0.0176051	CENPE, CDCA8, BIRC5, CENPN, CENPA, KNSTRN, NDC80	283	152	20815	3.38723	0.996284	0.205392	0.195612
GOTERM_CC_DIRECT	GO:0000776~kinetochore	6	1.76471	0.0442744	CENPE, BIRC5, CENPN, CENPA, KNSTRN, NDC80	283	142	20815	3.1078	0.999999	0.41019	0.390657
GOTERM_CC_DIRECT	GO:0000777~condensed chromosome kinetochore	4	1.17647	0.108594	BIRC5, CENPN, KNSTRN, NDC80	283	85	20815	3.46123	1	0.743632	0.708221
Annotation Cluster 7	Enrichment Score: 2.067806166884028
Category	Term	Count	%	PValue	Genes	List Total	Pop Hits	Pop Total	Fold Enrichment	Bonferroni	Benjamini	FDR
KEGG_PATHWAY	mmu04110:Cell cycle	10	2.94118	7.12034e-06	CDC20, CCNB2, CCNB1, CCND2, GADD45B, CDKN2A, CDK1, MCM5, CDC6, CDC25C	97	125	8941	7.37402	0.00125951	0.0012603	0.0012603
KEGG_PATHWAY	mmu04115:p53 signaling pathway	7	2.05882	0.000115567	CCNB2, CCNB1, CCND2, GADD45B, CDKN2A, CDK1, GTSE1	97	72	8941	8.96148	0.0202486	0.0102276	0.0102276
GOTERM_BP_DIRECT	GO:0044772~mitotic cell cycle phase transition	5	1.47059	0.000239748	CCNB2, CCNB1, CCND2, CDK1, CKS1B	268	23	19672	15.9572	0.298062	0.0321698	0.0319519
KEGG_PATHWAY	mmu04218:Cellular senescence	9	2.64706	0.000782366	CCNB2, CCNB1, CCND2, GADD45B, CDKN2A, CDK1, RRAS2, MYBL2, FOXM1	97	184	8941	4.50857	0.129365	0.0276957	0.0276957
GOTERM_CC_DIRECT	GO:0000307~cyclin-dependent protein kinase holoenzyme complex	5	1.47059	0.00186786	CCNB2, CCNB1, CCND2, CDK1, CKS1B	283	39	20815	9.42965	0.445077	0.0420268	0.0400255
UP_SEQ_FEATURE	DOMAIN:Cyclin N-terminal	4	1.17647	0.00240404	CCNB2, CCNB1, CCND2, CABLES1	304	20	22239	14.6309	0.842909	0.308118	0.306916
INTERPRO	IPR006671:Cyclin, N-terminal	4	1.17647	0.007538	CCNB2, CCNB1, CCND2, CABLES1	290	29	20686	9.83876	0.985109	0.381011	0.379641
GOTERM_MF_DIRECT	GO:0016538~cyclin-dependent protein serine/threonine kinase regulator activity	4	1.17647	0.0092062	CCNB2, CCNB1, CCND2, CKS1B	259	31	18371	9.15232	0.975265	0.364298	0.360655
UP_KW_MOLECULAR_FUNCTION	KW-0195~Cyclin	4	1.17647	0.0103104	CCNB2, CCNB1, CCND2, CABLES1	159	34	11838	8.75916	0.479479	0.162388	0.157233
BIOCARTA	m_cellcyclePathway:Cyclins and Cell Cycle Regulation	4	1.17647	0.011209	CCNB1, CCND2, CDKN2A, CDK1	27	24	1286	7.93827	0.430853	0.327645	0.327645
INTERPRO	IPR013763:Cyclin-like	4	1.17647	0.0117294	CCNB2, CCNB1, CCND2, CABLES1	290	34	20686	8.39189	0.998584	0.501659	0.499854
GOTERM_BP_DIRECT	GO:0000079~regulation of cyclin-dependent protein serine/threonine kinase activity	4	1.17647	0.0117461	CCNB2, CCNB1, CCND2, CDKN2A	268	35	19672	8.38891	1	0.619186	0.614991
INTERPRO	IPR004367:Cyclin, C-terminal domain	3	0.882353	0.0230379	CCNB2, CCNB1, CCND2	290	17	20686	12.5878	0.999998	0.68134	0.678889
BIOCARTA	m_EfpPathway:Estrogen-responsive protein Efp controls cell cycle and breast tumors growth	3	0.882353	0.0267465	CCNB2, CCNB1, CDK1	27	13	1286	10.9915	0.742191	0.327645	0.327645
SMART	SM01332:SM01332	3	0.882353	0.0314371	CCNB2, CCNB1, CCND2	176	17	10580	10.6083	0.988933	0.738773	0.738773
KEGG_PATHWAY	mmu04068:FoxO signaling pathway	5	1.47059	0.052156	CCNB2, CCNB1, CCND2, GADD45B, PLK2	97	131	8941	3.51814	0.999924	1	1
SMART	SM00385:CYCLIN	3	0.882353	0.0977443	CCNB2, CCNB1, CCND2	176	32	10580	5.63565	0.999999	1	1
KEGG_PATHWAY	mmu05170:Human immunodeficiency virus 1 infection	5	1.47059	0.257173	CCNB2, CCNB1, CDK1, PAK6, CDC25C	97	240	8941	1.92032	1	1	1
KEGG_PATHWAY	mmu05203:Viral carcinogenesis	4	1.17647	0.44772	CDC20, CCND2, CDKN2A, CDK1	97	229	8941	1.61005	1	1	1
KEGG_PATHWAY	mmu05166:Human T-cell leukemia virus 1 infection	4	1.17647	0.505784	CDC20, CCNB2, CCND2, CDKN2A	97	250	8941	1.4748	1	1	1
Annotation Cluster 8	Enrichment Score: 1.867767569607223
Category	Term	Count	%	PValue	Genes	List Total	Pop Hits	Pop Total	Fold Enrichment	Bonferroni	Benjamini	FDR
KEGG_PATHWAY	mmu02010:ABC transporters	5	1.47059	0.00196983	ABCC5, ABCA4, ABCA12, ABCB1B, ABCG2	97	50	8941	9.21753	0.294609	0.0581099	0.0581099
UP_SEQ_FEATURE	DOMAIN:ABC transporter	5	1.47059	0.00380151	ABCC5, ABCA4, ABCA12, ABCB1B, ABCG2	304	47	22239	7.7824	0.946546	0.417623	0.415994
INTERPRO	IPR003593:AAA+ ATPase domain	8	2.35294	0.00433989	RAD51, ABCC5, ABCA4, CDC6, CHTF18, ABCA12, ABCB1B, ABCG2	290	145	20686	3.93551	0.910921	0.381011	0.379641
INTERPRO	IPR003439:ABC transporter-like	5	1.47059	0.00638544	ABCC5, ABCA4, ABCA12, ABCB1B, ABCG2	290	53	20686	6.72934	0.971609	0.381011	0.379641
UP_SEQ_FEATURE	DOMAIN:ABC transporter 1	4	1.17647	0.00927494	ABCC5, ABCA4, ABCA12, ABCB1B	304	32	22239	9.14433	0.999227	0.548649	0.546508
UP_SEQ_FEATURE	DOMAIN:ABC transporter 2	4	1.17647	0.00927494	ABCC5, ABCA4, ABCA12, ABCB1B	304	32	22239	9.14433	0.999227	0.548649	0.546508
GOTERM_MF_DIRECT	GO:0042626~ATPase activity, coupled to transmembrane movement of substances	5	1.47059	0.0100182	ABCC5, ABCA4, ABCA12, ABCB1B, ABCG2	259	60	18371	5.91088	0.982181	0.364298	0.360655
SMART	SM00382:AAA	8	2.35294	0.0102813	RAD51, ABCC5, ABCA4, CDC6, CHTF18, ABCA12, ABCB1B, ABCG2	176	145	10580	3.31661	0.767106	0.362417	0.362417
GOTERM_MF_DIRECT	GO:0016887~ATPase activity	10	2.94118	0.0189258	KIF18B, KIFC1, ABCC5, ABCA4, KIFC5B, KIF22, KIF20A, CHTF18, ABCA12, ABCB1B	259	283	18371	2.50638	0.999521	0.630859	0.624551
GOTERM_MF_DIRECT	GO:0015562~efflux transmembrane transporter activity	3	0.882353	0.0207091	ABCC5, ABCB1B, ABCG2	259	16	18371	13.2995	0.999768	0.637202	0.63083
GOTERM_MF_DIRECT	GO:0008559~xenobiotic-transporting ATPase activity	3	0.882353	0.0232557	ABCC5, ABCB1B, ABCG2	259	17	18371	12.5171	0.999918	0.664449	0.657804
INTERPRO	IPR017871:ABC transporter, conserved site	4	1.17647	0.0294104	ABCC5, ABCA4, ABCA12, ABCB1B	290	48	20686	5.94425	1	0.68134	0.678889
GOTERM_MF_DIRECT	GO:0042910~xenobiotic transporter activity	3	0.882353	0.0316087	ABCC5, ABCB1B, ABCG2	259	20	18371	10.6396	0.999997	0.8429	0.834471
UP_KW_MOLECULAR_FUNCTION	KW-1278~Translocase	5	1.47059	0.0475189	ABCC5, ABCA4, ABCA12, ABCB1B, ABCG2	159	102	11838	3.64965	0.953447	0.494248	0.478557
UP_KW_BIOLOGICAL_PROCESS	KW-0445~Lipid transport	5	1.47059	0.130033	STARD5, SPNS3, ABCA12, ABCB1B, ABCG2	160	131	10725	2.55844	0.999975	1	1
Annotation Cluster 9	Enrichment Score: 1.8549096369807012
Category	Term	Count	%	PValue	Genes	List Total	Pop Hits	Pop Total	Fold Enrichment	Bonferroni	Benjamini	FDR
GOTERM_MF_DIRECT	GO:0030550~acetylcholine receptor inhibitor activity	4	1.17647	0.00109933	LY6A, LY6F, LY6G6G, LY6C1	259	15	18371	18.9148	0.355948	0.0732889	0.072556
UP_KW_PTM	KW-0336~GPI-anchor	9	2.64706	0.00375492	RTN4R, VCAM1, LY6G6C, LY6A, SMPDL3B, PRN, LY6F, LY6G6G, LY6C1	211	153	12787	3.56482	0.0759616	0.0826082	0.0826082
GOTERM_BP_DIRECT	GO:0095500~acetylcholine receptor signaling pathway	4	1.17647	0.00455911	SORBS2, LY6A, LY6F, LY6C1	268	25	19672	11.7445	0.998823	0.395838	0.393156
UP_SEQ_FEATURE	DOMAIN:UPAR/Ly6	5	1.47059	0.0047547	LY6G6C, LY6A, LY6F, LY6G6G, LY6C1	304	50	22239	7.31546	0.974398	0.4193	0.417664
GOTERM_CC_DIRECT	GO:0031225~anchored component of membrane	8	2.35294	0.0060549	RTN4R, VCAM1, LY6G6C, LY6A, SMPDL3B, LY6F, LY6G6G, LY6C1	283	159	20815	3.70069	0.852377	0.105961	0.100915
SMART	SM00134:LU	4	1.17647	0.00697355	LY6A, LY6F, LY6G6G, LY6C1	176	24	10580	10.0189	0.627201	0.335305	0.335305
INTERPRO	IPR016054:Ly-6 antigen / uPA receptor -like	4	1.17647	0.0170241	LY6A, LY6F, LY6G6G, LY6C1	290	39	20686	7.316	0.999929	0.629498	0.627233
INTERPRO	IPR018363:CD59 antigen, conserved site	3	0.882353	0.018115	LY6A, LY6F, LY6C1	290	15	20686	14.2662	0.999961	0.629498	0.627233
GOTERM_MF_DIRECT	GO:0033130~acetylcholine receptor binding	3	0.882353	0.0346181	LY6A, LY6F, LY6C1	259	21	18371	10.1329	0.999999	0.865453	0.856799
UP_SEQ_FEATURE	LIPID:GPI-anchor amidated glycine	3	0.882353	0.0451786	LY6A, LY6F, LY6C1	304	25	22239	8.77855	1	1	0.997396
UP_SEQ_FEATURE	PROPEP:Removed in mature form	8	2.35294	0.0882931	RTN4R, CENPE, PALM3, RRAS2, LY6G6C, LY6A, LY6F, LY6C1	304	279	22239	2.09762	1	1	0.997396
UP_KW_PTM	KW-0449~Lipoprotein	17	5	0.342393	RTN4R, VCAM1, ARL6, PALM3, RRAS2, NMNAT2, PRN, LY6C1, TGM1, CENPE, PLSCR2, LY6G6C, LY6A, SMPDL3B, PAG1, LY6F, LY6G6G	211	862	12787	1.19516	0.99985	1	1
Annotation Cluster 10	Enrichment Score: 1.7549587414186696
Category	Term	Count	%	PValue	Genes	List Total	Pop Hits	Pop Total	Fold Enrichment	Bonferroni	Benjamini	FDR
KEGG_PATHWAY	mmu04114:Oocyte meiosis	8	2.35294	0.000307679	CAMK2B, CDC20, SPDYE4B, CCNB2, CCNB1, CDK1, CDC25C, AURKA	97	121	8941	6.09423	0.0530107	0.018153	0.018153
KEGG_PATHWAY	mmu04914:Progesterone-mediated oocyte maturation	7	2.05882	0.000444035	SPDYE4B, CCNB2, CCNB1, CDK1, KIF22, CDC25C, AURKA	97	92	8941	7.01333	0.0756011	0.0196485	0.0196485
BIOCARTA	m_srcRPTPPathway:Activation of Src by Protein-tyrosine phosphatase alpha	3	0.882353	0.0193339	CCNB1, CDK1, CDC25C	27	11	1286	12.9899	0.623246	0.327645	0.327645
BIOCARTA	m_ptc1Pathway:Sonic Hedgehog (SHH) Receptor Ptc1 Regulates cell cycle	3	0.882353	0.0229143	CCNB1, CDK1, CDC25C	27	12	1286	11.9074	0.686214	0.327645	0.327645
GOTERM_BP_DIRECT	GO:0010971~positive regulation of G2/M transition of mitotic cell cycle	3	0.882353	0.0586123	CCNB1, CDK1, CDC25C	268	29	19672	7.59341	1	1	0.993898
BIOCARTA	m_g2Pathway:Cell Cycle: G2/M Checkpoint	3	0.882353	0.0826413	CCNB1, CDK1, CDC25C	27	24	1286	5.9537	0.986605	0.674904	0.674904
BIOCARTA	m_mPRpathway:How Progesterone Initiates the Oocyte Maturation	3	0.882353	0.121054	CCNB1, CDK1, CDC25C	27	30	1286	4.76296	0.998422	0.847376	0.847376
KEGG_PATHWAY	mmu05170:Human immunodeficiency virus 1 infection	5	1.47059	0.257173	CCNB2, CCNB1, CDK1, PAK6, CDC25C	97	240	8941	1.92032	1	1	1
Annotation Cluster 11	Enrichment Score: 1.6629394513550635
Category	Term	Count	%	PValue	Genes	List Total	Pop Hits	Pop Total	Fold Enrichment	Bonferroni	Benjamini	FDR
GOTERM_BP_DIRECT	GO:0031424~keratinization	5	1.47059	0.00999811	TGM1, LCE1H, ABCA12, SPRR1A, LOR	268	62	19672	5.9196	1	0.614884	0.610718
GOTERM_BP_DIRECT	GO:0018149~peptide cross-linking	4	1.17647	0.0108462	TGM1, TGM5, SPRR1A, LOR	268	34	19672	8.63565	1	0.615731	0.61156
UP_KW_BIOLOGICAL_PROCESS	KW-0417~Keratinization	4	1.17647	0.0304956	TGM1, LCE1H, SPRR1A, LOR	160	46	10725	5.8288	0.904987	0.579416	0.579416
GOTERM_BP_DIRECT	GO:0030216~keratinocyte differentiation	4	1.17647	0.0674231	TGM1, ABCA12, SPRR1A, LOR	268	69	19672	4.25525	1	1	0.993898
Annotation Cluster 12	Enrichment Score: 1.5488197813987619
Category	Term	Count	%	PValue	Genes	List Total	Pop Hits	Pop Total	Fold Enrichment	Bonferroni	Benjamini	FDR
INTERPRO	IPR017441:Protein kinase, ATP binding site	15	4.41176	0.0012278	RET, CAMK2B, CSF1R, GM10662, PLK2, CDC42BPG, PASK, AURKA, GM4567, GM6902, CDK1, SPEG, PAK6, GM4565, STK32C	290	389	20686	2.75055	0.494939	0.136531	0.13604
UP_KW_MOLECULAR_FUNCTION	KW-0723~Serine/threonine-protein kinase	14	4.11765	0.00276846	CAMK2B, GM10662, PLK2, CDC42BPG, PASK, AURKA, GM4567, GM6902, CDK1, SPEG, FAM20C, PAK6, GM4565, STK32C	159	401	11838	2.59935	0.160253	0.0872065	0.084438
UP_KW_MOLECULAR_FUNCTION	KW-0418~Kinase	19	5.58824	0.00492973	RET, CAMK2B, CSF1R, GM10662, PLK2, DGKA, CDC42BPG, ADK, PASK, AURKA, GM4567, GM6902, CDK1, SPEG, FAM20C, PAK6, GM4565, TK1, STK32C	159	691	11838	2.04718	0.267536	0.103524	0.100238
INTERPRO	IPR008271:Serine/threonine-protein kinase, active site	12	3.52941	0.00694814	CAMK2B, GM6902, GM10662, GM4567, CDC42BPG, PLK2, CDK1, SPEG, GM4565, PASK, STK32C, AURKA	290	330	20686	2.59386	0.97928	0.381011	0.379641
GOTERM_MF_DIRECT	GO:0004674~protein serine/threonine kinase activity	14	4.11765	0.00758005	CAMK2B, GM10662, PLK2, CDC42BPG, PASK, AURKA, GM4567, GM6902, CDK1, SPEG, FAM20C, PAK6, GM4565, STK32C	259	427	18371	2.32559	0.952336	0.336891	0.333522
UP_SEQ_FEATURE	BINDING:ATP	19	5.58824	0.00870327	RET, CAMK2B, CSF1R, GM10662, PLK2, CDC42BPG, ABCA4, NMNAT2, PASK, AURKA, GM4567, GM6902, CDK1, SPEG, FAM20C, PAK6, GM4565, STK32C, ABCG2	304	708	22239	1.96319	0.998796	0.548649	0.546508
UP_SEQ_FEATURE	DOMAIN:Protein kinase	15	4.41176	0.0118244	RET, CAMK2B, CSF1R, GM10662, PLK2, CDC42BPG, PASK, AURKA, GM4567, GM6902, CDK1, SPEG, PAK6, GM4565, STK32C	304	517	22239	2.12247	0.999893	0.649498	0.646964
INTERPRO	IPR000719:Protein kinase, catalytic domain	15	4.41176	0.0133168	RET, CAMK2B, CSF1R, GM10662, PLK2, CDC42BPG, PASK, AURKA, GM4567, GM6902, CDK1, SPEG, PAK6, GM4565, STK32C	290	512	20686	2.08978	0.999421	0.528865	0.526963
INTERPRO	IPR011009:Protein kinase-like domain	15	4.41176	0.0250868	RET, CAMK2B, CSF1R, GM10662, PLK2, CDC42BPG, PASK, AURKA, GM4567, GM6902, CDK1, SPEG, PAK6, GM4565, STK32C	290	556	20686	1.9244	0.999999	0.68134	0.678889
SMART	SM00220:S_TKc	12	3.52941	0.0491888	CAMK2B, GM6902, GM10662, GM4567, CDC42BPG, PLK2, CDK1, SPEG, GM4565, PASK, STK32C, AURKA	176	378	10580	1.90837	0.999185	0.770625	0.770625
GOTERM_BP_DIRECT	GO:0016310~phosphorylation	14	4.11765	0.0676149	RET, CAMK2B, CSF1R, PLK2, DGKA, CDC42BPG, ADK, PASK, AURKA, CDK1, SPEG, FAM20C, PAK6, STK32C	268	601	19672	1.70989	1	1	0.993898
UP_SEQ_FEATURE	ACT_SITE:Proton acceptor	18	5.29412	0.070631	RET, CAMK2B, CSF1R, USP17LD, USP17LE, PLK2, CDC42BPG, EPHX1, LTC4S, PASK, AURKA, ACOX2, CDK1, SPEG, PAK6, TK1, USP17LC, STK32C	304	843	22239	1.56202	1	1	0.997396
GOTERM_MF_DIRECT	GO:0016301~kinase activity	15	4.41176	0.0850783	RET, CAMK2B, CSF1R, PLK2, DGKA, CDC42BPG, ADK, PASK, AURKA, CDK1, SPEG, FAM20C, PAK6, TK1, STK32C	259	662	18371	1.60719	1	1	0.992481
UP_KW_MOLECULAR_FUNCTION	KW-0808~Transferase	33	9.70588	0.103167	RET, CAMK2B, CSF1R, PNP2, GM10662, DGKA, ADK, LTC4S, FHIT, AURKA, TGM1, GM4567, OXCT1, GM6902, CHST15, SPEG, PAK6, GM4565, TK1, TGM5, STK32C, UBE2C, METTL1, MGMT, PLK2, CDC42BPG, NMNAT2, PASK, TRAIP, SH3RF2, GATM, CDK1, FAM20C	159	1920	11838	1.27966	0.998951	0.649953	0.62932
GOTERM_BP_DIRECT	GO:0006468~protein phosphorylation	13	3.82353	0.117646	RET, CAMK2B, CSF1R, EDN1, PLK2, CDC42BPG, PASK, AURKA, CCNB1, CDK1, FAM20C, PAK6, BIRC5	268	600	19672	1.5904	1	1	0.993898
GOTERM_MF_DIRECT	GO:0004672~protein kinase activity	11	3.23529	0.197382	RET, CAMK2B, CSF1R, CDC42BPG, PLK2, CDK1, PAK6, SPEG, PASK, STK32C, AURKA	259	520	18371	1.50045	1	1	0.992481
GOTERM_BP_DIRECT	GO:0018105~peptidyl-serine phosphorylation	5	1.47059	0.217486	CAMK2B, PLK2, CDK1, STK32C, AURKA	268	176	19672	2.08531	1	1	0.993898
GOTERM_MF_DIRECT	GO:0016740~transferase activity	27	7.94118	0.418433	RET, CAMK2B, CSF1R, DGKA, ADK, LTC4S, AURKA, TGM1, OXCT1, CHST15, SPEG, PAK6, TK1, TGM5, STK32C, UBE2C, METTL1, MGMT, PLK2, CDC42BPG, NMNAT2, PASK, TRAIP, SH3RF2, GATM, CDK1, FAM20C	259	1756	18371	1.09062	1	1	0.992481
Annotation Cluster 13	Enrichment Score: 1.5408223134150898
Category	Term	Count	%	PValue	Genes	List Total	Pop Hits	Pop Total	Fold Enrichment	Bonferroni	Benjamini	FDR
SMART	SM00285:PBD	3	0.882353	0.0280387	CDC42BPG, CDC42EP3, PAK6	176	16	10580	11.2713	0.981865	0.738773	0.738773
INTERPRO	IPR000095:PAK-box/P21-Rho-binding	3	0.882353	0.0284427	CDC42BPG, CDC42EP3, PAK6	290	19	20686	11.2628	1	0.68134	0.678889
UP_SEQ_FEATURE	DOMAIN:CRIB	3	0.882353	0.0299092	CDC42BPG, CDC42EP3, PAK6	304	20	22239	10.9732	1	1	0.997396
Annotation Cluster 14	Enrichment Score: 1.3819411877188819
Category	Term	Count	%	PValue	Genes	List Total	Pop Hits	Pop Total	Fold Enrichment	Bonferroni	Benjamini	FDR
GOTERM_BP_DIRECT	GO:0031297~replication fork processing	4	1.17647	0.0117461	ZRANB3, FAM111A, RAD51, TRAIP	268	35	19672	8.38891	1	0.619186	0.614991
GOTERM_BP_DIRECT	GO:0006281~DNA repair	11	3.23529	0.0326042	ZRANB3, FAM111A, RAD51, PARPBP, MGMT, NTHL1, TREX2, AUNIP, KIF22, FOXM1, TRAIP	268	374	19672	2.15891	1	1	0.993898
UP_KW_BIOLOGICAL_PROCESS	KW-0234~DNA repair	10	2.94118	0.0587099	ZRANB3, FAM111A, RAD51, PARPBP, MGMT, NTHL1, TREX2, AUNIP, FOXM1, TRAIP	160	332	10725	2.01901	0.989931	0.743659	0.743659
UP_KW_BIOLOGICAL_PROCESS	KW-0227~DNA damage	11	3.23529	0.0700465	ZRANB3, FAM111A, RAD51, PARPBP, MGMT, NTHL1, TREX2, AUNIP, FOXM1, E2F7, TRAIP	160	396	10725	1.86198	0.995991	0.760504	0.760504
GOTERM_BP_DIRECT	GO:0006974~cellular response to DNA damage stimulus	12	3.52941	0.0781682	ZRANB3, FAM111A, RAD51, PARPBP, MGMT, NTHL1, TREX2, 1700007K13RIK, AUNIP, FOXM1, E2F7, TRAIP	268	498	19672	1.76875	1	1	0.993898
Annotation Cluster 15	Enrichment Score: 1.2081627791168084
Category	Term	Count	%	PValue	Genes	List Total	Pop Hits	Pop Total	Fold Enrichment	Bonferroni	Benjamini	FDR
UP_KW_MOLECULAR_FUNCTION	KW-0645~Protease	15	4.41176	0.0174033	USP17LD, USP17LE, HTRA1, PRSS27, PCSK6, PRSS12, ASRGL1, KLK6, CAPN13, MMP11, FAM111A, CASP14, MMP24, USP17LC, LTF	159	559	11838	1.99784	0.66914	0.219281	0.21232
UP_KW_MOLECULAR_FUNCTION	KW-0378~Hydrolase	32	9.41176	0.0549164	USP17LD, USP17LE, HTRA1, CHD5, PRSS27, PTPRK, PCSK6, FHIT, KLK6, CASP14, CES2B, MMP24, NTHL1, NUDT17, USP17LC, ZRANB3, DUSP1, EPHX1, TREX2, RRAS2, PTPN13, CDC25C, PRSS12, ASRGL1, CAPN13, DCTD, MMP11, FAM111A, TDRD12, MCM5, SMPDL3B, LTF	159	1743	11838	1.36689	0.971514	0.494248	0.478557
GOTERM_BP_DIRECT	GO:0006508~proteolysis	13	3.82353	0.0566591	PROZ, HTRA1, PRSS27, PRSS12, ASRGL1, CAPN13, MMP11, FAM111A, CASP14, DPP6, MMP24, USP17LC, LTF	268	527	19672	1.8107	1	1	0.993898
GOTERM_MF_DIRECT	GO:0008233~peptidase activity	13	3.82353	0.0591552	USP17LD, HTRA1, PRSS27, PRSS12, ASRGL1, KLK6, CAPN13, MMP11, FAM111A, CASP14, MMP24, USP17LC, LTF	259	513	18371	1.79746	1	1	0.992481
INTERPRO	IPR009003:Trypsin-like cysteine/serine peptidase domain	6	1.76471	0.0888044	FAM111A, PROZ, HTRA1, PRSS27, PRSS12, KLK6	290	169	20686	2.53246	1	1	0.998198
GOTERM_MF_DIRECT	GO:0016787~hydrolase activity	28	8.23529	0.198149	USP17LD, HTRA1, CHD5, PRSS27, PTPRK, FHIT, CASP14, MMP24, NTHL1, NUDT17, USP17LC, ZRANB3, DUSP1, EPHX1, TREX2, RRAS2, PTPN13, CDC25C, PRSS12, ASRGL1, CAPN13, DCTD, MMP11, FAM111A, TDRD12, MCM5, SMPDL3B, LTF	259	1617	18371	1.22823	1	1	0.992481
Annotation Cluster 16	Enrichment Score: 1.0642158028305435
Category	Term	Count	%	PValue	Genes	List Total	Pop Hits	Pop Total	Fold Enrichment	Bonferroni	Benjamini	FDR
INTERPRO	IPR002219:Protein kinase C-like, phorbol ester/diacylglycerol binding	4	1.17647	0.0673308	UNC13C, RACGAP1, DGKA, CDC42BPG	290	67	20686	4.25857	1	1	0.998198
SMART	SM00109:C1	4	1.17647	0.0925258	UNC13C, RACGAP1, DGKA, CDC42BPG	176	65	10580	3.6993	0.999999	1	1
UP_SEQ_FEATURE	ZN_FING:Phorbol-ester/DAG-type	3	0.882353	0.103009	UNC13C, RACGAP1, CDC42BPG	304	40	22239	5.4866	1	1	0.997396
Annotation Cluster 17	Enrichment Score: 1.0274719930074698
Category	Term	Count	%	PValue	Genes	List Total	Pop Hits	Pop Total	Fold Enrichment	Bonferroni	Benjamini	FDR
GOTERM_BP_DIRECT	GO:0006937~regulation of muscle contraction	3	0.882353	0.038501	TNNC2, CASQ2, CASQ1	268	23	19672	9.5743	1	1	0.993898
KEGG_PATHWAY	mmu04020:Calcium signaling pathway	6	1.76471	0.115514	RET, CAMK2B, GNA15, TNNC2, CASQ2, CASQ1	97	240	8941	2.30438	1	1	1
UP_KW_MOLECULAR_FUNCTION	KW-0514~Muscle protein	3	0.882353	0.185984	TNNC2, CASQ2, CASQ1	159	59	11838	3.78574	0.999998	0.976418	0.945421
Annotation Cluster 18	Enrichment Score: 0.9999065841075762
Category	Term	Count	%	PValue	Genes	List Total	Pop Hits	Pop Total	Fold Enrichment	Bonferroni	Benjamini	FDR
UP_SEQ_FEATURE	DOMAIN:LIM zinc-binding	4	1.17647	0.063462	LMX1A, LMO4, ZFP185, CRIP2	304	67	22239	4.36744	1	1	0.997396
UP_KW_DOMAIN	KW-0440~LIM domain	4	1.17647	0.0641399	LMX1A, LMO4, ZFP185, CRIP2	205	69	15341	4.33821	0.796267	0.513119	0.513119
INTERPRO	IPR001781:Zinc finger, LIM-type	4	1.17647	0.0876684	LMX1A, LMO4, ZFP185, CRIP2	290	75	20686	3.80432	1	1	0.998198
SMART	SM00132:LIM	4	1.17647	0.127385	LMX1A, LMO4, ZFP185, CRIP2	176	75	10580	3.20606	1	1	1
UP_SEQ_FEATURE	DOMAIN:LIM zinc-binding 1	3	0.882353	0.148415	LMX1A, LMO4, CRIP2	304	50	22239	4.38928	1	1	0.997396
UP_SEQ_FEATURE	DOMAIN:LIM zinc-binding 2	3	0.882353	0.148415	LMX1A, LMO4, CRIP2	304	50	22239	4.38928	1	1	0.997396
Annotation Cluster 19	Enrichment Score: 0.8747017318288198
Category	Term	Count	%	PValue	Genes	List Total	Pop Hits	Pop Total	Fold Enrichment	Bonferroni	Benjamini	FDR
GOTERM_CC_DIRECT	GO:0035869~ciliary transition zone	4	1.17647	0.0146321	DYNC2LI1, NPHP1, B9D1, TMEM231	283	38	20815	7.74224	0.990373	0.188352	0.179383
GOTERM_BP_DIRECT	GO:0030030~cell projection organization	7	2.05882	0.0535416	DYNC2LI1, ARL6, NPHP1, POC1A, B9D1, TMEM231, AURKA	268	198	19672	2.59506	1	1	0.993898
UP_KW_BIOLOGICAL_PROCESS	KW-0970~Cilium biogenesis/degradation	7	2.05882	0.0583896	DYNC2LI1, ARL6, NPHP1, POC1A, B9D1, TMEM231, AURKA	160	186	10725	2.52268	0.989667	0.743659	0.743659
GOTERM_BP_DIRECT	GO:0060271~cilium assembly	6	1.76471	0.167763	DYNC2LI1, CEP126, ARL6, POC1A, B9D1, TMEM231	268	215	19672	2.04846	1	1	0.993898
UP_KW_CELLULAR_COMPONENT	KW-0969~Cilium	7	2.05882	0.179198	DYNC2LI1, DCDC2C, SCNN1A, NPHP1, B9D1, TMEM231, AURKA	243	276	17654	1.84258	0.998786	0.491457	0.433638
GOTERM_CC_DIRECT	GO:0005929~cilium	8	2.35294	0.26966	DYNC2LI1, ARL6, DCDC2C, SCNN1A, NPHP1, B9D1, TMEM231, AURKA	283	386	20815	1.52438	1	1	0.955414
GOTERM_CC_DIRECT	GO:0031514~motile cilium	4	1.17647	0.383971	DYNC2LI1, DCDC2C, SCNN1A, NPHP1	283	164	20815	1.79393	1	1	0.955414
GOTERM_CC_DIRECT	GO:0036064~ciliary basal body	3	0.882353	0.706168	DYNC2LI1, POC1A, B9D1	283	181	20815	1.21908	1	1	0.955414
Annotation Cluster 20	Enrichment Score: 0.7977485447295751
Category	Term	Count	%	PValue	Genes	List Total	Pop Hits	Pop Total	Fold Enrichment	Bonferroni	Benjamini	FDR
GOTERM_BP_DIRECT	GO:0010833~telomere maintenance via telomere lengthening	4	1.17647	0.000195487	RAD51, ZSCAN4D, ZSCAN4C, ZSCAN4F	268	9	19672	32.6235	0.250663	0.0320598	0.0318426
COG_ONTOLOGY	Transcription / Cell division and chromosome partitioning	6	1.76471	0.0058264	ZSCAN4B, ZSCAN4A, ZSCAN4D, ZSCAN4C, ZSCAN4F, IKZF4	29	90	2099	4.82529	0.0731511	0.0757432	0.0757432
UP_SEQ_FEATURE	DOMAIN:SCAN box	4	1.17647	0.0247032	ZSCAN4B, ZSCAN4D, ZSCAN4C, ZSCAN4F	304	46	22239	6.36127	1	1	0.997396
INTERPRO	IPR003309:Transcription regulator SCAN	4	1.17647	0.0263394	ZSCAN4B, ZSCAN4D, ZSCAN4C, ZSCAN4F	290	46	20686	6.2027	1	0.68134	0.678889
SMART	SM00431:SCAN	4	1.17647	0.0401975	ZSCAN4B, ZSCAN4D, ZSCAN4C, ZSCAN4F	176	46	10580	5.22727	0.996926	0.770625	0.770625
UP_KW_MOLECULAR_FUNCTION	KW-0238~DNA-binding	29	8.52941	0.0739175	ZBTB8A, PARPBP, ZSCAN4D, ZSCAN4C, ZSCAN4F, ZBTB20, CHD5, FOXM1, CHTF18, CENPA, ARNTL2, IKZF4, SPZ1, MYBL2, E2F7, ABT1, CDKN2A, MGMT, SP110, ZFP92, KIF22, KIF4, FAM111A, MEIS1, RAD51, PAX8, LMX1A, MCM5, AUNIP	159	1590	11838	1.35794	0.992076	0.5821	0.563621
UP_SEQ_FEATURE	ZN_FING:C2H2-type 1	8	2.35294	0.10462	ZBTB8A, ZSCAN4D, ZSCAN4C, ZFP92, ZSCAN4F, ZBTB32, ZBTB20, IKZF4	304	290	22239	2.01806	1	1	0.997396
GOTERM_MF_DIRECT	GO:0003677~DNA binding	33	9.70588	0.111433	ZBTB8A, PARPBP, ZSCAN4D, SP140, ZSCAN4C, ZSCAN4F, ZBTB20, CHD5, FOXM1, CHTF18, CENPA, ARNTL2, IKZF4, SPZ1, NTHL1, MYBL2, E2F7, ABT1, CDKN2A, MGMT, SP110, ZBTB32, ZFP92, KIF22, KIF4, FAM111A, MEIS1, RAD51, PAX8, LMX1A, MCM5, AUNIP, C130026I21RIK	259	1825	18371	1.28258	1	1	0.992481
UP_SEQ_FEATURE	ZN_FING:C2H2-type 2	8	2.35294	0.120789	ZBTB8A, ZSCAN4D, ZSCAN4C, ZFP92, ZSCAN4F, ZBTB32, ZBTB20, IKZF4	304	301	22239	1.94431	1	1	0.997396
UP_KW_CELLULAR_COMPONENT	KW-0779~Telomere	3	0.882353	0.145074	ZSCAN4D, ZSCAN4C, ZSCAN4F	243	49	17654	4.44797	0.995152	0.44841	0.395656
UP_SEQ_FEATURE	ZN_FING:C2H2-type 3	7	2.05882	0.21746	ZSCAN4D, ZSCAN4C, ZFP92, ZSCAN4F, ZBTB32, ZBTB20, IKZF4	304	294	22239	1.74178	1	1	0.997396
UP_SEQ_FEATURE	ZN_FING:C2H2-type 4	6	1.76471	0.237613	ZSCAN4D, ZSCAN4C, ZFP92, ZSCAN4F, ZBTB20, IKZF4	304	243	22239	1.80629	1	1	0.997396
GOTERM_CC_DIRECT	GO:0000781~chromosome, telomeric region	4	1.17647	0.247469	RAD51, ZSCAN4D, ZSCAN4C, ZSCAN4F	283	127	20815	2.31657	1	1	0.955414
GOTERM_MF_DIRECT	GO:1990837~sequence-specific double-stranded DNA binding	10	2.94118	0.3608	LMX1A, PAX8, ZSCAN4B, ZSCAN4D, ZSCAN4C, ZSCAN4F, ZBTB32, ZBTB20, MYBL2, E2F7	259	547	18371	1.29672	1	1	0.992481
UP_KW_DOMAIN	KW-0863~Zinc-finger	21	6.17647	0.518564	ZRANB3, UNC13C, ZBTB8A, DTNA, ZSCAN4D, DGKA, CDC42BPG, ZSCAN4C, ZFP92, ZSCAN4F, ZBTB32, ZBTB20, CHD5, IKZF4, TRAIP, SH3RF2, RNF224, RACGAP1, ZFP750, ZFP365, ZFP352	205	1491	15341	1.054	1	1	1
INTERPRO	IPR013087:Zinc finger C2H2-type/integrase DNA-binding domain	11	3.23529	0.623093	ZBTB8A, ZSCAN4B, ZSCAN4D, ZSCAN4C, ZFP92, ZSCAN4F, ZBTB32, ZBTB20, SORBS2, IKZF4, ZFP352	290	761	20686	1.03107	1	1	0.998198
GOTERM_BP_DIRECT	GO:0006357~regulation of transcription from RNA polymerase II promoter	21	6.17647	0.666649	ABT1, ZBTB8A, ZSCAN4B, SP110, LMO4, ZSCAN4D, ZSCAN4C, ZFP92, ZSCAN4F, ZBTB32, ZBTB20, CHD5, FOXM1, ARNTL2, IKZF4, MEIS1, PAX8, LMX1A, E2F7, C130026I21RIK, ZFP352	268	1585	19672	0.972532	1	1	0.993898
UP_KW_BIOLOGICAL_PROCESS	KW-0804~Transcription	28	8.23529	0.674425	ZBTB8A, ZSCAN4B, CDCA7L, ZSCAN4D, ZSCAN4C, ZSCAN4F, ZBTB20, CHD5, FOXM1, FHIT, ARNTL2, IKZF4, SPZ1, MYBL2, E2F7, ABT1, LMO4, CDKN2A, SP110, ZBTB32, ZFP92, IRAK1BP1, MEIS1, PAX8, LMX1A, BIRC5, ZFP750, ASF1B	160	1940	10725	0.967461	1	1	1
GOTERM_MF_DIRECT	GO:0000978~RNA polymerase II core promoter proximal region sequence-specific DNA binding	16	4.70588	0.682565	IFI209, ZSCAN4B, ZSCAN4D, ZSCAN4C, ZFP92, ZSCAN4F, ZBTB32, ZBTB20, ARNTL2, IKZF4, MEIS1, PAX8, MYBL2, ZFP750, E2F7, ZFP352	259	1172	18371	0.968334	1	1	0.992481
UP_KW_BIOLOGICAL_PROCESS	KW-0805~Transcription regulation	27	7.94118	0.690309	ZBTB8A, ZSCAN4B, CDCA7L, ZSCAN4D, ZSCAN4C, ZSCAN4F, ZBTB20, CHD5, FOXM1, FHIT, ARNTL2, IKZF4, SPZ1, MYBL2, E2F7, ABT1, LMO4, CDKN2A, SP110, ZBTB32, ZFP92, IRAK1BP1, PAX8, LMX1A, BIRC5, ZFP750, ASF1B	160	1885	10725	0.960129	1	1	1
UP_SEQ_FEATURE	ZN_FING:C2H2-type 5	3	0.882353	0.791425	ZFP92, ZBTB20, IKZF4	304	214	22239	1.02553	1	1	0.997396
GOTERM_MF_DIRECT	GO:0000981~RNA polymerase II transcription factor activity, sequence-specific DNA binding	14	4.11765	0.796465	ZSCAN4B, SP110, ZSCAN4D, ZSCAN4C, ZFP92, ZSCAN4F, ARNTL2, MEIS1, PAX8, LMX1A, MYBL2, E2F7, C130026I21RIK, ZFP352	259	1118	18371	0.888217	1	1	0.992481
SMART	SM00355:ZnF_C2H2	10	2.94118	0.844658	ZBTB8A, ZSCAN4B, ZSCAN4D, ZSCAN4C, ZFP92, ZSCAN4F, ZBTB32, ZBTB20, IKZF4, ZFP352	176	715	10580	0.84075	1	1	1
UP_SEQ_FEATURE	DOMAIN:C2H2-type	6	1.76471	0.944716	ZSCAN4B, ZFP92, ZBTB32, ZBTB20, IKZF4, ZFP352	304	652	22239	0.673202	1	1	0.997396
Annotation Cluster 21	Enrichment Score: 0.7973416311572065
Category	Term	Count	%	PValue	Genes	List Total	Pop Hits	Pop Total	Fold Enrichment	Bonferroni	Benjamini	FDR
KEGG_PATHWAY	mmu04020:Calcium signaling pathway	6	1.76471	0.115514	RET, CAMK2B, GNA15, TNNC2, CASQ2, CASQ1	97	240	8941	2.30438	1	1	1
UP_KW_CELLULAR_COMPONENT	KW-0703~Sarcoplasmic reticulum	3	0.882353	0.140357	CAMK2B, CASQ2, CASQ1	243	48	17654	4.54064	0.994155	0.44841	0.395656
GOTERM_CC_DIRECT	GO:0016529~sarcoplasmic reticulum	3	0.882353	0.250094	CAMK2B, CASQ2, CASQ1	283	71	20815	3.1078	1	1	0.955414
Annotation Cluster 22	Enrichment Score: 0.7688321111423396
Category	Term	Count	%	PValue	Genes	List Total	Pop Hits	Pop Total	Fold Enrichment	Bonferroni	Benjamini	FDR
GOTERM_CC_DIRECT	GO:0015629~actin cytoskeleton	8	2.35294	0.0527085	ANLN, CALD1, CDC42EP3, FAM107A, FSCN1, ZFP185, SYNPO, SRCIN1	283	248	20815	2.37262	1	0.464661	0.442534
GOTERM_MF_DIRECT	GO:0003779~actin binding	10	2.94118	0.0972847	ANLN, DIAPH3, CALD1, SCNN1A, TNNC2, FAM107A, FSCN1, PHACTR2, S100A4, SYNPO	259	388	18371	1.82811	1	1	0.992481
GOTERM_CC_DIRECT	GO:0001725~stress fiber	3	0.882353	0.340109	FAM107A, FSCN1, SYNPO	283	89	20815	2.47926	1	1	0.955414
UP_KW_MOLECULAR_FUNCTION	KW-0009~Actin-binding	5	1.47059	0.48209	ANLN, FAM107A, FSCN1, PHACTR2, SYNPO	159	268	11838	1.38905	1	1	0.983871
Annotation Cluster 23	Enrichment Score: 0.7091349895931759
Category	Term	Count	%	PValue	Genes	List Total	Pop Hits	Pop Total	Fold Enrichment	Bonferroni	Benjamini	FDR
INTERPRO	IPR001394:Peptidase C19, ubiquitin carboxyl-terminal hydrolase 2	4	1.17647	0.0454455	USP17LD, USP17LE, USP54, USP17LC	290	57	20686	5.00569	1	0.971834	0.968339
UP_SEQ_FEATURE	DOMAIN:USP	4	1.17647	0.0465591	USP17LD, USP17LE, USP54, USP17LC	304	59	22239	4.95963	1	1	0.997396
GOTERM_BP_DIRECT	GO:0016579~protein deubiquitination	4	1.17647	0.109011	USP17LD, USP17LE, USP54, USP17LC	268	85	19672	3.45426	1	1	0.993898
UP_KW_MOLECULAR_FUNCTION	KW-0788~Thiol protease	5	1.47059	0.119794	CAPN13, CASP14, USP17LD, USP17LE, USP17LC	159	141	11838	2.64017	0.999677	0.686091	0.66431
GOTERM_MF_DIRECT	GO:0004197~cysteine-type endopeptidase activity	4	1.17647	0.12056	CASP14, USP17LD, USP17LE, USP17LC	259	86	18371	3.29909	1	1	0.992481
GOTERM_MF_DIRECT	GO:0004843~thiol-dependent ubiquitin-specific protease activity	4	1.17647	0.16613	USP17LD, USP17LE, USP54, USP17LC	259	100	18371	2.83722	1	1	0.992481
INTERPRO	IPR018200:Peptidase C19, ubiquitin carboxyl-terminal hydrolase 2, conserved site	3	0.882353	0.174183	USP17LD, USP17LE, USP17LC	290	54	20686	3.96284	1	1	0.998198
GOTERM_BP_DIRECT	GO:0042981~regulation of apoptotic process	5	1.47059	0.315783	USP17LD, USP17LE, RASSF3, PAX8, USP17LC	268	209	19672	1.75605	1	1	0.993898
GOTERM_MF_DIRECT	GO:0008234~cysteine-type peptidase activity	4	1.17647	0.333253	CAPN13, CASP14, USP17LD, USP17LC	259	145	18371	1.9567	1	1	0.992481
UP_SEQ_FEATURE	ACT_SITE:Nucleophile	6	1.76471	0.492195	USP17LD, USP17LE, EPHX1, USP17LC, ASRGL1, LTF	304	339	22239	1.29477	1	1	0.997396
GOTERM_BP_DIRECT	GO:0006511~ubiquitin-dependent protein catabolic process	4	1.17647	0.698091	USP17LD, USP17LE, UBE2C, USP17LC	268	264	19672	1.11217	1	1	0.993898
UP_KW_BIOLOGICAL_PROCESS	KW-0833~Ubl conjugation pathway	8	2.35294	0.887386	CDC20, SH3RF2, USP17LD, USP17LE, CDKN2A, UBE2C, USP17LC, TRAIP	160	683	10725	0.785139	1	1	1
Annotation Cluster 24	Enrichment Score: 0.700949693294039
Category	Term	Count	%	PValue	Genes	List Total	Pop Hits	Pop Total	Fold Enrichment	Bonferroni	Benjamini	FDR
UP_SEQ_FEATURE	DOMAIN:Ig-like C2-type 3	5	1.47059	0.0437259	KIRREL3, CSF1R, VCAM1, DCC, MCAM	304	97	22239	3.77086	1	1	0.997396
UP_SEQ_FEATURE	DOMAIN:Ig-like C2-type 2	6	1.76471	0.048677	KIRREL3, CSF1R, VCAM1, DCC, MCAM, VSIG10L	304	145	22239	3.02709	1	1	0.997396
UP_SEQ_FEATURE	DOMAIN:Ig-like C2-type 1	6	1.76471	0.0498673	KIRREL3, CSF1R, VCAM1, DCC, MCAM, VSIG10L	304	146	22239	3.00635	1	1	0.997396
UP_SEQ_FEATURE	DOMAIN:Ig-like C2-type 4	4	1.17647	0.056829	KIRREL3, CSF1R, VCAM1, DCC	304	64	22239	4.57216	1	1	0.997396
INTERPRO	IPR013098:Immunoglobulin I-set	6	1.76471	0.0596852	KIRREL3, VCAM1, DCC, MCAM, SPEG, PTPRK	290	150	20686	2.85324	1	1	0.998198
UP_KW_DOMAIN	KW-0393~Immunoglobulin domain	10	2.94118	0.118022	KIRREL3, CSF1R, VCAM1, DCC, MCAM, BTN1A1, SPEG, PTPRK, TIGIT, VSIG10L	205	427	15341	1.75256	0.95091	0.70813	0.70813
INTERPRO	IPR003598:Immunoglobulin subtype 2	7	2.05882	0.124371	KIRREL3, CSF1R, VCAM1, DCC, MCAM, SPEG, VSIG10L	290	242	20686	2.06329	1	1	0.998198
UP_SEQ_FEATURE	DOMAIN:Ig-like C2-type 5	3	0.882353	0.162725	KIRREL3, CSF1R, VCAM1	304	53	22239	4.14083	1	1	0.997396
SMART	SM00408:IGc2	7	2.05882	0.212082	KIRREL3, CSF1R, VCAM1, DCC, MCAM, SPEG, VSIG10L	176	242	10580	1.73882	1	1	1
INTERPRO	IPR003599:Immunoglobulin subtype	10	2.94118	0.447841	KIRREL3, CSF1R, VCAM1, DCC, MCAM, BTN1A1, SPEG, PTPRK, TIGIT, VSIG10L	290	588	20686	1.21311	1	1	0.998198
SMART	SM00409:IG	10	2.94118	0.643061	KIRREL3, CSF1R, VCAM1, DCC, MCAM, BTN1A1, SPEG, PTPRK, TIGIT, VSIG10L	176	588	10580	1.02234	1	1	1
GOTERM_BP_DIRECT	GO:0098609~cell-cell adhesion	3	0.882353	0.757632	KIRREL3, VCAM1, DCC	268	200	19672	1.10104	1	1	0.993898
UP_SEQ_FEATURE	DOMAIN:Ig-like	9	2.64706	0.878053	KIRREL3, CSF1R, VCAM1, DCC, BTN1A1, SPEG, PTPRK, TIGIT, VSIG10L	304	825	22239	0.79805	1	1	0.997396
INTERPRO	IPR007110:Immunoglobulin-like domain	10	2.94118	0.92761	KIRREL3, CSF1R, VCAM1, DCC, MCAM, BTN1A1, SPEG, PTPRK, TIGIT, VSIG10L	290	967	20686	0.737653	1	1	0.998198
INTERPRO	IPR013783:Immunoglobulin-like fold	13	3.82353	0.944235	KIRREL3, CSF1R, VCAM1, DCC, MCAM, BTN1A1, LRRN4, PTPRK, VSIG10L, TGM1, SPEG, TGM5, TIGIT	290	1267	20686	0.731889	1	1	0.998198
Annotation Cluster 25	Enrichment Score: 0.6854104331423585
Category	Term	Count	%	PValue	Genes	List Total	Pop Hits	Pop Total	Fold Enrichment	Bonferroni	Benjamini	FDR
GOTERM_CC_DIRECT	GO:0030054~cell junction	19	5.58824	0.0770283	CAMK2B, UNC13C, CNTNAP2, DTNA, FAM107A, SORBS2, PTPRK, SRCIN1, SORBS3, PARD3B, PANX2, SAPCD2, PALMD, NPHP1, FSCN1, ZFP185, PAK6, KIFC3, SYNPO	283	919	20815	1.52065	1	0.604625	0.575834
UP_KW_CELLULAR_COMPONENT	KW-0965~Cell junction	17	5	0.119856	CAMK2B, UNC13C, CNTNAP2, DTNA, FAM107A, SORBS2, SRCIN1, SORBS3, PARD3B, PANX2, SAPCD2, PALMD, NPHP1, FSCN1, ZFP185, KIFC3, SYNPO	243	846	17654	1.45987	0.986973	0.44841	0.395656
GOTERM_CC_DIRECT	GO:0045202~synapse	15	4.41176	0.298887	CAMK2B, UNC13C, CNTNAP2, DTNA, FAM107A, SORBS2, NMNAT2, PRSS12, SRCIN1, LY6C1, PALMD, LY6A, SYNPO, CRYAB, LY6F	283	875	20815	1.26088	1	1	0.955414
UP_KW_CELLULAR_COMPONENT	KW-0770~Synapse	7	2.05882	0.656966	CAMK2B, UNC13C, DTNA, PALMD, FAM107A, SYNPO, SRCIN1	243	485	17654	1.04856	1	1	0.909091
Annotation Cluster 26	Enrichment Score: 0.6764253466256861
Category	Term	Count	%	PValue	Genes	List Total	Pop Hits	Pop Total	Fold Enrichment	Bonferroni	Benjamini	FDR
UP_SEQ_FEATURE	DOMAIN:PDZ 1	3	0.882353	0.0861446	PREX2, PTPN13, PARD3B	304	36	22239	6.09622	1	1	0.997396
UP_SEQ_FEATURE	DOMAIN:PDZ 2	3	0.882353	0.0861446	PREX2, PTPN13, PARD3B	304	36	22239	6.09622	1	1	0.997396
UP_SEQ_FEATURE	DOMAIN:PDZ	4	1.17647	0.33898	PREX2, HTRA1, PTPN13, PARD3B	304	151	22239	1.93787	1	1	0.997396
INTERPRO	IPR001478:PDZ domain	4	1.17647	0.357067	PREX2, HTRA1, PTPN13, PARD3B	290	152	20686	1.87713	1	1	0.998198
SMART	SM00228:PDZ	4	1.17647	0.461843	PREX2, HTRA1, PTPN13, PARD3B	176	152	10580	1.58194	1	1	1
Annotation Cluster 27	Enrichment Score: 0.6614481908329365
Category	Term	Count	%	PValue	Genes	List Total	Pop Hits	Pop Total	Fold Enrichment	Bonferroni	Benjamini	FDR
UP_SEQ_FEATURE	DOMAIN:PH	7	2.05882	0.154613	PREX2, ANLN, AFAP1L2, ARHGEF25, PLEKHS1, CDC42BPG, PLEKHO1	304	265	22239	1.93239	1	1	0.997396
INTERPRO	IPR001849:Pleckstrin homology domain	7	2.05882	0.165867	PREX2, ANLN, AFAP1L2, ARHGEF25, PLEKHS1, CDC42BPG, PLEKHO1	290	263	20686	1.89854	1	1	0.998198
INTERPRO	IPR011993:Pleckstrin homology-like domain	9	2.64706	0.214369	PREX2, ANLN, AFAP1L2, FRMD7, ARHGEF25, PLEKHS1, CDC42BPG, PLEKHO1, PTPN13	290	408	20686	1.57348	1	1	0.998198
SMART	SM00233:PH	6	1.76471	0.411189	PREX2, ANLN, AFAP1L2, PLEKHS1, CDC42BPG, PLEKHO1	176	254	10580	1.42001	1	1	1
Annotation Cluster 28	Enrichment Score: 0.6460260453163331
Category	Term	Count	%	PValue	Genes	List Total	Pop Hits	Pop Total	Fold Enrichment	Bonferroni	Benjamini	FDR
UP_SEQ_FEATURE	PROPEP:Removed in mature form	8	2.35294	0.0882931	RTN4R, CENPE, PALM3, RRAS2, LY6G6C, LY6A, LY6F, LY6C1	304	279	22239	2.09762	1	1	0.997396
UP_SEQ_FEATURE	LIPID:S-farnesyl cysteine	3	0.882353	0.172396	CENPE, PALM3, RRAS2	304	55	22239	3.99025	1	1	0.997396
UP_KW_PTM	KW-0636~Prenylation	3	0.882353	0.757647	CENPE, PALM3, RRAS2	211	165	12787	1.10185	1	1	1
Annotation Cluster 29	Enrichment Score: 0.6100556620453778
Category	Term	Count	%	PValue	Genes	List Total	Pop Hits	Pop Total	Fold Enrichment	Bonferroni	Benjamini	FDR
UP_SEQ_FEATURE	DOMAIN:SH3 3	3	0.882353	0.0271586	SH3RF2, SORBS2, SORBS3	304	19	22239	11.5507	1	1	0.997396
UP_SEQ_FEATURE	DOMAIN:SH3 1	3	0.882353	0.107357	SH3RF2, SORBS2, SORBS3	304	41	22239	5.35278	1	1	0.997396
UP_SEQ_FEATURE	DOMAIN:SH3 2	3	0.882353	0.111753	SH3RF2, SORBS2, SORBS3	304	42	22239	5.22533	1	1	0.997396
UP_KW_DOMAIN	KW-0728~SH3 domain	4	1.17647	0.537144	SH3RF2, NPHP1, SORBS2, SORBS3	205	211	15341	1.41866	1	1	1
INTERPRO	IPR001452:Src homology-3 domain	4	1.17647	0.602121	SH3RF2, NPHP1, SORBS2, SORBS3	290	222	20686	1.28524	1	1	0.998198
SMART	SM00326:SH3	4	1.17647	0.646873	SH3RF2, NPHP1, SORBS2, SORBS3	176	200	10580	1.20227	1	1	1
UP_SEQ_FEATURE	DOMAIN:SH3	3	0.882353	0.787082	NPHP1, SORBS2, SORBS3	304	212	22239	1.03521	1	1	0.997396
Annotation Cluster 30	Enrichment Score: 0.585813162303667
Category	Term	Count	%	PValue	Genes	List Total	Pop Hits	Pop Total	Fold Enrichment	Bonferroni	Benjamini	FDR
GOTERM_CC_DIRECT	GO:0005576~extracellular region	35	10.2941	0.0424369	SFTA2, SPON1, PNP2, PROZ, HTRA1, TRF, PRSS27, ISM1, PCSK6, KLK6, S100A7A, SERPINB1B, MMP24, THPO, ADAMTSL4, EVA1C, KIRREL3, EDN1, PSAPL1, SERPINB2, GDF15, SFTPD, IL18, PRSS12, APLN, AU021092, MMP11, CCDC80, FAM20C, S100A4, VIP, SMPDL3B, CRYAB, SPACA7, LTF	283	1851	20815	1.39076	0.999999	0.405079	0.38579
UP_KW_CELLULAR_COMPONENT	KW-0964~Secreted	29	8.52941	0.192864	SFTA2, SPON1, PROZ, HTRA1, TRF, PRSS27, ISM1, MMP24, THPO, ADAMTSL4, KIRREL3, EDN1, PSAPL1, SERPINB2, GDF15, SFTPD, IL18, PRSS12, APLN, AU021092, MMP11, CCDC80, FAM20C, S100A4, VIP, SMPDL3B, CRYAB, SPACA7, LTF	243	1719	17654	1.22563	0.999314	0.491457	0.433638
UP_KW_DOMAIN	KW-0732~Signal	63	18.5294	0.579319	RET, SFTA2, CNTNAP2, SPON1, TRF, ZBTB20, PRSS27, PTPRK, ISM1, CHTF18, PCSK6, PRN, VSIG10L, TMEM92, LY6C1, CES2B, MMP24, ADAMTSL4, EVA1C, VMN2R78, KIRREL3, EDN1, SERPINB2, DCC, BTN1A1, SFTPD, CACNA2D4, PRSS12, MMP11, CCDC80, CASQ2, FAM20C, UPK3BL, CASQ1, LY6A, SMPDL3B, SPACA7, LY6F, LTF, RTN4R, CSF1R, LRTM2, HTRA1, PROZ, SEZ6L2, CST6, KLK6, THPO, ADGRG6, LY6G6C, TIGIT, LY6G6G, TMEM132C, PSAPL1, VC…	205	4728	15341	0.997156	1	1	1
GOTERM_CC_DIRECT	GO:0005615~extracellular space	20	5.88235	0.956832	EDN1, SERPINB2, PSAPL1, VCAM1, GDF15, MCAM, SFTPD, IL18, PROZ, TRF, PCSK6, APLN, S100A7A, CES2B, SERPINB1B, THPO, SERPINB6B, FAM20C, SMPDL3B, LTF	283	1962	20815	0.749758	1	1	0.956832
Annotation Cluster 31	Enrichment Score: 0.5855942178855912
Category	Term	Count	%	PValue	Genes	List Total	Pop Hits	Pop Total	Fold Enrichment	Bonferroni	Benjamini	FDR
UP_SEQ_FEATURE	MOTIF:DEAH box	3	0.882353	0.120681	ZRANB3, TDRD12, CHD5	304	44	22239	4.98781	1	1	0.997396
GOTERM_MF_DIRECT	GO:0004386~helicase activity	4	1.17647	0.279564	ZRANB3, TDRD12, CHD5, MCM5	259	131	18371	2.16582	1	1	0.992481
UP_KW_MOLECULAR_FUNCTION	KW-0347~Helicase	4	1.17647	0.283681	ZRANB3, TDRD12, CHD5, MCM5	159	139	11838	2.14253	1	1	0.983871
UP_SEQ_FEATURE	DOMAIN:Helicase ATP-binding	3	0.882353	0.474977	ZRANB3, TDRD12, CHD5	304	117	22239	1.87576	1	1	0.997396
Annotation Cluster 32	Enrichment Score: 0.5678743356459617
Category	Term	Count	%	PValue	Genes	List Total	Pop Hits	Pop Total	Fold Enrichment	Bonferroni	Benjamini	FDR
GOTERM_MF_DIRECT	GO:0004252~serine-type endopeptidase activity	7	2.05882	0.0781407	PROZ, HTRA1, PRSS27, PCSK6, PRSS12, KLK6, LTF	259	211	18371	2.35314	1	1	0.992481
UP_KW_MOLECULAR_FUNCTION	KW-0720~Serine protease	6	1.76471	0.0840151	HTRA1, PRSS27, PCSK6, PRSS12, KLK6, LTF	159	174	11838	2.56734	0.996028	0.588106	0.569436
INTERPRO	IPR009003:Trypsin-like cysteine/serine peptidase domain	6	1.76471	0.0888044	FAM111A, PROZ, HTRA1, PRSS27, PRSS12, KLK6	290	169	20686	2.53246	1	1	0.998198
GOTERM_MF_DIRECT	GO:0008236~serine-type peptidase activity	5	1.47059	0.218437	DPP6, HTRA1, PRSS27, PRSS12, LTF	259	170	18371	2.08619	1	1	0.992481
UP_SEQ_FEATURE	DOMAIN:Peptidase S1	4	1.17647	0.379802	PROZ, PRSS27, PRSS12, KLK6	304	162	22239	1.80629	1	1	0.997396
INTERPRO	IPR001254:Peptidase S1	4	1.17647	0.391028	PROZ, PRSS27, PRSS12, KLK6	290	161	20686	1.7722	1	1	0.998198
SMART	SM00020:Tryp_SPc	4	1.17647	0.491521	PROZ, PRSS27, PRSS12, KLK6	176	159	10580	1.51229	1	1	1
INTERPRO	IPR018114:Peptidase S1, trypsin family, active site	3	0.882353	0.584681	PRSS27, PRSS12, KLK6	290	140	20686	1.52852	1	1	0.998198
UP_SEQ_FEATURE	ACT_SITE:Charge relay system	4	1.17647	0.609002	FAM111A, HTRA1, PRSS27, PRSS12	304	230	22239	1.27225	1	1	0.997396
INTERPRO	IPR001314:Peptidase S1A, chymotrypsin-type	3	0.882353	0.633017	PRSS27, PRSS12, KLK6	290	153	20686	1.39865	1	1	0.998198
Annotation Cluster 33	Enrichment Score: 0.5501909390363257
Category	Term	Count	%	PValue	Genes	List Total	Pop Hits	Pop Total	Fold Enrichment	Bonferroni	Benjamini	FDR
INTERPRO	IPR023795:Protease inhibitor I4, serpin, conserved site	3	0.882353	0.164246	SERPINB1B, SERPINB2, SERPINB6B	290	52	20686	4.11525	1	1	0.998198
INTERPRO	IPR023796:Serpin domain	3	0.882353	0.24051	SERPINB1B, SERPINB2, SERPINB6B	290	67	20686	3.19393	1	1	0.998198
INTERPRO	IPR000215:Serpin family	3	0.882353	0.24051	SERPINB1B, SERPINB2, SERPINB6B	290	67	20686	3.19393	1	1	0.998198
SMART	SM00093:SERPIN	3	0.882353	0.304411	SERPINB1B, SERPINB2, SERPINB6B	176	67	10580	2.69166	1	1	1
GOTERM_BP_DIRECT	GO:0010951~negative regulation of endopeptidase activity	3	0.882353	0.31107	SERPINB1B, SERPINB2, SERPINB6B	268	83	19672	2.65312	1	1	0.993898
GOTERM_MF_DIRECT	GO:0004867~serine-type endopeptidase inhibitor activity	3	0.882353	0.555615	SERPINB1B, SERPINB2, SERPINB6B	259	132	18371	1.61206	1	1	0.992481
Annotation Cluster 34	Enrichment Score: 0.5236991099315798
Category	Term	Count	%	PValue	Genes	List Total	Pop Hits	Pop Total	Fold Enrichment	Bonferroni	Benjamini	FDR
GOTERM_MF_DIRECT	GO:0004725~protein tyrosine phosphatase activity	4	1.17647	0.176485	DUSP1, PTPRK, PTPN13, CDC25C	259	103	18371	2.75458	1	1	0.992481
INTERPRO	IPR003595:Protein-tyrosine phosphatase, catalytic	3	0.882353	0.219876	DUSP1, PTPRK, PTPN13	290	63	20686	3.39672	1	1	0.998198
UP_SEQ_FEATURE	DOMAIN:TYR_PHOSPHATASE_2	3	0.882353	0.242021	DUSP1, PTPRK, PTPN13	304	69	22239	3.18064	1	1	0.997396
UP_KW_MOLECULAR_FUNCTION	KW-0904~Protein phosphatase	4	1.17647	0.251174	DUSP1, PTPRK, PTPN13, CDC25C	159	130	11838	2.29086	1	1	0.983871
SMART	SM00404:PTPc_motif	3	0.882353	0.279858	DUSP1, PTPRK, PTPN13	176	63	10580	2.86255	1	1	1
UP_SEQ_FEATURE	DOMAIN:Tyrosine-protein phosphatase	3	0.882353	0.282439	DUSP1, PTPRK, PTPN13	304	77	22239	2.85018	1	1	0.997396
INTERPRO	IPR000387:Protein-tyrosine/Dual specificity phosphatase	3	0.882353	0.318095	DUSP1, PTPRK, PTPN13	290	82	20686	2.60967	1	1	0.998198
GOTERM_MF_DIRECT	GO:0004721~phosphoprotein phosphatase activity	4	1.17647	0.321724	DUSP1, PTPRK, PTPN13, CDC25C	259	142	18371	1.99804	1	1	0.992481
GOTERM_BP_DIRECT	GO:0006470~protein dephosphorylation	4	1.17647	0.321983	DUSP1, PTPRK, PTPN13, CDC25C	268	147	19672	1.99736	1	1	0.993898
UP_SEQ_FEATURE	ACT_SITE:Phosphocysteine intermediate	3	0.882353	0.322671	DUSP1, PTPRK, PTPN13	304	85	22239	2.58193	1	1	0.997396
GOTERM_BP_DIRECT	GO:0016311~dephosphorylation	3	0.882353	0.455096	DUSP1, PTPRK, PTPN13	268	113	19672	1.94875	1	1	0.993898
GOTERM_MF_DIRECT	GO:0016791~phosphatase activity	3	0.882353	0.575835	DUSP1, PTPRK, PTPN13	259	137	18371	1.55322	1	1	0.992481
Annotation Cluster 35	Enrichment Score: 0.49278915080868696
Category	Term	Count	%	PValue	Genes	List Total	Pop Hits	Pop Total	Fold Enrichment	Bonferroni	Benjamini	FDR
INTERPRO	IPR013098:Immunoglobulin I-set	6	1.76471	0.0596852	KIRREL3, VCAM1, DCC, MCAM, SPEG, PTPRK	290	150	20686	2.85324	1	1	0.998198
UP_SEQ_FEATURE	DOMAIN:Fibronectin type-III	5	1.47059	0.263138	DCC, LRRN4, FNDC10, SPEG, PTPRK	304	191	22239	1.91504	1	1	0.997396
UP_SEQ_FEATURE	DOMAIN:Fibronectin type-III 3	3	0.882353	0.302605	DCC, SPEG, PTPRK	304	81	22239	2.70943	1	1	0.997396
SMART	SM00060:FN3	4	1.17647	0.466131	DCC, LRRN4, SPEG, PTPRK	176	153	10580	1.5716	1	1	1
UP_SEQ_FEATURE	DOMAIN:Fibronectin type-III 1	3	0.882353	0.534937	DCC, SPEG, PTPRK	304	131	22239	1.6753	1	1	0.997396
UP_SEQ_FEATURE	DOMAIN:Fibronectin type-III 2	3	0.882353	0.534937	DCC, SPEG, PTPRK	304	131	22239	1.6753	1	1	0.997396
INTERPRO	IPR003961:Fibronectin, type III	4	1.17647	0.560319	DCC, LRRN4, SPEG, PTPRK	290	209	20686	1.36519	1	1	0.998198
Annotation Cluster 36	Enrichment Score: 0.48165302332677173
Category	Term	Count	%	PValue	Genes	List Total	Pop Hits	Pop Total	Fold Enrichment	Bonferroni	Benjamini	FDR
UP_SEQ_FEATURE	DOMAIN:RRM	7	2.05882	0.107744	ABT1, GM21293, GM20765, GM21304, GM21312, GM6763, GM8764	304	238	22239	2.15161	1	1	0.997396
INTERPRO	IPR012677:Nucleotide-binding, alpha-beta plait	7	2.05882	0.188219	ABT1, GM21293, GM20765, GM21304, GM21312, GM6763, GM8764	290	275	20686	1.8157	1	1	0.998198
INTERPRO	IPR000504:RNA recognition motif domain	6	1.76471	0.242879	GM21293, GM20765, GM21304, GM21312, GM6763, GM8764	290	239	20686	1.79074	1	1	0.998198
SMART	SM00360:RRM	6	1.76471	0.329466	GM21293, GM20765, GM21304, GM21312, GM6763, GM8764	176	229	10580	1.57503	1	1	1
UP_KW_MOLECULAR_FUNCTION	KW-0694~RNA-binding	8	2.35294	0.812274	ABT1, GM21293, GM20765, GM21304, METTL1, GM21312, GM6763, GM8764	159	682	11838	0.873347	1	1	0.983871
GOTERM_MF_DIRECT	GO:0003723~RNA binding	8	2.35294	0.977509	ABT1, GM21293, GM20765, GM21304, METTL1, GM21312, GM6763, GM8764	259	926	18371	0.612791	1	1	0.992481
Annotation Cluster 37	Enrichment Score: 0.44785092993554243
Category	Term	Count	%	PValue	Genes	List Total	Pop Hits	Pop Total	Fold Enrichment	Bonferroni	Benjamini	FDR
GOTERM_MF_DIRECT	GO:0048306~calcium-dependent protein binding	4	1.17647	0.15262	S100A7A, TNNC2, CASQ2, S100A4	259	96	18371	2.95544	1	1	0.992481
INTERPRO	IPR011992:EF-hand-like domain	6	1.76471	0.326481	S100A7A, CAPN13, DTNA, DGKA, TNNC2, S100A4	290	270	20686	1.58513	1	1	0.998198
GOTERM_MF_DIRECT	GO:0005509~calcium ion binding	13	3.82353	0.339474	RET, UNC13C, MGMT, DGKA, TNNC2, PROZ, CAPN13, S100A7A, PLSCR2, CASQ2, FAM20C, S100A4, CASQ1	259	731	18371	1.26142	1	1	0.992481
UP_SEQ_FEATURE	DOMAIN:EF-hand 1	4	1.17647	0.37215	CAPN13, DGKA, TNNC2, S100A4	304	160	22239	1.82887	1	1	0.997396
INTERPRO	IPR002048:EF-hand domain	5	1.47059	0.384961	S100A7A, CAPN13, DGKA, TNNC2, S100A4	290	225	20686	1.58513	1	1	0.998198
UP_SEQ_FEATURE	DOMAIN:EF-hand 2	4	1.17647	0.38722	CAPN13, DGKA, TNNC2, S100A4	304	164	22239	1.78426	1	1	0.997396
SMART	SM00054:EFh	4	1.17647	0.440186	S100A7A, DGKA, TNNC2, S100A4	176	147	10580	1.63575	1	1	1
INTERPRO	IPR018247:EF-Hand 1, calcium-binding site	4	1.17647	0.454013	S100A7A, DGKA, TNNC2, S100A4	290	178	20686	1.60294	1	1	0.998198
UP_SEQ_FEATURE	DOMAIN:EF-hand	4	1.17647	0.4969	S100A7A, DGKA, TNNC2, S100A4	304	195	22239	1.50061	1	1	0.997396
Annotation Cluster 38	Enrichment Score: 0.3745768517213027
Category	Term	Count	%	PValue	Genes	List Total	Pop Hits	Pop Total	Fold Enrichment	Bonferroni	Benjamini	FDR
UP_SEQ_FEATURE	DOMAIN:BTB	5	1.47059	0.315216	TDPOZ5, ZBTB8A, TDPOZ4, ZBTB32, ZBTB20	304	208	22239	1.75852	1	1	0.997396
INTERPRO	IPR000210:BTB/POZ-like	5	1.47059	0.375619	TDPOZ5, ZBTB8A, TDPOZ4, ZBTB32, ZBTB20	290	222	20686	1.60655	1	1	0.998198
INTERPRO	IPR011333:BTB/POZ fold	5	1.47059	0.40364	TDPOZ5, ZBTB8A, TDPOZ4, ZBTB32, ZBTB20	290	231	20686	1.54396	1	1	0.998198
SMART	SM00225:BTB	5	1.47059	0.487799	TDPOZ5, ZBTB8A, TDPOZ4, ZBTB32, ZBTB20	176	219	10580	1.37246	1	1	1
GOTERM_MF_DIRECT	GO:0001227~transcriptional repressor activity, RNA polymerase II transcription regulatory region sequence-specific binding	6	1.76471	0.574811	IFI209, ZBTB8A, ZBTB32, ZBTB20, ZFP750, E2F7	259	361	18371	1.1789	1	1	0.992481
Annotation Cluster 39	Enrichment Score: 0.3661096130870298
Category	Term	Count	%	PValue	Genes	List Total	Pop Hits	Pop Total	Fold Enrichment	Bonferroni	Benjamini	FDR
UP_KW_CELLULAR_COMPONENT	KW-0272~Extracellular matrix	6	1.76471	0.269757	MMP11, SPON1, CCDC80, MMP24, ADAMTSL4, SFTPD	243	254	17654	1.71615	0.999977	0.611449	0.539514
GOTERM_BP_DIRECT	GO:0030198~extracellular matrix organization	4	1.17647	0.446682	MMP11, CCDC80, MMP24, ADAMTSL4	268	181	19672	1.62217	1	1	0.993898
GOTERM_MF_DIRECT	GO:0004222~metalloendopeptidase activity	3	0.882353	0.526182	MMP11, MMP24, ADAMTSL4	259	125	18371	1.70233	1	1	0.992481
GOTERM_CC_DIRECT	GO:0031012~extracellular matrix	5	1.47059	0.54132	MMP11, SPON1, CCDC80, MMP24, ADAMTSL4	283	285	20815	1.29037	1	1	0.955414
Annotation Cluster 40	Enrichment Score: 0.3567885903279259
Category	Term	Count	%	PValue	Genes	List Total	Pop Hits	Pop Total	Fold Enrichment	Bonferroni	Benjamini	FDR
UP_SEQ_FEATURE	CROSSLNK:Glycyl lysine isopeptide (Lys-Gly) (interchain with G-Cter in SUMO2)	18	5.29412	0.257382	ZBTB8A, CAVIN3, CDCA7L, ZBTB20, CDCA8, KIF22, FOXM1, ARNTL2, IKZF4, AURKA, FAM111A, TPX2, CCDC80, RACGAP1, PALMD, FSCN1, CDK1, MYBL2	304	1044	22239	1.26129	1	1	0.997396
UP_KW_PTM	KW-0832~Ubl conjugation	40	11.7647	0.37504	CSF1R, ZBTB8A, CRABP2, CDCA5, CDCA7L, ZBTB20, CDCA8, FOXM1, ARNTL2, IKZF4, AURKA, CDC20, CCNB1, CCND2, RACGAP1, PALMD, MYBL2, DLGAP5, UBE2C, CDKN2A, DCC, CAVIN3, SORBS2, KIF22, NMNAT2, CDC6, PIMREG, TRAIP, ANLN, CENPE, SH3RF2, FAM111A, TPX2, RAD51, DIAPH3, CCDC80, SCNN1A, FSCN1, CDK1, BIRC5	211	2244	12787	1.08025	0.999948	1	1
UP_KW_PTM	KW-1017~Isopeptide bond	21	6.17647	0.881006	ZBTB8A, CRABP2, CAVIN3, CDCA7L, ZBTB20, CDCA8, KIF22, FOXM1, ARNTL2, IKZF4, AURKA, CDC20, FAM111A, TPX2, RAD51, CCDC80, RACGAP1, PALMD, FSCN1, CDK1, MYBL2	211	1518	12787	0.838366	1	1	1
Annotation Cluster 41	Enrichment Score: 0.3160988124424955
Category	Term	Count	%	PValue	Genes	List Total	Pop Hits	Pop Total	Fold Enrichment	Bonferroni	Benjamini	FDR
GOTERM_MF_DIRECT	GO:0005179~hormone activity	4	1.17647	0.253013	EDN1, THPO, VIP, APLN	259	124	18371	2.28808	1	1	0.992481
UP_KW_MOLECULAR_FUNCTION	KW-0372~Hormone	3	0.882353	0.419466	THPO, VIP, APLN	159	107	11838	2.08746	1	1	0.983871
GOTERM_MF_DIRECT	GO:0005102~receptor binding	7	2.05882	0.559097	EDN1, THPO, BTN1A1, VIP, TIGIT, ABCA12, APLN	259	428	18371	1.16008	1	1	0.992481
KEGG_PATHWAY	mmu04080:Neuroactive ligand-receptor interaction	3	0.882353	0.916807	EDN1, VIP, APLN	97	376	8941	0.735441	1	1	1
Annotation Cluster 42	Enrichment Score: 0.2907326628007147
Category	Term	Count	%	PValue	Genes	List Total	Pop Hits	Pop Total	Fold Enrichment	Bonferroni	Benjamini	FDR
UP_KW_MOLECULAR_FUNCTION	KW-0646~Protease inhibitor	3	0.882353	0.482218	SERPINB1B, SERPINB2, BIRC5	159	121	11838	1.84594	1	1	0.983871
GOTERM_BP_DIRECT	GO:0010466~negative regulation of peptidase activity	3	0.882353	0.524687	SERPINB1B, SERPINB2, BIRC5	268	129	19672	1.70705	1	1	0.993898
GOTERM_MF_DIRECT	GO:0030414~peptidase inhibitor activity	3	0.882353	0.530467	SERPINB1B, SERPINB2, BIRC5	259	126	18371	1.68882	1	1	0.992481
Annotation Cluster 43	Enrichment Score: 0.28206989105255514
Category	Term	Count	%	PValue	Genes	List Total	Pop Hits	Pop Total	Fold Enrichment	Bonferroni	Benjamini	FDR
GOTERM_BP_DIRECT	GO:0051897~positive regulation of protein kinase B signaling	4	1.17647	0.259217	RET, THPO, GDF15, IL18	268	130	19672	2.25855	1	1	0.993898
KEGG_PATHWAY	mmu04060:Cytokine-cytokine receptor interaction	4	1.17647	0.611737	CSF1R, THPO, GDF15, IL18	97	292	8941	1.26267	1	1	1
GOTERM_MF_DIRECT	GO:0005125~cytokine activity	4	1.17647	0.638432	EDN1, THPO, GDF15, IL18	259	233	18371	1.21769	1	1	0.992481
UP_KW_MOLECULAR_FUNCTION	KW-0202~Cytokine	3	0.882353	0.735151	THPO, GDF15, IL18	159	194	11838	1.15133	1	1	0.983871
Annotation Cluster 44	Enrichment Score: 0.2626976260703293
Category	Term	Count	%	PValue	Genes	List Total	Pop Hits	Pop Total	Fold Enrichment	Bonferroni	Benjamini	FDR
UP_KW_BIOLOGICAL_PROCESS	KW-0739~Sodium transport	3	0.882353	0.496998	SLC10A6, SCNN1B, SCNN1A	160	112	10725	1.79548	1	1	1
GOTERM_BP_DIRECT	GO:0006814~sodium ion transport	3	0.882353	0.520515	SLC10A6, SCNN1B, SCNN1A	268	128	19672	1.72038	1	1	0.993898
UP_KW_LIGAND	KW-0915~Sodium	3	0.882353	0.62968	SLC10A6, SCNN1B, SCNN1A	107	131	6562	1.40444	1	1	1
Annotation Cluster 45	Enrichment Score: 0.2513470242761379
Category	Term	Count	%	PValue	Genes	List Total	Pop Hits	Pop Total	Fold Enrichment	Bonferroni	Benjamini	FDR
GOTERM_MF_DIRECT	GO:0046872~metal ion binding	55	16.1765	0.279416	SPON1, DGKA, ADK, TRF, ZBTB20, CHD5, IKZF4, S100A7A, TGM1, MMP24, NUDT17, TK1, TGM5, ZFP365, STK32C, UNC13C, LMO4, TNNC2, ZBTB32, ZFP92, CACNA2D4, TRAIP, KIF4, DCTD, MMP11, LMX1A, PLSCR2, CASQ2, BIRC5, FAM20C, S100A4, CASQ1, SMPDL3B, CRYAB, LTF, ZBTB8A, ARL6, SP140, ZSCAN4D, ZSCAN4C, ZSCAN4F, CRIP2, GNA15, RACGAP1, NTHL1, ZFP185, ZRANB3, DTNA, MGMT, CDC42BPG, TREX2, SH3RF2, RNF224, CDO1, ZFP750	259	3552	18371	1.0983	1	1	0.992481
UP_KW_LIGAND	KW-0862~Zinc	36	10.5882	0.755543	ZBTB8A, ZSCAN4B, DGKA, ZSCAN4D, SP140, ZSCAN4C, ZSCAN4F, ZBTB20, CHD5, CRIP2, IKZF4, S100A7A, MMP24, RACGAP1, ZFP185, TK1, ZFP365, ZRANB3, UNC13C, DTNA, LMO4, MGMT, CDC42BPG, ZBTB32, ZFP92, TRAIP, DCTD, SH3RF2, MMP11, RNF224, LMX1A, BIRC5, SMPDL3B, CRYAB, ZFP750, ZFP352	107	2347	6562	0.94068	1	1	1
UP_KW_LIGAND	KW-0479~Metal-binding	57	16.7647	0.834543	SPON1, DGKA, ADK, TRF, ZBTB20, CHD5, IKZF4, S100A7A, TGM1, MMP24, NUDT17, TK1, TGM5, ZFP365, STK32C, UNC13C, LMO4, TNNC2, ZBTB32, ZFP92, CACNA2D4, TRAIP, KIF4, DCTD, MMP11, LMX1A, PLSCR2, CASQ2, BIRC5, FAM20C, S100A4, CASQ1, SMPDL3B, CRYAB, LTF, ZBTB8A, ZSCAN4B, ARL6, SP140, ZSCAN4D, ZSCAN4C, ZSCAN4F, CRIP2, GNA15, RACGAP1, NTHL1, ZFP185, ZRANB3, DTNA, MGMT, CDC42BPG, TREX2, SH3RF2, RNF224, CDO1,…	107	3740	6562	0.934664	1	1	1
Annotation Cluster 46	Enrichment Score: 0.25087319253691975
Category	Term	Count	%	PValue	Genes	List Total	Pop Hits	Pop Total	Fold Enrichment	Bonferroni	Benjamini	FDR
GOTERM_BP_DIRECT	GO:0006811~ion transport	10	2.94118	0.423403	PANX2, SLC10A6, RACGAP1, SCNN1B, SCNN1A, TRF, KCNAB1, CACNA2D4, TMC3, LTF	268	598	19672	1.22747	1	1	0.993898
UP_KW_MOLECULAR_FUNCTION	KW-0407~Ion channel	6	1.76471	0.484929	PANX2, SCNN1B, SCNN1A, KCNAB1, CACNA2D4, TMC3	159	343	11838	1.30238	1	1	0.983871
UP_KW_BIOLOGICAL_PROCESS	KW-0406~Ion transport	10	2.94118	0.567085	PANX2, SLC10A6, RACGAP1, SCNN1B, SCNN1A, TRF, KCNAB1, CACNA2D4, TMC3, LTF	160	616	10725	1.08817	1	1	1
UP_KW_BIOLOGICAL_PROCESS	KW-0813~Transport	26	7.64706	0.851976	CRABP2, ARL6, STX19, TRF, ABCA12, SERP2, PANX2, RACGAP1, ABCB1B, RAB11FIP5, SLC16A5, SLC10A6, STARD5, SPNS3, ABCC5, ABCA4, SLC6A13, KCNAB1, CACNA2D4, TMC3, SCNN1B, SCNN1A, KIF20A, ERGIC1, LTF, ABCG2	160	1995	10725	0.87359	1	1	1
Annotation Cluster 47	Enrichment Score: 0.22293486398455292
Category	Term	Count	%	PValue	Genes	List Total	Pop Hits	Pop Total	Fold Enrichment	Bonferroni	Benjamini	FDR
INTERPRO	IPR003591:Leucine-rich repeat, typical subtype	4	1.17647	0.447242	RTN4R, LRTM2, LRR1, LRRN4	290	176	20686	1.62116	1	1	0.998198
UP_SEQ_FEATURE	DOMAIN:LRRCT	3	0.882353	0.483827	RTN4R, LRTM2, LRRN4	304	119	22239	1.84423	1	1	0.997396
INTERPRO	IPR001611:Leucine-rich repeat	5	1.47059	0.496149	RTN4R, LRTM2, LRR1, LRRN4, NLRC3	290	261	20686	1.36649	1	1	0.998198
UP_KW_DOMAIN	KW-0433~Leucine-rich repeat	5	1.47059	0.534879	RTN4R, LRTM2, LRR1, LRRN4, NLRC3	205	288	15341	1.2992	1	1	1
SMART	SM00369:LRR_TYP	4	1.17647	0.560197	RTN4R, LRTM2, LRR1, LRRN4	176	176	10580	1.36622	1	1	1
UP_SEQ_FEATURE	REPEAT:LRR 5	4	1.17647	0.591098	RTN4R, LRTM2, LRRN4, NLRC3	304	224	22239	1.30633	1	1	0.997396
UP_SEQ_FEATURE	REPEAT:LRR 8	3	0.882353	0.597512	RTN4R, LRRN4, NLRC3	304	147	22239	1.49295	1	1	0.997396
UP_SEQ_FEATURE	REPEAT:LRR 4	4	1.17647	0.640447	RTN4R, LRTM2, LRRN4, NLRC3	304	241	22239	1.21418	1	1	0.997396
UP_SEQ_FEATURE	REPEAT:LRR 7	3	0.882353	0.676074	RTN4R, LRRN4, NLRC3	304	170	22239	1.29096	1	1	0.997396
UP_SEQ_FEATURE	REPEAT:LRR 3	4	1.17647	0.680406	RTN4R, LRTM2, LRRN4, NLRC3	304	256	22239	1.14304	1	1	0.997396
UP_SEQ_FEATURE	REPEAT:LRR 2	4	1.17647	0.70756	RTN4R, LRTM2, LRRN4, NLRC3	304	267	22239	1.09595	1	1	0.997396
UP_SEQ_FEATURE	REPEAT:LRR 1	4	1.17647	0.709939	RTN4R, LRTM2, LRRN4, NLRC3	304	268	22239	1.09186	1	1	0.997396
UP_SEQ_FEATURE	REPEAT:LRR 6	3	0.882353	0.751914	RTN4R, LRRN4, NLRC3	304	197	22239	1.11403	1	1	0.997396
Annotation Cluster 48	Enrichment Score: 0.20452217930143204
Category	Term	Count	%	PValue	Genes	List Total	Pop Hits	Pop Total	Fold Enrichment	Bonferroni	Benjamini	FDR
GOTERM_CC_DIRECT	GO:0005769~early endosome	7	2.05882	0.247052	RET, CNTNAP2, VCAM1, KIFC1, TRF, RAB11FIP5, LTF	283	312	20815	1.65019	1	1	0.955414
UP_KW_CELLULAR_COMPONENT	KW-0967~Endosome	4	1.17647	0.988685	RET, KIFC1, ABCC5, RAB11FIP5	243	591	17654	0.49171	1	1	0.988685
GOTERM_CC_DIRECT	GO:0005768~endosome	4	1.17647	0.996753	RET, ABCC5, TRF, RAB11FIP5	283	710	20815	0.414373	1	1	0.996753
Annotation Cluster 49	Enrichment Score: 0.19541780048817245
Category	Term	Count	%	PValue	Genes	List Total	Pop Hits	Pop Total	Fold Enrichment	Bonferroni	Benjamini	FDR
GOTERM_BP_DIRECT	GO:0035725~sodium ion transmembrane transport	3	0.882353	0.260811	SCNN1B, SCNN1A, SLC6A13	268	73	19672	3.01656	1	1	0.993898
UP_SEQ_FEATURE	TRANSMEM:Helical; Name=2	4	1.17647	0.997017	SCNN1B, SCNN1A, ADGRG6, SLC6A13	304	714	22239	0.40983	1	1	0.997396
UP_SEQ_FEATURE	TRANSMEM:Helical; Name=1	4	1.17647	0.997052	SCNN1B, SCNN1A, ADGRG6, SLC6A13	304	715	22239	0.409257	1	1	0.997396
Annotation Cluster 50	Enrichment Score: 0.1900346331809329
Category	Term	Count	%	PValue	Genes	List Total	Pop Hits	Pop Total	Fold Enrichment	Bonferroni	Benjamini	FDR
UP_SEQ_FEATURE	CARBOHYD:N-linked (GlcNAc...) asparagine	57	16.7647	0.207228	RET, SFTA2, CNTNAP2, SPON1, TRF, PRSS27, KLHDC7A, PTPRK, CWH43, ABCA12, VSIG10L, PANX2, ADAMTSL4, EVA1C, KIRREL3, SERPINB2, DCC, ABCC5, BTN1A1, SFTPD, SLC6A13, CACNA2D4, PRSS12, TMC3, CCDC80, SCNN1B, CASQ2, FAM20C, UPK3BL, CASQ1, SMPDL3B, SPACA7, ERGIC1, LTF, ABCG2, RTN4R, CSF1R, LRTM2, PROZ, SEZ6L2, DPP6, THPO, ADGRG6, CHST15, TIGIT, ABCB1B, TMEM132C, SLC10A6, PSAPL1, VCAM1, GDF15, MCAM, ABCA4, …	304	3691	22239	1.12972	1	1	0.997396
UP_SEQ_FEATURE	TOPO_DOM:Extracellular	37	10.8824	0.288661	RET, CNTNAP2, CSF1R, LRTM2, PTPRK, SEZ6L2, VSIG10L, TMEM92, PANX2, DPP6, MMP24, EVA1C, ADGRG6, TIGIT, ABCB1B, PAG1, SLC16A5, KIRREL3, TMEM132C, SLC10A6, VCAM1, DCC, BTN1A1, MCAM, LRRN4, ABCA4, SLC6A13, CACNA2D4, LAX1, TMC3, TMIE, PLSCR2, SCNN1B, SCNN1A, FNDC10, UPK3BL, ABCG2	304	2393	22239	1.1311	1	1	0.997396
GOTERM_CC_DIRECT	GO:0016020~membrane	96	28.2353	0.330414	RET, CNTNAP2, FAM107A, TRF, KLHDC7A, PTPRK, CWH43, ABCA12, PCSK6, VSIG10L, NKPD1, TMEM92, LY6C1, TGM1, SERP2, PANX2, CCND2, MMP24, EVA1C, SLC16A5, KIRREL3, UNC13C, DCC, SPNS3, ABCC5, BTN1A1, SLC6A13, RRAS2, KCNAB1, CACNA2D4, PRSS12, LAX1, TMC3, PARD3B, SAPCD2, PLSCR2, SCNN1B, SCNN1A, CDC42EP3, PLEKHO1, UPK3BL, KIFC3, CASQ1, LY6A, SMPDL3B, ERGIC1, LY6F, RAPGEF3, ABCG2, CAMK2B, RTN4R, CSF1R, DIPK1B…	283	6726	20815	1.04979	1	1	0.955414
UP_KW_DOMAIN	KW-0732~Signal	63	18.5294	0.579319	RET, SFTA2, CNTNAP2, SPON1, TRF, ZBTB20, PRSS27, PTPRK, ISM1, CHTF18, PCSK6, PRN, VSIG10L, TMEM92, LY6C1, CES2B, MMP24, ADAMTSL4, EVA1C, VMN2R78, KIRREL3, EDN1, SERPINB2, DCC, BTN1A1, SFTPD, CACNA2D4, PRSS12, MMP11, CCDC80, CASQ2, FAM20C, UPK3BL, CASQ1, LY6A, SMPDL3B, SPACA7, LY6F, LTF, RTN4R, CSF1R, LRTM2, HTRA1, PROZ, SEZ6L2, CST6, KLK6, THPO, ADGRG6, LY6G6C, TIGIT, LY6G6G, TMEM132C, PSAPL1, VC…	205	4728	15341	0.997156	1	1	1
UP_KW_PTM	KW-0325~Glycoprotein	66	19.4118	0.580997	RET, SFTA2, CNTNAP2, SPON1, TRF, PRSS27, KLHDC7A, PTPRK, CWH43, ABCA12, PRN, VSIG10L, LY6C1, PANX2, ADAMTSL4, EVA1C, SYNPO, KIRREL3, SERPINB2, DCC, ABCC5, BTN1A1, SFTPD, SLC6A13, CACNA2D4, PRSS12, TMC3, CCDC80, SCNN1B, SCNN1A, CASQ2, FAM20C, UPK3BL, CASQ1, LY6A, SMPDL3B, SPACA7, ERGIC1, LY6F, LTF, ABCG2, RTN4R, CSF1R, LRTM2, PROZ, SEZ6L2, DPP6, THPO, ADGRG6, CHST15, LY6G6C, TIGIT, ABCB1B, LY6G6G,…	211	4014	12787	0.996444	1	1	1
GOTERM_CC_DIRECT	GO:0005886~plasma membrane	76	22.3529	0.634855	RET, CNTNAP2, DGKA, ADK, FAM107A, TRF, PRSS27, PTPRK, ABCA12, LY6C1, PREX2, PANX2, MMP24, RASSF3, EVA1C, SLC16A5, KIRREL3, UNC13C, DCC, ABCC5, SLC6A13, RRAS2, KCNAB1, KRT5, PRSS12, KNSTRN, LAX1, SAPCD2, FRMD7, PLSCR2, SCNN1B, SCNN1A, CDC42EP3, FSCN1, PLEKHO1, LY6A, SMPDL3B, CRYAB, LY6F, RAPGEF3, LTF, ABCG2, RTN4R, CSF1R, ARHGEF25, ARL6, STX19, PALM3, HTRA1, SEZ6L2, FHIT, DPP6, RACGAP1, CALD1, ADG…	283	5693	20815	0.981889	1	1	0.955414
UP_SEQ_FEATURE	TOPO_DOM:Cytoplasmic	43	12.6471	0.653045	RET, CNTNAP2, CSF1R, DIPK1B, LRTM2, PTPRK, SEZ6L2, LTC4S, VSIG10L, TMEM92, SERP2, PANX2, DPP6, MMP24, EVA1C, ADGRG6, CHST15, TIGIT, ABCB1B, PAG1, SLC16A5, KIRREL3, TMEM132C, SLC10A6, VCAM1, DCC, BTN1A1, MCAM, LRRN4, EPHX1, ABCA4, SLC6A13, CACNA2D4, LAX1, TMC3, TMIE, PLSCR2, SCNN1B, SCNN1A, FNDC10, UPK3BL, ERGIC1, ABCG2	304	3229	22239	0.974186	1	1	0.997396
UP_KW_CELLULAR_COMPONENT	KW-1003~Cell membrane	43	12.6471	0.836282	RET, RTN4R, CSF1R, ARL6, ARHGEF25, STX19, PALM3, HTRA1, FAM107A, SEZ6L2, LY6C1, PANX2, DPP6, MMP24, RACGAP1, EVA1C, ADGRG6, VMN2R78, LY6G6C, TIGIT, ABCB1B, PAG1, LY6G6G, SLC16A5, KIRREL3, UNC13C, DTNA, VCAM1, ABCC5, SLC6A13, RRAS2, SORBS2, KCNAB1, LAX1, TMEM231, SAPCD2, SCNN1B, SCNN1A, PLEKHO1, LY6A, SMPDL3B, LY6F, ABCG2	243	3466	17654	0.901315	1	1	0.909091
UP_KW_PTM	KW-1015~Disulfide bond	45	13.2353	0.949546	RET, RTN4R, CNTNAP2, CSF1R, SPON1, DIPK1B, PROZ, HTRA1, TRF, PRSS27, PTPRK, SEZ6L2, ISM1, VSIG10L, KLK6, LY6C1, DPP6, MMP24, THPO, ADGRG6, CHST15, SPEG, LY6G6C, TIGIT, KIRREL3, EDN1, PSAPL1, VCAM1, GDF15, DCC, BTN1A1, MCAM, SFTPD, ABCA4, SLC6A13, CACNA2D4, PRSS12, LOR, MMP11, FAM20C, LY6A, SMPDL3B, LY6F, LTF, ABCG2	211	3266	12787	0.834992	1	1	1
UP_KW_DOMAIN	KW-1133~Transmembrane helix	57	16.7647	0.997889	RET, CNTNAP2, KLHDC7A, PTPRK, CWH43, ABCA12, VSIG10L, NKPD1, TMEM92, SERP2, PREX2, PANX2, MMP24, EVA1C, VMN2R78, SLC16A5, KIRREL3, DCC, SPNS3, ABCC5, BTN1A1, SLC6A13, CACNA2D4, LAX1, TMC3, PLSCR2, SCNN1B, SCNN1A, UPK3BL, ERGIC1, ABCG2, CAMK2B, CSF1R, DIPK1B, LRTM2, SEZ6L2, LTC4S, TMEM71, DPP6, ADGRG6, CHST15, TIGIT, ABCB1B, PAG1, TMEM132C, SLC10A6, VCAM1, DTNA, CDKN2A, MCAM, EPHX1, ABCA4, LRRN4, …	205	5616	15341	0.759535	1	1	1
UP_KW_DOMAIN	KW-0812~Transmembrane	57	16.7647	0.999921	RET, CNTNAP2, KLHDC7A, PTPRK, CWH43, ABCA12, VSIG10L, NKPD1, TMEM92, SERP2, PREX2, PANX2, MMP24, EVA1C, VMN2R78, SLC16A5, KIRREL3, DCC, SPNS3, ABCC5, BTN1A1, SLC6A13, CACNA2D4, LAX1, TMC3, PLSCR2, SCNN1B, SCNN1A, UPK3BL, ERGIC1, ABCG2, CAMK2B, CSF1R, DIPK1B, LRTM2, SEZ6L2, LTC4S, TMEM71, DPP6, ADGRG6, CHST15, TIGIT, ABCB1B, PAG1, TMEM132C, SLC10A6, VCAM1, DTNA, CDKN2A, MCAM, EPHX1, ABCA4, LRRN4, …	205	6102	15341	0.699041	1	1	1
UP_KW_CELLULAR_COMPONENT	KW-0472~Membrane	93	27.3529	0.999992	RET, CNTNAP2, FAM107A, KLHDC7A, PTPRK, CWH43, ABCA12, PRN, VSIG10L, NKPD1, TMEM92, LY6C1, TGM1, SERP2, PREX2, PANX2, CCND2, MMP24, EVA1C, VMN2R78, SLC16A5, KIRREL3, UNC13C, DCC, SPNS3, ABCC5, BTN1A1, SLC6A13, RRAS2, KCNAB1, CACNA2D4, LAX1, TMC3, PARD3B, SAPCD2, PLSCR2, SCNN1B, SCNN1A, CDC42EP3, PLEKHO1, UPK3BL, KIFC3, CASQ1, LY6A, SMPDL3B, ERGIC1, LY6F, RAPGEF3, ABCG2, CAMK2B, RTN4R, CSF1R, DIPK1…	243	9090	17654	0.743286	1	1	0.999992
GOTERM_CC_DIRECT	GO:0016021~integral component of membrane	60	17.6471	0.999998	RET, CNTNAP2, KLHDC7A, PTPRK, CWH43, ABCA12, VSIG10L, NKPD1, TMEM92, SERP2, PREX2, PANX2, MMP24, EVA1C, SLC16A5, KIRREL3, DCC, SPNS3, ABCC5, BTN1A1, SLC6A13, KCNAB1, CACNA2D4, LAX1, TMC3, PLSCR2, SCNN1B, SCNN1A, UPK3BL, ERGIC1, ABCG2, CAMK2B, CSF1R, DIPK1B, STX19, LRTM2, SEZ6L2, LTC4S, TMEM71, DPP6, ADGRG6, CHST15, STXBP6, TIGIT, ABCB1B, PAG1, TMEM132C, SLC10A6, VCAM1, DTNA, CDKN2A, MCAM, EPHX1, …	283	6889	20815	0.640597	1	1	0.999998
UP_SEQ_FEATURE	TRANSMEM:Helical	54	15.8824	1	RET, CNTNAP2, KLHDC7A, PTPRK, CWH43, ABCA12, VSIG10L, NKPD1, TMEM92, PREX2, PANX2, MMP24, EVA1C, VMN2R78, SLC16A5, KIRREL3, DCC, SPNS3, ABCC5, BTN1A1, SLC6A13, CACNA2D4, TMC3, PLSCR2, SCNN1B, SCNN1A, UPK3BL, ERGIC1, ABCG2, CAMK2B, CSF1R, DIPK1B, LRTM2, SEZ6L2, LTC4S, TMEM71, DPP6, ADGRG6, TIGIT, ABCB1B, PAG1, TMEM132C, SLC10A6, VCAM1, DTNA, CDKN2A, MCAM, ABCA4, LRRN4, SYT16, TMEM231, TMIE, OLFR37…	304	6655	22239	0.593591	1	1	1
Annotation Cluster 51	Enrichment Score: 0.131395866151179
Category	Term	Count	%	PValue	Genes	List Total	Pop Hits	Pop Total	Fold Enrichment	Bonferroni	Benjamini	FDR
GOTERM_BP_DIRECT	GO:0007275~multicellular organism development	16	4.70588	0.580307	RET, CSF1R, GADD45B, DCC, APLN, DYNC2LI1, MMP11, CENPE, MEIS1, GATM, PAX8, RACGAP1, LMX1A, TDRD12, SPRY1, NES	268	1135	19672	1.03476	1	1	0.993898
UP_KW_MOLECULAR_FUNCTION	KW-9996~Developmental protein	12	3.52941	0.83383	DYNC2LI1, CENPE, MEIS1, GADD45B, RACGAP1, LMX1A, PAX8, DCC, TDRD12, SPRY1, NES, APLN	159	1044	11838	0.85578	1	1	0.983871
UP_KW_MOLECULAR_FUNCTION	KW-0217~Developmental protein	12	3.52941	0.83383	DYNC2LI1, CENPE, MEIS1, GADD45B, RACGAP1, LMX1A, PAX8, DCC, TDRD12, SPRY1, NES, APLN	159	1044	11838	0.85578	1	1	0.983871
Annotation Cluster 52	Enrichment Score: 0.1313450794177927
Category	Term	Count	%	PValue	Genes	List Total	Pop Hits	Pop Total	Fold Enrichment	Bonferroni	Benjamini	FDR
UP_KW_BIOLOGICAL_PROCESS	KW-0221~Differentiation	11	3.23529	0.655494	CAMK2B, CDC20, CASP14, GADD45B, RACGAP1, PAX8, NPHP1, TDRD12, SPEG, CHD5, ZFP750	160	734	10725	1.00456	1	1	1
UP_KW_BIOLOGICAL_PROCESS	KW-0744~Spermatogenesis	4	1.17647	0.70039	RACGAP1, NPHP1, TDRD12, CHD5	160	242	10725	1.10795	1	1	1
GOTERM_BP_DIRECT	GO:0030154~cell differentiation	11	3.23529	0.879136	CAMK2B, CDC20, CASP14, GADD45B, RACGAP1, PAX8, NPHP1, TDRD12, SPEG, CHD5, ZFP750	268	1003	19672	0.805018	1	1	0.993898
Annotation Cluster 53	Enrichment Score: 0.12783175955436918
Category	Term	Count	%	PValue	Genes	List Total	Pop Hits	Pop Total	Fold Enrichment	Bonferroni	Benjamini	FDR
UP_KW_LIGAND	KW-0274~FAD	3	0.882353	0.586152	CYB5R2, ACOX2, SARDH	107	121	6562	1.52051	1	1	1
UP_KW_LIGAND	KW-0285~Flavoprotein	3	0.882353	0.603998	CYB5R2, ACOX2, SARDH	107	125	6562	1.47185	1	1	1
UP_KW_MOLECULAR_FUNCTION	KW-0560~Oxidoreductase	6	1.76471	0.926467	CYB5R2, ACOX2, SARDH, KCNAB1, CDO1, DHTKD1	159	627	11838	0.712467	1	1	0.983871
GOTERM_MF_DIRECT	GO:0016491~oxidoreductase activity	6	1.76471	0.939285	CYB5R2, ACOX2, SARDH, KCNAB1, CDO1, DHTKD1	259	621	18371	0.685319	1	1	0.992481
Annotation Cluster 54	Enrichment Score: 0.08638178286272624
Category	Term	Count	%	PValue	Genes	List Total	Pop Hits	Pop Total	Fold Enrichment	Bonferroni	Benjamini	FDR
UP_SEQ_FEATURE	REPEAT:WD 7	3	0.882353	0.590046	CDC20, POC1A, WDR62	304	145	22239	1.51354	1	1	0.997396
UP_SEQ_FEATURE	REPEAT:WD	3	0.882353	0.706146	CDC20, POC1A, WDR62	304	180	22239	1.21924	1	1	0.997396
UP_SEQ_FEATURE	REPEAT:WD 6	3	0.882353	0.717508	CDC20, POC1A, WDR62	304	184	22239	1.19274	1	1	0.997396
UP_SEQ_FEATURE	REPEAT:WD 5	3	0.882353	0.808027	CDC20, POC1A, WDR62	304	222	22239	0.988576	1	1	0.997396
UP_SEQ_FEATURE	REPEAT:WD 4	3	0.882353	0.836016	CDC20, POC1A, WDR62	304	237	22239	0.926008	1	1	0.997396
INTERPRO	IPR017986:WD40-repeat-containing domain	3	0.882353	0.849626	CDC20, POC1A, WDR62	290	239	20686	0.895369	1	1	0.998198
UP_SEQ_FEATURE	REPEAT:WD 3	3	0.882353	0.854145	CDC20, POC1A, WDR62	304	248	22239	0.884935	1	1	0.997396
UP_SEQ_FEATURE	REPEAT:WD 2	3	0.882353	0.860272	CDC20, POC1A, WDR62	304	252	22239	0.870888	1	1	0.997396
UP_SEQ_FEATURE	REPEAT:WD 1	3	0.882353	0.860272	CDC20, POC1A, WDR62	304	252	22239	0.870888	1	1	0.997396
UP_KW_DOMAIN	KW-0853~WD repeat	3	0.882353	0.874683	CDC20, POC1A, WDR62	205	268	15341	0.837696	1	1	1
INTERPRO	IPR001680:WD40 repeat	3	0.882353	0.888566	CDC20, POC1A, WDR62	290	266	20686	0.804485	1	1	0.998198
SMART	SM00320:WD40	3	0.882353	0.936616	CDC20, POC1A, WDR62	176	265	10580	0.680532	1	1	1
INTERPRO	IPR015943:WD40/YVTN repeat-like-containing domain	3	0.882353	0.954235	CDC20, POC1A, WDR62	290	343	20686	0.623887	1	1	0.998198
Annotation Cluster 55	Enrichment Score: 0.07060981718950993
Category	Term	Count	%	PValue	Genes	List Total	Pop Hits	Pop Total	Fold Enrichment	Bonferroni	Benjamini	FDR
UP_KW_DOMAIN	KW-0040~ANK repeat	3	0.882353	0.831848	ANKRD29, CDKN2A, KANK4	205	240	15341	0.935427	1	1	1
INTERPRO	IPR002110:Ankyrin repeat	3	0.882353	0.835909	ANKRD29, CDKN2A, KANK4	290	231	20686	0.926377	1	1	0.998198
INTERPRO	IPR020683:Ankyrin repeat-containing domain	3	0.882353	0.842903	ANKRD29, CDKN2A, KANK4	290	235	20686	0.910609	1	1	0.998198
SMART	SM00248:ANK	3	0.882353	0.89039	ANKRD29, CDKN2A, KANK4	176	225	10580	0.801515	1	1	1
Annotation Cluster 56	Enrichment Score: 0.06862405675314759
Category	Term	Count	%	PValue	Genes	List Total	Pop Hits	Pop Total	Fold Enrichment	Bonferroni	Benjamini	FDR
GOTERM_BP_DIRECT	GO:0002376~immune system process	7	2.05882	0.681495	CSF1R, SP110, SFTPD, SMPDL3B, LAX1, PAG1, LTF	268	503	19672	1.02151	1	1	0.993898
UP_KW_BIOLOGICAL_PROCESS	KW-0399~Innate immunity	4	1.17647	0.883332	CSF1R, SP110, SFTPD, SMPDL3B	160	339	10725	0.790929	1	1	1
UP_KW_BIOLOGICAL_PROCESS	KW-0391~Immunity	7	2.05882	0.922446	CSF1R, SP110, SFTPD, SMPDL3B, LAX1, PAG1, LTF	160	645	10725	0.727471	1	1	1
GOTERM_BP_DIRECT	GO:0045087~innate immune response	6	1.76471	0.957141	CSF1R, SP110, SFTPD, VIP, SMPDL3B, LTF	268	683	19672	0.644829	1	1	0.993898
Annotation Cluster 57	Enrichment Score: 0.06716635985266688
Category	Term	Count	%	PValue	Genes	List Total	Pop Hits	Pop Total	Fold Enrichment	Bonferroni	Benjamini	FDR
GOTERM_BP_DIRECT	GO:0045944~positive regulation of transcription from RNA polymerase II promoter	16	4.70588	0.682636	EDN1, CDKN2A, CAVIN2, LMO4, IL18, CKAP2, FOXM1, ARNTL2, IKZF4, MEIS1, PAX8, LMX1A, MYBL2, ZFP750, E2F7, RAPGEF3	268	1213	19672	0.968217	1	1	0.993898
UP_KW_MOLECULAR_FUNCTION	KW-0010~Activator	6	1.76471	0.946769	MEIS1, LMX1A, FOXM1, ZFP750, ARNTL2, E2F7	159	665	11838	0.671755	1	1	0.983871
GOTERM_BP_DIRECT	GO:0006355~regulation of transcription, DNA-templated	11	3.23529	0.9729	MEIS1, LMX1A, PAX8, CDCA7L, ZFP92, MYBL2, FOXM1, ARNTL2, E2F7, ZFP781, CKS1B	268	1225	19672	0.659129	1	1	0.993898
Annotation Cluster 58	Enrichment Score: 0.044813996683053
Category	Term	Count	%	PValue	Genes	List Total	Pop Hits	Pop Total	Fold Enrichment	Bonferroni	Benjamini	FDR
GOTERM_MF_DIRECT	GO:0003924~GTPase activity	4	1.17647	0.804995	GNA15, ARL6, RRAS2, 9930111J21RIK1	259	305	18371	0.930236	1	1	0.992481
GOTERM_MF_DIRECT	GO:0005525~GTP binding	4	1.17647	0.916602	GNA15, ARL6, RRAS2, 9930111J21RIK1	259	393	18371	0.721939	1	1	0.992481
UP_SEQ_FEATURE	NP_BIND:GTP	3	0.882353	0.917483	GNA15, ARL6, RRAS2	304	300	22239	0.731546	1	1	0.997396
UP_KW_LIGAND	KW-0342~GTP-binding	3	0.882353	0.977624	GNA15, ARL6, RRAS2	107	343	6562	0.536389	1	1	1
Annotation Cluster 59	Enrichment Score: 0.034509419030990016
Category	Term	Count	%	PValue	Genes	List Total	Pop Hits	Pop Total	Fold Enrichment	Bonferroni	Benjamini	FDR
SMART	SM00184:RING	3	0.882353	0.904235	SH3RF2, RNF224, TRAIP	176	235	10580	0.767408	1	1	1
INTERPRO	IPR001841:Zinc finger, RING-type	3	0.882353	0.911155	SH3RF2, RNF224, TRAIP	290	286	20686	0.748228	1	1	0.998198
INTERPRO	IPR013083:Zinc finger, RING/FYVE/PHD-type	4	1.17647	0.956309	SH3RF2, RNF224, CHD5, TRAIP	290	458	20686	0.622978	1	1	0.998198
Annotation Cluster 60	Enrichment Score: 0.02938347682635228
Category	Term	Count	%	PValue	Genes	List Total	Pop Hits	Pop Total	Fold Enrichment	Bonferroni	Benjamini	FDR
GOTERM_CC_DIRECT	GO:0005789~endoplasmic reticulum membrane	9	2.64706	0.900561	SERP2, DIPK1B, USP17LD, USP17LE, EPHX1, SEZ6L2, LTC4S, USP17LC, 9930111J21RIK1	283	860	20815	0.769722	1	1	0.955414
UP_KW_CELLULAR_COMPONENT	KW-0256~Endoplasmic reticulum	12	3.52941	0.946411	SERP2, DIPK1B, USP17LD, USP17LE, CRABP2, ABCA4, EPHX1, CASQ1, SEZ6L2, LTC4S, USP17LC, ERGIC1	243	1206	17654	0.722888	1	1	0.946411
GOTERM_CC_DIRECT	GO:0005783~endoplasmic reticulum	16	4.70588	0.957761	RTN4R, DIPK1B, USP17LD, VCAM1, CRABP2, ABCA4, EPHX1, CWH43, LTC4S, SEZ6L2, S100A7A, SERP2, PLSCR2, CASQ1, USP17LC, ERGIC1	283	1617	20815	0.72778	1	1	0.957761
Annotation Cluster 61	Enrichment Score: 0.02885975217083491
Category	Term	Count	%	PValue	Genes	List Total	Pop Hits	Pop Total	Fold Enrichment	Bonferroni	Benjamini	FDR
UP_SEQ_FEATURE	TRANSIT:Mitochondrion	5	1.47059	0.930808	GATM, OXCT1, NTHL1, SARDH, DHTKD1	304	527	22239	0.694066	1	1	0.997396
UP_KW_DOMAIN	KW-0809~Transit peptide	5	1.47059	0.932531	GATM, OXCT1, NTHL1, SARDH, DHTKD1	205	541	15341	0.691628	1	1	1
UP_KW_CELLULAR_COMPONENT	KW-0496~Mitochondrion	12	3.52941	0.943838	GATM, RAD51, OXCT1, CDKN2A, NTHL1, SARDH, CDK1, CASQ1, FHIT, ABCG2, RAB11FIP5, DHTKD1	243	1199	17654	0.727108	1	1	0.943838
