# Supplementary material for: In Vitro Organoid-Based Assays Reveal SMAD4 Tumor-Suppressive Mechanisms for Serrated Colorectal Cancer Invasion
Source: Cancers (Basel). 2023 Dec 13;15(24):5820. doi: 10.3390/cancers15245820 (PMC10742020; doi:10.3390/cancers15245820)
Supplement: Supplementary file 1 [file cancers-15-05820-s001.zip › Supplemental Table S4 Plastic RNA ChIP Shared Sites + DAVID.xlsx]

## Sheet: SW480+Caco2_Smad4ChIPSeq
#SYNGO CACO2 + SW480, DeDuped, 50kb, Upper					Genes Bound Up	Genes Unbound Up			Genes Bound Down	Gunes UnBound Down
1110032A03RIK					6430548M08RIK	1010001N08RIK			ABCA4	1190028D05RIK
1700020L13RIK					ABCA13	1110006O24RIK			ABCC5	1500026H17RIK
2510022D24RIK					ABCC2	1110025L11RIK			ABCG2	1700007K13RIK
2510039O18RIK					ABCC4	2410004P03RIK			ABT1	1810008I18RIK
2610507B11RIK					ABCG1	2810410L24RIK			ACOX2	2210011C24RIK
4833439L19RIK					ABLIM2	2900052L18RIK			ADAMTSL4	3010003L21RIK
4932438A13RIK					ACE2	4930413G21RIK			ADGRG6	4833427F10RIK
4933427D14RIK					ACKR3	4930429D17RIK			ADK	4933412E12RIK
6430548M08RIK					ACSBG1	4930572O03RIK			AFAP1L2	4933433H22RIK
9130023H24RIK					ACSL3	5430427O19RIK			ANLN	9930111J21RIK1
9930104L06RIK					ACTG1	6030407O03RIK			APLN	A430089I19RIK
A1CF					ACVR1	9930014A18RIK			ARL6	AA792892
A2M					ACVR1C	A330076H08RIK			ARNTL2	ABCA12
A3GALT2					ACVR2A	ABHD18			ASF1B	ABCB1B
A4GALT					ADAMTS15	AJM1			ASRGL1	AF067063
A4GNT					ADARB1	ALCAM			AUNIP	ANKRD29
AU040320					ADGRA1	APOL9A			AURKA	ARHGEF25
AAAS					ADGRE5	APOL9B			B9D1	AU021092
AACS					ADGRG1	ASTL			BIRC5	B020004J07RIK
AADAC					ADGRG7	ATP6V1A			BTN1A1	B020031M17RIK
AADACL2					ADRA2B	AW549542			CABLES1	BC080695
AADACL4					ADSSL1	AY761184			CACNA2D4	BC147527
AADAT					AK4	B3GALT5			CALD1	C130026I21RIK
AAGAB					ALDOB	BAHCC1			CASQ1	C130073F10RIK
AAK1					AMDHD1	BMYC			CASQ2	CAMK2B
AAMP					ANGPTL4	BRDT			CAVIN2	CAPN13
AANAT					ANK	C030034L19RIK			CAVIN3	CASP14
AAR2					ANKRD50	C130046K22RIK			CCDC80	CCDC9B
AARS					ANTXR2	C430042M11RIK			CCNB1	CEP126
AARS2					AOAH	CACNA2D1			CCNB2	CES2B
AARSD1					APBA1	CCDC171			CCND2	CNTNAP2
AASDH					APBB1	CCL2			CDC20	CRYAB
AATF					APLNR	CD209C			CDC25C	CRYBG1
AATK					APLP1	CD300LB			CDC42BPG	D17ERTD648E
ABAT					APOA1	CD300LD3			CDC42EP3	DCC
ABCA1					AQP3	CD300LD5			CDC6	DCDC2C
ABCA13					AQP8	CEACAM20			CDCA5	DDIT4L
ABCA2					ARID3A	CLCA3A2			CDCA7L	DPP6
ABCA3					ARIH1	CLCA3B			CDCA8	EPRN
ABCA4					ARL4D	CLCA4A			CDK1	FAM107B
ABCA5					ARNT2	CLCA4B			CDKN2A	FAM71F1
ABCA7					ASCC3	CLEC2H			CDO1	FNDC10
ABCA8B					ATP6AP1	COL5A3			CENPA	GM10662
ABCA9					ATP6AP2	CRISPLD1			CENPE	GM10696
ABCB10					B2M	CTLA2B			CENPN	GM10697
ABCB11					BACE2	CXCL1			CHD5	GM11351
ABCB6					BCL11B	CYP2C66			CHST15	GM11544
ABCB7					BCL6	CYP3A59			CHTF18	GM11562
ABCB8					BLCAP	CYP4F14			CKAP2	GM12724
ABCB9					BLVRB	D5ERTD605E			CKS1B	GM12794
ABCC1					BMP1	D5ERTD615E			COLCA2	GM13043
ABCC10					BRI3BP	DDX60			CRABP2	GM13078
ABCC12					CABP2	DEFA21			CRIP2	GM13546
ABCC2					CACNA1I	DEFA32			CRYBG2	GM14685
ABCC3					CADM4	DEFB7			CSF1R	GM16136
ABCC4					CASP4	DEFB8			CST6	GM16367
ABCC5					CCDC71L	DEPP1			CWH43	GM1995
ABCC6					CCL20	DIPK2A			CYB5R2	GM20219
ABCC8					CCNG2	DMD			DCTD	GM20765
ABCC9					CCRL2	DPYS			DGKA	GM21293
ABCD1					CD164	E130308A19RIK			DHTKD1	GM21304
ABCD2					CD40	E230013L22RIK			DIAPH3	GM21312
ABCD3					CD44	EIF4E3			DIPK1B	GM33517
ABCD4					CD74	ERO1L			DLGAP5	GM3716
ABCF1					CD82	ETL4			DTNA	GM4565
ABCF2					CDH2	FCNA			DUSP1	GM4567
ABCF3					CDKN1A	GBA2			DYNC2LI1	GM4858
ABCG1					CDKN2D	GM10354			E2F7	GM6763
ABCG2					CDYL2	GM11545			EDN1	GM6902
ABCG4					CERCAM	GM13807			EPHX1	GM7102
ABCG8					CFAP46	GM15328			ERGIC1	GM7978
ABHD10					CHIC2	GM15663			EVA1C	GM8016
ABHD11					CHST11	GM15816			FAM107A	GM8764
ABHD12					CHSY3	GM16070			FAM111A	GM8994
ABHD12B					CIB4	GM17019			FAM20C	IFI209
ABHD13					CIDEA	GM21083			FHIT	KCNAB1
ABHD14A					CLCF1	GM36201			FOXM1	KIF4
ABHD14B					CLDN4	GM3893			FRMD7	KIFC5B
ABHD15					CLIC5	GM7367			FSCN1	KRTAP3-2
ABHD16A					CLN5	GM7467			GADD45B	LCE1H
ABHD16B					CLOCK	GM7694			GATM	LCE6A
ABHD17A					CMPK2	GM7827			GDF15	LOC100041034
ABHD17B					COL17A1	GM7861			GNA15	LOC100861615
ABHD17C					COL22A1	GM9758			GTSE1	LOC101055864
ABHD2					COL27A1	GM9899			HAUS5	LOC105246046
ABHD3					CPE	GML2			HTRA1	LOC664787
ABHD4					CPEB2	GPR137B-PS			ICA1L	LY6A
ABHD5					CPNE5	GSDMC4			IKZF4	LY6C1
ABHD6					CPS1	GUCY2G			IL18	LY6F
ABHD8					CRCT1	GVIN1			INKA2	LY6G6C
ABI1					CREB3L3	HIST1H1C			IQGAP3	LY6G6G
ABI2					CRLF1	HIST1H2AL			IRAK1BP1	NLRC3
ABI3					CSRNP1	HIST1H4J			ISM1	OLFR376
ABL1					CSTB	HIST2H2AA1			KANK4	PASK
ABL2					CTNNB1	HIST2H3C1			KIF18B	PHGR1
ABLIM1					CTNS	HIST2H3C2			KIF20A	PLSCR2
ABLIM2					CTSB	IFI202B			KIF22	PNP2
ABLIM3					CTSE	IFI203			KIFC1	PRAMEF25
ABR					CXCL2	IFI205			KIFC3	PREX2
ABRAXAS1					CXCL3	IFI44			KIRREL3	PRN
ABRAXAS2					CXCL5	IFIT3B			KLHDC7A	PTPN13
ABT1					CXCR4	IGTP			KLHDC8A	SAMD5
ABTB1					CYP24A1	IRGM2			KLK6	SCNN1B
ABTB2					CYTH4	KRTAP6-5			KNSTRN	SERPINB1B
ACAA1A					DACH1	LCE1F			KRT5	SERPINB2
ACAA2					DEFA5	LCE1G			KRTAP1-5	SERPINB6B
ACACA					DISC1	LCN8			LAX1	SLC6A13
ACACB					DKK2	LILR4B			LMO4	SLFN10-PS
ACAD10					DNAJB9	LY6M			LMX1A	SP110
ACAD11					DNAJC3	MAP3K14			LOR	SP140
ACAD8					DNASE1L1	MCPT1			LRR1	SPDYE4B
ACAD9					DNM1	MCPT2			LRRN4	SPON1
ACADM					DPEP1	MCPT4			LRTM2	SPRR1A
ACADS					DPEP2	MEGF10			LTC4S	SYT16
ACADVL					DPP7	MICALCL			LTF	TCSTV1
ACAP1					DUOXA2	MMP19			MCAM	TCSTV3
ACAP2					DUSP2	MNDAL			MCM5	TDPOZ4
ACAP3					DUSP5	MPTX2			MEIS1	TDPOZ5
ACAT1					EEA1	MRC1			METTL1	TGM5
ACAT2					EEPD1	MT1			MGMT	TIGIT
ACBD3					EFHD1	MT2			MMP11	TK1
ACBD4					EFNA2	N4BP2L1			MMP24	TREX2
ACBD5					EGR1	NMRK1			MYBL2	UNC13C
ACBD6					EGR3	NR3C2			NDC80	UPK3BL
ACBD7					ELL	OAS2			NES	USP17LC
ACCS					EML1	OASL1			NKPD1	USP17LD
ACCSL					EMX2	ODAPH			NMNAT2	VCAM1
ACD					ENTPD5	OLFM1			NPHP1	VIP
ACE					EPCAM	OLFR1372-PS1			NTHL1	VMN2R78
ACE2					EPHA4	OLFR1375			NUDT17	ZFP352
ACER2					EPHX2	OLFR58			OMP	ZFP781
ACER3					EPM2AIP1	OLFR632			OXCT1	ZFP92
ACHE					ETV1	OLFR920			PAG1	ZSCAN4A
ACIN1					FABP6	ONECUT2			PAK6	ZSCAN4B
ACKR2					FANK1	ORM3			PALM3	ZSCAN4C
ACKR3					FBLN2	PCP4			PALMD	ZSCAN4D
ACLY					FBXL16	PI15			PANX2	ZSCAN4F
ACO1					FBXO32	PILRB2			PARD3B
ACO2					FCER2A	PKD1L3			PARPBP
ACOD1					FGD3	PLA2G10OS			PAX8
ACOT1					FGF9	PQLC2			PCSK6
ACOT11					FKBP14	PRL2C2			PHACTR2
ACOT12					FKBPL	PRL2C3			PIMREG
ACOT13					FLCN	PRL2C5			PLEKHO1
ACOT2					FLVCR1	PSG16			PLEKHS1
ACOT4					FMNL3	PSG22			PLK2
ACOT6					FNDC1	PTPN22			POC1A
ACOT7					FNDC3B	PTPRZ1			PPP1R26
ACOT9					FNIP2	RASGRF1			PRC1
ACOX1					FOS	RNF152			PROSER2
ACOX2					FOSL1	ROBO1			PROZ
ACOX3					FOXN2	RPRD1A			PRSS12
ACOXL					FRK	RYR3			PRSS27
ACP1					FRY	SDC3			PSAPL1
ACP2					FSD1L	SEC14L2			PTPRK
ACP4					FST	SERPINA3A			RAB11FIP5
ACP5					FUT8	SERPINB9G			RACGAP1
ACP6					FXYD5	SKP1A			RAD51
ACPP					FZD3	SLC12A1			RAPGEF3
ACR					GALC	SLC9A9			RASSF3
ACSBG1					GALNT6	SMIM31			RBBP8NL
ACSBG2					GATA6	SOWAHC			RET
ACSF2					GDPD5	SPEER4COS			RNF224
ACSF3					GEM	SPEER4E			RRAS2
ACSL1					GFAP	SPEER8-PS1			RTN4R
ACSL3					GGCT	SPRR2F			S100A4
ACSL4					GLIS3	SPRR2G			S100A7A
ACSL5					GNPDA1	SYNPR			SAPCD2
ACSL6					GPATCH2L	TAFA5			SARDH
ACSM1					GPR137B	TBX3OS2			SCNN1A
ACSM3					GPR3	TCF4			SERP2
ACSM5					GPRC5C	TCIM			SEZ6L2
ACSS1					GPSM1	TGOLN1			SFTA2
ACSS2					GRAMD1B	TMEM202			SFTPD
ACSS3					GRIN2B	TMEM263			SH2D4A
ACTB					GRN	TRIM30A			SH3RF2
ACTBL2					GSDMA	TRY5			SLC10A6
ACTG1					GSTM5	UGT1A6B			SLC16A5
ACTL6A					H13	VMN2R23			SMPDL3B
ACTL6B					HACD3	VMN2R26			SORBS2
ACTL7A					HAS2	WNT4			SORBS3
ACTL9					HAVCR2	ZFP26			SPACA7
ACTN1					HBEGF	ZFP37			SPEG
ACTN2					HCFC2	ZFP85OS			SPNS3
ACTN4					HCN3				SPRY1
ACTR10					HEXA				SPZ1
ACTR1A					HILPDA				SRCIN1
ACTR1B					HMGA2				STARD5
ACTR2					HPGDS				STK32C
ACTR3					HS3ST3B1				STX19
ACTR3B					HSD11B1				STXBP6
ACTR5					HSD17B7				SYNPO
ACTR6					HSF5				TACC3
ACTR8					HSPA13				TDRD12
ACTRT1					HSPA4L				TGM1
ACTRT3					ID1				THPO
ACVR1					ID3				TMC3
ACVR1B					ID4				TMEM132C
ACVR1C					IFIT1				TMEM231
ACVR2A					IFIT3				TMEM71
ACVR2B					IFNAR1				TMEM92
ACVRL1					IFNGR1				TMIE
ACY3					IGFBP5				TNNC2
ACYP1					IGSF5				TPX2
ACYP2					IGSF8				TRAIP
ADA					IL13RA1				TRF
ADAD2					IL18BP				TROAP
ADAL					IL1A				UBE2C
ADAM10					IMPDH1				USP17LE
ADAM11					INSM1				USP54
ADAM15					INSR				VSIG10L
ADAM17					IPO7				WDR62
ADAM18					IRF7				ZBTB20
ADAM19					IRS2				ZBTB32
ADAM22					ISG15				ZBTB8A
ADAM23					ISOC2A				ZFP185
ADAM28					ITGA5				ZFP365
ADAM30					ITGA7				ZFP750
ADAM32					ITGB7				ZRANB3
ADAM33					ITM2C
ADAM7					JAG1
ADAM8					KCNJ11
ADAM9					KCNJ2
ADAMDEC1					KDR
ADAMTS10					KIF9
ADAMTS12					KLF10
ADAMTS13					KLRB1
ADAMTS14					KRT20
ADAMTS15					LAMP2
ADAMTS16					LAPTM4B
ADAMTS17					LCP1
ADAMTS18					LDHD
ADAMTS19					LGI2
ADAMTS4					LHFP
ADAMTS6					LHFPL2
ADAMTS7					LIPA
ADAMTS8					LIX1L
ADAMTS9					LMCD1
ADAMTSL2					LMTK3
ADAMTSL4					LONRF3
ADAMTSL5					LOXL4
ADAP1					LRATD2
ADAR					LRP1
ADARB1					LTBP1
ADAT1					LY6D
ADAT2					LYPD3
ADAT3					LYST
ADCK1					LYZL4
ADCK2					MAF
ADCK5					MAP7D1
ADCY10					MCTP1
ADCY3					MED7
ADCY4					MEP1B
ADCY5					MFSD11
ADCY6					MFSD4A
ADCY7					MGST1
ADCY9					MICAL2
ADCYAP1					MIPOL1
ADD1					MMP9
ADD3					MOCOS
ADGRA1					MOGAT1
ADGRA2					MST1R
ADGRA3					MUC1
ADGRB1					MUC13
ADGRB2					MUC5AC
ADGRD1					MX2
ADGRD2-PS					MXD1
ADGRE1					MYCBP
ADGRE5					MYRFL
ADGRF1					NAMPT
ADGRF2					NCBP1
ADGRF3					NCK2
ADGRF4					NDFIP2
ADGRG1					NECTIN1
ADGRG3					NGF
ADGRG4					NLRP3
ADGRG5					NMU
ADGRG6					NOD1
ADGRG7					NOS1AP
ADGRL1					NOS2
ADGRL3					NOX1
ADGRV1					NPC1L1
ADH4					NPPB
ADH5					NPR2
ADH7					NPTX1
ADHFE1					NR1H4
ADI1					NUMBL
ADIG					NXPE2
ADIPOQ					OASL2
ADIPOR1					ODC1
ADIPOR2					OLFM2
ADK					OLR1
ADM					OPN3
ADM2					OPRD1
ADNP					ORMDL3
ADNP2					OSTM1
ADO					OTUD1
ADORA1					OXTR
ADORA2A					P2RY1
ADORA2B					P3H4
ADORA3					P4HA1
ADPGK					PAX9
ADPRH					PCK1
ADPRHL1					PDGFC
ADPRM					PELI3
ADPRS					PERP
ADRA1B					PGLYRP2
ADRA1D					PIK3AP1
ADRA2A					PIK3CD
ADRA2B					PILRA
ADRA2C					PILRB1
ADRB1					PIWIL2
ADRM1					PLA2G10
ADSL					PLA2G4C
ADSS					PLAUR
ADSSL1					PLD1
ADTRP					PLEKHO2
AEBP1					PLPPR2
AEBP2					PLXNA4
AEN					PMP22
AFAP1					PPM1B
AFAP1L1					PPM1M
AFAP1L2					PPP1R3B
AFDN					PQLC3
AFF1					PRDM8
AFF3					PRDX5
AFF4					PRF1
AFG1L					PRKAB2
AFG3L2					PRKCE
AFM					PRND
AFMID					PRSS23
AFP					PRSS46
AFTPH					PTGS2
AGA					PTK2
AGAP1					PWP1
AGAP2					RAB20
AGAP3					RAB35
AGBL1					RABGAP1
AGBL2					RAI14
AGBL3					RASL10A
AGBL5					RBM38
AGFG1					RECK
AGFG2					REM2
AGGF1					RHPN2
AGK					RNF19B
AGL					RNF24
AGMAT					RPS6KC1
AGMO					RRAD
AGO1					RSAD2
AGO2					RTP4
AGO3					RUNX1
AGPAT1					S100A13
AGPAT2					SARAF
AGPAT3					SCAMP1
AGPAT5					SCIN
AGPS					SELE
AGR2					SELENON
AGR3					SELENOW
AGRN					SEMA6A
AGRP					SERPINE1
AGT					SERTAD3
AGTRAP					SGPL1
AGXT					SH2D5
AGXT2					SH3BP2
AHCTF1					SHF
AHCY					SIPA1L2
AHCYL1					SLC11A1
AHCYL2					SLC12A4
AHDC1					SLC13A1
AHI1					SLC13A2
AHNAK					SLC17A7
AHNAK2					SLC1A1
AHR					SLC25A21
AHSA1					SLC26A11
AHSA2					SLC29A3
AHSG					SLC31A2
AHSP					SLC35F6
AICDA					SLC35G2
AIF1					SLC39A10
AIF1L					SLC39A8
AIFM2					SLC3A1
AIFM3					SLC4A8
AIG1					SLC6A8
AIMP1					SLC9A2
AIMP2					SLCO2A1
AIP					SLPI
AIPL1					SMAD4
AIRE					SMAD7
AJUBA					SOCS3
AK1					SPATA13
AK2					SPHK1
AK3					SPINK2
AK4					SPIRE1
AK7					SPRY4
AK8					SPSB1
AK9					SSH3
AKAP1					SSTR2
AKAP10					ST6GALNAC4
AKAP11					ST6GALNAC6
AKAP13					STAB1
AKAP14					STEAP3
AKAP17A					STK17B
AKAP3					STXBP1
AKAP5					SULT4A1
AKAP6					SVOP
AKAP7					TAPBP
AKAP8					TBKBP1
AKAP8L					TBX3
AKAP9					TC2N
AKIP1					TCF23
AKIRIN1					TCN2
AKIRIN2					TGFB1
AKNA					TGFBR3
AKR1A1					TLE3
AKR1B3					TMC7
AKR1C6					TMEM120B
AKR1D1					TMEM131L
AKR1E1					TMEM158
AKR7A5					TMEM163
AKT1					TMEM165
AKT1S1					TMEM212
AKT2					TMEM30A
AKT3					TMEM41B
AKTIP					TMEM45A
ALAD					TMEM50B
ALAS1					TMTC2
ALAS2					TNF
ALB					TNFRSF1B
ALDH16A1					TNFRSF9
ALDH18A1					TNFSF15
ALDH1A1					TNFSF9
ALDH1A2					TNIK
ALDH1A3					TNNT2
ALDH1B1					TPP1
ALDH1L2					TRIM46
ALDH2					TRIM8
ALDH3A1					TRNP1
ALDH3A2					TSPAN2
ALDH3B1					TSPAN8
ALDH3B2					TTYH3
ALDH4A1					TWF2
ALDH5A1					UBASH3B
ALDH7A1					UBE2L6
ALDH9A1					UGT1A6A
ALDOA					UPP2
ALDOB					USP18
ALDOC					VDR
ALG1					VEGFA
ALG10B					VGF
ALG11					VIM
ALG12					XKR9
ALG13					ZBTB6
ALG14					ZC3H12A
ALG2					ZEB1
ALG3					ZFP36
ALG6					ZFP426
ALG8					ZFP827
ALG9
ALK
ALKAL2
ALKBH1
ALKBH2
ALKBH3
ALKBH5
ALKBH6
ALKBH7
ALKBH8
ALLC
ALMS1
ALOX12B
ALOX15
ALOX5
ALOX5AP
ALOX8
ALPI
ALPK1
ALPK2
ALPL
ALPPL2
ALS2
ALS2CL
ALX1
ALX3
ALX4
AMACR
AMBN
AMBP
AMBRA1
AMD1
AMDHD1
AMDHD2
AMER1
AMER3
AMFR
AMH
AMHR2
AMIGO2
AMMECR1
AMN
AMOT
AMOTL1
AMOTL2
AMPD2
AMPD3
AMT
AMTN
AMY2B
AMZ1
AMZ2
ANAPC1
ANAPC11
ANAPC15
ANAPC16
ANAPC2
ANAPC4
ANAPC5
ANAPC7
ANG
ANGEL1
ANGEL2
ANGPT1
ANGPT2
ANGPT4
ANGPTL2
ANGPTL3
ANGPTL4
ANGPTL6
ANK
ANK1
ANK2
ANK3
ANKAR
ANKDD1A
ANKDD1B
ANKEF1
ANKFY1
ANKHD1
ANKK1
ANKLE1
ANKLE2
ANKMY1
ANKMY2
ANKRA2
ANKRD1
ANKRD10
ANKRD11
ANKRD12
ANKRD13A
ANKRD13B
ANKRD13C
ANKRD13D
ANKRD17
ANKRD2
ANKRD23
ANKRD26
ANKRD27
ANKRD28
ANKRD33
ANKRD37
ANKRD39
ANKRD40
ANKRD44
ANKRD45
ANKRD46
ANKRD49
ANKRD50
ANKRD52
ANKRD53
ANKRD54
ANKRD6
ANKRD66
ANKRD7
ANKRD9
ANKS1
ANKS1B
ANKS3
ANKS4B
ANKS6
ANKZF1
ANLN
ANO1
ANO10
ANO2
ANO3
ANO6
ANO7
ANO8
ANO9
ANP32A
ANP32B
ANP32E
ANPEP
ANTKMT
ANTXR2
ANTXRL
ANXA11
ANXA13
ANXA2
ANXA3
ANXA4
ANXA5
ANXA6
ANXA7
ANXA8
ANXA9
AOAH
AOC1
AOC3
AOX1
AP1AR
AP1B1
AP1G1
AP1G2
AP1M1
AP1M2
AP1S1
AP1S2
AP1S3
AP2A1
AP2A2
AP2B1
AP2M1
AP2S1
AP3B1
AP3B2
AP3D1
AP3M1
AP3M2
AP3S2
AP4B1
AP4E1
AP4S1
AP5B1
AP5M1
AP5S1
AP5Z1
APAF1
APBA1
APBA2
APBA3
APBB1
APBB1IP
APBB2
APBB3
APC
APC2
APCDD1
APEH
APEX1
APEX2
APH1A
APH1B
API5
APIP
APLF
APLN
APLNR
APLP1
APLP2
APMAP
APOA1
APOA2
APOA4
APOA5
APOB
APOBEC1
APOBEC2
APOBEC4
APOBR
APOC1
APOC3
APOC4
APOD
APOE
APOF
APOH
APOL6
APOL7A
APOL8
APOLD1
APOO
APP
APPBP2
APPL1
APPL2
APRT
APTX
AQP1
AQP11
AQP2
AQP3
AQP5
AQP6
AQP7
AQP8
AQP9
ARAF
ARAP1
ARAP2
ARAP3
ARC
ARCN1
AREG
AREL1
ARF1
ARF3
ARF4
ARF5
ARF6
ARFGAP1
ARFGAP2
ARFGAP3
ARFGEF1
ARFGEF2
ARFIP1
ARFRP1
ARG1
ARG2
ARGLU1
ARHGAP1
ARHGAP10
ARHGAP11A
ARHGAP12
ARHGAP17
ARHGAP18
ARHGAP19
ARHGAP20
ARHGAP21
ARHGAP23
ARHGAP24
ARHGAP25
ARHGAP26
ARHGAP27
ARHGAP28
ARHGAP29
ARHGAP30
ARHGAP31
ARHGAP32
ARHGAP33
ARHGAP35
ARHGAP39
ARHGAP4
ARHGAP40
ARHGAP42
ARHGAP44
ARHGAP45
ARHGAP5
ARHGAP6
ARHGAP8
ARHGAP9
ARHGDIA
ARHGEF1
ARHGEF10
ARHGEF10L
ARHGEF11
ARHGEF12
ARHGEF15
ARHGEF16
ARHGEF17
ARHGEF18
ARHGEF19
ARHGEF2
ARHGEF26
ARHGEF28
ARHGEF3
ARHGEF37
ARHGEF38
ARHGEF39
ARHGEF4
ARHGEF40
ARHGEF5
ARHGEF7
ARHGEF9
ARID1A
ARID1B
ARID2
ARID3A
ARID3B
ARID4A
ARID4B
ARID5A
ARID5B
ARIH1
ARIH2
ARIH2OS
ARL1
ARL11
ARL13A
ARL13B
ARL14
ARL14EP
ARL15
ARL16
ARL2
ARL2BP
ARL3
ARL4A
ARL4C
ARL4D
ARL5A
ARL5B
ARL5C
ARL6
ARL6IP1
ARL6IP4
ARL6IP5
ARL6IP6
ARL8A
ARL8B
ARL9
ARMC1
ARMC10
ARMC12
ARMC2
ARMC3
ARMC5
ARMC6
ARMC7
ARMC8
ARMC9
ARMCX3
ARMCX6
ARNT
ARNT2
ARNTL
ARNTL2
ARPC1A
ARPC1B
ARPC2
ARPC3
ARPC5
ARPC5L
ARPP19
ARRB1
ARRB2
ARRDC1
ARRDC2
ARRDC3
ARRDC4
ARSA
ARSB
ARSG
ARSI
ARSJ
ARSK
ART1
ART3
ART4
ART5
ARTN
ARV1
ARVCF
ARX
AS3MT
ASAH1
ASAH2
ASAP1
ASAP2
ASAP3
ASB1
ASB10
ASB12
ASB13
ASB14
ASB16
ASB17
ASB2
ASB4
ASB6
ASB7
ASB8
ASB9
ASCC1
ASCC2
ASCC3
ASCL1
ASCL2
ASCL3
ASCL4
ASCL5
ASF1A
ASF1B
ASGR1
ASGR2
ASH1L
ASH2L
ASIC1
ASIC3
ASIC4
ASL
ASMT
ASNS
ASNSD1
ASPA
ASPDH
ASPG
ASPH
ASPHD1
ASPHD2
ASPM
ASPN
ASPRV1
ASPSCR1
ASRGL1
ASS1
ASTE1
ASTN2
ASXL1
ASXL2
ATAD1
ATAD2
ATAD2B
ATAD3A
ATAD5
ATAT1
ATE1
ATF1
ATF2
ATF3
ATF4
ATF5
ATF6
ATF6B
ATF7
ATF7IP
ATF7IP2
ATG10
ATG12
ATG13
ATG14
ATG16L1
ATG16L2
ATG2A
ATG2B
ATG3
ATG4A
ATG4B
ATG4C
ATG4D
ATG5
ATG7
ATG9A
ATG9B
ATIC
ATL1
ATL2
ATL3
ATM
ATMIN
ATN1
ATOH1
ATOH7
ATOH8
ATOX1
ATP10A
ATP10B
ATP10D
ATP11A
ATP11B
ATP12A
ATP13A1
ATP13A2
ATP13A3
ATP13A4
ATP1A1
ATP1A2
ATP1A3
ATP1A4
ATP1B1
ATP1B2
ATP1B3
ATP23
ATP2A1
ATP2A2
ATP2A3
ATP2B1
ATP2B2
ATP2B3
ATP2B4
ATP2C1
ATP2C2
ATP4A
ATP4B
ATP5A1
ATP5B
ATP5C1
ATP5E
ATP5G1
ATP5G2
ATP5G3
ATP5H
ATP5J
ATP5J2
ATP5K
ATP5L
ATP5L2-PS
ATP5MD
ATP5O
ATP6AP1
ATP6AP1L
ATP6AP2
ATP6V0A1
ATP6V0A2
ATP6V0B
ATP6V0C
ATP6V0D1
ATP6V0D2
ATP6V0E
ATP6V0E2
ATP6V1B1
ATP6V1B2
ATP6V1C1
ATP6V1C2
ATP6V1D
ATP6V1E1
ATP6V1E2
ATP6V1F
ATP6V1G1
ATP6V1G2
ATP6V1H
ATP7A
ATP7B
ATP8A1
ATP8B1
ATP8B2
ATP8B3
ATP8B4
ATP9A
ATP9B
ATPAF1
ATPAF2
ATPIF1
ATPSCKMT
ATR
ATRAID
ATRIP
ATRN
ATRNL1
ATRX
ATXN1
ATXN10
ATXN1L
ATXN2
ATXN2L
ATXN3
ATXN7
ATXN7L1
ATXN7L3
ATXN7L3B
AUH
AUNIP
AUP1
AURKA
AURKAIP1
AURKB
AURKC
AVEN
AVIL
AVL9
AVP
AVPI1
AVPR1B
AWAT1
AXIN1
AXIN2
AXL
AZGP1
AZI2
AZIN1
AZIN2
B2M
B3GALNT1
B3GALNT2
B3GALT4
B3GALT6
B3GAT1
B3GAT2
B3GAT3
B3GLCT
B3GNT2
B3GNT3
B3GNT4
B3GNT5
B3GNT6
B3GNT7
B3GNT8
B3GNT9
B3GNTL1
B4GALNT1
B4GALNT2
B4GALNT3
B4GALNT4
B4GALT1
B4GALT2
B4GALT3
B4GALT4
B4GALT5
B4GALT6
B4GALT7
B4GAT1
B9D1
B9D2
BAALC
BAAT
BABAM1
BABAM2
BACE1
BACH1
BAD
BAG1
BAG2
BAG3
BAG5
BAG6
BAHD1
BAIAP2
BAIAP2L1
BAIAP2L2
BAIAP3
BAK1
BAMBI
BANF1
BANF2
BANP
BAP1
BARD1
BARHL1
BARX1
BARX2
BASP1
BATF
BATF2
BATF3
BAX
BAZ1A
BAZ1B
BAZ2A
BAZ2B
BBC3
BBIP1
BBOF1
BBOX1
BBS1
BBS10
BBS12
BBS2
BBS4
BBS7
BBS9
BCAM
BCAN
BCAP29
BCAP31
BCAR1
BCAR3
BCAS1
BCAS2
BCAS3
BCAT1
BCAT2
BCDIN3D
BCKDHA
BCKDHB
BCKDK
BCL10
BCL11A
BCL11B
BCL2
BCL2A1A
BCL2L1
BCL2L10
BCL2L11
BCL2L12
BCL2L13
BCL2L14
BCL3
BCL6
BCL6B
BCL7A
BCL7B
BCL7C
BCL9
BCL9L
BCLAF1
BCO1
BCO2
BCOR
BCORL1
BCR
BCS1L
BDH1
BDH2
BDKRB1
BDKRB2
BDNF
BDP1
BECN1
BEGAIN
BEND3
BEND6
BEND7
BEST1
BEST2
BEST3
BET1
BEX4
BFAR
BFSP1
BFSP2
BGLAP
BGN
BHLHA15
BHLHA9
BHLHE23
BHLHE40
BHLHE41
BHMT
BHMT2
BICC1
BICD1
BICD2
BICDL1
BICRA
BID
BIK
BIN1
BIN2
BIN3
BIRC2
BIRC3
BIRC5
BIRC6
BIRC7
BLCAP
BLM
BLMH
BLNK
BLOC1S1
BLOC1S2
BLOC1S3
BLOC1S4
BLOC1S5
BLOC1S6
BLVRA
BLVRB
BMF
BMI1
BMP1
BMP2
BMP2K
BMP4
BMP5
BMP6
BMP7
BMP8A
BMP8B
BMPER
BMPR1A
BMPR2
BMS1
BMX
BNIP1
BNIP2
BNIP3
BNIP3L
BNIPL
BOC
BOD1
BOK
BOLA1
BOLA2
BOLA3
BORA
BORCS5
BORCS8
BPGM
BPHL
BPI
BPIFA2
BPIFA3
BPIFB1
BPIFB2
BPIFB4
BPIFB6
BPNT1
BPNT2
BPTF
BRAF
BRAT1
BRCA1
BRCA2
BRD1
BRD2
BRD3
BRD4
BRD7
BRD8
BRD9
BRF1
BRF2
BRI3
BRI3BP
BRICD5
BRINP3
BRIP1
BRIX1
BRK1
BRMS1
BRMS1L
BROX
BRPF1
BRPF3
BRSK1
BRSK2
BRWD1
BRWD3
BSG
BSN
BSND
BSPH1
BSPRY
BST2
BSX
BTAF1
BTBD1
BTBD10
BTBD11
BTBD16
BTBD2
BTBD3
BTBD6
BTBD7
BTBD8
BTBD9
BTC
BTD
BTF3
BTF3L4
BTG1
BTG2
BTG3
BTLA
BTN1A1
BTNL1
BTNL2
BTNL9
BTRC
BUB1
BUB3
BUD13
BUD23
BUD31
BVES
BYSL
BZW1
BZW2
C1D
C1GALT1
C1GALT1C1
C1QA
C1QB
C1QBP
C1QL1
C1QL2
C1QL4
C1QTNF1
C1QTNF12
C1QTNF2
C1QTNF3
C1QTNF4
C1QTNF5
C1QTNF6
C1QTNF9
C1RA
C1RL
C1S1
C2
C2CD2
C2CD2L
C2CD3
C2CD4A
C2CD4B
C2CD4C
C2CD4D
C2CD5
C3
C3AR1
C4A
C4B
C4BP-PS1
C5AR1
C5AR2
C8B
C8G
C9
CAAP1
CAB39
CAB39L
CABIN1
CABLES1
CABLES2
CABP1
CABP2
CABP4
CABP7
CABYR
CACFD1
CACHD1
CACNA1C
CACNA1D
CACNA1E
CACNA1G
CACNA1H
CACNA1I
CACNA1S
CACNA2D2
CACNA2D4
CACNB1
CACNB3
CACNB4
CACNG1
CACNG2
CACNG3
CACNG4
CACNG6
CACNG7
CACNG8
CACTIN
CACUL1
CACYBP
CAD
CADM1
CADM4
CADPS
CADPS2
CAGE1
CALCA
CALCB
CALCOCO1
CALCOCO2
CALCR
CALD1
CALHM2
CALHM3
CALHM4
CALHM6
CALM1
CALM2
CALM3
CALML3
CALML4
CALN1
CALR
CALR3
CALU
CALY
CAMK1
CAMK1G
CAMK2A
CAMK2D
CAMK2G
CAMK2N1
CAMK2N2
CAMK4
CAMKK2
CAMKMT
CAMKV
CAML
CAMP
CAMSAP1
CAMSAP2
CAMSAP3
CAMTA1
CAMTA2
CAND1
CAND2
CANT1
CANX
CAP1
CAP2
CAPG
CAPN1
CAPN10
CAPN11
CAPN12
CAPN15
CAPN2
CAPN3
CAPN5
CAPN7
CAPN8
CAPN9
CAPNS1
CAPNS2
CAPRIN1
CAPRIN2
CAPS2
CAPSL
CAPZA2
CAPZB
CAR1
CAR11
CAR12
CAR13
CAR14
CAR2
CAR4
CAR5A
CAR6
CAR7
CAR8
CAR9
CARD10
CARD14
CARD6
CARD9
CARF
CARHSP1
CARM1
CARMIL1
CARMIL2
CARMIL3
CARNS1
CARS
CARS2
CARTPT
CASC3
CASD1
CASK
CASKIN1
CASKIN2
CASP1
CASP2
CASP3
CASP4
CASP6
CASP7
CASP8
CASP9
CASQ1
CASQ2
CASS4
CAST
CASTOR1
CASTOR2
CASZ1
CAT
CATSPER1
CATSPER2
CATSPER3
CATSPER4
CATSPERB
CATSPERD
CATSPERG1
CAV1
CAV2
CAV3
CAVIN1
CAVIN2
CAVIN3
CAVIN4
CBFA2T2
CBFB
CBL
CBLB
CBLC
CBLL1
CBLN1
CBLN3
CBR1
CBR3
CBR4
CBS
CBWD1
CBX1
CBX2
CBX3
CBX4
CBX5
CBX6
CBX7
CBX8
CBY1
CBY2
CC2D1A
CC2D1B
CC2D2A
CCAR1
CCAR2
CCDC102A
CCDC106
CCDC107
CCDC110
CCDC112
CCDC113
CCDC115
CCDC116
CCDC117
CCDC12
CCDC120
CCDC121
CCDC124
CCDC125
CCDC126
CCDC13
CCDC130
CCDC134
CCDC136
CCDC14
CCDC141
CCDC146
CCDC15
CCDC150
CCDC153
CCDC154
CCDC167
CCDC17
CCDC170
CCDC174
CCDC180
CCDC181
CCDC183
CCDC24
CCDC25
CCDC28A
CCDC28B
CCDC3
CCDC30
CCDC39
CCDC40
CCDC43
CCDC47
CCDC50
CCDC51
CCDC57
CCDC58
CCDC6
CCDC60
CCDC61
CCDC62
CCDC63
CCDC65
CCDC68
CCDC69
CCDC71L
CCDC77
CCDC78
CCDC8
CCDC80
CCDC81
CCDC85B
CCDC85C
CCDC86
CCDC87
CCDC88A
CCDC88B
CCDC88C
CCDC89
CCDC9
CCDC90B
CCDC91
CCDC92
CCDC93
CCDC96
CCDC97
CCER2
CCHCR1
CCIN
CCK
CCKBR
CCL1
CCL11
CCL17
CCL19
CCL20
CCL24
CCL25
CCL26
CCL27A
CCL28
CCL4
CCL8
CCM2
CCM2L
CCN1
CCN2
CCN4
CCN5
CCN6
CCNA2
CCNB1
CCNB1IP1
CCNB2
CCNC
CCND1
CCND2
CCND3
CCNDBP1
CCNE1
CCNE2
CCNF
CCNG1
CCNG2
CCNH
CCNI
CCNJ
CCNJL
CCNK
CCNL1
CCNL2
CCNO
CCNT1
CCNT2
CCNY
CCNYL1
CCP110
CCPG1
CCR1
CCR10
CCR2
CCR5
CCR6
CCR7
CCR8
CCRL2
CCS
CCSAP
CCSER2
CCT2
CCT3
CCT4
CCT5
CCT6A
CCT6B
CCT7
CCT8
CCZ1
CD101
CD14
CD151
CD160
CD163
CD164
CD164L2
CD180
CD19
CD2
CD200
CD200R2
CD207
CD22
CD244A
CD247
CD248
CD27
CD274
CD276
CD28
CD2AP
CD2BP2
CD300A
CD300E
CD300LF
CD300LG
CD302
CD320
CD34
CD36
CD37
CD38
CD3D
CD3E
CD3EAP
CD3G
CD4
CD40
CD44
CD46
CD47
CD48
CD5
CD52
CD55
CD59A
CD6
CD63
CD68
CD69
CD7
CD72
CD74
CD79A
CD81
CD82
CD83
CD84
CD86
CD8A
CD8B1
CD9
CD96
CD99
CD99L2
CDA
CDADC1
CDAN1
CDC123
CDC14A
CDC14B
CDC16
CDC20
CDC20B
CDC23
CDC25A
CDC25B
CDC25C
CDC26
CDC27
CDC34
CDC37
CDC37L1
CDC40
CDC42
CDC42BPA
CDC42BPB
CDC42BPG
CDC42EP1
CDC42EP2
CDC42EP3
CDC42EP4
CDC42EP5
CDC42SE1
CDC42SE2
CDC45
CDC5L
CDC6
CDC7
CDC73
CDCA2
CDCA3
CDCA4
CDCA5
CDCA7
CDCA7L
CDCA8
CDCP1
CDCP2
CDH1
CDH13
CDH15
CDH16
CDH17
CDH2
CDH20
CDH23
CDH24
CDH26
CDH3
CDH5
CDH6
CDHR2
CDHR3
CDHR4
CDHR5
CDIP1
CDIPT
CDK1
CDK10
CDK11B
CDK12
CDK13
CDK14
CDK15
CDK16
CDK17
CDK18
CDK19
CDK2
CDK20
CDK2AP1
CDK2AP2
CDK3
CDK4
CDK5R1
CDK5R2
CDK5RAP1
CDK5RAP2
CDK5RAP3
CDK6
CDK7
CDK8
CDK9
CDKAL1
CDKL1
CDKL2
CDKL3
CDKL4
CDKL5
CDKN1A
CDKN1B
CDKN1C
CDKN2A
CDKN2AIP
CDKN2AIPNL
CDKN2B
CDKN2C
CDKN2D
CDKN3
CDNF
CDO1
CDON
CDPF1
CDR2
CDR2L
CDS1
CDS2
CDT1
CDV3
CDX1
CDX2
CDYL
CDYL2
CEACAM1
CEACAM16
CEACAM19
CEACAM3
CEACAM5
CEBPA
CEBPB
CEBPD
CEBPE
CEBPG
CEL
CELA1
CELA2A
CELA3A
CELA3B
CELF1
CELF3
CELF6
CELSR1
CELSR2
CELSR3
CEMIP
CEMIP2
CEND1
CENPA
CENPB
CENPC1
CENPE
CENPF
CENPH
CENPI
CENPJ
CENPL
CENPM
CENPN
CENPO
CENPQ
CENPT
CENPU
CENPV
CENPW
CEP112
CEP120
CEP128
CEP131
CEP135
CEP152
CEP164
CEP170
CEP170B
CEP19
CEP192
CEP20
CEP250
CEP290
CEP295
CEP350
CEP41
CEP43
CEP44
CEP55
CEP57
CEP57L1
CEP63
CEP68
CEP70
CEP72
CEP76
CEP78
CEP83
CEP85
CEP89
CEP95
CEP97
CERCAM
CERK
CERKL
[truncated: 11,680 more rows]

## Sheet: DAVID_HumanGenesBoundUp
Annotation Cluster 1	Enrichment Score: 11.089868061804898
Category	Term	Count	%	PValue	Genes	List Total	Pop Hits	Pop Total	Fold Enrichment	Bonferroni	Benjamini	FDR
UP_SEQ_FEATURE	CARBOHYD:N-linked (GlcNAc...) asparagine	167	36.5427	2.57117e-26	STEAP3, PILRB1, OXTR, PGLYRP2, CD82, AQP8, SERPINE1, PRF1, LOXL4, TMEM131L, ANTXR2, AQP3, TNF, LIPA, CDH2, CREB3L3, FGF9, LAMP2, CCRL2, DUOXA2, KDR, SLC39A8, PRND, IL13RA1, ACVR1, EPHA4, COL27A1, SEMA6A, ENTPD5, FST, SLC11A1, APLP1, P3H4, MFSD11, DKK2, SELENON, ACE2, OLFM2, SLCO2A1, CERCAM, DPEP2, APLNR, DPEP1, IFNAR1, COL17A1, IGSF8, IGSF5, TTYH3, NPR2, SLC1A1, TMTC2, LYPD3, MST1R, FBLN2, LTBP1,…	451	3706	22511	2.24921	4.15245e-23	4.15245e-23	4.13959e-23
UP_KW_PTM	KW-0325~Glycoprotein	179	39.1685	2.90887e-11	STEAP3, PILRB1, OXTR, PGLYRP2, CD82, AQP8, SERPINE1, PRF1, LOXL4, TMEM131L, ANTXR2, AQP3, TNF, LIPA, CDH2, CREB3L3, FGF9, LAMP2, CCRL2, DUOXA2, KDR, SLC39A8, PRND, IL13RA1, ACVR1, EPHA4, COL27A1, SEMA6A, ENTPD5, FST, SLC11A1, APLP1, P3H4, MFSD11, DKK2, SLC9A2, SELENON, ACE2, OLFM2, SLCO2A1, CERCAM, LY6D, DPEP2, APLNR, DPEP1, CLOCK, IFNAR1, COL17A1, IGSF8, IGSF5, TTYH3, NPR2, SLC1A1, TMTC2, LYPD3,…	377	4008	12816	1.51823	7.85396e-10	8.14484e-10	7.27218e-10
UP_KW_DOMAIN	KW-0732~Signal	151	33.0416	5.06247e-05	PILRB1, OXTR, PGLYRP2, SERPINE1, PRF1, LOXL4, TMEM131L, ANTXR2, ABCA13, TNF, LIPA, NPPB, CDH2, LAMP2, KDR, SLC39A8, PRND, B2M, IL13RA1, ACVR1, EPHA4, SPINK2, COL27A1, SEMA6A, IGFBP5, ENTPD5, FST, APLP1, LMTK3, P3H4, DKK2, SLC9A2, SELENON, ACE2, OLFM2, FNDC1, SLPI, PLA2G10, CERCAM, LY6D, DPEP2, DPEP1, IFNAR1, IGSF8, IGSF5, NPR2, TMTC2, AK4, LYPD3, MST1R, FBLN2, LTBP1, ADAMTS15, ADGRG1, DPP7, ADGRG…	372	4739	15344	1.31427	0.00136597	0.000499952	0.000499952
UP_KW_PTM	KW-1015~Disulfide bond	130	28.4464	0.000115427	OXTR, PGLYRP2, PRF1, LOXL4, ANTXR2, TNF, NPPB, LAMP2, CCRL2, DUOXA2, KDR, PRND, B2M, IL13RA1, SPINK2, COL27A1, SEMA6A, IGFBP5, ENTPD5, FST, APLP1, DKK2, ACE2, CLDN4, OLFM2, SLPI, PLA2G10, SLCO2A1, LY6D, DPEP2, DPEP1, IFNAR1, COL17A1, IGSF8, IGSF5, KLRB1, NPR2, MST1R, FBLN2, LTBP1, ADAMTS15, FUT8, PRDX5, NPC1L1, PDGFC, NLRP3, NPTX1, PLXNA4, FZD3, OPN3, TGFB1, JAG1, CADM4, TNFSF15, TNFRSF9, INSR, D…	377	3302	12816	1.33837	0.00311187	0.00161598	0.00144284
Annotation Cluster 2	Enrichment Score: 9.135250555147909
Category	Term	Count	%	PValue	Genes	List Total	Pop Hits	Pop Total	Fold Enrichment	Bonferroni	Benjamini	FDR
GOTERM_CC_DIRECT	GO:0016020~membrane	244	53.3917	1.66243e-24	CHIC2, OXTR, PGLYRP2, TMEM41B, AQP8, PRF1, ANTXR2, AQP3, ABCA13, ADGRA1, CREB3L3, ZC3H12A, KDR, ACVR1, EPHA4, RSAD2, ENTPD5, SLC11A1, PRKCE, FNDC3B, ACSL3, SCAMP1, MFSD11, ACE2, CLDN4, SPATA13, IGSF8, IGSF5, TTYH3, RRAD, STXBP1, MGST1, TMTC2, LYPD3, MST1R, HACD3, HSD11B1, SGPL1, TSPAN8, CHST11, PDGFC, SARAF, TSPAN2, FZD3, NDFIP2, GSDMA, JAG1, CADM4, TNFSF15, TMEM50B, INSR, H13, PILRA, BRI3BP, GRI…	442	6756	21179	1.73055	7.56408e-22	7.56408e-22	7.16509e-22
UP_SEQ_FEATURE	TOPO_DOM:Cytoplasmic	135	29.5405	1.77023e-17	STEAP3, PILRB1, OXTR, CD82, AQP8, TMEM131L, ANTXR2, AQP3, TNF, CDH2, CREB3L3, ADGRA1, LAMP2, CCRL2, DUOXA2, KDR, SLC39A8, SLC26A11, IL13RA1, ACVR1, EPHA4, SEMA6A, SLC11A1, APLP1, ACSL3, SCAMP1, ACE2, CLDN4, SLCO2A1, APLNR, ABCG1, IFNAR1, COL17A1, IGSF8, IGSF5, TTYH3, KLRB1, NPR2, SLC1A1, MGST1, MST1R, HACD3, HSD11B1, FUT8, SGPL1, ADGRG1, TSPAN8, CHST11, ADGRG7, NPC1L1, SARAF, TSPAN2, PLXNA4, CD16…	451	3252	22511	2.07206	2.85892e-14	1.42946e-14	1.42504e-14
UP_SEQ_FEATURE	TOPO_DOM:Extracellular	106	23.1947	6.68004e-15	PILRB1, OXTR, CD82, AQP8, TMEM131L, ANTXR2, AQP3, TNF, CDH2, ADGRA1, CCRL2, DUOXA2, KDR, SLC39A8, SLC26A11, IL13RA1, ACVR1, EPHA4, SEMA6A, SLC11A1, APLP1, ACE2, CLDN4, SLCO2A1, APLNR, ABCG1, IFNAR1, COL17A1, IGSF8, IGSF5, TTYH3, KLRB1, NPR2, SLC1A1, MST1R, ADGRG1, TSPAN8, ADGRG7, NPC1L1, TSPAN2, PLXNA4, CD164, FZD3, NDFIP2, OPN3, JAG1, CADM4, TNFSF15, TNFRSF9, INSR, PILRA, SELE, GRIN2B, SLC6A8, T…	451	2408	22511	2.19719	1.07581e-11	3.59609e-12	3.58495e-12
UP_KW_DOMAIN	KW-1133~Transmembrane helix	182	39.8249	8.85298e-07	STEAP3, PILRB1, OXTR, CD82, TMEM41B, AQP8, RNF19B, MYRFL, TMEM131L, ADARB1, FRY, ANTXR2, AQP3, ABCA13, TNF, LAPTM4B, CDH2, CREB3L3, ADGRA1, LAMP2, CCRL2, DUOXA2, KDR, SLC39A8, SLC26A11, IL13RA1, ACVR1, EPHA4, SEMA6A, ENTPD5, SLC11A1, APLP1, LMTK3, FNDC3B, ACSL3, MFSD11, SCAMP1, ACE2, CLDN4, SLCO2A1, DPEP2, APLNR, ABCG1, IFNAR1, COL17A1, IGSF8, IGSF5, TTYH3, KLRB1, NPR2, SLC1A1, MGST1, TMTC2, MST1…	372	5624	15344	1.33482	2.39028e-05	2.3903e-05	2.3903e-05
UP_KW_DOMAIN	KW-0812~Transmembrane	185	40.4814	5.55502e-05	STEAP3, PILRB1, OXTR, CD82, TMEM41B, AQP8, PRF1, RNF19B, MYRFL, TMEM131L, ADARB1, FRY, ANTXR2, AQP3, ABCA13, TNF, LAPTM4B, CDH2, CREB3L3, ADGRA1, LAMP2, CCRL2, DUOXA2, KDR, SLC39A8, SLC26A11, IL13RA1, ACVR1, EPHA4, SEMA6A, ENTPD5, SLC11A1, APLP1, LMTK3, FNDC3B, ACSL3, MFSD11, SCAMP1, ACE2, CLDN4, SLCO2A1, DPEP2, APLNR, ABCG1, IFNAR1, COL17A1, IGSF8, IGSF5, TTYH3, KLRB1, NPR2, SLC1A1, MGST1, TMTC2…	372	6087	15344	1.25361	0.00149877	0.000499952	0.000499952
GOTERM_CC_DIRECT	GO:0016021~integral component of membrane	185	40.4814	0.000248051	STEAP3, PILRB1, OXTR, CD82, TMEM41B, AQP8, PRF1, RNF19B, MYRFL, TMEM131L, ADARB1, FRY, ANTXR2, AQP3, ABCA13, TNF, LAPTM4B, CDH2, CREB3L3, ADGRA1, LAMP2, CCRL2, DUOXA2, KDR, SLC39A8, SLC26A11, IL13RA1, ACVR1, EPHA4, SEMA6A, ENTPD5, SLC11A1, APLP1, LMTK3, FNDC3B, ACSL3, MFSD11, SCAMP1, SLC9A2, ACE2, CLDN4, SLCO2A1, DPEP2, APLNR, ABCG1, IFNAR1, COL17A1, IGSF8, IGSF5, TTYH3, KLRB1, NPR2, SLC1A1, MGST…	442	7145	21179	1.24066	0.10674	0.00705395	0.00668187
UP_SEQ_FEATURE	TRANSMEM:Helical	168	36.7615	0.00130405	STEAP3, PILRB1, OXTR, CD82, TMEM41B, AQP8, RNF19B, MYRFL, TMEM131L, ADARB1, FRY, ANTXR2, AQP3, ABCA13, TNF, LAPTM4B, CDH2, ADGRA1, LAMP2, CCRL2, DUOXA2, KDR, SLC39A8, SLC26A11, IL13RA1, ACVR1, EPHA4, SEMA6A, ENTPD5, SLC11A1, APLP1, LMTK3, FNDC3B, ACSL3, MFSD11, SCAMP1, SLC9A2, ACE2, CLDN4, SLCO2A1, DPEP2, APLNR, ABCG1, IFNAR1, IGSF8, IGSF5, KLRB1, NPR2, SLC1A1, MGST1, TMTC2, MST1R, HACD3, HSD11B1…	451	6851	22511	1.22398	0.878449	0.234005	0.23328
UP_KW_CELLULAR_COMPONENT	KW-0472~Membrane	239	52.2976	0.0264747	CHIC2, OXTR, PGLYRP2, TMEM41B, AQP8, PRF1, ADARB1, ANTXR2, AQP3, ABCA13, ADGRA1, CREB3L3, ZC3H12A, KDR, ACVR1, EPHA4, RSAD2, ENTPD5, SLC11A1, PRKCE, FNDC3B, ACSL3, SCAMP1, MFSD11, ACE2, CLDN4, SPATA13, IGSF8, IGSF5, TTYH3, RRAD, STXBP1, MGST1, TMTC2, LYPD3, MST1R, HACD3, HSD11B1, SGPL1, TSPAN8, CHST11, PDGFC, SARAF, TSPAN2, FZD3, NDFIP2, GSDMA, JAG1, CADM4, TNFSF15, TMEM50B, INSR, H13, PILRA, BRI…	420	9343	17960	1.09388	0.63926	0.14372	0.132374
Annotation Cluster 3	Enrichment Score: 6.864056004008917
Category	Term	Count	%	PValue	Genes	List Total	Pop Hits	Pop Total	Fold Enrichment	Bonferroni	Benjamini	FDR
UP_KW_CELLULAR_COMPONENT	KW-0458~Lysosome	31	6.78337	1.58297e-09	SLC35F6, GRN, HEXA, PRF1, CXCR4, LIPA, CLN5, TMEM165, LAPTM4B, FLCN, DPP7, LAMP2, HAS2, SLC39A8, SLC26A11, FNIP2, CTSB, CD74, CD164, INSR, ATP6AP2, CTNS, GRIN2B, GPR137B, GALC, OSTM1, PLA2G10, TPP1, SLC29A3, ITM2C, IFNAR1	420	358	17960	3.70285	6.01527e-08	6.01527e-08	5.54038e-08
GOTERM_CC_DIRECT	GO:0005764~lysosome	32	7.00219	1.2288e-08	SLC35F6, GRN, HEXA, PRF1, CXCR4, LIPA, CLN5, TMEM165, LAPTM4B, FLCN, DPP7, RPS6KC1, LAMP2, SLC39A8, SLC26A11, FNIP2, CTSB, CD74, CD164, INSR, SLC11A1, ATP6AP2, CTNS, GRIN2B, GALC, OSTM1, PLA2G10, TPP1, ALDOB, SLC29A3, ITM2C, IFNAR1	442	462	21179	3.31888	5.591e-06	2.79551e-06	2.64805e-06
GOTERM_CC_DIRECT	GO:0005765~lysosomal membrane	17	3.71991	0.000131486	SLC35F6, CD164, GRN, ATP6AP2, CTNS, GPR137B, CLN5, TMEM165, FLCN, LAPTM4B, OSTM1, LAMP2, SLC26A11, SLC39A8, FNIP2, SLC29A3, ITM2C	442	262	21179	3.10907	0.0580756	0.00427331	0.0040479
Annotation Cluster 4	Enrichment Score: 4.762663908042198
Category	Term	Count	%	PValue	Genes	List Total	Pop Hits	Pop Total	Fold Enrichment	Bonferroni	Benjamini	FDR
GOTERM_CC_DIRECT	GO:0005576~extracellular region	71	15.5361	8.43652e-07	CD40, PGLYRP2, HILPDA, SERPINE1, PRF1, LOXL4, CXCL3, PRSS23, TNF, CXCL2, CXCL5, IL18BP, NPPB, FGF9, ADGRE5, NAMPT, CASP4, KDR, MUC13, OLR1, B2M, HAVCR2, CTSB, SPINK2, COL27A1, IGFBP5, FKBPL, ENTPD5, FST, PLAUR, APOA1, NGF, MMP9, MUC5AC, DKK2, TGFBR3, IL1A, ACE2, OLFM2, MEP1B, SLPI, VGF, PLA2G10, ANGPTL4, ANK, HBEGF, COL17A1, GRN, AOAH, FBLN2, LYZL4, LTBP1, ADAMTS15, ADGRG1, DPP7, PDGFC, S100A13, …	442	1859	21179	1.83005	0.000383788	7.67723e-05	7.27228e-05
UP_KW_CELLULAR_COMPONENT	KW-0964~Secreted	68	14.8796	1.56114e-05	CD40, PGLYRP2, HILPDA, SERPINE1, PRF1, LOXL4, CXCL3, PRSS23, TNF, CXCL2, CXCL5, IL18BP, NPPB, FGF9, ADGRE5, NAMPT, CASP4, KDR, MUC13, OLR1, B2M, HAVCR2, CTSB, SPINK2, COL27A1, IGFBP5, ENTPD5, FST, PLAUR, APOA1, NGF, MMP9, MUC5AC, DKK2, TGFBR3, IL1A, ACE2, OLFM2, MEP1B, SLPI, VGF, PLA2G10, ANGPTL4, HBEGF, COL17A1, GRN, AOAH, FBLN2, LYZL4, LTBP1, ADAMTS15, ADGRG1, DPP7, PDGFC, S100A13, NLRP3, TGFB1…	420	1709	17960	1.70147	0.000593061	0.000296616	0.000273199
GOTERM_CC_DIRECT	GO:0005615~extracellular space	64	14.0044	0.000391204	CD40, HILPDA, SERPINE1, PRF1, LOXL4, CXCL3, PRSS23, TNF, CXCL2, CXCL5, IL18BP, NPPB, FGF9, ADGRE5, LAMP2, NAMPT, MUC13, B2M, CTSB, SEMA6A, COL27A1, IGFBP5, ENTPD5, FST, ATP6AP2, APOA1, NGF, MMP9, MUC5AC, DKK2, TGFBR3, IL1A, ACE2, OLFM2, SLPI, VGF, PLA2G10, DPEP1, ANGPTL4, HBEGF, COL17A1, CSTB, GRN, PRSS46, LYZL4, ADAMTS15, PDGFC, S100A13, CD74, TGFB1, NOS2, CCL20, TNFSF15, COL22A1, LGI2, DEFA5, S…	442	1969	21179	1.55746	0.163085	0.00988878	0.00936717
Annotation Cluster 5	Enrichment Score: 4.043391791185912
Category	Term	Count	%	PValue	Genes	List Total	Pop Hits	Pop Total	Fold Enrichment	Bonferroni	Benjamini	FDR
GOTERM_CC_DIRECT	GO:0005783~endoplasmic reticulum	64	14.0044	1.424e-06	GPSM1, MCTP1, TMEM41B, FKBP14, MOGAT1, RNF19B, TMEM131L, EPM2AIP1, CREB3L3, CASP4, ZC3H12A, DUOXA2, KDR, NCK2, SLC26A11, EPHA4, ATP6AP1, RSAD2, IFNGR1, PRKCE, ENTPD5, ATP6AP2, FNDC3B, P3H4, FOS, ACSL3, UGT1A6A, TAPBP, TGFBR3, DNAJC3, SELENON, BACE2, CERCAM, ACSBG1, ITGA5, ABCG1, DNASE1L1, GRAMD1B, GRN, SLC1A1, MGST1, TMTC2, HSD17B7, HACD3, PTGS2, PLD1, HSPA13, CLN5, HSD11B1, SGPL1, ORMDL3, SARAF,…	442	1632	21179	1.87907	0.000647711	0.000102507	9.71003e-05
UP_KW_CELLULAR_COMPONENT	KW-0256~Endoplasmic reticulum	50	10.9409	0.000156438	GPSM1, MCTP1, TMEM41B, FKBP14, MOGAT1, RNF19B, TMEM131L, EPM2AIP1, CREB3L3, CASP4, ZC3H12A, DUOXA2, KDR, NCK2, ATP6AP1, RSAD2, ENTPD5, ATP6AP2, P3H4, FOS, ACSL3, UGT1A6A, TAPBP, DNAJC3, SELENON, BACE2, CERCAM, ACSBG1, ABCG1, DNASE1L1, GRAMD1B, MGST1, TMTC2, HSD17B7, HACD3, PTGS2, PLD1, HSPA13, HSD11B1, SGPL1, ORMDL3, HAS2, SARAF, NLRP3, DNAJB9, PCK1, CD74, TMEM50B, H13, P4HA1	420	1226	17960	1.74396	0.00592747	0.00168746	0.00155424
GOTERM_CC_DIRECT	GO:0005789~endoplasmic reticulum membrane	32	7.00219	0.00332639	GPSM1, GRAMD1B, MCTP1, TMEM41B, MOGAT1, MGST1, TMTC2, RNF19B, MYRFL, HSD17B7, GDPD5, PTGS2, PLD1, SGPL1, CREB3L3, CASP4, ORMDL3, DUOXA2, HAS2, CD74, RSAD2, ATP6AP1, TMEM50B, ATP6AP2, PLA2G4C, ACSL3, H13, UGT1A6A, GRIN2B, TAPBP, SELENON, ABCG1	442	883	21179	1.73649	0.780418	0.0687957	0.0651669
Annotation Cluster 6	Enrichment Score: 3.9576157209543203
Category	Term	Count	%	PValue	Genes	List Total	Pop Hits	Pop Total	Fold Enrichment	Bonferroni	Benjamini	FDR
GOTERM_MF_DIRECT	GO:0048185~activin binding	6	1.31291	8.88823e-06	ACVR1, TGFBR3, ACVR1C, FST, ACVR2A, SMAD7	416	14	18713	19.2785	0.00711187	0.00356862	0.00355974
KEGG_PATHWAY	mmu04350:TGF-beta signaling pathway	12	2.62582	5.88809e-05	ACVR1, SMAD4, TGFB1, ACVR1C, FST, ID1, ID4, ID3, LTBP1, TNF, ACVR2A, SMAD7	250	95	8992	4.54333	0.0162941	0.00410694	0.00376838
GOTERM_BP_DIRECT	GO:0030509~BMP signaling pathway	9	1.96937	0.00256073	ACVR1, TGFBR3, EGR1, SMAD4, TGFB1, FST, ID1, ACVR2A, SMAD7	432	110	20094	3.80568	0.999715	0.156795	0.154727
Annotation Cluster 7	Enrichment Score: 2.6229255264191025
Category	Term	Count	%	PValue	Genes	List Total	Pop Hits	Pop Total	Fold Enrichment	Bonferroni	Benjamini	FDR
KEGG_PATHWAY	mmu04060:Cytokine-cytokine receptor interaction	22	4.814	5.76658e-05	ACVR1, CD40, TGFB1, CCL20, IFNGR1, TNFSF15, TNFRSF9, CXCR4, NGF, CXCL3, TNFRSF1B, TNF, CXCL2, CXCL5, ACVR2A, IL1A, ACVR1C, CLCF1, ACKR3, TNFSF9, IL13RA1, IFNAR1	250	292	8992	2.70992	0.0159605	0.00410694	0.00376838
KEGG_PATHWAY	mmu05323:Rheumatoid arthritis	10	2.18818	0.000646447	IL1A, TGFB1, ATP6AP1, CCL20, FOS, CXCL3, TNF, CXCL2, CXCL5, VEGFA	250	87	8992	4.13425	0.165078	0.0257655	0.0236415
GOTERM_MF_DIRECT	GO:0005125~cytokine activity	15	3.28228	0.000738118	GRN, TGFB1, CCL20, TNFSF15, CXCL3, TNF, CXCL2, CXCL5, VEGFA, IL1A, BMP1, CLCF1, NAMPT, TNFSF9, CRLF1	416	233	18713	2.89591	0.447293	0.0987848	0.0985388
UP_KW_MOLECULAR_FUNCTION	KW-0202~Cytokine	12	2.62582	0.00603617	IL1A, GRN, BMP1, CCL20, TNFSF15, CLCF1, NAMPT, TNFSF9, CXCL3, TNF, CXCL2, CXCL5	283	196	12158	2.63027	0.402278	0.435725	0.435725
KEGG_PATHWAY	mmu04061:Viral protein interaction with cytokine and cytokine receptor	8	1.75055	0.0160704	CCL20, ACKR3, CXCR4, TNFRSF1B, CXCL3, TNF, CXCL2, CXCL5	250	95	8992	3.02888	0.989112	0.171742	0.157584
GOTERM_BP_DIRECT	GO:0006955~immune response	17	3.71991	0.0685618	CD74, CCL20, TNFSF15, CXCR4, CXCL3, TNFRSF1B, TNF, CXCL2, CXCL5, TGFBR3, IL1A, SLPI, CCRL2, PMP22, ACKR3, TNFSF9, B2M	432	494	20094	1.60068	1	0.813163	0.802437
Annotation Cluster 8	Enrichment Score: 2.5568042150915975
Category	Term	Count	%	PValue	Genes	List Total	Pop Hits	Pop Total	Fold Enrichment	Bonferroni	Benjamini	FDR
UP_SEQ_FEATURE	DOMAIN:PID	6	1.31291	0.000705987	NUMBL, RABGAP1, NOS1AP, APBA1, APBB1, SH2D5	451	36	22511	8.31892	0.680364	0.162881	0.162377
INTERPRO	IPR006020:Phosphotyrosine interaction domain	6	1.31291	0.00166917	NUMBL, RABGAP1, NOS1AP, APBA1, APBB1, SH2D5	444	41	20908	6.89123	0.771628	0.979424	0.979424
SMART	SM00462:PTB	6	1.31291	0.00258963	NUMBL, RABGAP1, NOS1AP, APBA1, APBB1, SH2D5	257	40	10615	6.19553	0.440566	0.580078	0.580078
INTERPRO	IPR011993:Pleckstrin homology-like domain	17	3.71991	0.01942	GRAMD1B, NUMBL, RABGAP1, IRS2, PLD1, LYST, PTK2, DNM1, FGD3, CYTH4, SPATA13, NOS1AP, SH3BP2, APBA1, PLEKHO2, APBB1, SH2D5	444	424	20908	1.88805	1	1	1
Annotation Cluster 9	Enrichment Score: 2.27068951070996
Category	Term	Count	%	PValue	Genes	List Total	Pop Hits	Pop Total	Fold Enrichment	Bonferroni	Benjamini	FDR
GOTERM_BP_DIRECT	GO:0006811~ion transport	26	5.68928	0.00125916	HCN3, CLIC5, STEAP3, TTYH3, P2RY1, SARAF, SLC17A7, SLC39A8, SLC26A11, KCNJ2, SLC13A1, SLC13A2, SLC12A4, KCNJ11, ATP6AP1, SLC31A2, SLC11A1, SLC39A10, TMC7, GRIN2B, SLC4A8, CLDN4, SLC6A8, TCN2, SLCO2A1, FXYD5	432	599	20094	2.01897	0.981897	0.0996872	0.0983722
UP_KW_BIOLOGICAL_PROCESS	KW-0406~Ion transport	26	5.68928	0.00650155	HCN3, CLIC5, STEAP3, TTYH3, SARAF, SLC17A7, SLC39A8, SLC26A11, KCNJ2, SLC13A1, SLC13A2, SLC12A4, KCNJ11, ATP6AP1, SLC31A2, SLC11A1, SLC39A10, TMC7, GRIN2B, SLC9A2, SLC4A8, CLDN4, SLC6A8, TCN2, SLCO2A1, FXYD5	261	622	11003	1.76219	0.499133	0.137833	0.133932
UP_KW_BIOLOGICAL_PROCESS	KW-0813~Transport	62	13.5667	0.0188292	CLIC5, SLC35F6, STEAP3, TMEM41B, AQP8, AQP3, LYST, ABCA13, IPO7, LAPTM4B, ZFP36, DUOXA2, FLVCR1, SLC39A8, SLC26A11, SLC13A1, SLC13A2, ABCC4, SVOP, ABCC2, ATP6AP1, NCBP1, SLC11A1, APOA1, SLC39A10, TMC7, SCAMP1, SLC9A2, CLDN4, RAB35, SLCO2A1, ABCG1, ANK, SLC29A3, GRAMD1B, HCN3, TTYH3, STXBP1, SLC1A1, SLC3A1, MFSD4A, CACNA1I, RAB20, S100A13, SARAF, SLC17A7, SLC25A21, KCNJ2, SLC12A4, TMEM30A, KCNJ11,…	261	2006	11003	1.30296	0.86667	0.318062	0.30906
Annotation Cluster 10	Enrichment Score: 2.2347707762125584
Category	Term	Count	%	PValue	Genes	List Total	Pop Hits	Pop Total	Fold Enrichment	Bonferroni	Benjamini	FDR
GOTERM_MF_DIRECT	GO:0019955~cytokine binding	7	1.53173	0.000396922	CD74, IFNGR1, TNFRSF9, CXCR4, CRLF1, CD44, IL13RA1	416	44	18713	7.15641	0.272973	0.0637456	0.0635869
GOTERM_MF_DIRECT	GO:0004896~cytokine receptor activity	6	1.31291	0.00915966	CD74, IFNGR1, CRLF1, CD44, IL13RA1, IFNAR1	416	58	18713	4.65343	0.999382	0.591159	0.589687
GOTERM_BP_DIRECT	GO:0019221~cytokine-mediated signaling pathway	8	1.75055	0.054338	IL1A, NUMBL, IFNGR1, SLC1A1, CRLF1, CD44, IL13RA1, IFNAR1	432	158	20094	2.35513	1	0.752227	0.742304
Annotation Cluster 11	Enrichment Score: 2.203679622980191
Category	Term	Count	%	PValue	Genes	List Total	Pop Hits	Pop Total	Fold Enrichment	Bonferroni	Benjamini	FDR
GOTERM_BP_DIRECT	GO:2000648~positive regulation of stem cell proliferation	10	2.18818	1.69813e-06	TGFB1, FGF9, EPCAM, ID4, KDR, CTNNB1, HMGA2, IRS2, NGF, TBX3	432	53	20094	8.77621	0.00539226	0.00135171	0.00133388
GOTERM_BP_DIRECT	GO:0072089~stem cell proliferation	8	1.75055	0.00121746	TGFB1, FGF9, ID4, KDR, CTNNB1, HMGA2, IRS2, TBX3	432	76	20094	4.8962	0.979323	0.0993946	0.0980835
GOTERM_BP_DIRECT	GO:0002053~positive regulation of mesenchymal cell proliferation	4	0.875274	0.0386484	FGF9, KDR, CTNNB1, IRS2	432	35	20094	5.31587	1	0.651093	0.642504
GOTERM_BP_DIRECT	GO:0002062~chondrocyte differentiation	5	1.09409	0.055695	TGFB1, FGF9, CTNNB1, HMGA2, RUNX1	432	67	20094	3.47119	1	0.75245	0.742524
GOTERM_BP_DIRECT	GO:0010463~mesenchymal cell proliferation	3	0.656455	0.079995	FGF9, KDR, CTNNB1	432	22	20094	6.3428	1	0.857119	0.845812
GOTERM_BP_DIRECT	GO:0030324~lung development	6	1.31291	0.168456	HSD11B1, FGF9, KDR, CTNNB1, LIPA, VEGFA	432	136	20094	2.05208	1	1	0.987119
Annotation Cluster 12	Enrichment Score: 2.1127458915398374
Category	Term	Count	%	PValue	Genes	List Total	Pop Hits	Pop Total	Fold Enrichment	Bonferroni	Benjamini	FDR
GOTERM_BP_DIRECT	GO:0009615~response to virus	9	1.96937	0.00131104	RSAD2, MX2, HMGA2, ISG15, MST1R, IFIT1, TNF, IFIT3, OASL2	432	99	20094	4.22854	0.984657	0.0996872	0.0983722
GOTERM_BP_DIRECT	GO:0045071~negative regulation of viral genome replication	6	1.31291	0.00425272	SLPI, RSAD2, MX2, ISG15, TNF, OASL2	432	50	20094	5.58167	0.999999	0.202099	0.199433
UP_KW_BIOLOGICAL_PROCESS	KW-0051~Antiviral defense	6	1.31291	0.0823152	RSAD2, MX2, ISG15, IFIT1, IFIT3, OASL2	261	98	11003	2.58105	0.999889	0.793219	0.77077
Annotation Cluster 13	Enrichment Score: 2.106048631656053
Category	Term	Count	%	PValue	Genes	List Total	Pop Hits	Pop Total	Fold Enrichment	Bonferroni	Benjamini	FDR
UP_SEQ_FEATURE	METAL:Calcium 1	15	3.28228	0.000464202	MCTP1, LRP1, CPNE5, FKBP14, CABP2, PRF1, AOAH, MMP9, SCIN, CDH2, S100A13, EFHD1, LCP1, ITGA5, NPTX1	451	246	22511	3.04351	0.527567	0.149937	0.149473
UP_SEQ_FEATURE	METAL:Calcium 2	15	3.28228	0.000589331	MCTP1, LRP1, CPNE5, FKBP14, CABP2, PRF1, AOAH, MMP9, SCIN, CDH2, S100A13, EFHD1, LCP1, ITGA5, NPTX1	451	252	22511	2.97104	0.614051	0.158628	0.158137
UP_SEQ_FEATURE	METAL:Calcium 2; via carbonyl oxygen	7	1.53173	0.00471751	SCIN, LRP1, CDH2, PRF1, ITGA5, AOAH, MMP9	451	78	22511	4.47942	0.999518	0.570967	0.569199
UP_SEQ_FEATURE	METAL:Calcium 3; via carbonyl oxygen	6	1.31291	0.00516419	CPNE5, LRP1, CDH2, ITGA5, AOAH, MMP9	451	56	22511	5.34788	0.999766	0.570967	0.569199
UP_SEQ_FEATURE	METAL:Calcium 3	8	1.75055	0.0157526	MCTP1, CPNE5, LRP1, CDH2, CABP2, ITGA5, AOAH, MMP9	451	130	22511	3.0716	1	1	0.997522
GOTERM_MF_DIRECT	GO:0005509~calcium ion binding	25	5.47046	0.0353337	MCTP1, LRP1, FKBP14, CIB4, PRF1, CABP2, AOAH, FBLN2, LTBP1, HPGDS, SCIN, CDH2, ADGRE5, STAB1, S100A13, EFHD1, JAG1, PLA2G4C, SELE, RUNX1, SELENON, BMP1, CPS1, PLA2G10, LCP1	416	730	18713	1.54052	1	0.949343	0.946978
UP_KW_LIGAND	KW-0106~Calcium	31	6.78337	0.0450451	TTYH3, MCTP1, LRP1, CPNE5, FKBP14, CIB4, PRF1, CABP2, AOAH, FBLN2, CACNA1I, SCIN, CDH2, ADGRE5, S100A13, SARAF, EFHD1, NPTX1, JAG1, COL27A1, ENTPD5, GRIN2B, SELE, MMP9, BMP1, PLA2G10, ITGA7, TPP1, FCER2A, LCP1, ITGA5	174	836	6582	1.4027	0.781509	0.550318	0.550318
UP_SEQ_FEATURE	METAL:Calcium 1; via carbonyl oxygen	5	1.09409	0.0848479	LRP1, PRF1, ITGA5, NPTX1, AOAH	451	83	22511	3.00684	1	1	0.997522
Annotation Cluster 14	Enrichment Score: 1.8786899064992217
Category	Term	Count	%	PValue	Genes	List Total	Pop Hits	Pop Total	Fold Enrichment	Bonferroni	Benjamini	FDR
GOTERM_BP_DIRECT	GO:0007623~circadian rhythm	10	2.18818	0.000238679	KLF10, CLDN4, NOS2, NAMPT, ID1, ID4, PRF1, ID3, NGF, CLOCK	432	97	20094	4.79525	0.532354	0.0297613	0.0293687
GOTERM_BP_DIRECT	GO:0032922~circadian regulation of gene expression	6	1.31291	0.0191929	EGR1, NAMPT, ID1, ID4, ID3, CLOCK	432	72	20094	3.87616	1	0.477082	0.470788
GOTERM_BP_DIRECT	GO:0048511~rhythmic process	8	1.75055	0.047185	PIWIL2, KLF10, EGR1, NAMPT, ID1, ID3, CLOCK, GRIN2B	432	153	20094	2.4321	1	0.708666	0.699318
UP_KW_BIOLOGICAL_PROCESS	KW-0090~Biological rhythms	7	1.53173	0.141411	PIWIL2, KLF10, EGR1, NAMPT, ID1, ID3, CLOCK	261	149	11003	1.98053	1	0.999304	0.971021
Annotation Cluster 15	Enrichment Score: 1.8742242865917373
Category	Term	Count	%	PValue	Genes	List Total	Pop Hits	Pop Total	Fold Enrichment	Bonferroni	Benjamini	FDR
GOTERM_BP_DIRECT	GO:0007275~multicellular organism development	40	8.75274	0.00136139	PIWIL2, GPSM1, NUMBL, LRP1, TCF23, TWF2, MST1R, TNF, ZFP36, ADGRG1, DACH1, FGF9, ZC3H12A, PDGFC, KDR, DISC1, B2M, EPHA4, TLE3, FZD3, EMX2, JAG1, SEMA6A, VDR, INSR, FST, SPRY4, PTK2, TBX3, DKK2, VEGFA, FMNL3, BMP1, PAX9, ID1, TRNP1, APLNR, ID3, ACKR3, INSM1	432	1095	20094	1.69914	0.986933	0.100807	0.0994768
UP_KW_MOLECULAR_FUNCTION	KW-0217~Developmental protein	34	7.43982	0.0418477	PIWIL2, GPSM1, NUMBL, LRP1, TCF23, TWF2, ZFP36, ADGRG1, DACH1, FGF9, ZC3H12A, PDGFC, KDR, DISC1, EPHA4, TLE3, FZD3, EMX2, JAG1, SEMA6A, SPRY4, PTK2, TBX3, DKK2, VEGFA, FMNL3, BMP1, PAX9, ID1, TRNP1, APLNR, ID3, ACKR3, INSM1	283	1044	12158	1.39912	0.97358	0.711411	0.711411
UP_KW_MOLECULAR_FUNCTION	KW-9996~Developmental protein	34	7.43982	0.0418477	PIWIL2, GPSM1, NUMBL, LRP1, TCF23, TWF2, ZFP36, ADGRG1, DACH1, FGF9, ZC3H12A, PDGFC, KDR, DISC1, EPHA4, TLE3, FZD3, EMX2, JAG1, SEMA6A, SPRY4, PTK2, TBX3, DKK2, VEGFA, FMNL3, BMP1, PAX9, ID1, TRNP1, APLNR, ID3, ACKR3, INSM1	283	1044	12158	1.39912	0.97358	0.711411	0.711411
Annotation Cluster 16	Enrichment Score: 1.8644253126579116
Category	Term	Count	%	PValue	Genes	List Total	Pop Hits	Pop Total	Fold Enrichment	Bonferroni	Benjamini	FDR
GOTERM_BP_DIRECT	GO:0017015~regulation of transforming growth factor beta receptor signaling pathway	5	1.09409	0.00157803	TGFBR3, SMAD4, ZEB1, TGFB1, SMAD7	432	24	20094	9.69039	0.993451	0.10755	0.106131
GOTERM_BP_DIRECT	GO:0030509~BMP signaling pathway	9	1.96937	0.00256073	ACVR1, TGFBR3, EGR1, SMAD4, TGFB1, FST, ID1, ACVR2A, SMAD7	432	110	20094	3.80568	0.999715	0.156795	0.154727
GOTERM_BP_DIRECT	GO:0060412~ventricular septum morphogenesis	6	1.31291	0.00295009	ACVR1, TGFBR3, SMAD4, APLNR, TBX3, SMAD7	432	46	20094	6.06703	0.999918	0.164203	0.162037
GOTERM_BP_DIRECT	GO:0060389~pathway-restricted SMAD protein phosphorylation	4	0.875274	0.00367988	ACVR1, TGFBR3, TGFB1, SMAD7	432	15	20094	12.4037	0.999992	0.18598	0.183526
GOTERM_BP_DIRECT	GO:0055010~ventricular cardiac muscle tissue morphogenesis	4	0.875274	0.0236938	TGFBR3, TGFB1, TNNT2, SMAD7	432	29	20094	6.41571	1	0.509737	0.503013
BIOCARTA	m_tob1Pathway:Role of Tob in T-cell activation	3	0.656455	0.250423	TGFBR3, SMAD4, TGFB1	63	20	1286	3.0619	1	1	1
BIOCARTA	m_ctcfPathway:CTCF: First Multivalent Nuclear Factor	3	0.656455	0.341641	TGFBR3, SMAD4, TGFB1	63	25	1286	2.44952	1	1	1
Annotation Cluster 17	Enrichment Score: 1.751972585741842
Category	Term	Count	%	PValue	Genes	List Total	Pop Hits	Pop Total	Fold Enrichment	Bonferroni	Benjamini	FDR
GOTERM_BP_DIRECT	GO:0002376~immune system process	24	5.25164	0.00107052	CD74, CD40, PGLYRP2, RSAD2, PRKCE, NR1H4, RNF19B, PIK3CD, NOD1, MST1R, IFIT1, IFIT3, TRIM8, BCL6, SLPI, CASP4, ZC3H12A, IRF7, OLR1, NLRP3, TBKBP1, B2M, HAVCR2, OASL2	432	526	20094	2.12231	0.96697	0.0921224	0.0909072
UP_KW_BIOLOGICAL_PROCESS	KW-0399~Innate immunity	16	3.50109	0.0210041	RSAD2, MX2, NR1H4, PIK3CD, NOD1, MST1R, IFIT1, IFIT3, TRIM8, SLPI, CASP4, IRF7, NLRP3, TBKBP1, HAVCR2, OASL2	261	354	11003	1.90541	0.894617	0.318062	0.30906
UP_KW_BIOLOGICAL_PROCESS	KW-0391~Immunity	25	5.47046	0.0335829	CD40, PGLYRP2, PIK3CD, RNF19B, NOD1, MST1R, IFIT1, IFIT3, TRIM8, CASP4, ZC3H12A, NLRP3, OLR1, B2M, HAVCR2, OASL2, CD74, RSAD2, PRKCE, MX2, NR1H4, BCL6, SLPI, IRF7, TBKBP1	261	684	11003	1.54083	0.973242	0.395532	0.384337
GOTERM_BP_DIRECT	GO:0045087~innate immune response	21	4.59519	0.130045	RSAD2, MX2, DEFA5, NR1H4, PIK3CD, NOD1, MST1R, IFIT1, IPO7, PTK2, IFIT3, TRIM8, SLPI, CASP4, IRF7, NLRP3, TBKBP1, B2M, FRK, HAVCR2, OASL2	432	710	20094	1.37576	1	0.990583	0.977516
Annotation Cluster 18	Enrichment Score: 1.7381624415387629
Category	Term	Count	%	PValue	Genes	List Total	Pop Hits	Pop Total	Fold Enrichment	Bonferroni	Benjamini	FDR
KEGG_PATHWAY	mmu04668:TNF signaling pathway	14	3.06346	1.34634e-05	JAG1, CCL20, PIK3CD, FOS, CXCL3, TNFRSF1B, PTGS2, TNF, SELE, MMP9, CXCL2, CXCL5, SOCS3, CREB3L3	250	113	8992	4.45621	0.00374928	0.00194283	0.00178267
KEGG_PATHWAY	mmu05323:Rheumatoid arthritis	10	2.18818	0.000646447	IL1A, TGFB1, ATP6AP1, CCL20, FOS, CXCL3, TNF, CXCL2, CXCL5, VEGFA	250	87	8992	4.13425	0.165078	0.0257655	0.0236415
KEGG_PATHWAY	mmu04657:IL-17 signaling pathway	10	2.18818	0.00104995	FOSL1, CCL20, FOS, PTGS2, CXCL3, MMP9, TNF, CXCL2, CXCL5, MUC5AC	250	93	8992	3.86753	0.254044	0.0325484	0.0298652
KEGG_PATHWAY	mmu04061:Viral protein interaction with cytokine and cytokine receptor	8	1.75055	0.0160704	CCL20, ACKR3, CXCR4, TNFRSF1B, CXCL3, TNF, CXCL2, CXCL5	250	95	8992	3.02888	0.989112	0.171742	0.157584
INTERPRO	IPR018048:CXC chemokine, conserved site	3	0.656455	0.0180108	CXCL3, CXCL2, CXCL5	444	10	20908	14.127	1	1	1
GOTERM_BP_DIRECT	GO:0070098~chemokine-mediated signaling pathway	5	1.09409	0.0207009	CCL20, ACKR3, CXCL3, CXCL2, CXCL5	432	49	20094	4.74632	1	0.481543	0.475191
INTERPRO	IPR001089:CXC chemokine	3	0.656455	0.021708	CXCL3, CXCL2, CXCL5	444	11	20908	12.8428	1	1	1
GOTERM_BP_DIRECT	GO:0006935~chemotaxis	8	1.75055	0.0274971	CCL20, CCRL2, PIK3CD, ACKR3, CXCR4, CXCL3, CXCL2, CXCL5	432	136	20094	2.73611	1	0.547191	0.539973
GOTERM_MF_DIRECT	GO:0045236~CXCR chemokine receptor binding	3	0.656455	0.0325625	CXCL3, CXCL2, CXCL5	416	13	18713	10.3807	1	0.933846	0.93152
INTERPRO	IPR001811:Chemokine interleukin-8-like domain	4	0.875274	0.0524159	CCL20, CXCL3, CXCL2, CXCL5	444	40	20908	4.70901	1	1	1
SMART	SM00199:SCY	4	0.875274	0.0630222	CCL20, CXCL3, CXCL2, CXCL5	257	38	10615	4.34774	1	1	1
GOTERM_MF_DIRECT	GO:0008009~chemokine activity	4	0.875274	0.0736054	CCL20, CXCL3, CXCL2, CXCL5	416	44	18713	4.08938	1	1	0.998753
GOTERM_BP_DIRECT	GO:0061844~antimicrobial humoral immune response mediated by antimicrobial peptide	7	1.53173	0.0813117	NPPB, CCL20, DEFA5, CXCL3, CXCL2, B2M, CXCL5	432	140	20094	2.32569	1	0.857119	0.845812
GOTERM_BP_DIRECT	GO:0030593~neutrophil chemotaxis	5	1.09409	0.096345	CCL20, DPEP1, CXCL3, CXCL2, CXCL5	432	81	20094	2.87123	1	0.910275	0.898267
UP_KW_BIOLOGICAL_PROCESS	KW-0145~Chemotaxis	5	1.09409	0.172905	CCL20, PIK3CD, CXCL3, CXCL2, CXCL5	261	92	11003	2.29115	1	1	0.980952
KEGG_PATHWAY	mmu04062:Chemokine signaling pathway	7	1.53173	0.441283	CCL20, PIK3CD, CXCR4, CXCL3, CXCL2, PTK2, CXCL5	250	192	8992	1.31133	1	0.871224	0.799402
Annotation Cluster 19	Enrichment Score: 1.682265861215321
Category	Term	Count	%	PValue	Genes	List Total	Pop Hits	Pop Total	Fold Enrichment	Bonferroni	Benjamini	FDR
GOTERM_BP_DIRECT	GO:0007498~mesoderm development	4	0.875274	0.0176714	ACVR1, SMAD4, ACVR2A, VEGFA	432	26	20094	7.15598	1	0.469474	0.463281
GOTERM_BP_DIRECT	GO:0001702~gastrulation with mouth forming second	4	0.875274	0.0176714	ACVR1, SMAD4, CTNNB1, ACVR2A	432	26	20094	7.15598	1	0.469474	0.463281
GOTERM_BP_DIRECT	GO:0045669~positive regulation of osteoblast differentiation	6	1.31291	0.0287515	ACVR1, JAG1, ATP6AP1, CTNNB1, ACVR2A, VEGFA	432	80	20094	3.48854	1	0.554817	0.547498
Annotation Cluster 20	Enrichment Score: 1.670944060779954
Category	Term	Count	%	PValue	Genes	List Total	Pop Hits	Pop Total	Fold Enrichment	Bonferroni	Benjamini	FDR
GOTERM_BP_DIRECT	GO:0017015~regulation of transforming growth factor beta receptor signaling pathway	5	1.09409	0.00157803	TGFBR3, SMAD4, ZEB1, TGFB1, SMAD7	432	24	20094	9.69039	0.993451	0.10755	0.106131
GOTERM_BP_DIRECT	GO:0060395~SMAD protein signal transduction	6	1.31291	0.0287515	SMAD4, TGFB1, HEXA, VIM, FOS, SMAD7	432	80	20094	3.48854	1	0.554817	0.547498
BIOCARTA	m_tgfbPathway:TGF beta signaling pathway	3	0.656455	0.21399	SMAD4, TGFB1, SMAD7	63	18	1286	3.40212	1	1	1
Annotation Cluster 21	Enrichment Score: 1.6159252386221288
Category	Term	Count	%	PValue	Genes	List Total	Pop Hits	Pop Total	Fold Enrichment	Bonferroni	Benjamini	FDR
GOTERM_CC_DIRECT	GO:0030054~cell junction	33	7.22101	0.00482427	COL17A1, IGSF5, MCTP1, SLC1A1, CXCR4, TMEM163, SCIN, CDH2, EPCAM, PERP, NAMPT, KDR, SLC17A7, DISC1, SH2D5, HAVCR2, EPHA4, SVOP, ATP6AP1, SPHK1, ATP6AP2, GRIN2B, PTK2, CLDN4, OLFM2, NOS1AP, CTNNB1, DPEP1, LCP1, ITGA5, NOX1, NECTIN1, RAI14	442	944	21179	1.67504	0.889236	0.0954366	0.0904025
GOTERM_CC_DIRECT	GO:0045202~synapse	30	6.56455	0.0128508	HCN3, IGSF8, MCTP1, SLC1A1, ADARB1, PLD1, TMEM163, CDH2, NCK2, SLC17A7, APBB1, DISC1, SH2D5, EPHA4, SLC12A4, EGR3, SVOP, ATP6AP1, INSR, SPHK1, ATP6AP2, SCAMP1, GRIN2B, DNM1, OLFM2, VGF, CTNNB1, ITGA5, CPEB2, NECTIN1	442	895	21179	1.60613	0.997219	0.188616	0.178667
UP_KW_CELLULAR_COMPONENT	KW-0965~Cell junction	31	6.78337	0.0200099	COL17A1, IGSF5, MCTP1, SLC1A1, CXCR4, TMEM163, SCIN, CDH2, EPCAM, PERP, KDR, SLC17A7, DISC1, SH2D5, HAVCR2, EPHA4, SVOP, ATP6AP1, SPHK1, ATP6AP2, GRIN2B, PTK2, CLDN4, OLFM2, NOS1AP, CTNNB1, LCP1, ITGA5, NOX1, NECTIN1, RAI14	420	865	17960	1.53251	0.536101	0.12673	0.116725
UP_KW_CELLULAR_COMPONENT	KW-0770~Synapse	15	3.28228	0.277136	EPHA4, MCTP1, SVOP, ATP6AP1, SPHK1, SLC1A1, ATP6AP2, TMEM163, GRIN2B, OLFM2, CTNNB1, SLC17A7, DISC1, SH2D5, NECTIN1	420	500	17960	1.28286	0.999996	0.810091	0.746136
Annotation Cluster 22	Enrichment Score: 1.5951114659513013
Category	Term	Count	%	PValue	Genes	List Total	Pop Hits	Pop Total	Fold Enrichment	Bonferroni	Benjamini	FDR
KEGG_PATHWAY	mmu04015:Rap1 signaling pathway	14	3.06346	0.00646874	INSR, PIK3CD, NGF, SIPA1L2, GRIN2B, VEGFA, ACTG1, EFNA2, FGF9, P2RY1, PDGFC, ID1, KDR, CTNNB1	250	214	8992	2.35305	0.836451	0.0902389	0.0827998
KEGG_PATHWAY	mmu04151:PI3K-Akt signaling pathway	17	3.71991	0.0408949	CDKN1A, INSR, PIK3CD, NGF, PTK2, VEGFA, EFNA2, FGF9, CREB3L3, PDGFC, KDR, ITGA7, ITGB7, ITGA5, PIK3AP1, PCK1, IFNAR1	250	359	8992	1.70322	0.999991	0.285242	0.261728
KEGG_PATHWAY	mmu04014:Ras signaling pathway	12	2.62582	0.0619693	EFNA2, FGF9, INSR, PLA2G10, PLA2G4C, PDGFC, KDR, PIK3CD, NGF, PLD1, GRIN2B, VEGFA	250	235	8992	1.83666	1	0.326933	0.299981
Annotation Cluster 23	Enrichment Score: 1.5775740983246822
Category	Term	Count	%	PValue	Genes	List Total	Pop Hits	Pop Total	Fold Enrichment	Bonferroni	Benjamini	FDR
GOTERM_BP_DIRECT	GO:0050673~epithelial cell proliferation	9	1.96937	0.000701267	FLCN, GRN, ZEB1, TGFB1, DACH1, FGF9, KDR, LIPA, VEGFA	432	90	20094	4.65139	0.89286	0.0671867	0.0663004
GOTERM_BP_DIRECT	GO:0050679~positive regulation of epithelial cell proliferation	6	1.31291	0.047947	GRN, TGFB1, FGF9, ID1, KDR, VEGFA	432	92	20094	3.03351	1	0.713379	0.703969
GOTERM_BP_DIRECT	GO:0048010~vascular endothelial growth factor receptor signaling pathway	3	0.656455	0.0864118	FGF9, KDR, VEGFA	432	23	20094	6.06703	1	0.857119	0.845812
GOTERM_BP_DIRECT	GO:0030324~lung development	6	1.31291	0.168456	HSD11B1, FGF9, KDR, CTNNB1, LIPA, VEGFA	432	136	20094	2.05208	1	1	0.987119
Annotation Cluster 24	Enrichment Score: 1.5725080137769591
Category	Term	Count	%	PValue	Genes	List Total	Pop Hits	Pop Total	Fold Enrichment	Bonferroni	Benjamini	FDR
INTERPRO	IPR026052:DNA-binding protein inhibitor	3	0.656455	0.00261266	ID1, ID4, ID3	444	4	20908	35.3176	0.900998	0.979424	0.979424
GOTERM_BP_DIRECT	GO:0032922~circadian regulation of gene expression	6	1.31291	0.0191929	EGR1, NAMPT, ID1, ID4, ID3, CLOCK	432	72	20094	3.87616	1	0.477082	0.470788
UP_SEQ_FEATURE	DOMAIN:bHLH	7	1.53173	0.020571	ARNT2, TCF23, ID1, ID4, ID3, MXD1, CLOCK	451	107	22511	3.26537	1	1	0.997522
UP_SEQ_FEATURE	DOMAIN:BHLH	6	1.31291	0.0266097	ARNT2, ID1, ID4, ID3, MXD1, CLOCK	451	84	22511	3.56525	1	1	0.997522
INTERPRO	IPR011598:Myc-type, basic helix-loop-helix (bHLH) domain	7	1.53173	0.034502	ARNT2, TCF23, ID1, ID4, ID3, MXD1, CLOCK	444	114	20908	2.8915	1	1	1
SMART	SM00353:HLH	7	1.53173	0.0517195	ARNT2, TCF23, ID1, ID4, ID3, MXD1, CLOCK	257	111	10615	2.60473	0.999993	1	1
GOTERM_MF_DIRECT	GO:0046983~protein dimerization activity	7	1.53173	0.200644	ARNT2, TCF23, ID1, ID4, ID3, MXD1, CLOCK	416	177	18713	1.779	1	1	0.998753
Annotation Cluster 25	Enrichment Score: 1.5683387194490361
Category	Term	Count	%	PValue	Genes	List Total	Pop Hits	Pop Total	Fold Enrichment	Bonferroni	Benjamini	FDR
GOTERM_BP_DIRECT	GO:0014068~positive regulation of phosphatidylinositol 3-kinase signaling	7	1.53173	0.00658784	INSR, PDGFC, KDR, PIK3AP1, TNF, PTK2, VEGFA	432	78	20094	4.17432	1	0.279676	0.275987
GOTERM_BP_DIRECT	GO:0045785~positive regulation of cell adhesion	6	1.31291	0.0191929	FLCN, EPHA4, ADGRG1, TNF, PTK2, VEGFA	432	72	20094	3.87616	1	0.477082	0.470788
GOTERM_BP_DIRECT	GO:0042311~vasodilation	5	1.09409	0.0319645	CPS1, KDR, TNF, PTK2, VEGFA	432	56	20094	4.15303	1	0.578267	0.570639
GOTERM_BP_DIRECT	GO:0018108~peptidyl-tyrosine phosphorylation	5	1.09409	0.131854	EPHA4, INSR, KDR, PTK2, VEGFA	432	91	20094	2.55571	1	0.999581	0.986396
Annotation Cluster 26	Enrichment Score: 1.5337385463583126
Category	Term	Count	%	PValue	Genes	List Total	Pop Hits	Pop Total	Fold Enrichment	Bonferroni	Benjamini	FDR
UP_KW_MOLECULAR_FUNCTION	KW-0497~Mitogen	5	1.09409	0.0102524	IL1A, TGFB1, FGF9, PDGFC, VEGFA	283	37	12158	5.80556	0.583533	0.435725	0.435725
GOTERM_BP_DIRECT	GO:0051781~positive regulation of cell division	5	1.09409	0.0180148	IL1A, TGFB1, FGF9, PDGFC, VEGFA	432	47	20094	4.94829	1	0.469474	0.463281
UP_KW_MOLECULAR_FUNCTION	KW-0339~Growth factor	8	1.75055	0.0305836	BMP1, TGFB1, FGF9, VGF, PDGFC, NGF, HBEGF, VEGFA	283	129	12158	2.66426	0.928652	0.711411	0.711411
GOTERM_MF_DIRECT	GO:0008083~growth factor activity	8	1.75055	0.0514855	BMP1, TGFB1, FGF9, VGF, PDGFC, NGF, HBEGF, VEGFA	416	151	18713	2.38321	1	1	0.998753
GOTERM_BP_DIRECT	GO:0031954~positive regulation of protein autophosphorylation	3	0.656455	0.0737361	PDGFC, NGF, VEGFA	432	21	20094	6.64484	1	0.826675	0.815771
Annotation Cluster 27	Enrichment Score: 1.4460675798314406
Category	Term	Count	%	PValue	Genes	List Total	Pop Hits	Pop Total	Fold Enrichment	Bonferroni	Benjamini	FDR
UP_SEQ_FEATURE	DOMAIN:Fibronectin type-III	12	2.62582	0.00160121	FANK1, EPHA4, FSD1L, FNDC1, IFNGR1, INSR, TRIM46, FNDC3B, HCFC2, CRLF1, IL13RA1, IFNAR1	451	190	22511	3.15243	0.924832	0.258596	0.257795
INTERPRO	IPR003961:Fibronectin, type III	12	2.62582	0.00496933	FANK1, EPHA4, FSD1L, FNDC1, IFNGR1, INSR, TRIM46, FNDC3B, HCFC2, CRLF1, IL13RA1, IFNAR1	444	208	20908	2.71674	0.98777	1	1
SMART	SM00060:FN3	9	1.96937	0.0318499	FANK1, EPHA4, FSD1L, FNDC1, INSR, FNDC3B, HCFC2, CRLF1, IFNAR1	257	153	10615	2.42962	0.99929	1	1
UP_SEQ_FEATURE	DOMAIN:Fibronectin type-III 1	7	1.53173	0.0481175	EPHA4, INSR, FNDC3B, HCFC2, CRLF1, IL13RA1, IFNAR1	451	131	22511	2.66713	1	1	0.997522
UP_SEQ_FEATURE	DOMAIN:Fibronectin type-III 2	7	1.53173	0.0481175	EPHA4, INSR, FNDC3B, HCFC2, CRLF1, IL13RA1, IFNAR1	451	131	22511	2.66713	1	1	0.997522
UP_SEQ_FEATURE	DOMAIN:Fibronectin type-III 3	4	0.875274	0.220414	INSR, FNDC3B, HCFC2, IFNAR1	451	81	22511	2.46487	1	1	0.997522
INTERPRO	IPR013783:Immunoglobulin-like fold	28	6.12691	0.583214	FANK1, IGSF8, PILRB1, IGSF5, TMEM131L, MST1R, IL18BP, FSD1L, TRIM46, KDR, B2M, PLXNA4, HAVCR2, IL13RA1, EPHA4, PRKAB2, CADM4, IFNGR1, INSR, NXPE2, FNDC3B, PILRA, HCFC2, TAPBP, FNDC1, CRLF1, IFNAR1, NECTIN1	444	1307	20908	1.00882	1	1	1
Annotation Cluster 28	Enrichment Score: 1.4430678408649131
Category	Term	Count	%	PValue	Genes	List Total	Pop Hits	Pop Total	Fold Enrichment	Bonferroni	Benjamini	FDR
KEGG_PATHWAY	mmu05161:Hepatitis B	12	2.62582	0.00555233	SMAD4, CDKN1A, EGR3, TGFB1, CREB3L3, ATP6AP1, IRF7, PIK3CD, FOS, MMP9, TNF, IFNAR1	250	163	8992	2.64795	0.788476	0.0815316	0.0748104
KEGG_PATHWAY	mmu05166:Human T-cell leukemia virus 1 infection	12	2.62582	0.0872674	FOSL1, EGR1, CD40, ZFP36, SMAD4, CDKN1A, TGFB1, CREB3L3, PIK3CD, FOS, TNF, B2M	250	250	8992	1.72646	1	0.392703	0.36033
KEGG_PATHWAY	mmu05210:Colorectal cancer	6	1.31291	0.0967095	SMAD4, CDKN1A, TGFB1, CTNNB1, PIK3CD, FOS	250	88	8992	2.45236	1	0.421593	0.386838
Annotation Cluster 29	Enrichment Score: 1.410207528682968
Category	Term	Count	%	PValue	Genes	List Total	Pop Hits	Pop Total	Fold Enrichment	Bonferroni	Benjamini	FDR
GOTERM_BP_DIRECT	GO:0035924~cellular response to vascular endothelial growth factor stimulus	5	1.09409	0.0032417	SEMA6A, EGR3, SPHK1, KDR, VEGFA	432	29	20094	8.01964	0.999968	0.172158	0.169887
GOTERM_BP_DIRECT	GO:0002042~cell migration involved in sprouting angiogenesis	3	0.656455	0.0737361	EGR3, KDR, VEGFA	432	21	20094	6.64484	1	0.826675	0.815771
GOTERM_BP_DIRECT	GO:0001938~positive regulation of endothelial cell proliferation	4	0.875274	0.245994	EGR3, KDR, PIK3CD, VEGFA	432	80	20094	2.32569	1	1	0.987119
Annotation Cluster 30	Enrichment Score: 1.3992797357101607
Category	Term	Count	%	PValue	Genes	List Total	Pop Hits	Pop Total	Fold Enrichment	Bonferroni	Benjamini	FDR
KEGG_PATHWAY	mmu04068:FoxO signaling pathway	12	2.62582	0.000996959	CDKN2D, PRKAB2, SMAD4, CDKN1A, TGFB1, BCL6, INSR, CCNG2, PIK3CD, IRS2, FBXO32, PCK1	250	131	8992	3.29478	0.242923	0.0325484	0.0298652
KEGG_PATHWAY	mmu04930:Type II diabetes mellitus	7	1.53173	0.00196507	SOCS3, KCNJ11, INSR, PRKCE, PIK3CD, IRS2, TNF	250	48	8992	5.24533	0.422354	0.0498413	0.0457325
KEGG_PATHWAY	mmu04920:Adipocytokine signaling pathway	8	1.75055	0.00337472	SOCS3, PRKAB2, ACSBG1, IRS2, ACSL3, TNFRSF1B, PCK1, TNF	250	71	8992	4.05273	0.610597	0.0673064	0.0617578
KEGG_PATHWAY	mmu04931:Insulin resistance	10	2.18818	0.00337738	SOCS3, PRKAB2, CREB3L3, PPP1R3B, INSR, PRKCE, PIK3CD, IRS2, PCK1, TNF	250	110	8992	3.26982	0.610886	0.0673064	0.0617578
KEGG_PATHWAY	mmu04932:Non-alcoholic fatty liver disease	9	1.96937	0.0679843	SOCS3, IL1A, PRKAB2, TGFB1, INSR, PIK3CD, IRS2, FOS, TNF	250	156	8992	2.07508	1	0.332765	0.305333
KEGG_PATHWAY	mmu04910:Insulin signaling pathway	7	1.53173	0.18791	SOCS3, PRKAB2, PPP1R3B, INSR, PIK3CD, IRS2, PCK1	250	139	8992	1.81134	1	0.582522	0.5345
KEGG_PATHWAY	mmu04923:Regulation of lipolysis in adipocytes	4	0.875274	0.20196	INSR, PIK3CD, IRS2, PTGS2	250	56	8992	2.56914	1	0.60487	0.555007
KEGG_PATHWAY	mmu04211:Longevity regulating pathway	5	1.09409	0.238628	PRKAB2, CREB3L3, INSR, PIK3CD, IRS2	250	90	8992	1.99822	1	0.665773	0.610889
KEGG_PATHWAY	mmu04213:Longevity regulating pathway - multiple species	4	0.875274	0.245864	PRKAB2, INSR, PIK3CD, IRS2	250	62	8992	2.32052	1	0.679169	0.62318
KEGG_PATHWAY	mmu04152:AMPK signaling pathway	6	1.31291	0.270393	PRKAB2, CREB3L3, INSR, PIK3CD, IRS2, PCK1	250	126	8992	1.71276	1	0.705043	0.646922
GOTERM_BP_DIRECT	GO:0032869~cellular response to insulin stimulus	4	0.875274	0.443622	INSR, IRS2, PCK1, CPEB2	432	114	20094	1.63207	1	1	0.987119
Annotation Cluster 31	Enrichment Score: 1.3426774522606497
Category	Term	Count	%	PValue	Genes	List Total	Pop Hits	Pop Total	Fold Enrichment	Bonferroni	Benjamini	FDR
UP_SEQ_FEATURE	DOMAIN:EGF-like	13	2.84464	0.000868724	JAG1, LRP1, PRF1, PTGS2, FBLN2, SELE, LTBP1, BMP1, MEP1B, ADGRE5, STAB1, MUC13, HBEGF	451	204	22511	3.18076	0.754289	0.175374	0.174831
UP_KW_DOMAIN	KW-0245~EGF-like domain	13	2.84464	0.0149629	JAG1, LRP1, PRF1, PTGS2, FBLN2, SELE, LTBP1, BMP1, MEP1B, ADGRE5, STAB1, MUC13, HBEGF	372	242	15344	2.21576	0.334389	0.0807995	0.0807995
INTERPRO	IPR000742:Epidermal growth factor-like domain	12	2.62582	0.0152698	JAG1, BMP1, MEP1B, LRP1, ADGRE5, STAB1, MUC13, PTGS2, FBLN2, SELE, LTBP1, HBEGF	444	244	20908	2.31591	0.999999	1	1
INTERPRO	IPR001881:EGF-like calcium-binding	8	1.75055	0.0179321	JAG1, BMP1, LRP1, ADGRE5, STAB1, FBLN2, SELE, LTBP1	444	126	20908	2.98985	1	1	1
INTERPRO	IPR009030:Insulin-like growth factor binding protein, N-terminal	8	1.75055	0.0216953	JAG1, LRP1, IGFBP5, INSR, STAB1, MUC13, FBLN2, LTBP1	444	131	20908	2.87573	1	1	1
UP_SEQ_FEATURE	DOMAIN:EGF-like 14	3	0.656455	0.0268847	JAG1, LRP1, STAB1	451	13	22511	11.5185	1	1	0.997522
UP_SEQ_FEATURE	DOMAIN:EGF-like 13	3	0.656455	0.0268847	JAG1, LRP1, STAB1	451	13	22511	11.5185	1	1	0.997522
SMART	SM00179:EGF_CA	8	1.75055	0.0327214	JAG1, BMP1, LRP1, ADGRE5, STAB1, FBLN2, SELE, LTBP1	257	126	10615	2.62244	0.99942	1	1
UP_SEQ_FEATURE	DOMAIN:EGF-like 10	3	0.656455	0.0352551	JAG1, LRP1, STAB1	451	15	22511	9.98271	1	1	0.997522
UP_SEQ_FEATURE	DOMAIN:EGF-like 12; calcium-binding	3	0.656455	0.0352551	JAG1, LRP1, LTBP1	451	15	22511	9.98271	1	1	0.997522
INTERPRO	IPR000152:EGF-type aspartate/asparagine hydroxylation site	6	1.31291	0.0424514	JAG1, BMP1, LRP1, ADGRE5, FBLN2, LTBP1	444	90	20908	3.13934	1	1	1
INTERPRO	IPR018097:EGF-like calcium-binding, conserved site	6	1.31291	0.0553642	JAG1, BMP1, LRP1, ADGRE5, FBLN2, LTBP1	444	97	20908	2.91279	1	1	1
UP_SEQ_FEATURE	DOMAIN:EGF-like 9	3	0.656455	0.0708169	JAG1, LRP1, STAB1	451	22	22511	6.80639	1	1	0.997522
SMART	SM00181:EGF	9	1.96937	0.0718797	JAG1, BMP1, LRP1, ADGRE5, STAB1, MUC13, FBLN2, SELE, LTBP1	257	181	10615	2.05377	1	1	1
UP_SEQ_FEATURE	DOMAIN:EGF-like 1	6	1.31291	0.0720951	JAG1, LRP1, ADGRE5, STAB1, MUC13, LTBP1	451	111	22511	2.69803	1	1	0.997522
INTERPRO	IPR026823:Complement Clr-like EGF domain	3	0.656455	0.0846234	LRP1, FBLN2, LTBP1	444	23	20908	6.14219	1	1	1
INTERPRO	IPR013032:EGF-like, conserved site	3	0.656455	0.146898	JAG1, LRP1, LTBP1	444	32	20908	4.4147	1	1	1
UP_SEQ_FEATURE	DOMAIN:EGF-like 3	4	0.875274	0.150217	JAG1, LRP1, STAB1, MUC13	451	67	22511	2.97991	1	1	0.997522
UP_SEQ_FEATURE	DOMAIN:EGF-like 2	4	0.875274	0.230951	STAB1, MUC13, FBLN2, LTBP1	451	83	22511	2.40547	1	1	0.997522
UP_SEQ_FEATURE	DOMAIN:EGF-like 4	3	0.656455	0.256602	JAG1, LRP1, STAB1	451	49	22511	3.05593	1	1	0.997522
UP_SEQ_FEATURE	DOMAIN:EGF-like 2; calcium-binding	3	0.656455	0.293758	BMP1, LRP1, ADGRE5	451	54	22511	2.77297	1	1	0.997522
Annotation Cluster 32	Enrichment Score: 1.3045331443537302
Category	Term	Count	%	PValue	Genes	List Total	Pop Hits	Pop Total	Fold Enrichment	Bonferroni	Benjamini	FDR
UP_SEQ_FEATURE	DOMAIN:Thyroglobulin type-1	3	0.656455	0.0397685	CD74, IGFBP5, EPCAM	451	16	22511	9.35879	1	1	0.997522
INTERPRO	IPR000716:Thyroglobulin type-1	3	0.656455	0.0493912	CD74, IGFBP5, EPCAM	444	17	20908	8.31002	1	1	1
SMART	SM00211:TY	3	0.656455	0.0621171	CD74, IGFBP5, EPCAM	257	17	10615	7.28885	0.999999	1	1
Annotation Cluster 33	Enrichment Score: 1.290457011333309
Category	Term	Count	%	PValue	Genes	List Total	Pop Hits	Pop Total	Fold Enrichment	Bonferroni	Benjamini	FDR
GOTERM_BP_DIRECT	GO:0038183~bile acid signaling pathway	4	0.875274	0.00299113	ABCC4, ABCC2, VDR, NR1H4	432	14	20094	13.2897	0.999928	0.164203	0.162037
GOTERM_BP_DIRECT	GO:0015721~bile acid and bile salt transport	3	0.656455	0.149789	ABCC4, ABCC2, NR1H4	432	32	20094	4.36068	1	1	0.987119
KEGG_PATHWAY	mmu04976:Bile secretion	5	1.09409	0.300133	ABCC4, ABCC2, AQP8, NR1H4, UGT1A6A	250	100	8992	1.7984	1	0.749633	0.687835
Annotation Cluster 34	Enrichment Score: 1.2806711320173947
Category	Term	Count	%	PValue	Genes	List Total	Pop Hits	Pop Total	Fold Enrichment	Bonferroni	Benjamini	FDR
KEGG_PATHWAY	mmu05410:Hypertrophic cardiomyopathy	8	1.75055	0.0129101	PRKAB2, TGFB1, TNNT2, ITGA7, ITGB7, ITGA5, TNF, ACTG1	250	91	8992	3.16202	0.973361	0.15008	0.137708
GOTERM_BP_DIRECT	GO:0034113~heterotypic cell-cell adhesion	4	0.875274	0.0158801	PERP, ITGA7, ITGB7, ITGA5	432	25	20094	7.44222	1	0.43588	0.43013
GOTERM_MF_DIRECT	GO:0005178~integrin binding	9	1.96937	0.0217033	TSPAN8, KDR, ITGA7, ISG15, ITGB7, ITGA5, LCP1, PTK2, GFAP	416	154	18713	2.62889	1	0.8518	0.849679
GOTERM_CC_DIRECT	GO:0008305~integrin complex	4	0.875274	0.0240109	PMP22, ITGA7, ITGB7, ITGA5	442	30	21179	6.38884	0.999984	0.307892	0.291651
GOTERM_BP_DIRECT	GO:0007229~integrin-mediated signaling pathway	7	1.53173	0.02778	FUT8, ITGA7, APOA1, ISG15, ITGB7, ITGA5, PTK2	432	107	20094	3.04296	1	0.549389	0.542142
GOTERM_MF_DIRECT	GO:0050839~cell adhesion molecule binding	6	1.31291	0.0310137	ITGA7, CPE, ITGB7, ITGA5, GRIN2B, NECTIN1	416	79	18713	3.41644	1	0.933846	0.93152
KEGG_PATHWAY	mmu05414:Dilated cardiomyopathy	7	1.53173	0.0458722	TGFB1, TNNT2, ITGA7, ITGB7, ITGA5, TNF, ACTG1	250	94	8992	2.67847	0.999998	0.296326	0.271898
GOTERM_BP_DIRECT	GO:0007160~cell-matrix adhesion	6	1.31291	0.0556926	BCL6, CTNNB1, ITGA7, LYPD3, ITGB7, ITGA5	432	96	20094	2.90712	1	0.75245	0.742524
KEGG_PATHWAY	mmu05412:Arrhythmogenic right ventricular cardiomyopathy	6	1.31291	0.0618726	CDH2, CTNNB1, ITGA7, ITGB7, ITGA5, ACTG1	250	77	8992	2.8027	1	0.326933	0.299981
GOTERM_BP_DIRECT	GO:0033627~cell adhesion mediated by integrin	3	0.656455	0.211539	ITGA7, ITGB7, ITGA5	432	40	20094	3.48854	1	1	0.987119
UP_KW_MOLECULAR_FUNCTION	KW-0401~Integrin	3	0.656455	0.314981	ITGA7, ITGB7, ITGA5	283	49	12158	2.63027	1	1	1
KEGG_PATHWAY	mmu04512:ECM-receptor interaction	4	0.875274	0.442002	ITGA7, ITGB7, ITGA5, CD44	250	88	8992	1.63491	1	0.871224	0.799402
Annotation Cluster 35	Enrichment Score: 1.2684824478826462
Category	Term	Count	%	PValue	Genes	List Total	Pop Hits	Pop Total	Fold Enrichment	Bonferroni	Benjamini	FDR
GOTERM_MF_DIRECT	GO:0019957~C-C chemokine binding	4	0.875274	0.0173427	ZFP36, CCRL2, ACKR3, CXCR4	416	25	18713	7.19731	0.999999	0.819188	0.817148
GOTERM_BP_DIRECT	GO:0060326~cell chemotaxis	6	1.31291	0.0360215	CCL20, CCRL2, ACKR3, CXCR4, HBEGF, VEGFA	432	85	20094	3.28333	1	0.619959	0.611781
GOTERM_MF_DIRECT	GO:0016493~C-C chemokine receptor activity	3	0.656455	0.105412	CCRL2, ACKR3, CXCR4	416	25	18713	5.39798	1	1	0.998753
GOTERM_BP_DIRECT	GO:0019722~calcium-mediated signaling	5	1.09409	0.128086	SPHK1, CCRL2, ACKR3, CXCR4, TNF	432	90	20094	2.5841	1	0.982848	0.969883
Annotation Cluster 36	Enrichment Score: 1.2377112121805582
Category	Term	Count	%	PValue	Genes	List Total	Pop Hits	Pop Total	Fold Enrichment	Bonferroni	Benjamini	FDR
GOTERM_BP_DIRECT	GO:0048286~lung alveolus development	5	1.09409	0.0319645	SELENON, TGFB1, IGFBP5, KDR, VEGFA	432	56	20094	4.15303	1	0.578267	0.570639
GOTERM_BP_DIRECT	GO:0050679~positive regulation of epithelial cell proliferation	6	1.31291	0.047947	GRN, TGFB1, FGF9, ID1, KDR, VEGFA	432	92	20094	3.03351	1	0.713379	0.703969
GOTERM_BP_DIRECT	GO:0043536~positive regulation of blood vessel endothelial cell migration	4	0.875274	0.0643936	CD40, TGFB1, KDR, VEGFA	432	43	20094	4.32687	1	0.785553	0.775191
GOTERM_BP_DIRECT	GO:0043129~surfactant homeostasis	3	0.656455	0.113471	TGFB1, KDR, VEGFA	432	27	20094	5.16821	1	0.954439	0.941849
Annotation Cluster 37	Enrichment Score: 1.231300114976677
Category	Term	Count	%	PValue	Genes	List Total	Pop Hits	Pop Total	Fold Enrichment	Bonferroni	Benjamini	FDR
COG_ONTOLOGY	Posttranslational modification, protein turnover, chaperones	8	1.75055	0.00745446	DNAJC3, MOCOS, TMTC2, LONRF3, TPP1, IFIT1, IPO7, GSTM5	39	130	2099	3.31203	0.119443	0.126726	0.126726
UP_SEQ_FEATURE	REPEAT:TPR 9	4	0.875274	0.0179469	DNAJC3, GPSM1, TMTC2, IFIT1	451	28	22511	7.1305	1	1	0.997522
INTERPRO	IPR019734:Tetratricopeptide repeat	8	1.75055	0.0201298	DNAJC3, GPSM1, P4HA1, FKBPL, TMTC2, LONRF3, IFIT1, IFIT3	444	129	20908	2.92032	1	1	1
UP_SEQ_FEATURE	REPEAT:TPR 4	6	1.31291	0.0344319	DNAJC3, GPSM1, TMTC2, LONRF3, IFIT1, IFIT3	451	90	22511	3.32757	1	1	0.997522
UP_SEQ_FEATURE	REPEAT:TPR 3	7	1.53173	0.0398044	DNAJC3, GPSM1, FKBPL, TMTC2, LONRF3, IFIT1, IFIT3	451	125	22511	2.79516	1	1	0.997522
UP_SEQ_FEATURE	REPEAT:TPR 1	7	1.53173	0.0558059	DNAJC3, GPSM1, FKBPL, TMTC2, LONRF3, IFIT1, IFIT3	451	136	22511	2.56908	1	1	0.997522
UP_SEQ_FEATURE	REPEAT:TPR 2	7	1.53173	0.0558059	DNAJC3, GPSM1, FKBPL, TMTC2, LONRF3, IFIT1, IFIT3	451	136	22511	2.56908	1	1	0.997522
UP_SEQ_FEATURE	REPEAT:TPR 8	4	0.875274	0.0640751	DNAJC3, GPSM1, TMTC2, IFIT1	451	46	22511	4.34031	1	1	0.997522
SMART	SM00028:TPR	7	1.53173	0.0746187	DNAJC3, GPSM1, FKBPL, TMTC2, LONRF3, IFIT1, IFIT3	257	122	10615	2.36987	1	1	1
UP_KW_DOMAIN	KW-0802~TPR repeat	8	1.75055	0.0847227	DNAJC3, GPSM1, P4HA1, FKBPL, TMTC2, LONRF3, IFIT1, IFIT3	372	156	15344	2.11525	0.908394	0.326788	0.326788
INTERPRO	IPR001440:Tetratricopeptide TPR-1	3	0.656455	0.0910672	DNAJC3, FKBPL, TMTC2	444	24	20908	5.88626	1	1	1
UP_SEQ_FEATURE	REPEAT:TPR 7	4	0.875274	0.0934054	DNAJC3, GPSM1, TMTC2, IFIT1	451	54	22511	3.6973	1	1	0.997522
INTERPRO	IPR011990:Tetratricopeptide-like helical	9	1.96937	0.0935474	DNAJC3, GPSM1, P4HA1, FKBPL, TMTC2, P3H4, LONRF3, IFIT1, IFIT3	444	218	20908	1.94409	1	1	1
UP_SEQ_FEATURE	REPEAT:TPR 6	4	0.875274	0.136249	DNAJC3, GPSM1, TMTC2, IFIT1	451	64	22511	3.1196	1	1	0.997522
UP_SEQ_FEATURE	REPEAT:TPR 5	4	0.875274	0.159773	DNAJC3, GPSM1, TMTC2, IFIT1	451	69	22511	2.89354	1	1	0.997522
UP_SEQ_FEATURE	REPEAT:TPR	4	0.875274	0.246923	DNAJC3, P4HA1, LONRF3, IFIT1	451	86	22511	2.32156	1	1	0.997522
Annotation Cluster 38	Enrichment Score: 1.2286189327040877
Category	Term	Count	%	PValue	Genes	List Total	Pop Hits	Pop Total	Fold Enrichment	Bonferroni	Benjamini	FDR
INTERPRO	IPR001881:EGF-like calcium-binding	8	1.75055	0.0179321	JAG1, BMP1, LRP1, ADGRE5, STAB1, FBLN2, SELE, LTBP1	444	126	20908	2.98985	1	1	1
INTERPRO	IPR009030:Insulin-like growth factor binding protein, N-terminal	8	1.75055	0.0216953	JAG1, LRP1, IGFBP5, INSR, STAB1, MUC13, FBLN2, LTBP1	444	131	20908	2.87573	1	1	1
UP_SEQ_FEATURE	DOMAIN:EGF-like 11; calcium-binding	3	0.656455	0.0309569	JAG1, FBLN2, LTBP1	451	14	22511	10.6958	1	1	0.997522
SMART	SM00179:EGF_CA	8	1.75055	0.0327214	JAG1, BMP1, LRP1, ADGRE5, STAB1, FBLN2, SELE, LTBP1	257	126	10615	2.62244	0.99942	1	1
INTERPRO	IPR000152:EGF-type aspartate/asparagine hydroxylation site	6	1.31291	0.0424514	JAG1, BMP1, LRP1, ADGRE5, FBLN2, LTBP1	444	90	20908	3.13934	1	1	1
INTERPRO	IPR018097:EGF-like calcium-binding, conserved site	6	1.31291	0.0553642	JAG1, BMP1, LRP1, ADGRE5, FBLN2, LTBP1	444	97	20908	2.91279	1	1	1
UP_SEQ_FEATURE	DOMAIN:EGF-like 8; calcium-binding	3	0.656455	0.0652166	JAG1, FBLN2, LTBP1	451	21	22511	7.1305	1	1	0.997522
UP_SEQ_FEATURE	DOMAIN:EGF-like 6; calcium-binding	3	0.656455	0.0708169	JAG1, FBLN2, LTBP1	451	22	22511	6.80639	1	1	0.997522
SMART	SM00181:EGF	9	1.96937	0.0718797	JAG1, BMP1, LRP1, ADGRE5, STAB1, MUC13, FBLN2, SELE, LTBP1	257	181	10615	2.05377	1	1	1
UP_SEQ_FEATURE	DOMAIN:EGF-like 7; calcium-binding	3	0.656455	0.0946356	JAG1, FBLN2, LTBP1	451	26	22511	5.75925	1	1	0.997522
UP_SEQ_FEATURE	DOMAIN:EGF-like 5; calcium-binding	3	0.656455	0.140631	JAG1, FBLN2, LTBP1	451	33	22511	4.53759	1	1	0.997522
UP_SEQ_FEATURE	DOMAIN:EGF-like 4; calcium-binding	3	0.656455	0.154523	ADGRE5, FBLN2, LTBP1	451	35	22511	4.2783	1	1	0.997522
UP_SEQ_FEATURE	DOMAIN:EGF-like 3; calcium-binding	3	0.656455	0.168663	ADGRE5, FBLN2, LTBP1	451	37	22511	4.04704	1	1	0.997522
Annotation Cluster 39	Enrichment Score: 1.2130957127820186
Category	Term	Count	%	PValue	Genes	List Total	Pop Hits	Pop Total	Fold Enrichment	Bonferroni	Benjamini	FDR
UP_SEQ_FEATURE	REPEAT:TNFR-Cys 4	3	0.656455	0.0161348	CD40, TNFRSF9, TNFRSF1B	451	10	22511	14.9741	1	1	0.997522
UP_SEQ_FEATURE	REPEAT:TNFR-Cys 3	3	0.656455	0.0544995	CD40, TNFRSF9, TNFRSF1B	451	19	22511	7.88108	1	1	0.997522
UP_SEQ_FEATURE	DOMAIN:TNFR-Cys	3	0.656455	0.0652166	CD40, TNFRSF9, TNFRSF1B	451	21	22511	7.1305	1	1	0.997522
UP_SEQ_FEATURE	REPEAT:TNFR-Cys 1	3	0.656455	0.076567	CD40, TNFRSF9, TNFRSF1B	451	23	22511	6.51046	1	1	0.997522
UP_SEQ_FEATURE	REPEAT:TNFR-Cys 2	3	0.656455	0.076567	CD40, TNFRSF9, TNFRSF1B	451	23	22511	6.51046	1	1	0.997522
INTERPRO	IPR001368:TNFR/NGFR cysteine-rich region	3	0.656455	0.0910672	CD40, TNFRSF9, TNFRSF1B	444	24	20908	5.88626	1	1	1
SMART	SM00208:TNFR	3	0.656455	0.105286	CD40, TNFRSF9, TNFRSF1B	257	23	10615	5.38741	1	1	1
Annotation Cluster 40	Enrichment Score: 1.1932284343362884
Category	Term	Count	%	PValue	Genes	List Total	Pop Hits	Pop Total	Fold Enrichment	Bonferroni	Benjamini	FDR
GOTERM_MF_DIRECT	GO:0016829~lyase activity	9	1.96937	0.0265193	GGCT, SGPL1, RSAD2, NPR2, ODC1, MOCOS, ALDOB, HACD3, PCK1	416	160	18713	2.5303	1	0.8518	0.849679
GOTERM_MF_DIRECT	GO:0016831~carboxy-lyase activity	3	0.656455	0.0983667	SGPL1, ODC1, PCK1	416	24	18713	5.6229	1	1	0.998753
UP_KW_MOLECULAR_FUNCTION	KW-0456~Lyase	8	1.75055	0.100903	GGCT, SGPL1, RSAD2, NPR2, ODC1, ALDOB, HACD3, PCK1	283	170	12158	2.0217	0.999882	0.911841	0.911841
Annotation Cluster 41	Enrichment Score: 1.176617991947327
Category	Term	Count	%	PValue	Genes	List Total	Pop Hits	Pop Total	Fold Enrichment	Bonferroni	Benjamini	FDR
UP_SEQ_FEATURE	LIPID:S-palmitoyl cysteine	12	2.62582	0.021567	OPRD1, IGSF8, MUC1, PRDX5, OPN3, OLR1, FCER2A, GPR3, PLD1, SSTR2, ADRA2B, ABCG1	451	272	22511	2.20207	1	1	0.997522
UP_KW_PTM	KW-0449~Lipoprotein	34	7.43982	0.0737473	OPRD1, IGSF8, CHIC2, CABP2, NOD1, LYPD3, PLD1, TNF, PRDX5, MUC1, RAB20, OLR1, PRND, KCNJ2, OPN3, RASL10A, EPHX2, PLAUR, APOA1, GPR3, SSTR2, ADRA2B, FMNL3, ARL4D, EEPD1, PPM1B, EFNA2, RAB35, DPEP2, LY6D, DPEP1, FCER2A, RECK, ABCG1	377	867	12816	1.33313	0.873615	0.344154	0.30728
UP_KW_PTM	KW-0564~Palmitate	15	3.28228	0.185614	OPRD1, IGSF8, CHIC2, OPN3, APOA1, NOD1, GPR3, PLD1, SSTR2, ADRA2B, MUC1, PRDX5, OLR1, FCER2A, ABCG1	377	365	12816	1.39704	0.996088	0.503651	0.449689
Annotation Cluster 42	Enrichment Score: 1.1556724902182143
Category	Term	Count	%	PValue	Genes	List Total	Pop Hits	Pop Total	Fold Enrichment	Bonferroni	Benjamini	FDR
KEGG_PATHWAY	mmu05144:Malaria	6	1.31291	0.0203272	CD40, TGFB1, KLRB1, LRP1, SELE, TNF	250	57	8992	3.78611	0.996752	0.195561	0.17944
GOTERM_BP_DIRECT	GO:0043491~protein kinase B signaling	5	1.09409	0.0462079	FLCN, CD40, TGFB1, KDR, TNF	432	63	20094	3.69158	1	0.69728	0.688082
KEGG_PATHWAY	mmu05145:Toxoplasmosis	5	1.09409	0.363236	CD40, TGFB1, NOS2, IFNGR1, TNF	250	110	8992	1.63491	1	0.823926	0.756004
Annotation Cluster 43	Enrichment Score: 1.1466863412017068
Category	Term	Count	%	PValue	Genes	List Total	Pop Hits	Pop Total	Fold Enrichment	Bonferroni	Benjamini	FDR
GOTERM_MF_DIRECT	GO:0008233~peptidase activity	20	4.37637	0.0236653	PRSS46, H13, PRSS23, USP18, MMP9, BACE2, ACE2, ADAMTS15, DPP7, BMP1, MEP1B, SLPI, CASP4, DPEP2, DPEP1, CPE, TPP1, CTSE, OTUD1, CTSB	416	520	18713	1.73012	1	0.8518	0.849679
UP_KW_PTM	KW-0865~Zymogen	13	2.84464	0.032882	HEXA, AOAH, MMP9, BACE2, ADAMTS15, DPP7, BMP1, MEP1B, CASP4, CPE, TPP1, CTSE, CTSB	377	224	12816	1.97291	0.594542	0.184139	0.16441
UP_KW_MOLECULAR_FUNCTION	KW-0645~Protease	20	4.37637	0.0630873	PRSS46, H13, PRSS23, USP18, MMP9, BACE2, ACE2, ADAMTS15, DPP7, BMP1, MEP1B, SLPI, CASP4, DPEP2, DPEP1, CPE, TPP1, CTSE, OTUD1, CTSB	283	561	12158	1.53159	0.99607	0.864351	0.864351
GOTERM_MF_DIRECT	GO:0008237~metallopeptidase activity	8	1.75055	0.0678105	ACE2, ADAMTS15, BMP1, MEP1B, DPEP2, DPEP1, CPE, MMP9	416	161	18713	2.23519	1	1	0.998753
UP_KW_MOLECULAR_FUNCTION	KW-0482~Metalloprotease	8	1.75055	0.0711818	ACE2, ADAMTS15, BMP1, MEP1B, DPEP2, DPEP1, CPE, MMP9	283	156	12158	2.20313	0.99812	0.864351	0.864351
GOTERM_BP_DIRECT	GO:0006508~proteolysis	19	4.15755	0.0874078	PRSS46, H13, PRSS23, USP18, MMP9, BACE2, ACE2, ADAMTS15, DPP7, BMP1, MEP1B, CASP4, DPEP2, DPEP1, CPE, TPP1, CTSE, OTUD1, CTSB	432	591	20094	1.49537	1	0.86163	0.850264
UP_SEQ_FEATURE	METAL:Zinc 2; catalytic	3	0.656455	0.0946356	DPEP2, DPEP1, MMP9	451	26	22511	5.75925	1	1	0.997522
GOTERM_MF_DIRECT	GO:0016787~hydrolase activity	44	9.62801	0.113224	PIWIL2, PGLYRP2, PPM1M, HEXA, PRSS46, ADARB1, AOAH, GDPD5, PLD1, PRSS23, USP18, LIPA, ADAMTS15, DPP7, UBASH3B, AMDHD1, CASP4, ZC3H12A, ASCC3, CTSE, CTSB, DUSP2, RASL10A, ENTPD5, EPHX2, PLA2G4C, H13, SSH3, MMP9, DNM1, GALC, BACE2, ACE2, PPM1B, GNPDA1, BMP1, MEP1B, PLA2G10, DPEP2, CPE, DPEP1, TPP1, OTUD1, DNASE1L1	416	1607	18713	1.23165	1	1	0.998753
UP_KW_MOLECULAR_FUNCTION	KW-0378~Hydrolase	46	10.0656	0.215576	PIWIL2, PGLYRP2, PPM1M, HEXA, PRSS46, ADARB1, AOAH, GDPD5, PLD1, PRSS23, USP18, LIPA, ADAMTS15, DPP7, UBASH3B, AMDHD1, CASP4, ZC3H12A, ASCC3, CTSE, CTSB, DUSP5, DUSP2, RASL10A, ENTPD5, EPHX2, PLA2G4C, H13, SSH3, MMP9, DNM1, GALC, BACE2, ACE2, PPM1B, GNPDA1, BMP1, MEP1B, SLPI, PLA2G10, DPEP2, CPE, DPEP1, TPP1, OTUD1, DNASE1L1	283	1724	12158	1.14629	1	1	1
Annotation Cluster 44	Enrichment Score: 1.1157040337720312
Category	Term	Count	%	PValue	Genes	List Total	Pop Hits	Pop Total	Fold Enrichment	Bonferroni	Benjamini	FDR
UP_SEQ_FEATURE	TRANSMEM:Helical; Name=5	26	5.68928	0.00292785	OPRD1, OXTR, TTYH3, SLC1A1, CXCR4, ADGRG1, ADGRA1, ADGRG7, ADGRE5, NPC1L1, P2RY1, CCRL2, HAS2, SLC25A21, FZD3, OPN3, ABCC2, GPR3, SSTR2, ADRA2B, GPR137B, SLCO2A1, APLNR, ACKR3, GPRC5C, NOX1	451	683	22511	1.90008	0.991221	0.429862	0.428531
UP_SEQ_FEATURE	TRANSMEM:Helical; Name=4	26	5.68928	0.00426707	OPRD1, OXTR, TTYH3, SLC1A1, CXCR4, ADGRG1, ADGRA1, ADGRG7, ADGRE5, NPC1L1, P2RY1, CCRL2, HAS2, SLC25A21, FZD3, OPN3, ABCC2, GPR3, SSTR2, ADRA2B, GPR137B, SLCO2A1, APLNR, ACKR3, GPRC5C, NOX1	451	703	22511	1.84602	0.998998	0.570967	0.569199
UP_SEQ_FEATURE	TRANSMEM:Helical; Name=6	25	5.47046	0.0053031	OPRD1, OXTR, SLC1A1, CXCR4, ADGRG1, ADGRA1, ADGRG7, ADGRE5, NPC1L1, P2RY1, CCRL2, HAS2, SLC25A21, FZD3, OPN3, ABCC2, GPR3, SSTR2, ADRA2B, GPR137B, SLCO2A1, APLNR, ACKR3, GPRC5C, NOX1	451	678	22511	1.84047	0.999814	0.570967	0.569199
UP_SEQ_FEATURE	TRANSMEM:Helical; Name=7	23	5.03282	0.00623496	OPRD1, FZD3, OXTR, OPN3, ABCC2, SLC1A1, CXCR4, GPR3, SSTR2, ADRA2B, GPR137B, ADGRG1, ADGRA1, ADGRG7, ADGRE5, NPC1L1, P2RY1, CCRL2, SLCO2A1, APLNR, ACKR3, HAS2, GPRC5C	451	612	22511	1.87584	0.999959	0.629341	0.627392
UP_SEQ_FEATURE	TRANSMEM:Helical; Name=3	25	5.47046	0.00741523	OPRD1, OXTR, TTYH3, CXCR4, ADGRG1, ADGRA1, ADGRG7, ADGRE5, NPC1L1, P2RY1, CCRL2, HAS2, SLC25A21, FZD3, OPN3, ABCC2, GPR3, SSTR2, ADRA2B, GPR137B, SLCO2A1, APLNR, ACKR3, GPRC5C, NOX1	451	698	22511	1.78773	0.999994	0.665311	0.663251
UP_SEQ_FEATURE	TRANSMEM:Helical; Name=2	25	5.47046	0.010226	OPRD1, OXTR, TTYH3, CXCR4, ADGRG1, ADGRA1, ADGRG7, ADGRE5, NPC1L1, P2RY1, CCRL2, HAS2, SLC25A21, FZD3, OPN3, ABCC2, GPR3, SSTR2, ADRA2B, GPR137B, SLCO2A1, APLNR, ACKR3, GPRC5C, NOX1	451	717	22511	1.74036	1	0.825997	0.82344
UP_SEQ_FEATURE	TRANSMEM:Helical; Name=1	25	5.47046	0.0102291	OPRD1, OXTR, TTYH3, CXCR4, ADGRG1, ADGRA1, ADGRG7, ADGRE5, NPC1L1, P2RY1, CCRL2, HAS2, SLC25A21, FZD3, OPN3, ABCC2, GPR3, SSTR2, ADRA2B, GPR137B, SLCO2A1, APLNR, ACKR3, GPRC5C, NOX1	451	718	22511	1.73794	1	0.825997	0.82344
GOTERM_BP_DIRECT	GO:0007165~signal transduction	39	8.53392	0.0615187	OPRD1, OXTR, PLPPR2, RRAD, NPR2, CXCR4, IRS2, TNF, SOCS3, ADGRG1, ADGRG7, ADGRE5, UBASH3B, P2RY1, SH3BP2, CCRL2, NCK2, RHPN2, REM2, PLXNA4, ARNT2, PRKAB2, FZD3, OPN3, NOS2, RASL10A, TNFSF15, HMGA2, GPR3, PILRA, SSTR2, ADRA2B, GEM, OLFM2, APLNR, ACKR3, PIK3AP1, GPRC5C, NOX1	432	1368	20094	1.32605	1	0.774244	0.764031
UP_KW_MOLECULAR_FUNCTION	KW-0297~G-protein coupled receptor	16	3.50109	0.932663	OPRD1, FZD3, OXTR, OPN3, CXCR4, GPR3, SSTR2, ADRA2B, ADGRG1, ADGRG7, ADGRE5, P2RY1, CCRL2, APLNR, ACKR3, GPRC5C	283	897	12158	0.766308	1	1	1
GOTERM_BP_DIRECT	GO:0007186~G-protein coupled receptor signaling pathway	18	3.93873	0.999996	OPRD1, FZD3, OXTR, OPN3, CCL20, INSR, APOA1, CXCR4, GPR3, SSTR2, ADRA2B, ADGRA1, ADGRE5, P2RY1, CCRL2, APLNR, ACKR3, GPRC5C	432	1896	20094	0.441588	1	1	0.999996
GOTERM_MF_DIRECT	GO:0004930~G-protein coupled receptor activity	17	3.71991	1	OPRD1, FZD3, OXTR, OPN3, CXCR4, GPR3, SSTR2, ADRA2B, ADGRG1, ADGRA1, ADGRG7, ADGRE5, P2RY1, CCRL2, APLNR, ACKR3, GPRC5C	416	1961	18713	0.389961	1	1	1
INTERPRO	IPR000276:G protein-coupled receptor, rhodopsin-like	11	2.407	1	OPRD1, OXTR, OPN3, CCRL2, P2RY1, APLNR, ACKR3, CXCR4, GPR3, SSTR2, ADRA2B	444	1671	20908	0.309989	1	1	1
UP_SEQ_FEATURE	DOMAIN:G_PROTEIN_RECEP_F1_2	9	1.96937	1	OPRD1, OXTR, OPN3, CCRL2, P2RY1, APLNR, CXCR4, GPR3, ADRA2B	451	1783	22511	0.251947	1	1	1
INTERPRO	IPR017452:GPCR, rhodopsin-like, 7TM	11	2.407	1	OPRD1, OXTR, OPN3, CCRL2, P2RY1, APLNR, ACKR3, CXCR4, GPR3, SSTR2, ADRA2B	444	1955	20908	0.264957	1	1	1
UP_KW_MOLECULAR_FUNCTION	KW-0807~Transducer	17	3.71991	1	OPRD1, FZD3, OXTR, OPN3, CXCR4, IRS2, GPR3, SSTR2, ADRA2B, ADGRG1, ADGRG7, ADGRE5, P2RY1, CCRL2, APLNR, ACKR3, GPRC5C	283	2244	12158	0.325463	1	1	1
Annotation Cluster 45	Enrichment Score: 1.1120893855860514
Category	Term	Count	%	PValue	Genes	List Total	Pop Hits	Pop Total	Fold Enrichment	Bonferroni	Benjamini	FDR
UP_SEQ_FEATURE	PROPEP:Removed in mature form	12	2.62582	0.0253837	EFNA2, RASL10A, DPEP2, PLAUR, LY6D, DPEP1, LYPD3, ISG15, TPP1, PRND, LIPA, RECK	451	279	22511	2.14682	1	1	0.997522
UP_SEQ_FEATURE	LIPID:GPI-anchor amidated serine	5	1.09409	0.0471983	DPEP2, LY6D, DPEP1, LYPD3, RECK	451	68	22511	3.67011	1	1	0.997522
GOTERM_CC_DIRECT	GO:0031225~anchored component of membrane	8	1.75055	0.0491322	EFNA2, DPEP2, PLAUR, LY6D, DPEP1, LYPD3, PRND, RECK	442	159	21179	2.41088	1	0.454147	0.430192
SMART	SM00134:LU	3	0.656455	0.113103	PLAUR, LY6D, LYPD3	257	24	10615	5.16294	1	1	1
UP_KW_PTM	KW-0336~GPI-anchor	8	1.75055	0.159674	EFNA2, DPEP2, PLAUR, LY6D, DPEP1, LYPD3, PRND, RECK	377	152	12816	1.78919	0.990878	0.503651	0.449689
INTERPRO	IPR016054:Ly-6 antigen / uPA receptor -like	3	0.656455	0.199944	PLAUR, LY6D, LYPD3	444	39	20908	3.62231	1	1	1
Annotation Cluster 46	Enrichment Score: 1.1077376371068732
Category	Term	Count	%	PValue	Genes	List Total	Pop Hits	Pop Total	Fold Enrichment	Bonferroni	Benjamini	FDR
KEGG_PATHWAY	mmu04370:VEGF signaling pathway	7	1.53173	0.00515235	SPHK1, PLA2G4C, KDR, PIK3CD, PTGS2, PTK2, VEGFA	250	58	8992	4.34097	0.763362	0.0815316	0.0748104
GOTERM_BP_DIRECT	GO:0001938~positive regulation of endothelial cell proliferation	4	0.875274	0.245994	EGR3, KDR, PIK3CD, VEGFA	432	80	20094	2.32569	1	1	0.987119
KEGG_PATHWAY	mmu01521:EGFR tyrosine kinase inhibitor resistance	4	0.875274	0.374849	PDGFC, KDR, PIK3CD, VEGFA	250	79	8992	1.82116	1	0.827099	0.758915
Annotation Cluster 47	Enrichment Score: 1.1067316930702065
Category	Term	Count	%	PValue	Genes	List Total	Pop Hits	Pop Total	Fold Enrichment	Bonferroni	Benjamini	FDR
GOTERM_BP_DIRECT	GO:0001569~branching involved in blood vessel morphogenesis	5	1.09409	0.0113027	ACVR1, KDR, CTNNB1, CXCR4, VEGFA	432	41	20094	5.67243	1	0.371007	0.366113
GOTERM_BP_DIRECT	GO:0030324~lung development	6	1.31291	0.168456	HSD11B1, FGF9, KDR, CTNNB1, LIPA, VEGFA	432	136	20094	2.05208	1	1	0.987119
GOTERM_BP_DIRECT	GO:0048469~cell maturation	3	0.656455	0.251269	KDR, CTNNB1, VEGFA	432	45	20094	3.10093	1	1	0.987119
Annotation Cluster 48	Enrichment Score: 1.0651006286847766
Category	Term	Count	%	PValue	Genes	List Total	Pop Hits	Pop Total	Fold Enrichment	Bonferroni	Benjamini	FDR
GOTERM_MF_DIRECT	GO:0048185~activin binding	6	1.31291	8.88823e-06	ACVR1, TGFBR3, ACVR1C, FST, ACVR2A, SMAD7	416	14	18713	19.2785	0.00711187	0.00356862	0.00355974
GOTERM_MF_DIRECT	GO:0019838~growth factor binding	7	1.53173	0.00120567	ACVR1, ACVR1C, IGFBP5, KDR, LTBP1, ACVR2A, VEGFA	416	54	18713	5.83115	0.620439	0.125116	0.124805
INTERPRO	IPR001245:Serine-threonine/tyrosine-protein kinase catalytic domain	10	2.18818	0.00332384	ACVR1, EPHA4, ACVR1C, INSR, NPR2, LMTK3, KDR, MST1R, PTK2, FRK	444	142	20908	3.3162	0.947301	0.979424	0.979424
GOTERM_BP_DIRECT	GO:0032924~activin receptor signaling pathway	4	0.875274	0.00532757	ACVR1, ACVR1C, FGF9, ACVR2A	432	17	20094	10.9444	1	0.238915	0.235764
GOTERM_CC_DIRECT	GO:0048179~activin receptor complex	3	0.656455	0.00847629	ACVR1, ACVR1C, ACVR2A	442	7	21179	20.5356	0.979207	0.148335	0.140511
INTERPRO	IPR000472:TGF-beta receptor/activin receptor, type I/II	3	0.656455	0.0146116	ACVR1, ACVR1C, ACVR2A	444	9	20908	15.6967	0.999998	1	1
INTERPRO	IPR008266:Tyrosine-protein kinase, active site	7	1.53173	0.0187992	EPHA4, INSR, LMTK3, KDR, MST1R, PTK2, FRK	444	99	20908	3.3296	1	1	1
INTERPRO	IPR000333:Activin type II/Transforming growth factor-beta II receptor	3	0.656455	0.0256891	ACVR1, ACVR1C, ACVR2A	444	12	20908	11.7725	1	1	1
INTERPRO	IPR020635:Tyrosine-protein kinase, catalytic domain	6	1.31291	0.0287976	EPHA4, INSR, KDR, MST1R, PTK2, FRK	444	81	20908	3.48815	1	1	1
GOTERM_MF_DIRECT	GO:0004675~transmembrane receptor protein serine/threonine kinase activity	3	0.656455	0.0325625	ACVR1, ACVR1C, ACVR2A	416	13	18713	10.3807	1	0.933846	0.93152
UP_SEQ_FEATURE	ACT_SITE:Proton acceptor	26	5.68928	0.0352345	MST1R, HSD17B7, PTGS2, USP18, HSD11B1, ACVR1C, RPS6KC1, KDR, ACVR1, EPHA4, PRKCE, INSR, ENTPD5, EPHX2, PLA2G4C, LMTK3, PTK2, ACVR2A, GGCT, ACE2, IMPDH1, STK17B, ADSSL1, ALDOB, TNIK, FRK	451	848	22511	1.53037	1	1	0.997522
GOTERM_BP_DIRECT	GO:0007169~transmembrane receptor protein tyrosine kinase signaling pathway	7	1.53173	0.041795	EPHA4, INSR, KDR, MST1R, NGF, PTK2, FRK	432	118	20094	2.7593	1	0.672273	0.663405
SMART	SM00219:TyrKc	6	1.31291	0.0457417	EPHA4, INSR, KDR, MST1R, PTK2, FRK	257	81	10615	3.05952	0.999972	1	1
GOTERM_BP_DIRECT	GO:0033674~positive regulation of kinase activity	5	1.09409	0.0608023	CD74, EPHA4, INSR, KDR, MST1R	432	69	20094	3.37057	1	0.774244	0.764031
GOTERM_BP_DIRECT	GO:0038083~peptidyl-tyrosine autophosphorylation	3	0.656455	0.0676451	INSR, KDR, PTK2	432	20	20094	6.97708	1	0.812762	0.802041
GOTERM_BP_DIRECT	GO:0007178~transmembrane receptor protein serine/threonine kinase signaling pathway	3	0.656455	0.0737361	ACVR1, ACVR1C, ACVR2A	432	21	20094	6.64484	1	0.826675	0.815771
GOTERM_MF_DIRECT	GO:0000166~nucleotide binding	48	10.5033	0.0785081	HCN3, RRAD, NPR2, HSPA4L, PIK3CD, NOD1, UBE2L6, AK4, MST1R, HSPA13, ABCA13, ACTG1, RAB20, ACVR1C, RPS6KC1, P2RY1, NAMPT, KDR, NLRP3, ASCC3, PCK1, REM2, OASL2, ACVR1, EPHA4, ABCC4, RASL10A, PRKCE, INSR, SPHK1, LMTK3, ACSL3, PTK2, ACVR2A, GEM, DNM1, ARL4D, KIF9, CPS1, IMPDH1, STK17B, RAB35, ADSSL1, CMPK2, ACSBG1, TNIK, FRK, ABCG1	416	1717	18713	1.25754	1	1	0.998753
GOTERM_MF_DIRECT	GO:0004714~transmembrane receptor protein tyrosine kinase activity	6	1.31291	0.115852	EPHA4, INSR, KDR, MST1R, PTK2, FRK	416	116	18713	2.32672	1	1	0.998753
GOTERM_MF_DIRECT	GO:0005524~ATP binding	42	9.19037	0.11824	NPR2, HSPA4L, TWF2, PIK3CD, NOD1, UBE2L6, AK4, MST1R, HSPA13, ABCA13, ACTG1, ACVR1C, RPS6KC1, P2RY1, KDR, NLRP3, ASCC3, OASL2, ACVR1, EPHA4, ABCC4, ABCC2, KCNJ11, ATP6AP1, PRKCE, INSR, ENTPD5, SPHK1, LMTK3, ACSL3, PTK2, ACVR2A, RUNX1, KIF9, CPS1, STK17B, CMPK2, ACSBG1, TNIK, FRK, ABCG1, ITM2C	416	1529	18713	1.23564	1	1	0.998753
UP_KW_MOLECULAR_FUNCTION	KW-0829~Tyrosine-protein kinase	6	1.31291	0.118995	EPHA4, INSR, KDR, MST1R, PTK2, FRK	283	112	12158	2.30149	0.999979	0.911841	0.911841
GOTERM_BP_DIRECT	GO:0016310~phosphorylation	19	4.15755	0.129489	ACVR1, EPHA4, PRKCE, INSR, SPHK1, LMTK3, PIK3CD, AK4, MST1R, PTK2, ACVR2A, ACVR1C, RPS6KC1, STK17B, KDR, CMPK2, TNIK, PCK1, FRK	432	627	20094	1.40951	1	0.990583	0.977516
GOTERM_BP_DIRECT	GO:0018108~peptidyl-tyrosine phosphorylation	5	1.09409	0.131854	EPHA4, INSR, KDR, PTK2, VEGFA	432	91	20094	2.55571	1	0.999581	0.986396
GOTERM_MF_DIRECT	GO:0004713~protein tyrosine kinase activity	6	1.31291	0.141819	EPHA4, INSR, KDR, MST1R, PTK2, FRK	416	124	18713	2.17661	1	1	0.998753
UP_SEQ_FEATURE	DOMAIN:Protein kinase	15	3.28228	0.160336	ACVR1, EPHA4, PRKCE, INSR, NPR2, LMTK3, MST1R, PTK2, ACVR2A, ACVR1C, RPS6KC1, STK17B, KDR, TNIK, FRK	451	519	22511	1.44259	1	1	0.997522
INTERPRO	IPR000719:Protein kinase, catalytic domain	15	3.28228	0.204341	ACVR1, EPHA4, PRKCE, INSR, NPR2, LMTK3, MST1R, PTK2, ACVR2A, ACVR1C, RPS6KC1, STK17B, KDR, TNIK, FRK	444	514	20908	1.37422	1	1	1
INTERPRO	IPR011009:Protein kinase-like domain	16	3.50109	0.205548	ACVR1, EPHA4, PRKCE, INSR, NPR2, LMTK3, PIK3CD, MST1R, PTK2, ACVR2A, ACVR1C, RPS6KC1, STK17B, KDR, TNIK, FRK	444	557	20908	1.35268	1	1	1
INTERPRO	IPR017441:Protein kinase, ATP binding site	12	2.62582	0.2079	ACVR1, EPHA4, ACVR1C, INSR, PRKCE, STK17B, LMTK3, KDR, TNIK, MST1R, PTK2, FRK	444	391	20908	1.44522	1	1	1
GOTERM_MF_DIRECT	GO:0016301~kinase activity	19	4.15755	0.22235	ACVR1, EPHA4, PRKCE, INSR, SPHK1, LMTK3, PIK3CD, AK4, MST1R, PTK2, ACVR2A, ACVR1C, RPS6KC1, STK17B, KDR, CMPK2, TNIK, PCK1, FRK	416	662	18713	1.29106	1	1	0.998753
GOTERM_MF_DIRECT	GO:0016740~transferase activity	45	9.84683	0.227017	PRDM8, PELI3, MOGAT1, MGST1, TMTC2, PIK3CD, RNF19B, UBE2L6, AK4, MST1R, TRIM8, HPGDS, FUT8, ACVR1C, CHST11, RPS6KC1, NAMPT, KDR, HAS2, CHSY3, UPP2, ARIH1, PCK1, SULT4A1, OASL2, ACVR1, HS3ST3B1, EPHA4, GALNT6, PRKCE, INSR, SPHK1, MOCOS, PLA2G4C, LMTK3, PTK2, ACVR2A, STK17B, CMPK2, TNIK, CLOCK, ST6GALNAC4, FRK, GSTM5, ST6GALNAC6	416	1765	18713	1.14688	1	1	0.998753
GOTERM_BP_DIRECT	GO:0006468~protein phosphorylation	18	3.93873	0.24524	ACVR1, EPHA4, TGFB1, PRKCE, INSR, NPR2, LMTK3, MST1R, NGF, PTK2, ACVR2A, ACVR1C, RPS6KC1, STK17B, KDR, TNIK, FNIP2, FRK	432	655	20094	1.27824	1	1	0.987119
GOTERM_MF_DIRECT	GO:0004672~protein kinase activity	15	3.28228	0.256299	ACVR1, EPHA4, PRKCE, INSR, NPR2, LMTK3, MST1R, PTK2, ACVR2A, ACVR1C, RPS6KC1, STK17B, KDR, TNIK, FRK	416	517	18713	1.30512	1	1	0.998753
UP_KW_MOLECULAR_FUNCTION	KW-0418~Kinase	20	4.37637	0.261731	ACVR1, EPHA4, CDKN1A, PRKCE, INSR, SPHK1, LMTK3, PIK3CD, AK4, MST1R, PTK2, ACVR2A, ACVR1C, RPS6KC1, STK17B, KDR, CMPK2, TNIK, PCK1, FRK	283	693	12158	1.23986	1	1	1
UP_SEQ_FEATURE	BINDING:ATP	17	3.71991	0.361318	ACVR1, EPHA4, PRKCE, INSR, SPHK1, LMTK3, MST1R, PTK2, ACVR2A, ACVR1C, RPS6KC1, STK17B, KDR, ACSBG1, TNIK, FRK, OASL2	451	715	22511	1.18676	1	1	0.997522
GOTERM_BP_DIRECT	GO:0046777~protein autophosphorylation	6	1.31291	0.397122	EPHA4, INSR, STK17B, KDR, TNIK, PTK2	432	193	20094	1.44603	1	1	0.987119
UP_SEQ_FEATURE	NP_BIND:ATP	24	5.25164	0.402367	ACVR1, ABCC4, EPHA4, PRKCE, INSR, ENTPD5, SPHK1, LMTK3, NOD1, MST1R, PTK2, ACVR2A, KIF9, ACVR1C, RPS6KC1, STK17B, KDR, CMPK2, NLRP3, ACSBG1, ASCC3, TNIK, ABCG1, FRK	451	1077	22511	1.11228	1	1	0.997522
UP_KW_MOLECULAR_FUNCTION	KW-0808~Transferase	47	10.2845	0.447881	PRDM8, CDKN1A, PELI3, MOGAT1, MGST1, TMTC2, PIK3CD, RNF19B, UBE2L6, AK4, MST1R, TRIM8, HPGDS, FUT8, ACVR1C, CHST11, RPS6KC1, NAMPT, KDR, HAS2, CHSY3, UPP2, ARIH1, PCK1, SULT4A1, OASL2, ACVR1, HS3ST3B1, EPHA4, GALNT6, PRKCE, INSR, SPHK1, MOCOS, PLA2G4C, LMTK3, UGT1A6A, PTK2, ACVR2A, STK17B, CMPK2, TNIK, CLOCK, ST6GALNAC4, FRK, GSTM5, ST6GALNAC6	283	1932	12158	1.04512	1	1	1
UP_KW_LIGAND	KW-0547~Nucleotide-binding	49	10.7221	0.494724	PIK3CD, UBE2L6, ABCA13, ACTG1, KDR, OASL2, ACVR1, EPHA4, ABCC4, ABCC2, PRKCE, ENTPD5, SPHK1, LMTK3, ACSL3, GEM, DNM1, ARL4D, KIF9, RAB35, ADSSL1, CMPK2, ACSBG1, TNIK, ABCG1, HCN3, RRAD, NPR2, HSPA4L, NOD1, AK4, MST1R, HSPA13, RAB20, ACVR1C, RPS6KC1, P2RY1, NLRP3, ASCC3, PCK1, REM2, RASL10A, MX2, INSR, PTK2, ACVR2A, CPS1, STK17B, FRK	174	1807	6582	1.02576	1	1	1
UP_KW_LIGAND	KW-0464~Manganese	7	1.53173	0.500011	ACVR1, GALNT6, PPM1B, ACVR1C, PPM1M, PCK1, ACVR2A	174	215	6582	1.2316	1	1	1
UP_KW_LIGAND	KW-0067~ATP-binding	36	7.87746	0.665737	HSPA4L, PIK3CD, NOD1, UBE2L6, AK4, MST1R, HSPA13, ABCA13, ACTG1, ACVR1C, RPS6KC1, P2RY1, KDR, NLRP3, ASCC3, OASL2, ACVR1, EPHA4, ABCC4, ABCC2, PRKCE, INSR, ENTPD5, SPHK1, LMTK3, ACSL3, PTK2, ACVR2A, KIF9, CPS1, STK17B, CMPK2, ACSBG1, TNIK, FRK, ABCG1	174	1402	6582	0.971322	1	1	1
SMART	SM00220:S_TKc	8	1.75055	0.816036	ACVR1, EPHA4, ACVR1C, RPS6KC1, PRKCE, STK17B, TNIK, ACVR2A	257	380	10615	0.869547	1	1	1
UP_KW_MOLECULAR_FUNCTION	KW-0723~Serine/threonine-protein kinase	8	1.75055	0.830741	ACVR1, ACVR1C, RPS6KC1, PRKCE, STK17B, LMTK3, TNIK, ACVR2A	283	403	12158	0.852826	1	1	1
INTERPRO	IPR008271:Serine/threonine-protein kinase, active site	6	1.31291	0.835203	ACVR1, ACVR1C, PRKCE, STK17B, TNIK, ACVR2A	444	332	20908	0.851026	1	1	1
GOTERM_MF_DIRECT	GO:0004674~protein serine/threonine kinase activity	8	1.75055	0.840485	ACVR1, ACVR1C, RPS6KC1, PRKCE, STK17B, LMTK3, TNIK, ACVR2A	416	428	18713	0.840807	1	1	0.998753
Annotation Cluster 49	Enrichment Score: 1.0342043219559973
Category	Term	Count	%	PValue	Genes	List Total	Pop Hits	Pop Total	Fold Enrichment	Bonferroni	Benjamini	FDR
GOTERM_MF_DIRECT	GO:0015293~symporter activity	7	1.53173	0.0477433	SLC13A1, SLC13A2, SLC12A4, SLC6A8, SLC1A1, CTNS, SLC17A7	416	118	18713	2.66849	1	1	0.998753
UP_KW_BIOLOGICAL_PROCESS	KW-0769~Symport	7	1.53173	0.0568595	SLC13A1, SLC13A2, SLC12A4, SLC6A8, SLC1A1, CTNS, SLC17A7	261	116	11003	2.54396	0.997981	0.602711	0.585653
UP_KW_LIGAND	KW-0915~Sodium	8	1.75055	0.0585123	SLC9A2, SLC13A1, HCN3, SLC13A2, SLC4A8, SLC6A8, SLC1A1, SLC17A7	174	132	6582	2.29258	0.863264	0.550318	0.550318
GOTERM_BP_DIRECT	GO:0006814~sodium ion transport	7	1.53173	0.0614149	SLC9A2, SLC13A1, HCN3, SLC13A2, SLC4A8, SLC6A8, SLC17A7	432	130	20094	2.50459	1	0.774244	0.764031
UP_KW_BIOLOGICAL_PROCESS	KW-0739~Sodium transport	6	1.31291	0.129312	SLC13A1, HCN3, SLC13A2, SLC4A8, SLC6A8, SLC17A7	261	113	11003	2.23843	1	0.999304	0.971021
GOTERM_BP_DIRECT	GO:0035725~sodium ion transmembrane transport	3	0.656455	0.494195	HCN3, SLC4A8, SLC6A8	432	77	20094	1.81223	1	1	0.987119
Annotation Cluster 50	Enrichment Score: 1.015139562621536
Category	Term	Count	%	PValue	Genes	List Total	Pop Hits	Pop Total	Fold Enrichment	Bonferroni	Benjamini	FDR
GOTERM_BP_DIRECT	GO:0045599~negative regulation of fat cell differentiation	5	1.09409	0.0338153	JAG1, TGFB1, ID4, TNF, VEGFA	432	57	20094	4.08017	1	0.601496	0.593562
GOTERM_BP_DIRECT	GO:0031334~positive regulation of protein complex assembly	4	0.875274	0.113972	TGFB1, TNF, FNIP2, VEGFA	432	55	20094	3.38283	1	0.954439	0.941849
GOTERM_CC_DIRECT	GO:0030141~secretory granule	6	1.31291	0.233705	TGFB1, STXBP1, HILPDA, CPE, TNF, VEGFA	442	158	21179	1.81961	1	1	0.949339
Annotation Cluster 51	Enrichment Score: 1.009697880323651
Category	Term	Count	%	PValue	Genes	List Total	Pop Hits	Pop Total	Fold Enrichment	Bonferroni	Benjamini	FDR
UP_SEQ_FEATURE	DOMAIN:TNF_2	3	0.656455	0.0494006	TNFSF15, TNFSF9, TNF	451	18	22511	8.31892	1	1	0.997522
SMART	SM00207:TNF	3	0.656455	0.0556726	TNFSF15, TNFSF9, TNF	257	16	10615	7.74441	0.999997	1	1
INTERPRO	IPR006052:Tumour necrosis factor	3	0.656455	0.0604154	TNFSF15, TNFSF9, TNF	444	19	20908	7.43528	1	1	1
GOTERM_MF_DIRECT	GO:0005164~tumor necrosis factor receptor binding	3	0.656455	0.173693	TNFSF15, TNFSF9, TNF	416	34	18713	3.9691	1	1	0.998753
INTERPRO	IPR008983:Tumour necrosis factor-like domain	3	0.656455	0.30989	TNFSF15, TNFSF9, TNF	444	53	20908	2.66548	1	1	1
Annotation Cluster 52	Enrichment Score: 0.9945338310129958
Category	Term	Count	%	PValue	Genes	List Total	Pop Hits	Pop Total	Fold Enrichment	Bonferroni	Benjamini	FDR
GOTERM_BP_DIRECT	GO:0006749~glutathione metabolic process	6	1.31291	0.0202532	CLIC5, HPGDS, SLC1A1, MGST1, CTNS, GSTM5	432	73	20094	3.82306	1	0.481543	0.475191
INTERPRO	IPR004045:Glutathione S-transferase, N-terminal	3	0.656455	0.154296	CLIC5, HPGDS, GSTM5	444	33	20908	4.28092	1	1	1
INTERPRO	IPR010987:Glutathione S-transferase, C-terminal-like	3	0.656455	0.176886	CLIC5, HPGDS, GSTM5	444	36	20908	3.92417	1	1	1
UP_SEQ_FEATURE	DOMAIN:GST C-terminal	3	0.656455	0.19025	CLIC5, HPGDS, GSTM5	451	40	22511	3.74351	1	1	0.997522
Annotation Cluster 53	Enrichment Score: 0.9826071197307719
Category	Term	Count	%	PValue	Genes	List Total	Pop Hits	Pop Total	Fold Enrichment	Bonferroni	Benjamini	FDR
UP_SEQ_FEATURE	DOMAIN:SH2	6	1.31291	0.0616589	SHF, SOCS3, SH3BP2, NCK2, SH2D5, FRK	451	106	22511	2.82529	1	1	0.997522
INTERPRO	IPR000980:SH2 domain	6	1.31291	0.0773238	SHF, SOCS3, SH3BP2, NCK2, SH2D5, FRK	444	107	20908	2.64057	1	1	1
GOTERM_MF_DIRECT	GO:0001784~phosphotyrosine binding	4	0.875274	0.0946117	SHF, SOCS3, SH3BP2, NCK2	416	49	18713	3.6721	1	1	0.998753
UP_KW_DOMAIN	KW-0727~SH2 domain	6	1.31291	0.114237	SHF, SOCS3, SH3BP2, NCK2, SH2D5, FRK	372	106	15344	2.33475	0.962193	0.385551	0.385551
SMART	SM00252:SH2	5	1.09409	0.237084	SHF, SOCS3, SH3BP2, NCK2, FRK	257	103	10615	2.00502	1	1	1
Annotation Cluster 54	Enrichment Score: 0.9552459190449138
Category	Term	Count	%	PValue	Genes	List Total	Pop Hits	Pop Total	Fold Enrichment	Bonferroni	Benjamini	FDR
INTERPRO	IPR018503:Tetraspanin, conserved site	3	0.656455	0.0662129	CD82, TSPAN8, TSPAN2	444	20	20908	7.06351	1	1	1
INTERPRO	IPR000301:Tetraspanin	3	0.656455	0.111193	CD82, TSPAN8, TSPAN2	444	27	20908	5.23223	1	1	1
PIR_SUPERFAMILY	PIRSF002419:tetraspanin	3	0.656455	0.129833	CD82, TSPAN8, TSPAN2	44	27	1839	4.64394	0.99666	1	1
INTERPRO	IPR018499:Tetraspanin/Peripherin	3	0.656455	0.132337	CD82, TSPAN8, TSPAN2	444	30	20908	4.70901	1	1	1
INTERPRO	IPR008952:Tetraspanin, EC2 domain	3	0.656455	0.132337	CD82, TSPAN8, TSPAN2	444	30	20908	4.70901	1	1	1
Annotation Cluster 55	Enrichment Score: 0.9410912247011622
Category	Term	Count	%	PValue	Genes	List Total	Pop Hits	Pop Total	Fold Enrichment	Bonferroni	Benjamini	FDR
GOTERM_BP_DIRECT	GO:0045944~positive regulation of transcription from RNA polymerase II promoter	45	9.84683	0.000486635	CSRNP1, CD40, GATA6, GLIS3, ZFP827, TNF, FLCN, ABLIM2, CREB3L3, EPCAM, P2RY1, ZC3H12A, NAMPT, NCK2, NLRP3, APBB1, ACVR1, KLF10, EGR1, ARNT2, SMAD4, JAG1, EGR3, TGFB1, BCL11B, VDR, SLC11A1, NR1H4, HMGA2, ARID3A, ETV1, FOS, TBX3, ACVR2A, VEGFA, RUNX1, FOSL1, IL1A, ZEB1, MAF, PAX9, ID4, IRF7, CTNNB1, CLOCK	432	1216	20094	1.72132	0.787714	0.0516042	0.0509235
GOTERM_MF_DIRECT	GO:0003700~transcription factor activity, sequence-specific DNA binding	25	5.47046	0.0077169	CSRNP1, GATA6, GLIS3, MYRFL, DACH1, CREB3L3, HSF5, EGR1, ARNT2, SMAD4, BCL11B, VDR, NR1H4, ETV1, FOS, FOXN2, TBX3, RUNX1, FOSL1, MAF, BCL6, PAX9, IRF7, INSM1, CLOCK	416	631	18713	1.78222	0.998012	0.588203	0.586738
GOTERM_MF_DIRECT	GO:0043565~sequence-specific DNA binding	18	3.93873	0.0433942	EGR1, CSRNP1, SMAD4, EGR3, BCL11B, VDR, GATA6, NR1H4, MYRFL, ETV1, FOS, TBX3, ZEB1, MAF, BCL6, NLRP3, HSF5, CLOCK	416	485	18713	1.66948	1	1	0.998753
GOTERM_MF_DIRECT	GO:0001228~transcriptional activator activity, RNA polymerase II transcription regulatory region sequence-specific binding	19	4.15755	0.0464907	KLF10, EGR1, ARNT2, CSRNP1, SMAD4, EGR3, BCL11B, GLIS3, NR1H4, HMGA2, ETV1, FOS, TBX3, RUNX1, FOSL1, MAF, CREB3L3, PAX9, CLOCK	416	526	18713	1.62487	1	1	0.998753
GOTERM_MF_DIRECT	GO:1990837~sequence-specific double-stranded DNA binding	19	4.15755	0.0636762	KLF10, EGR1, ARNT2, EMX2, EGR3, BCL11B, GATA6, ETV1, FOS, FOXN2, TBX3, RUNX1, FOSL1, MAF, BCL6, PAX9, IRF7, HSF5, CLOCK	416	547	18713	1.56249	1	1	0.998753
GOTERM_BP_DIRECT	GO:0006355~regulation of transcription, DNA-templated	35	7.65864	0.082351	PRDM8, CSRNP1, MYCBP, ZFP426, GATA6, MYRFL, SERTAD3, DACH1, CREB3L3, SLC39A8, APBB1, HSF5, KLF10, EGR1, ARNT2, TLE3, EMX2, SMAD4, VDR, INSR, NR1H4, HMGA2, ARID3A, ETV1, FOS, HCFC2, FOXN2, TBX3, RUNX1, SMAD7, FOSL1, MAF, PAX9, IRF7, CLOCK	432	1237	20094	1.31608	1	0.857119	0.845812
UP_KW_MOLECULAR_FUNCTION	KW-0010~Activator	21	4.59519	0.145464	EGR1, CSRNP1, GATA6, CIDEA, GLIS3, NR1H4, ARID3A, ETV1, MED7, RUNX1, SERTAD3, ZEB1, MAF, DACH1, CREB3L3, BCL6, IRF7, CTNNB1, NLRP3, APBB1, CLOCK	283	668	12158	1.35057	0.999998	0.911841	0.911841
GOTERM_MF_DIRECT	GO:0000978~RNA polymerase II core promoter proximal region sequence-specific DNA binding	30	6.56455	0.297222	ZFP426, GATA6, GLIS3, MUC1, DACH1, CREB3L3, HSF5, KLF10, EGR1, ARNT2, EMX2, SMAD4, EGR3, BCL11B, VDR, NR1H4, ETV1, FOS, TBX3, RUNX1, FOSL1, ZBTB6, ZEB1, MAF, BCL6, PAX9, IRF7, INSM1, MXD1, CLOCK	416	1169	18713	1.1544	1	1	0.998753
UP_KW_BIOLOGICAL_PROCESS	KW-0805~Transcription regulation	48	10.5033	0.34857	PRDM8, CSRNP1, MYCBP, ELL, ZFP426, GATA6, GLIS3, ZFP827, PWP1, SERTAD3, DACH1, CREB3L3, NLRP3, APBB1, ASCC3, HSF5, LMCD1, KLF10, EGR1, ARNT2, TLE3, SMAD4, EGR3, BCL11B, VDR, CIDEA, NR1H4, HMGA2, ARID3A, ETV1, TBX3, MED7, RUNX1, SMAD7, ZBTB6, ZEB1, MAF, BCL6, PAX9, ID1, TRNP1, ID4, IRF7, ID3, CTNNB1, INSM1, MXD1, CLOCK	261	1873	11003	1.08037	1	1	0.980952
UP_KW_BIOLOGICAL_PROCESS	KW-0804~Transcription	48	10.5033	0.431711	PRDM8, CSRNP1, MYCBP, ELL, ZFP426, GATA6, GLIS3, ZFP827, PWP1, SERTAD3, DACH1, CREB3L3, NLRP3, APBB1, ASCC3, HSF5, LMCD1, KLF10, EGR1, ARNT2, TLE3, SMAD4, EGR3, BCL11B, VDR, CIDEA, NR1H4, HMGA2, ARID3A, ETV1, TBX3, MED7, RUNX1, SMAD7, ZBTB6, ZEB1, MAF, BCL6, PAX9, ID1, TRNP1, ID4, IRF7, ID3, CTNNB1, INSM1, MXD1, CLOCK	261	1928	11003	1.04955	1	1	0.980952
GOTERM_MF_DIRECT	GO:0003677~DNA binding	43	9.40919	0.431887	PRDM8, CSRNP1, ZFP426, GATA6, GLIS3, ZFP827, MYRFL, ZFP36, DACH1, CREB3L3, ZC3H12A, HSF5, KLF10, EGR1, ARNT2, EMX2, SMAD4, EGR3, VDR, SPHK1, NR1H4, HMGA2, ARID3A, ETV1, FOS, TBX3, RUNX1, SMAD7, FOSL1, EEPD1, ZBTB6, ZEB1, MAF, BCL6, SLPI, IMPDH1, PAX9, TRNP1, IRF7, INSM1, MXD1, CLOCK, DNASE1L1	416	1830	18713	1.05698	1	1	0.998753
GOTERM_MF_DIRECT	GO:0000977~RNA polymerase II regulatory region sequence-specific DNA binding	11	2.407	0.459998	FOSL1, EGR1, SMAD4, DACH1, BCL6, CREB3L3, TCF23, PAX9, GLIS3, NR1H4, RUNX1	416	422	18713	1.17255	1	1	0.998753
GOTERM_BP_DIRECT	GO:0006357~regulation of transcription from RNA polymerase II promoter	36	7.87746	0.48634	CSRNP1, ZFP426, TCF23, GATA6, GLIS3, TNF, ZFP36, DACH1, CREB3L3, HSF5, KLF10, EGR1, ARNT2, EMX2, SMAD4, EGR3, BCL11B, NR1H4, ARID3A, ETV1, FOS, TBX3, VEGFA, MED7, RUNX1, SMAD7, FOSL1, ZBTB6, ZEB1, MAF, BCL6, PAX9, IRF7, CTNNB1, MXD1, CLOCK	432	1606	20094	1.04265	1	1	0.987119
UP_KW_MOLECULAR_FUNCTION	KW-0238~DNA-binding	38	8.3151	0.515357	PRDM8, CSRNP1, ZFP426, GATA6, GLIS3, ZFP827, MYRFL, ZFP36, DACH1, CREB3L3, ZC3H12A, HSF5, KLF10, EGR1, ARNT2, EMX2, SMAD4, EGR3, VDR, NR1H4, HMGA2, ARID3A, ETV1, FOS, TBX3, RUNX1, SMAD7, FOSL1, ZBTB6, ZEB1, MAF, BCL6, PAX9, TRNP1, IRF7, INSM1, MXD1, CLOCK	283	1588	12158	1.02804	1	1	1
GOTERM_MF_DIRECT	GO:0000981~RNA polymerase II transcription factor activity, sequence-specific DNA binding	25	5.47046	0.594358	CSRNP1, ZFP426, TCF23, GATA6, GLIS3, DACH1, CREB3L3, KLF10, EGR1, ARNT2, EMX2, SMAD4, EGR3, NR1H4, ETV1, FOS, TBX3, RUNX1, FOSL1, ZEB1, MAF, PAX9, IRF7, MXD1, CLOCK	416	1117	18713	1.00679	1	1	0.998753
Annotation Cluster 56	Enrichment Score: 0.9237170734412306
Category	Term	Count	%	PValue	Genes	List Total	Pop Hits	Pop Total	Fold Enrichment	Bonferroni	Benjamini	FDR
KEGG_PATHWAY	mmu05140:Leishmaniasis	7	1.53173	0.0126941	IL1A, TGFB1, NOS2, IFNGR1, FOS, PTGS2, TNF	250	70	8992	3.5968	0.971684	0.15008	0.137708
KEGG_PATHWAY	mmu05321:Inflammatory bowel disease	5	1.09409	0.0922941	IL1A, TGFB1, MAF, IFNGR1, TNF	250	62	8992	2.90065	1	0.408731	0.375037
BIOCARTA	m_inflamPathway:Cytokines and Inflammatory Response	3	0.656455	0.359591	IL1A, TGFB1, TNF	63	26	1286	2.35531	1	1	1
BIOCARTA	M_il1rPathway:Signal transduction through IL1R	3	0.656455	0.479232	IL1A, TGFB1, TNF	63	33	1286	1.8557	1	1	1
Annotation Cluster 57	Enrichment Score: 0.9086419803799037
Category	Term	Count	%	PValue	Genes	List Total	Pop Hits	Pop Total	Fold Enrichment	Bonferroni	Benjamini	FDR
GOTERM_BP_DIRECT	GO:0006749~glutathione metabolic process	6	1.31291	0.0202532	CLIC5, HPGDS, SLC1A1, MGST1, CTNS, GSTM5	432	73	20094	3.82306	1	0.481543	0.475191
KEGG_PATHWAY	mmu05204:Chemical carcinogenesis - DNA adducts	6	1.31291	0.0830733	HSD11B1, HPGDS, MGST1, PTGS2, UGT1A6A, GSTM5	250	84	8992	2.56914	1	0.379958	0.348636
KEGG_PATHWAY	mmu00480:Glutathione metabolism	5	1.09409	0.138434	GGCT, HPGDS, ODC1, MGST1, GSTM5	250	72	8992	2.49778	1	0.501599	0.460248
KEGG_PATHWAY	mmu00980:Metabolism of xenobiotics by cytochrome P450	5	1.09409	0.143484	HSD11B1, HPGDS, MGST1, UGT1A6A, GSTM5	250	73	8992	2.46356	1	0.506687	0.464917
GOTERM_MF_DIRECT	GO:0004364~glutathione transferase activity	3	0.656455	0.165771	HPGDS, MGST1, GSTM5	416	33	18713	4.08938	1	1	0.998753
KEGG_PATHWAY	mmu00983:Drug metabolism - other enzymes	5	1.09409	0.250708	IMPDH1, MGST1, UPP2, UGT1A6A, GSTM5	250	92	8992	1.95478	1	0.679609	0.623584
KEGG_PATHWAY	mmu00982:Drug metabolism - cytochrome P450	4	0.875274	0.313927	HPGDS, MGST1, UGT1A6A, GSTM5	250	71	8992	2.02637	1	0.755049	0.692805
Annotation Cluster 58	Enrichment Score: 0.8882109285736663
Category	Term	Count	%	PValue	Genes	List Total	Pop Hits	Pop Total	Fold Enrichment	Bonferroni	Benjamini	FDR
GOTERM_BP_DIRECT	GO:0032731~positive regulation of interleukin-1 beta production	6	1.31291	0.0135933	EGR1, CASP4, NLRP3, NOD1, TNF, IFNAR1	432	66	20094	4.22854	1	0.401193	0.395901
GOTERM_BP_DIRECT	GO:0050830~defense response to Gram-positive bacterium	9	1.96937	0.055583	PGLYRP2, DEFA5, CASP4, NLRP3, NOD1, PLD1, TNF, B2M, HAVCR2	432	192	20094	2.18034	1	0.75245	0.742524
GOTERM_BP_DIRECT	GO:0010934~macrophage cytokine production	3	0.656455	0.188015	CASP4, NLRP3, NOD1	432	37	20094	3.7714	1	1	0.987119
KEGG_PATHWAY	mmu05132:Salmonella infection	9	1.96937	0.405403	CYTH4, CASP4, CTNNB1, PIK3CD, NLRP3, NOD1, FOS, TNF, ACTG1	250	253	8992	1.27949	1	0.855585	0.785053
INTERPRO	IPR011029:Death-like domain	3	0.656455	0.628924	CASP4, NLRP3, NOD1	444	100	20908	1.4127	1	1	1
Annotation Cluster 59	Enrichment Score: 0.8789437457198812
Category	Term	Count	%	PValue	Genes	List Total	Pop Hits	Pop Total	Fold Enrichment	Bonferroni	Benjamini	FDR
INTERPRO	IPR017981:GPCR, family 2-like	5	1.09409	0.0343982	FZD3, ADGRG1, ADGRA1, ADGRE5, ADGRG7	444	58	20908	4.05949	1	1	1
INTERPRO	IPR000832:GPCR, family 2, secretin-like	4	0.875274	0.0735096	ADGRG1, ADGRA1, ADGRE5, ADGRG7	444	46	20908	4.09479	1	1	1
GOTERM_BP_DIRECT	GO:0007166~cell surface receptor signaling pathway	9	1.96937	0.0889505	FZD3, ADGRG1, SEMA6A, ADGRA1, ADGRE5, ADGRG7, CLCF1, PIK3CD, TNFRSF1B	432	213	20094	1.96538	1	0.868768	0.857308
GOTERM_MF_DIRECT	GO:0004888~transmembrane signaling receptor activity	9	1.96937	0.124396	FZD3, ADGRG1, SEMA6A, ADGRA1, ADGRE5, ADGRG7, ANTXR2, SELE, CD44	416	223	18713	1.81546	1	1	0.998753
UP_SEQ_FEATURE	DOMAIN:GPS	3	0.656455	0.140631	ADGRG1, ADGRE5, ADGRG7	451	33	22511	4.53759	1	1	0.997522
INTERPRO	IPR000203:GPS domain	3	0.656455	0.146898	ADGRG1, ADGRE5, ADGRG7	444	32	20908	4.4147	1	1	1
SMART	SM00303:GPS	3	0.656455	0.162649	ADGRG1, ADGRE5, ADGRG7	257	30	10615	4.13035	1	1	1
UP_SEQ_FEATURE	DOMAIN:G_PROTEIN_RECEP_F2_4	3	0.656455	0.256602	FZD3, ADGRA1, ADGRE5	451	49	22511	3.05593	1	1	0.997522
GOTERM_BP_DIRECT	GO:0007189~adenylate cyclase-activating G-protein coupled receptor signaling pathway	4	0.875274	0.509407	ADGRG1, ADGRE5, ADGRG7, GPR3	432	126	20094	1.47663	1	1	0.987119
Annotation Cluster 60	Enrichment Score: 0.8768464213216941
Category	Term	Count	%	PValue	Genes	List Total	Pop Hits	Pop Total	Fold Enrichment	Bonferroni	Benjamini	FDR
GOTERM_BP_DIRECT	GO:0032689~negative regulation of interferon-gamma production	4	0.875274	0.0608305	PGLYRP2, ZC3H12A, NR1H4, HAVCR2	432	42	20094	4.42989	1	0.774244	0.764031
GOTERM_BP_DIRECT	GO:0032715~negative regulation of interleukin-6 production	4	0.875274	0.109402	ZC3H12A, NR1H4, TNF, HAVCR2	432	54	20094	3.44547	1	0.95027	0.937735
GOTERM_BP_DIRECT	GO:0032720~negative regulation of tumor necrosis factor production	4	0.875274	0.189908	ZC3H12A, NR1H4, CIDEA, HAVCR2	432	70	20094	2.65794	1	1	0.987119
GOTERM_BP_DIRECT	GO:0032088~negative regulation of NF-kappaB transcription factor activity	4	0.875274	0.245994	ZC3H12A, NR1H4, NLRP3, HAVCR2	432	80	20094	2.32569	1	1	0.987119
Annotation Cluster 61	Enrichment Score: 0.831958607030577
Category	Term	Count	%	PValue	Genes	List Total	Pop Hits	Pop Total	Fold Enrichment	Bonferroni	Benjamini	FDR
UP_SEQ_FEATURE	DOMAIN:Kazal-like	4	0.875274	0.109796	SPINK2, FST, SLCO2A1, RECK	451	58	22511	3.44231	1	1	0.997522
INTERPRO	IPR002350:Kazal domain	4	0.875274	0.124753	SPINK2, FST, SLCO2A1, RECK	444	58	20908	3.24759	1	1	1
SMART	SM00280:KAZAL	3	0.656455	0.23307	SPINK2, FST, RECK	257	38	10615	3.2608	1	1	1
Annotation Cluster 62	Enrichment Score: 0.8133861743973382
Category	Term	Count	%	PValue	Genes	List Total	Pop Hits	Pop Total	Fold Enrichment	Bonferroni	Benjamini	FDR
GOTERM_MF_DIRECT	GO:0022857~transmembrane transporter activity	10	2.18818	0.0585751	SLC13A1, SLC13A2, SLC35F6, SLC4A8, MFSD4A, SLC12A4, SVOP, SLCO2A1, FLVCR1, SLC17A7	416	221	18713	2.03544	1	1	0.998753
INTERPRO	IPR011701:Major facilitator superfamily	4	0.875274	0.179993	MFSD4A, SVOP, FLVCR1, SLC17A7	444	69	20908	2.72986	1	1	1
INTERPRO	IPR020846:Major facilitator superfamily domain	4	0.875274	0.344249	SVOP, SLCO2A1, FLVCR1, SLC17A7	444	98	20908	1.92204	1	1	1
Annotation Cluster 63	Enrichment Score: 0.8055873103546637
Category	Term	Count	%	PValue	Genes	List Total	Pop Hits	Pop Total	Fold Enrichment	Bonferroni	Benjamini	FDR
KEGG_PATHWAY	mmu04666:Fc gamma R-mediated phagocytosis	6	1.31291	0.111407	SCIN, PRKCE, SPHK1, PLA2G4C, PIK3CD, PLD1	250	92	8992	2.34574	1	0.437782	0.401692
KEGG_PATHWAY	mmu04072:Phospholipase D signaling pathway	8	1.75055	0.119529	CYTH4, INSR, SPHK1, PLA2G4C, PDGFC, PIK3CD, PLD1, DNM1	250	149	8992	1.93117	1	0.456829	0.419169
KEGG_PATHWAY	mmu05231:Choline metabolism in cancer	5	1.09409	0.287643	PLA2G4C, PDGFC, PIK3CD, FOS, PLD1	250	98	8992	1.8351	1	0.73626	0.675565
Annotation Cluster 64	Enrichment Score: 0.7727944689767753
Category	Term	Count	%	PValue	Genes	List Total	Pop Hits	Pop Total	Fold Enrichment	Bonferroni	Benjamini	FDR
UP_KW_BIOLOGICAL_PROCESS	KW-0445~Lipid transport	10	2.18818	0.00493522	GRAMD1B, ABCC4, TMEM30A, ABCC2, TMEM41B, FABP6, SLCO2A1, APOA1, ABCA13, ABCG1	261	136	11003	3.09979	0.408107	0.130783	0.127082
INTERPRO	IPR003439:ABC transporter-like	4	0.875274	0.102073	ABCC4, ABCC2, ABCA13, ABCG1	444	53	20908	3.55397	1	1	1
UP_SEQ_FEATURE	DOMAIN:ABC transporter 1	3	0.656455	0.133792	ABCC4, ABCC2, ABCA13	451	32	22511	4.67939	1	1	0.997522
UP_SEQ_FEATURE	DOMAIN:ABC transporter 2	3	0.656455	0.133792	ABCC4, ABCC2, ABCA13	451	32	22511	4.67939	1	1	0.997522
GOTERM_MF_DIRECT	GO:0042626~ATPase activity, coupled to transmembrane movement of substances	4	0.875274	0.147957	ABCC4, ABCC2, ABCA13, ABCG1	416	60	18713	2.99888	1	1	0.998753
KEGG_PATHWAY	mmu02010:ABC transporters	4	0.875274	0.173848	ABCC4, ABCC2, ABCA13, ABCG1	250	52	8992	2.76677	1	0.562737	0.516347
INTERPRO	IPR017871:ABC transporter, conserved site	3	0.656455	0.270556	ABCC4, ABCA13, ABCG1	444	48	20908	2.94313	1	1	1
INTERPRO	IPR003593:AAA+ ATPase domain	5	1.09409	0.36916	ABCC4, ABCC2, ASCC3, ABCA13, ABCG1	444	145	20908	1.6238	1	1	1
UP_KW_MOLECULAR_FUNCTION	KW-1278~Translocase	4	0.875274	0.422851	ABCC4, ABCC2, ABCA13, ABCG1	283	102	12158	1.68475	1	1	1
SMART	SM00382:AAA	5	1.09409	0.464724	ABCC4, ABCC2, ASCC3, ABCA13, ABCG1	257	145	10615	1.42426	1	1	1
GOTERM_MF_DIRECT	GO:0016887~ATPase activity	6	1.31291	0.693463	ABCC4, KIF9, HSPA4L, HSPA13, ABCA13, ABCG1	416	262	18713	1.03015	1	1	0.998753
Annotation Cluster 65	Enrichment Score: 0.7705783486377177
Category	Term	Count	%	PValue	Genes	List Total	Pop Hits	Pop Total	Fold Enrichment	Bonferroni	Benjamini	FDR
UP_SEQ_FEATURE	DOMAIN:bZIP	4	0.875274	0.0934054	FOSL1, MAF, CREB3L3, FOS	451	54	22511	3.6973	1	1	0.997522
INTERPRO	IPR004827:Basic-leucine zipper domain	4	0.875274	0.115473	FOSL1, MAF, CREB3L3, FOS	444	56	20908	3.36358	1	1	1
SMART	SM00338:BRLZ	4	0.875274	0.135437	FOSL1, MAF, CREB3L3, FOS	257	53	10615	3.11725	1	1	1
GOTERM_CC_DIRECT	GO:0090575~RNA polymerase II transcription factor complex	6	1.31291	0.135475	FOSL1, SMAD4, MAF, VDR, CTNNB1, FOS	442	130	21179	2.21152	1	0.799051	0.756903
UP_SEQ_FEATURE	REGION:Basic motif	3	0.656455	0.301168	FOSL1, MAF, CREB3L3	451	55	22511	2.72256	1	1	0.997522
UP_SEQ_FEATURE	REGION:Leucine-zipper	4	0.875274	0.399275	FOSL1, MAF, CREB3L3, FOS	451	114	22511	1.75135	1	1	0.997522
Annotation Cluster 66	Enrichment Score: 0.756255306438845
Category	Term	Count	%	PValue	Genes	List Total	Pop Hits	Pop Total	Fold Enrichment	Bonferroni	Benjamini	FDR
GOTERM_MF_DIRECT	GO:0070411~I-SMAD binding	3	0.656455	0.037442	SMAD4, CTNNB1, SMAD7	416	14	18713	9.63925	1	0.949343	0.946978
KEGG_PATHWAY	mmu04390:Hippo signaling pathway	8	1.75055	0.145287	SMAD4, FZD3, TGFB1, SERPINE1, ID1, CTNNB1, ACTG1, SMAD7	250	157	8992	1.83276	1	0.506687	0.464917
GOTERM_CC_DIRECT	GO:0005813~centrosome	6	1.31291	0.990034	FLCN, SMAD4, ID1, CTNNB1, DISC1, SMAD7	442	549	21179	0.523675	1	1	0.990034
Annotation Cluster 67	Enrichment Score: 0.7538178585796981
Category	Term	Count	%	PValue	Genes	List Total	Pop Hits	Pop Total	Fold Enrichment	Bonferroni	Benjamini	FDR
KEGG_PATHWAY	mmu05100:Bacterial invasion of epithelial cells	6	1.31291	0.0591266	CTNNB1, PIK3CD, ITGA5, PTK2, DNM1, ACTG1	250	76	8992	2.83958	1	0.326933	0.299981
KEGG_PATHWAY	mmu04670:Leukocyte transendothelial migration	7	1.53173	0.108993	CLDN4, CTNNB1, PIK3CD, CXCR4, MMP9, PTK2, ACTG1	250	118	8992	2.13369	1	0.437782	0.401692
KEGG_PATHWAY	mmu04919:Thyroid hormone signaling pathway	3	0.656455	0.849897	CTNNB1, PIK3CD, ACTG1	250	120	8992	0.8992	1	1	0.920863
Annotation Cluster 68	Enrichment Score: 0.7520205916294537
Category	Term	Count	%	PValue	Genes	List Total	Pop Hits	Pop Total	Fold Enrichment	Bonferroni	Benjamini	FDR
GOTERM_BP_DIRECT	GO:0030308~negative regulation of cell growth	9	1.96937	0.00802551	CDKN2D, NPPB, FLCN, SERTAD3, SMAD4, CDKN1A, TGFB1, BCL6, RRAD	432	133	20094	3.14756	1	0.297997	0.294066
KEGG_PATHWAY	mmu05211:Renal cell carcinoma	6	1.31291	0.0397268	FLCN, ARNT2, CDKN1A, TGFB1, PIK3CD, VEGFA	250	68	8992	3.17365	0.999988	0.2842	0.260771
KEGG_PATHWAY	mmu05212:Pancreatic cancer	6	1.31291	0.0591266	SMAD4, CDKN1A, TGFB1, PIK3CD, PLD1, VEGFA	250	76	8992	2.83958	1	0.326933	0.299981
KEGG_PATHWAY	mmu05210:Colorectal cancer	6	1.31291	0.0967095	SMAD4, CDKN1A, TGFB1, CTNNB1, PIK3CD, FOS	250	88	8992	2.45236	1	0.421593	0.386838
KEGG_PATHWAY	mmu05225:Hepatocellular carcinoma	9	1.96937	0.110042	SMAD4, FZD3, CDKN1A, TGFB1, MGST1, CTNNB1, PIK3CD, GSTM5, ACTG1	250	174	8992	1.86041	1	0.437782	0.401692
KEGG_PATHWAY	mmu04390:Hippo signaling pathway	8	1.75055	0.145287	SMAD4, FZD3, TGFB1, SERPINE1, ID1, CTNNB1, ACTG1, SMAD7	250	157	8992	1.83276	1	0.506687	0.464917
KEGG_PATHWAY	mmu05220:Chronic myeloid leukemia	5	1.09409	0.159058	SMAD4, CDKN1A, TGFB1, PIK3CD, RUNX1	250	76	8992	2.36632	1	0.534664	0.490587
GOTERM_BP_DIRECT	GO:0042060~wound healing	5	1.09409	0.206536	SMAD4, CDKN1A, TGFB1, SLC11A1, CXCL2	432	109	20094	2.13366	1	1	0.987119
KEGG_PATHWAY	mmu05224:Breast cancer	7	1.53173	0.22263	FZD3, CDKN1A, JAG1, FGF9, CTNNB1, PIK3CD, FOS	250	147	8992	1.71276	1	0.640349	0.58756
KEGG_PATHWAY	mmu05226:Gastric cancer	7	1.53173	0.236172	SMAD4, FZD3, CDKN1A, TGFB1, FGF9, CTNNB1, PIK3CD	250	150	8992	1.67851	1	0.665773	0.610889
GOTERM_BP_DIRECT	GO:0010718~positive regulation of epithelial to mesenchymal transition	3	0.656455	0.267238	SMAD4, TGFB1, CTNNB1	432	47	20094	2.96897	1	1	0.987119
KEGG_PATHWAY	mmu05218:Melanoma	4	0.875274	0.321557	CDKN1A, FGF9, PDGFC, PIK3CD	250	72	8992	1.99822	1	0.760773	0.698057
BIOCARTA	m_g1Pathway:Cell Cycle: G1/S Check Point	3	0.656455	0.377371	SMAD4, CDKN1A, TGFB1	63	27	1286	2.26808	1	1	1
GOTERM_BP_DIRECT	GO:0060070~canonical Wnt signaling pathway	4	0.875274	0.409451	FZD3, FGF9, CTNNB1, DISC1	432	108	20094	1.72274	1	1	0.987119
KEGG_PATHWAY	mmu05213:Endometrial cancer	3	0.656455	0.48039	CDKN1A, CTNNB1, PIK3CD	250	58	8992	1.86041	1	0.908795	0.833876
KEGG_PATHWAY	mmu04110:Cell cycle	4	0.875274	0.677722	CDKN2D, SMAD4, CDKN1A, TGFB1	250	125	8992	1.15098	1	1	0.920863
KEGG_PATHWAY	mmu04218:Cellular senescence	5	1.09409	0.754957	IL1A, CDKN1A, TGFB1, SERPINE1, PIK3CD	250	184	8992	0.977391	1	1	0.920863
Annotation Cluster 69	Enrichment Score: 0.7475731048640066
Category	Term	Count	%	PValue	Genes	List Total	Pop Hits	Pop Total	Fold Enrichment	Bonferroni	Benjamini	FDR
GOTERM_BP_DIRECT	GO:0000122~negative regulation of transcription from RNA polymerase II promoter	33	7.22101	0.0115322	TCF23, GATA6, GLIS3, TNF, FLCN, ZFP36, DACH1, FGF9, APBB1, FNIP2, LMCD1, EGR1, SMAD4, TGFB1, VDR, FST, NR1H4, HMGA2, HCFC2, TBX3, VEGFA, RUNX1, SMAD7, ZEB1, MAF, BCL6, ID1, ID4, ID3, CTNNB1, INSM1, MXD1, FRK	432	975	20094	1.57432	1	0.371923	0.367017
UP_KW_MOLECULAR_FUNCTION	KW-0678~Repressor	19	4.15755	0.108561	KLF10, TLE3, BCL11B, GLIS3, NR1H4, TBX3, RUNX1, DNAJC3, ZEB1, MAF, DACH1, BCL6, ID1, ID4, ID3, APBB1, INSM1, MXD1, LMCD1	283	566	12158	1.44216	0.999943	0.911841	0.911841
UP_KW_BIOLOGICAL_PROCESS	KW-0805~Transcription regulation	48	10.5033	0.34857	PRDM8, CSRNP1, MYCBP, ELL, ZFP426, GATA6, GLIS3, ZFP827, PWP1, SERTAD3, DACH1, CREB3L3, NLRP3, APBB1, ASCC3, HSF5, LMCD1, KLF10, EGR1, ARNT2, TLE3, SMAD4, EGR3, BCL11B, VDR, CIDEA, NR1H4, HMGA2, ARID3A, ETV1, TBX3, MED7, RUNX1, SMAD7, ZBTB6, ZEB1, MAF, BCL6, PAX9, ID1, TRNP1, ID4, IRF7, ID3, CTNNB1, INSM1, MXD1, CLOCK	261	1873	11003	1.08037	1	1	0.980952
UP_KW_BIOLOGICAL_PROCESS	KW-0804~Transcription	48	10.5033	0.431711	PRDM8, CSRNP1, MYCBP, ELL, ZFP426, GATA6, GLIS3, ZFP827, PWP1, SERTAD3, DACH1, CREB3L3, NLRP3, APBB1, ASCC3, HSF5, LMCD1, KLF10, EGR1, ARNT2, TLE3, SMAD4, EGR3, BCL11B, VDR, CIDEA, NR1H4, HMGA2, ARID3A, ETV1, TBX3, MED7, RUNX1, SMAD7, ZBTB6, ZEB1, MAF, BCL6, PAX9, ID1, TRNP1, ID4, IRF7, ID3, CTNNB1, INSM1, MXD1, CLOCK	261	1928	11003	1.04955	1	1	0.980952
UP_KW_CELLULAR_COMPONENT	KW-0539~Nucleus	99	21.663	0.970661	PRDM8, ISOC2A, ADARB1, PWP1, IPO7, ZFP36, DACH1, CREB3L3, UBASH3B, ZC3H12A, NAMPT, KDR, TLE3, PRKCE, HCFC2, TC2N, RUNX1, MED7, OLFM2, MAF, TNIK, CLOCK, RAI14, HSPA4L, GLIS3, GATA6, PDGFC, NLRP3, EGR1, TMEM120B, SMAD4, EGR3, BCL11B, RASL10A, VDR, CIDEA, HMGA2, MICAL2, FBXO32, FOXN2, SSH3, PTK2, SMAD7, FOSL1, ZBTB6, BCL6, CPS1, ID1, ID4, ID3, MXD1, FANK1, CSRNP1, CDKN1A, ELL, TCF23, FLCN, ARIH1, LM…	420	4901	17960	0.863789	1	1	0.970661
Annotation Cluster 70	Enrichment Score: 0.7402977476496473
Category	Term	Count	%	PValue	Genes	List Total	Pop Hits	Pop Total	Fold Enrichment	Bonferroni	Benjamini	FDR
GOTERM_MF_DIRECT	GO:0008237~metallopeptidase activity	8	1.75055	0.0678105	ACE2, ADAMTS15, BMP1, MEP1B, DPEP2, DPEP1, CPE, MMP9	416	161	18713	2.23519	1	1	0.998753
UP_KW_MOLECULAR_FUNCTION	KW-0482~Metalloprotease	8	1.75055	0.0711818	ACE2, ADAMTS15, BMP1, MEP1B, DPEP2, DPEP1, CPE, MMP9	283	156	12158	2.20313	0.99812	0.864351	0.864351
UP_SEQ_FEATURE	METAL:Zinc 2; catalytic	3	0.656455	0.0946356	DPEP2, DPEP1, MMP9	451	26	22511	5.75925	1	1	0.997522
INTERPRO	IPR006026:Peptidase, metallopeptidase	3	0.656455	0.125189	BMP1, MEP1B, MMP9	444	29	20908	4.87139	1	1	1
SMART	SM00235:ZnMc	3	0.656455	0.154129	BMP1, MEP1B, MMP9	257	29	10615	4.27278	1	1	1
INTERPRO	IPR024079:Metallopeptidase, catalytic domain	4	0.875274	0.350049	ADAMTS15, BMP1, MEP1B, MMP9	444	99	20908	1.90263	1	1	1
GOTERM_MF_DIRECT	GO:0004222~metalloendopeptidase activity	4	0.875274	0.531948	ADAMTS15, BMP1, MEP1B, MMP9	416	126	18713	1.42804	1	1	0.998753
UP_SEQ_FEATURE	METAL:Zinc; catalytic	3	0.656455	0.728534	ACE2, ADAMTS15, CPE	451	128	22511	1.16985	1	1	0.997522
Annotation Cluster 71	Enrichment Score: 0.7185662097222032
Category	Term	Count	%	PValue	Genes	List Total	Pop Hits	Pop Total	Fold Enrichment	Bonferroni	Benjamini	FDR
GOTERM_BP_DIRECT	GO:0006633~fatty acid biosynthetic process	5	1.09409	0.0746107	PRKAB2, HPGDS, ACSL3, HACD3, PTGS2	432	74	20094	3.14283	1	0.833545	0.82255
GOTERM_BP_DIRECT	GO:0006631~fatty acid metabolic process	9	1.96937	0.0804876	PRKAB2, HPGDS, SGPL1, ACSBG1, AOAH, ACSL3, HACD3, PTGS2, LIPA	432	208	20094	2.01262	1	0.857119	0.845812
UP_KW_BIOLOGICAL_PROCESS	KW-0275~Fatty acid biosynthesis	4	0.875274	0.140433	PRKAB2, HPGDS, HACD3, PTGS2	261	55	11003	3.06597	1	0.999304	0.971021
UP_KW_BIOLOGICAL_PROCESS	KW-0276~Fatty acid metabolism	6	1.31291	0.299661	PRKAB2, HPGDS, ACSBG1, ACSL3, HACD3, PTGS2	261	154	11003	1.64248	1	1	0.980952
UP_KW_BIOLOGICAL_PROCESS	KW-0444~Lipid biosynthesis	6	1.31291	0.374518	PRKAB2, HPGDS, MOGAT1, HSD17B7, HACD3, PTGS2	261	170	11003	1.4879	1	1	0.980952
KEGG_PATHWAY	mmu01212:Fatty acid metabolism	3	0.656455	0.515824	ACSBG1, ACSL3, HACD3	250	62	8992	1.74039	1	0.908795	0.833876
Annotation Cluster 72	Enrichment Score: 0.7167889452457546
Category	Term	Count	%	PValue	Genes	List Total	Pop Hits	Pop Total	Fold Enrichment	Bonferroni	Benjamini	FDR
GOTERM_BP_DIRECT	GO:0010466~negative regulation of peptidase activity	7	1.53173	0.0596029	CSTB, SPINK2, SLPI, SERPINE1, NGF, RECK, CTSB	432	129	20094	2.52401	1	0.774244	0.764031
GOTERM_MF_DIRECT	GO:0030414~peptidase inhibitor activity	6	1.31291	0.148676	CSTB, SPINK2, SLPI, SERPINE1, NGF, RECK	416	126	18713	2.14206	1	1	0.998753
UP_KW_MOLECULAR_FUNCTION	KW-0646~Protease inhibitor	6	1.31291	0.150186	CSTB, SPINK2, SLPI, SERPINE1, NGF, RECK	283	121	12158	2.1303	0.999999	0.911841	0.911841
GOTERM_MF_DIRECT	GO:0004866~endopeptidase inhibitor activity	3	0.656455	0.205914	CSTB, SLPI, RECK	416	38	18713	3.5513	1	1	0.998753
UP_KW_MOLECULAR_FUNCTION	KW-0722~Serine protease inhibitor	4	0.875274	0.315467	SPINK2, SLPI, SERPINE1, RECK	283	85	12158	2.0217	1	1	1
GOTERM_MF_DIRECT	GO:0004867~serine-type endopeptidase inhibitor activity	4	0.875274	0.578746	SPINK2, SLPI, SERPINE1, RECK	416	135	18713	1.33283	1	1	0.998753
Annotation Cluster 73	Enrichment Score: 0.6697489756737959
Category	Term	Count	%	PValue	Genes	List Total	Pop Hits	Pop Total	Fold Enrichment	Bonferroni	Benjamini	FDR
UP_KW_LIGAND	KW-0868~Chloride	6	1.31291	0.0667052	ACE2, CLIC5, SLC12A4, CLDN4, TTYH3, SLC1A1	174	83	6582	2.73452	0.897524	0.550318	0.550318
GOTERM_CC_DIRECT	GO:0034707~chloride channel complex	4	0.875274	0.0858514	CLIC5, CLDN4, TTYH3, OSTM1	442	50	21179	3.8333	1	0.640367	0.606589
UP_KW_MOLECULAR_FUNCTION	KW-0869~Chloride channel	3	0.656455	0.306392	CLIC5, CLDN4, TTYH3	283	48	12158	2.68507	1	1	1
GOTERM_MF_DIRECT	GO:0005254~chloride channel activity	3	0.656455	0.483766	CLIC5, CLDN4, TTYH3	416	73	18713	1.84862	1	1	0.998753
GOTERM_BP_DIRECT	GO:0006821~chloride transport	3	0.656455	0.527758	CLIC5, CLDN4, TTYH3	432	82	20094	1.70173	1	1	0.987119
Annotation Cluster 74	Enrichment Score: 0.6681822995720499
Category	Term	Count	%	PValue	Genes	List Total	Pop Hits	Pop Total	Fold Enrichment	Bonferroni	Benjamini	FDR
UP_SEQ_FEATURE	NP_BIND:GTP	11	2.407	0.083346	ARL4D, RAB20, RASL10A, RRAD, MX2, RAB35, ADSSL1, PCK1, GEM, DNM1, REM2	451	302	22511	1.81804	1	1	0.997522
GOTERM_MF_DIRECT	GO:0005525~GTP binding	14	3.06346	0.098045	RASL10A, RRAD, MX2, INSR, NPR2, AK4, GEM, DNM1, ARL4D, RAB20, RAB35, ADSSL1, PCK1, REM2	416	392	18713	1.60654	1	1	0.998753
INTERPRO	IPR001806:Small GTPase superfamily	6	1.31291	0.159282	RAB20, RASL10A, RRAD, RAB35, GEM, REM2	444	135	20908	2.09289	1	1	1
UP_KW_LIGAND	KW-0342~GTP-binding	13	2.84464	0.193167	RASL10A, RRAD, MX2, NPR2, AK4, GEM, DNM1, ARL4D, RAB20, RAB35, ADSSL1, PCK1, REM2	174	344	6582	1.42953	0.999161	1	1
GOTERM_MF_DIRECT	GO:0003924~GTPase activity	10	2.18818	0.299742	ARL4D, RAB20, RASL10A, RRAD, MX2, RAB35, ADSSL1, GEM, DNM1, REM2	416	326	18713	1.37985	1	1	0.998753
INTERPRO	IPR027417:P-loop containing nucleoside triphosphate hydrolase	22	4.814	0.406426	HS3ST3B1, ABCC4, ABCC2, RASL10A, RRAD, MX2, NOD1, AK4, ABCA13, GEM, DNM1, ARL4D, KIF9, RAB20, RAB35, ADSSL1, CMPK2, NLRP3, ASCC3, SULT4A1, REM2, ABCG1	444	925	20908	1.11998	1	1	1
INTERPRO	IPR005225:Small GTP-binding protein domain	4	0.875274	0.686411	ARL4D, RAB20, RAB35, GEM	444	166	20908	1.1347	1	1	1
Annotation Cluster 75	Enrichment Score: 0.6614176004416945
Category	Term	Count	%	PValue	Genes	List Total	Pop Hits	Pop Total	Fold Enrichment	Bonferroni	Benjamini	FDR
UP_SEQ_FEATURE	DOMAIN:Sema	3	0.656455	0.127032	SEMA6A, MST1R, PLXNA4	451	31	22511	4.83034	1	1	0.997522
INTERPRO	IPR001627:Semaphorin/CD100 antigen	3	0.656455	0.139576	SEMA6A, MST1R, PLXNA4	444	31	20908	4.55711	1	1	1
SMART	SM00630:Sema	3	0.656455	0.171251	SEMA6A, MST1R, PLXNA4	257	31	10615	3.99711	1	1	1
INTERPRO	IPR015943:WD40/YVTN repeat-like-containing domain	7	1.53173	0.744689	TLE3, SEMA6A, MST1R, PWP1, EML1, LYST, PLXNA4	444	346	20908	0.95269	1	1	1
Annotation Cluster 76	Enrichment Score: 0.635433411244537
Category	Term	Count	%	PValue	Genes	List Total	Pop Hits	Pop Total	Fold Enrichment	Bonferroni	Benjamini	FDR
INTERPRO	IPR011993:Pleckstrin homology-like domain	17	3.71991	0.01942	GRAMD1B, NUMBL, RABGAP1, IRS2, PLD1, LYST, PTK2, DNM1, FGD3, CYTH4, SPATA13, NOS1AP, SH3BP2, APBA1, PLEKHO2, APBB1, SH2D5	444	424	20908	1.88805	1	1	1
UP_SEQ_FEATURE	DOMAIN:PH	8	1.75055	0.276281	FGD3, CYTH4, SPATA13, SH3BP2, IRS2, PLEKHO2, PLD1, DNM1	451	265	22511	1.50682	1	1	0.997522
INTERPRO	IPR001849:Pleckstrin homology domain	8	1.75055	0.324366	FGD3, CYTH4, SPATA13, SH3BP2, IRS2, PLEKHO2, PLD1, DNM1	444	263	20908	1.4324	1	1	1
SMART	SM00233:PH	8	1.75055	0.423182	FGD3, CYTH4, SPATA13, SH3BP2, IRS2, PLEKHO2, PLD1, DNM1	257	254	10615	1.3009	1	1	1
UP_KW_MOLECULAR_FUNCTION	KW-0344~Guanine-nucleotide releasing factor	3	0.656455	0.902965	FGD3, CYTH4, SPATA13	283	167	12158	0.771757	1	1	1
Annotation Cluster 77	Enrichment Score: 0.5980684034860282
Category	Term	Count	%	PValue	Genes	List Total	Pop Hits	Pop Total	Fold Enrichment	Bonferroni	Benjamini	FDR
KEGG_PATHWAY	mmu05135:Yersinia infection	7	1.53173	0.167384	PIK3CD, NLRP3, ITGA5, FOS, TNF, PTK2, ACTG1	250	134	8992	1.87893	1	0.555955	0.510123
KEGG_PATHWAY	mmu04210:Apoptosis	7	1.53173	0.175477	PRF1, PIK3CD, FOS, NGF, TNF, CTSB, ACTG1	250	136	8992	1.85129	1	0.562737	0.516347
KEGG_PATHWAY	mmu04660:T cell receptor signaling pathway	4	0.875274	0.546839	NCK2, PIK3CD, FOS, TNF	250	103	8992	1.39682	1	0.932697	0.855808
Annotation Cluster 78	Enrichment Score: 0.5672369168074739
Category	Term	Count	%	PValue	Genes	List Total	Pop Hits	Pop Total	Fold Enrichment	Bonferroni	Benjamini	FDR
GOTERM_BP_DIRECT	GO:0035970~peptidyl-threonine dephosphorylation	3	0.656455	0.0864118	DUSP5, DUSP2, PPM1B	432	23	20094	6.06703	1	0.857119	0.845812
GOTERM_MF_DIRECT	GO:0004721~phosphoprotein phosphatase activity	7	1.53173	0.096605	DUSP5, DUSP2, PPM1B, UBASH3B, PPM1M, PPP1R3B, SSH3	416	142	18713	2.21748	1	1	0.998753
GOTERM_MF_DIRECT	GO:0004722~protein serine/threonine phosphatase activity	5	1.09409	0.13566	DUSP5, DUSP2, PPM1B, PPM1M, SSH3	416	89	18713	2.52714	1	1	0.998753
GOTERM_BP_DIRECT	GO:0035335~peptidyl-tyrosine dephosphorylation	3	0.656455	0.188015	DUSP5, DUSP2, UBASH3B	432	37	20094	3.7714	1	1	0.987119
SMART	SM00195:DSPc	3	0.656455	0.20631	DUSP5, DUSP2, SSH3	257	35	10615	3.5403	1	1	1
INTERPRO	IPR020422:Dual specificity phosphatase, subgroup, catalytic domain	3	0.656455	0.207709	DUSP5, DUSP2, SSH3	444	40	20908	3.53176	1	1	1
INTERPRO	IPR000340:Dual specificity phosphatase, catalytic domain	3	0.656455	0.207709	DUSP5, DUSP2, SSH3	444	40	20908	3.53176	1	1	1
GOTERM_MF_DIRECT	GO:0016791~phosphatase activity	6	1.31291	0.216031	DUSP5, DUSP2, PPM1B, PPM1M, EPHX2, SSH3	416	144	18713	1.8743	1	1	0.998753
GOTERM_MF_DIRECT	GO:0008138~protein tyrosine/serine/threonine phosphatase activity	3	0.656455	0.23047	DUSP5, DUSP2, SSH3	416	41	18713	3.29145	1	1	0.998753
UP_KW_MOLECULAR_FUNCTION	KW-0904~Protein phosphatase	5	1.09409	0.356214	DUSP2, PPM1B, UBASH3B, PPM1M, SSH3	283	130	12158	1.65235	1	1	1
GOTERM_MF_DIRECT	GO:0004725~protein tyrosine phosphatase activity	4	0.875274	0.400814	DUSP5, DUSP2, UBASH3B, SSH3	416	103	18713	1.74692	1	1	0.998753
UP_SEQ_FEATURE	DOMAIN:TYR_PHOSPHATASE_2	3	0.656455	0.402529	DUSP5, DUSP2, SSH3	451	69	22511	2.17015	1	1	0.997522
GOTERM_BP_DIRECT	GO:0006470~protein dephosphorylation	5	1.09409	0.406866	DUSP5, DUSP2, PPM1B, PPM1M, SSH3	432	151	20094	1.54019	1	1	0.987119
UP_SEQ_FEATURE	DOMAIN:Tyrosine-protein phosphatase	3	0.656455	0.457318	DUSP5, DUSP2, SSH3	451	77	22511	1.94468	1	1	0.997522
INTERPRO	IPR016130:Protein-tyrosine phosphatase, active site	3	0.656455	0.459924	DUSP5, DUSP2, SSH3	444	73	20908	1.93521	1	1	1
GOTERM_BP_DIRECT	GO:0016311~dephosphorylation	4	0.875274	0.476992	DUSP5, DUSP2, EPHX2, SSH3	432	120	20094	1.55046	1	1	0.987119
UP_SEQ_FEATURE	ACT_SITE:Phosphocysteine intermediate	3	0.656455	0.509093	DUSP5, DUSP2, SSH3	451	85	22511	1.76165	1	1	0.997522
INTERPRO	IPR000387:Protein-tyrosine/Dual specificity phosphatase	3	0.656455	0.546814	DUSP5, DUSP2, SSH3	444	86	20908	1.64268	1	1	1
Annotation Cluster 79	Enrichment Score: 0.5623686365236679
Category	Term	Count	%	PValue	Genes	List Total	Pop Hits	Pop Total	Fold Enrichment	Bonferroni	Benjamini	FDR
KEGG_PATHWAY	mmu04620:Toll-like receptor signaling pathway	6	1.31291	0.143782	CD40, IRF7, PIK3CD, FOS, TNF, IFNAR1	250	100	8992	2.15808	1	0.506687	0.464917
KEGG_PATHWAY	mmu05171:Coronavirus disease - COVID-19	9	1.96937	0.376511	ACE2, MX2, PIK3CD, NLRP3, ISG15, FOS, TNF, HBEGF, IFNAR1	250	247	8992	1.31057	1	0.827099	0.758915
KEGG_PATHWAY	mmu05162:Measles	6	1.31291	0.379675	IL1A, MX2, IRF7, PIK3CD, FOS, IFNAR1	250	146	8992	1.47814	1	0.827099	0.758915
Annotation Cluster 80	Enrichment Score: 0.5601881107693658
Category	Term	Count	%	PValue	Genes	List Total	Pop Hits	Pop Total	Fold Enrichment	Bonferroni	Benjamini	FDR
KEGG_PATHWAY	mmu04974:Protein digestion and absorption	7	1.53173	0.0789285	COL17A1, ACE2, COL27A1, MEP1B, COL22A1, SLC1A1, SLC3A1	250	108	8992	2.33126	1	0.373238	0.342469
UP_KW_CELLULAR_COMPONENT	KW-0272~Extracellular matrix	10	2.18818	0.146617	COL17A1, TGFBR3, ADAMTS15, BMP1, TGFB1, COL27A1, ANGPTL4, FBLN2, MMP9, LTBP1	420	256	17960	1.67039	0.997582	0.557143	0.513158
GOTERM_CC_DIRECT	GO:0031012~extracellular matrix	9	1.96937	0.250134	COL17A1, TGFBR3, ADAMTS15, TGFB1, COL27A1, COL22A1, MMP9, LTBP1, MUC5AC	442	287	21179	1.5026	1	1	0.949339
GOTERM_MF_DIRECT	GO:0005201~extracellular matrix structural constituent	5	1.09409	0.276277	COL17A1, COL27A1, COL22A1, FBLN2, LTBP1	416	120	18713	1.8743	1	1	0.998753
INTERPRO	IPR008160:Collagen triple helix repeat	3	0.656455	0.494503	COL17A1, COL27A1, COL22A1	444	78	20908	1.81116	1	1	1
GOTERM_CC_DIRECT	GO:0005581~collagen trimer	3	0.656455	0.505248	COL17A1, COL27A1, COL22A1	442	81	21179	1.77468	1	1	0.949339
UP_KW_DOMAIN	KW-0176~Collagen	3	0.656455	0.599895	COL17A1, COL27A1, COL22A1	372	83	15344	1.49087	1	1	1
Annotation Cluster 81	Enrichment Score: 0.517585625089395
Category	Term	Count	%	PValue	Genes	List Total	Pop Hits	Pop Total	Fold Enrichment	Bonferroni	Benjamini	FDR
KEGG_PATHWAY	mmu04926:Relaxin signaling pathway	7	1.53173	0.14788	TGFB1, CREB3L3, NOS2, PIK3CD, FOS, MMP9, VEGFA	250	129	8992	1.95175	1	0.509365	0.467374
KEGG_PATHWAY	mmu04915:Estrogen signaling pathway	6	1.31291	0.313559	CREB3L3, PIK3CD, FOS, KRT20, MMP9, HBEGF	250	134	8992	1.61051	1	0.755049	0.692805
KEGG_PATHWAY	mmu04725:Cholinergic synapse	4	0.875274	0.603969	CREB3L3, PIK3CD, FOS, KCNJ2	250	112	8992	1.28457	1	0.979694	0.898931
Annotation Cluster 82	Enrichment Score: 0.4991863454506502
Category	Term	Count	%	PValue	Genes	List Total	Pop Hits	Pop Total	Fold Enrichment	Bonferroni	Benjamini	FDR
GOTERM_MF_DIRECT	GO:0046872~metal ion binding	95	20.7877	0.038832	PIWIL2, PRDM8, CDKN1A, STEAP3, PGLYRP2, MCTP1, CPNE5, FKBP14, CIB4, PRF1, RNF19B, LOXL4, ADARB1, ANTXR2, EEA1, TRIM8, ZFP36, CDH2, ZC3H12A, EFHD1, ARIH1, PRND, LMCD1, HAVCR2, OASL2, ACVR1, KLF10, COL27A1, RSAD2, PRKCE, APLP1, LMTK3, MMP9, ACE2, PPM1B, ZEB1, MEP1B, PLA2G10, ADSSL1, DPEP2, ITGA7, DPEP1, FCER2A, LCP1, ITGA5, LRP1, PPM1M, ZFP426, SLC1A1, GATA6, GLIS3, CABP2, ZFP827, AOAH, PTGS2, FGD3…	416	3577	18713	1.19469	1	0.949343	0.946978
UP_KW_LIGAND	KW-0479~Metal-binding	94	20.5689	0.831593	PIWIL2, PRDM8, CDKN1A, STEAP3, PGLYRP2, MCTP1, CPNE5, FKBP14, CIB4, PRF1, RNF19B, LOXL4, ADARB1, ANTXR2, EEA1, TRIM8, ZFP36, CDH2, ZC3H12A, EFHD1, ARIH1, PRND, LMCD1, HAVCR2, OASL2, ACVR1, KLF10, COL27A1, RSAD2, PRKCE, APLP1, LMTK3, MMP9, ACE2, PPM1B, ZEB1, MEP1B, PLA2G10, ADSSL1, DPEP2, ITGA7, DPEP1, FCER2A, LCP1, ITGA5, LRP1, PPM1M, ZFP426, SLC1A1, GATA6, GLIS3, CABP2, ZFP827, AOAH, PTGS2, FGD3…	174	3754	6582	0.947201	1	1	1
UP_KW_LIGAND	KW-0862~Zinc	50	10.9409	0.984783	PRDM8, CDKN1A, PGLYRP2, RNF19B, ADARB1, EEA1, TRIM8, ZFP36, ZC3H12A, SLC39A8, ARIH1, LMCD1, KLF10, PRKCE, APLP1, SLC39A10, MMP9, ACE2, ZEB1, MEP1B, DPEP2, DPEP1, ZFP426, GATA6, GLIS3, ZFP827, TMEM163, FGD3, ADAMTS15, ABLIM2, AMDHD1, TRIM46, LONRF3, EGR1, SMAD4, EGR3, RNF24, NOS2, BCL11B, VDR, NR1H4, MICAL2, GRIN2B, SMAD7, ZBTB6, BMP1, BCL6, CPE, TBKBP1, INSM1	174	2350	6582	0.804842	1	1	1
Annotation Cluster 83	Enrichment Score: 0.47783614434450045
Category	Term	Count	%	PValue	Genes	List Total	Pop Hits	Pop Total	Fold Enrichment	Bonferroni	Benjamini	FDR
UP_SEQ_FEATURE	DOMAIN:C2	5	1.09409	0.266966	MCTP1, CPNE5, PRKCE, PRF1, TC2N	451	131	22511	1.9051	1	1	0.997522
UP_SEQ_FEATURE	DOMAIN:C2 1	3	0.656455	0.345264	MCTP1, CPNE5, TC2N	451	61	22511	2.45476	1	1	0.997522
UP_SEQ_FEATURE	DOMAIN:C2 2	3	0.656455	0.345264	MCTP1, CPNE5, TC2N	451	61	22511	2.45476	1	1	0.997522
INTERPRO	IPR000008:C2 calcium-dependent membrane targeting	5	1.09409	0.35472	MCTP1, CPNE5, PRKCE, PRF1, TC2N	444	142	20908	1.6581	1	1	1
SMART	SM00239:C2	5	1.09409	0.361555	MCTP1, CPNE5, PRKCE, PRF1, TC2N	257	126	10615	1.63903	1	1	1
Annotation Cluster 84	Enrichment Score: 0.4595655873484895
Category	Term	Count	%	PValue	Genes	List Total	Pop Hits	Pop Total	Fold Enrichment	Bonferroni	Benjamini	FDR
UP_KW_MOLECULAR_FUNCTION	KW-0328~Glycosyltransferase	8	1.75055	0.236303	GALNT6, FUT8, NAMPT, HAS2, UPP2, ST6GALNAC4, UGT1A6A, ST6GALNAC6	283	216	12158	1.59115	1	1	1
GOTERM_MF_DIRECT	GO:0016757~transferase activity, transferring glycosyl groups	7	1.53173	0.327225	GALNT6, FUT8, NAMPT, HAS2, UPP2, ST6GALNAC4, ST6GALNAC6	416	211	18713	1.49233	1	1	0.998753
GOTERM_BP_DIRECT	GO:0006486~protein glycosylation	4	0.875274	0.54074	GALNT6, FUT8, ST6GALNAC4, ST6GALNAC6	432	132	20094	1.40951	1	1	0.987119
Annotation Cluster 85	Enrichment Score: 0.4532926970188552
Category	Term	Count	%	PValue	Genes	List Total	Pop Hits	Pop Total	Fold Enrichment	Bonferroni	Benjamini	FDR
UP_SEQ_FEATURE	TRANSMEM:Helical; Name=8	4	0.875274	0.236255	ABCC2, NPC1L1, SLCO2A1, SLC1A1	451	84	22511	2.37683	1	1	0.997522
UP_SEQ_FEATURE	TRANSMEM:Helical; Name=12	3	0.656455	0.345264	ABCC2, NPC1L1, SLCO2A1	451	61	22511	2.45476	1	1	0.997522
UP_SEQ_FEATURE	TRANSMEM:Helical; Name=11	3	0.656455	0.366984	ABCC2, NPC1L1, SLCO2A1	451	64	22511	2.3397	1	1	0.997522
UP_SEQ_FEATURE	TRANSMEM:Helical; Name=10	3	0.656455	0.395493	ABCC2, NPC1L1, SLCO2A1	451	68	22511	2.20207	1	1	0.997522
UP_SEQ_FEATURE	TRANSMEM:Helical; Name=9	3	0.656455	0.457318	ABCC2, NPC1L1, SLCO2A1	451	77	22511	1.94468	1	1	0.997522
Annotation Cluster 86	Enrichment Score: 0.4380532839827554
Category	Term	Count	%	PValue	Genes	List Total	Pop Hits	Pop Total	Fold Enrichment	Bonferroni	Benjamini	FDR
UP_SEQ_FEATURE	ZN_FING:C2H2-type 3	11	2.407	0.0737216	KLF10, EGR1, EGR3, ZBTB6, ZEB1, BCL11B, BCL6, ZFP426, GLIS3, ZFP827, INSM1	451	295	22511	1.86118	1	1	0.997522
UP_SEQ_FEATURE	ZN_FING:C2H2-type 2	11	2.407	0.0846342	KLF10, PRDM8, EGR1, EGR3, ZBTB6, ZEB1, BCL11B, BCL6, ZFP426, ZFP827, INSM1	451	303	22511	1.81204	1	1	0.997522
UP_SEQ_FEATURE	ZN_FING:C2H2-type 1	10	2.18818	0.131052	KLF10, EGR1, EGR3, ZBTB6, ZEB1, BCL11B, BCL6, ZFP426, GLIS3, ZFP827	451	291	22511	1.71524	1	1	0.997522
UP_SEQ_FEATURE	ZN_FING:C2H2-type 5	7	1.53173	0.262469	ZEB1, BCL11B, BCL6, ZFP426, GLIS3, ZFP827, INSM1	451	215	22511	1.62509	1	1	0.997522
UP_SEQ_FEATURE	ZN_FING:C2H2-type 4	7	1.53173	0.363145	ZBTB6, BCL11B, BCL6, ZFP426, GLIS3, ZFP827, INSM1	451	244	22511	1.43195	1	1	0.997522
UP_SEQ_FEATURE	ZN_FING:C2H2-type 6	5	1.09409	0.477504	ZEB1, BCL11B, BCL6, ZFP426, ZFP827	451	178	22511	1.40207	1	1	0.997522
GOTERM_MF_DIRECT	GO:0001227~transcriptional repressor activity, RNA polymerase II transcription regulatory region sequence-specific binding	8	1.75055	0.686963	ZBTB6, ZEB1, DACH1, BCL6, GLIS3, INSM1, MXD1, TBX3	416	359	18713	1.00241	1	1	0.998753
UP_SEQ_FEATURE	DOMAIN:C2H2-type	12	2.62582	0.752398	KLF10, EEA1, PRDM8, EGR1, EGR3, ZEB1, BCL11B, BCL6, ZFP426, GLIS3, ZFP827, INSM1	451	649	22511	0.9229	1	1	0.997522
INTERPRO	IPR013087:Zinc finger C2H2-type/integrase DNA-binding domain	13	2.84464	0.883088	KLF10, PRDM8, EGR1, EGR3, BCL11B, ZFP426, GLIS3, ZFP827, EEA1, ZBTB6, ZEB1, BCL6, INSM1	444	758	20908	0.807614	1	1	1
SMART	SM00355:ZnF_C2H2	13	2.84464	0.931379	KLF10, PRDM8, EGR1, EGR3, BCL11B, ZFP426, GLIS3, ZFP827, EEA1, ZBTB6, ZEB1, BCL6, INSM1	257	713	10615	0.753079	1	1	1
UP_KW_DOMAIN	KW-0863~Zinc-finger	28	6.12691	0.959808	PRDM8, CDKN1A, ZFP426, GATA6, GLIS3, RNF19B, ZFP827, FGD3, EEA1, TRIM8, ZFP36, ZC3H12A, TRIM46, LONRF3, ARIH1, KLF10, EGR1, EGR3, BCL11B, RNF24, VDR, PRKCE, NR1H4, ZBTB6, ZEB1, BCL6, TBKBP1, INSM1	372	1492	15344	0.774078	1	1	1
Annotation Cluster 87	Enrichment Score: 0.42727450484031426
Category	Term	Count	%	PValue	Genes	List Total	Pop Hits	Pop Total	Fold Enrichment	Bonferroni	Benjamini	FDR
GOTERM_BP_DIRECT	GO:0042391~regulation of membrane potential	5	1.09409	0.238352	HCN3, CACNA1I, SLC4A8, KCNJ11, SLC39A8	432	116	20094	2.00491	1	1	0.987119
GOTERM_BP_DIRECT	GO:1990573~potassium ion import across plasma membrane	3	0.656455	0.243292	SLC12A4, KCNJ11, KCNJ2	432	44	20094	3.1714	1	1	0.987119
KEGG_PATHWAY	mmu04929:GnRH secretion	4	0.875274	0.253331	HCN3, CACNA1I, KCNJ11, PIK3CD	250	63	8992	2.28368	1	0.679609	0.623584
UP_KW_LIGAND	KW-0630~Potassium	6	1.31291	0.281581	HCN3, SLC12A4, KCNJ11, IMPDH1, SLC1A1, KCNJ2	174	135	6582	1.68123	0.999982	1	1
GOTERM_BP_DIRECT	GO:0034765~regulation of ion transmembrane transport	5	1.09409	0.377758	HCN3, CACNA1I, CLIC5, KCNJ11, KCNJ2	432	145	20094	1.60393	1	1	0.987119
UP_KW_MOLECULAR_FUNCTION	KW-0407~Ion channel	10	2.18818	0.397485	HCN3, CACNA1I, CLIC5, CLDN4, TTYH3, KCNJ11, TMC7, FXYD5, GRIN2B, KCNJ2	283	342	12158	1.25617	1	1	1
UP_KW_MOLECULAR_FUNCTION	KW-0851~Voltage-gated channel	5	1.09409	0.398416	HCN3, CACNA1I, CLIC5, KCNJ11, KCNJ2	283	138	12158	1.55656	1	1	1
GOTERM_BP_DIRECT	GO:0071805~potassium ion transmembrane transport	4	0.875274	0.460417	SLC9A2, HCN3, KCNJ11, KCNJ2	432	117	20094	1.59022	1	1	0.987119
UP_KW_BIOLOGICAL_PROCESS	KW-0633~Potassium transport	4	0.875274	0.531014	HCN3, SLC12A4, KCNJ11, KCNJ2	261	118	11003	1.42905	1	1	0.980952
GOTERM_BP_DIRECT	GO:0006813~potassium ion transport	4	0.875274	0.550926	HCN3, SLC12A4, KCNJ11, KCNJ2	432	134	20094	1.38847	1	1	0.987119
GOTERM_MF_DIRECT	GO:0005244~voltage-gated ion channel activity	4	0.875274	0.598578	HCN3, CLIC5, KCNJ11, KCNJ2	416	139	18713	1.29448	1	1	0.998753
Annotation Cluster 88	Enrichment Score: 0.37745935919689694
Category	Term	Count	%	PValue	Genes	List Total	Pop Hits	Pop Total	Fold Enrichment	Bonferroni	Benjamini	FDR
INTERPRO	IPR016186:C-type lectin-like	6	1.31291	0.180225	KLRB1, STAB1, OLR1, FCER2A, SELE, CD44	444	141	20908	2.00383	1	1	1
INTERPRO	IPR016187:C-type lectin fold	6	1.31291	0.209621	KLRB1, STAB1, OLR1, FCER2A, SELE, CD44	444	149	20908	1.89625	1	1	1
UP_SEQ_FEATURE	DOMAIN:C-type lectin	4	0.875274	0.472988	KLRB1, OLR1, FCER2A, SELE	451	128	22511	1.5598	1	1	0.997522
INTERPRO	IPR001304:C-type lectin	4	0.875274	0.506463	KLRB1, OLR1, FCER2A, SELE	444	127	20908	1.48315	1	1	1
SMART	SM00034:CLECT	4	0.875274	0.594974	KLRB1, OLR1, FCER2A, SELE	257	127	10615	1.3009	1	1	1
GOTERM_MF_DIRECT	GO:0030246~carbohydrate binding	6	1.31291	0.595596	GALNT6, KLRB1, OLR1, FCER2A, SELE, NECTIN1	416	234	18713	1.15341	1	1	0.998753
UP_KW_LIGAND	KW-0430~Lectin	5	1.09409	0.710703	GALNT6, KLRB1, OLR1, FCER2A, SELE	174	182	6582	1.03922	1	1	1
Annotation Cluster 89	Enrichment Score: 0.3770498672794713
Category	Term	Count	%	PValue	Genes	List Total	Pop Hits	Pop Total	Fold Enrichment	Bonferroni	Benjamini	FDR
GOTERM_BP_DIRECT	GO:0007010~cytoskeleton organization	5	1.09409	0.247648	FGD3, FMNL3, ABLIM2, MICAL2, TNIK	432	118	20094	1.97093	1	1	0.987119
UP_SEQ_FEATURE	METAL:Zinc 4	3	0.656455	0.264038	ABLIM2, RNF19B, ARIH1	451	50	22511	2.99481	1	1	0.997522
UP_SEQ_FEATURE	METAL:Zinc 3	3	0.656455	0.463963	ABLIM2, RNF19B, ARIH1	451	78	22511	1.91975	1	1	0.997522
UP_SEQ_FEATURE	METAL:Zinc 1	6	1.31291	0.652121	FGD3, EEA1, ABLIM2, RNF19B, MICAL2, ARIH1	451	277	22511	1.08116	1	1	0.997522
UP_SEQ_FEATURE	METAL:Zinc 2	6	1.31291	0.65832	FGD3, EEA1, ABLIM2, RNF19B, MICAL2, ARIH1	451	279	22511	1.07341	1	1	0.997522
Annotation Cluster 90	Enrichment Score: 0.37455932794834035
Category	Term	Count	%	PValue	Genes	List Total	Pop Hits	Pop Total	Fold Enrichment	Bonferroni	Benjamini	FDR
INTERPRO	IPR013320:Concanavalin A-like lectin/glucanase, subgroup	7	1.53173	0.290732	SPSB1, FSD1L, COL27A1, MEP1B, COL22A1, TRIM46, NPTX1	444	211	20908	1.56223	1	1	1
UP_SEQ_FEATURE	DOMAIN:B30.2/SPRY	3	0.656455	0.496453	SPSB1, FSD1L, TRIM46	451	83	22511	1.8041	1	1	0.997522
INTERPRO	IPR001870:B30.2/SPRY domain	3	0.656455	0.521136	SPSB1, FSD1L, TRIM46	444	82	20908	1.72281	1	1	1
Annotation Cluster 91	Enrichment Score: 0.3729787929404965
Category	Term	Count	%	PValue	Genes	List Total	Pop Hits	Pop Total	Fold Enrichment	Bonferroni	Benjamini	FDR
UP_SEQ_FEATURE	DOMAIN:VWFA	4	0.875274	0.268467	CPNE5, COL22A1, ITGB7, ANTXR2	451	90	22511	2.21838	1	1	0.997522
INTERPRO	IPR002035:von Willebrand factor, type A	3	0.656455	0.521136	CPNE5, COL22A1, ANTXR2	444	82	20908	1.72281	1	1	1
SMART	SM00327:VWA	3	0.656455	0.543527	CPNE5, COL22A1, ANTXR2	257	75	10615	1.65214	1	1	1
Annotation Cluster 92	Enrichment Score: 0.3656835156914209
Category	Term	Count	%	PValue	Genes	List Total	Pop Hits	Pop Total	Fold Enrichment	Bonferroni	Benjamini	FDR
UP_SEQ_FEATURE	REGION:Linker 12	3	0.656455	0.330649	VIM, KRT20, GFAP	451	59	22511	2.53798	1	1	0.997522
UP_SEQ_FEATURE	REGION:Coil 1B	3	0.656455	0.366984	VIM, KRT20, GFAP	451	64	22511	2.3397	1	1	0.997522
INTERPRO	IPR018039:Intermediate filament protein, conserved site	3	0.656455	0.371756	VIM, KRT20, GFAP	444	61	20908	2.31591	1	1	1
UP_SEQ_FEATURE	REGION:Linker 1	3	0.656455	0.374163	VIM, KRT20, GFAP	451	65	22511	2.3037	1	1	0.997522
UP_SEQ_FEATURE	REGION:Coil 1A	3	0.656455	0.374163	VIM, KRT20, GFAP	451	65	22511	2.3037	1	1	0.997522
UP_SEQ_FEATURE	REGION:Head	3	0.656455	0.395493	VIM, KRT20, GFAP	451	68	22511	2.20207	1	1	0.997522
UP_SEQ_FEATURE	REGION:Tail	3	0.656455	0.402529	VIM, KRT20, GFAP	451	69	22511	2.17015	1	1	0.997522
UP_SEQ_FEATURE	DOMAIN:IF rod	3	0.656455	0.450625	VIM, KRT20, GFAP	451	76	22511	1.97027	1	1	0.997522
GOTERM_BP_DIRECT	GO:0045109~intermediate filament organization	3	0.656455	0.451987	VIM, KRT20, GFAP	432	71	20094	1.96538	1	1	0.987119
UP_KW_CELLULAR_COMPONENT	KW-0403~Intermediate filament	3	0.656455	0.517992	VIM, KRT20, GFAP	420	74	17960	1.73359	1	1	0.945946
SMART	SM01391:SM01391	3	0.656455	0.528906	VIM, KRT20, GFAP	257	73	10615	1.6974	1	1	1
GOTERM_CC_DIRECT	GO:0005882~intermediate filament	3	0.656455	0.729162	VIM, KRT20, GFAP	442	123	21179	1.16869	1	1	0.949339
Annotation Cluster 93	Enrichment Score: 0.36169730872149064
Category	Term	Count	%	PValue	Genes	List Total	Pop Hits	Pop Total	Fold Enrichment	Bonferroni	Benjamini	FDR
UP_SEQ_FEATURE	METAL:Iron (heme axial ligand)	5	1.09409	0.112729	STEAP3, CYP24A1, NOS2, PTGS2, NOX1	451	92	22511	2.71269	1	1	0.997522
UP_KW_LIGAND	KW-0521~NADP	7	1.53173	0.33904	HSD11B1, STEAP3, NOS2, MICAL2, BLVRB, HSD17B7, NOX1	174	181	6582	1.46295	0.999999	1	1
UP_KW_LIGAND	KW-0274~FAD	5	1.09409	0.405915	STEAP3, NOS2, LDHD, MICAL2, NOX1	174	123	6582	1.53771	1	1	1
UP_KW_LIGAND	KW-0285~Flavoprotein	5	1.09409	0.429711	STEAP3, NOS2, LDHD, MICAL2, NOX1	174	127	6582	1.48928	1	1	1
UP_SEQ_FEATURE	NP_BIND:FAD	3	0.656455	0.450625	NOS2, MICAL2, NOX1	451	76	22511	1.97027	1	1	0.997522
UP_KW_LIGAND	KW-0349~Heme	5	1.09409	0.676832	STEAP3, CYP24A1, NOS2, PTGS2, NOX1	174	174	6582	1.087	1	1	1
GOTERM_MF_DIRECT	GO:0020037~heme binding	4	0.875274	0.790391	CYP24A1, NOS2, FLVCR1, PTGS2	416	188	18713	0.957089	1	1	0.998753
UP_KW_LIGAND	KW-0408~Iron	9	1.96937	0.795032	STEAP3, CYP24A1, P4HA1, RSAD2, NOS2, AMDHD1, SLC11A1, PTGS2, NOX1	174	382	6582	0.891226	1	1	1
Annotation Cluster 94	Enrichment Score: 0.3582649673045629
Category	Term	Count	%	PValue	Genes	List Total	Pop Hits	Pop Total	Fold Enrichment	Bonferroni	Benjamini	FDR
INTERPRO	IPR001806:Small GTPase superfamily	6	1.31291	0.159282	RAB20, RASL10A, RRAD, RAB35, GEM, REM2	444	135	20908	2.09289	1	1	1
UP_SEQ_FEATURE	MOTIF:Effector region	3	0.656455	0.551669	RAB20, RASL10A, RAB35	451	92	22511	1.62761	1	1	0.997522
UP_KW_PTM	KW-0636~Prenylation	3	0.656455	0.957989	RAB20, RASL10A, RAB35	377	166	12816	0.614362	1	1	0.957989
Annotation Cluster 95	Enrichment Score: 0.3553272284428825
Category	Term	Count	%	PValue	Genes	List Total	Pop Hits	Pop Total	Fold Enrichment	Bonferroni	Benjamini	FDR
UP_KW_LIGAND	KW-0521~NADP	7	1.53173	0.33904	HSD11B1, STEAP3, NOS2, MICAL2, BLVRB, HSD17B7, NOX1	174	181	6582	1.46295	0.999999	1	1
GOTERM_MF_DIRECT	GO:0016491~oxidoreductase activity	16	3.50109	0.427331	STEAP3, NOS2, MICAL2, LOXL4, HSD17B7, PTGS2, HSD11B1, SELENON, PRDX5, CYP24A1, P4HA1, IMPDH1, LDHD, SELENOW, BLVRB, NOX1	416	627	18713	1.1479	1	1	0.998753
UP_KW_MOLECULAR_FUNCTION	KW-0560~Oxidoreductase	15	3.28228	0.592929	STEAP3, NOS2, MICAL2, LOXL4, HSD17B7, PTGS2, HSD11B1, SELENON, PRDX5, CYP24A1, P4HA1, IMPDH1, LDHD, BLVRB, NOX1	283	625	12158	1.03107	1	1	1
Annotation Cluster 96	Enrichment Score: 0.3442182962217808
Category	Term	Count	%	PValue	Genes	List Total	Pop Hits	Pop Total	Fold Enrichment	Bonferroni	Benjamini	FDR
KEGG_PATHWAY	mmu04064:NF-kappa B signaling pathway	5	1.09409	0.331603	CD40, PTGS2, CXCL3, TNF, CXCL2	250	105	8992	1.71276	1	0.770976	0.707419
KEGG_PATHWAY	mmu05134:Legionellosis	3	0.656455	0.507115	CXCL3, TNF, CXCL2	250	61	8992	1.76892	1	0.908795	0.833876
KEGG_PATHWAY	mmu04936:Alcoholic liver disease	5	1.09409	0.551595	PRKAB2, CTNNB1, CXCL3, TNF, CXCL2	250	141	8992	1.27546	1	0.932697	0.855808
Annotation Cluster 97	Enrichment Score: 0.3403944424561411
Category	Term	Count	%	PValue	Genes	List Total	Pop Hits	Pop Total	Fold Enrichment	Bonferroni	Benjamini	FDR
GOTERM_BP_DIRECT	GO:0051726~regulation of cell cycle	11	2.407	0.125949	CDKN2D, CDKN1A, TGFB1, CCNG2, TRNP1, GATA6, PMP22, HMGA2, ID3, ADARB1, INSM1	432	307	20094	1.66662	1	0.978102	0.9652
GOTERM_BP_DIRECT	GO:0007049~cell cycle	12	2.62582	0.830529	CDKN2D, RBM38, STEAP3, CDKN1A, RABGAP1, PRKCE, CCNG2, TRNP1, PMP22, HMGA2, INSM1, BLCAP	432	652	20094	0.856084	1	1	0.987119
UP_KW_BIOLOGICAL_PROCESS	KW-0131~Cell cycle	12	2.62582	0.910472	CDKN2D, RBM38, STEAP3, CDKN1A, RABGAP1, PRKCE, CCNG2, TRNP1, PMP22, HMGA2, INSM1, BLCAP	261	653	11003	0.774709	1	1	0.980952
Annotation Cluster 98	Enrichment Score: 0.3303005592614463
Category	Term	Count	%	PValue	Genes	List Total	Pop Hits	Pop Total	Fold Enrichment	Bonferroni	Benjamini	FDR
UP_SEQ_FEATURE	DOMAIN:LIM zinc-binding	3	0.656455	0.381308	ABLIM2, MICAL2, LMCD1	451	66	22511	2.2688	1	1	0.997522
INTERPRO	IPR001781:Zinc finger, LIM-type	3	0.656455	0.466951	ABLIM2, MICAL2, LMCD1	444	74	20908	1.90906	1	1	1
UP_KW_DOMAIN	KW-0440~LIM domain	3	0.656455	0.499894	ABLIM2, MICAL2, LMCD1	372	69	15344	1.79336	1	1	1
SMART	SM00132:LIM	3	0.656455	0.536256	ABLIM2, MICAL2, LMCD1	257	74	10615	1.67447	1	1	1
Annotation Cluster 99	Enrichment Score: 0.32485271072735816
Category	Term	Count	%	PValue	Genes	List Total	Pop Hits	Pop Total	Fold Enrichment	Bonferroni	Benjamini	FDR
GOTERM_CC_DIRECT	GO:0005777~peroxisome	5	1.09409	0.333477	PRDX5, NOS2, EPHX2, VIM, ACSL3	442	140	21179	1.7113	1	1	0.949339
KEGG_PATHWAY	mmu04146:Peroxisome	4	0.875274	0.427287	PRDX5, NOS2, EPHX2, ACSL3	250	86	8992	1.67293	1	0.871224	0.799402
UP_KW_CELLULAR_COMPONENT	KW-0576~Peroxisome	3	0.656455	0.744143	PRDX5, EPHX2, ACSL3	420	113	17960	1.13527	1	1	0.945946
Annotation Cluster 100	Enrichment Score: 0.2550343072090924
Category	Term	Count	%	PValue	Genes	List Total	Pop Hits	Pop Total	Fold Enrichment	Bonferroni	Benjamini	FDR
UP_SEQ_FEATURE	DOMAIN:EF-hand 1	5	1.09409	0.406728	FKBP14, CIB4, CABP2, EFHD1, LCP1	451	162	22511	1.54054	1	1	0.997522
UP_SEQ_FEATURE	DOMAIN:EF-hand 2	5	1.09409	0.424669	FKBP14, CIB4, CABP2, EFHD1, LCP1	451	166	22511	1.50342	1	1	0.997522
INTERPRO	IPR002048:EF-hand domain	6	1.31291	0.517551	SELENON, FKBP14, CIB4, CABP2, EFHD1, LCP1	444	224	20908	1.26134	1	1	1
UP_SEQ_FEATURE	DOMAIN:EF-hand	5	1.09409	0.541165	SELENON, FKBP14, S100A13, CABP2, LCP1	451	193	22511	1.2931	1	1	0.997522
INTERPRO	IPR011992:EF-hand-like domain	6	1.31291	0.677019	FKBP14, CIB4, S100A13, CABP2, EFHD1, LCP1	444	269	20908	1.05034	1	1	1
SMART	SM00054:EFh	4	0.875274	0.688349	CIB4, CABP2, EFHD1, LCP1	257	146	10615	1.1316	1	1	1
INTERPRO	IPR018247:EF-Hand 1, calcium-binding site	4	0.875274	0.727298	FKBP14, CIB4, CABP2, LCP1	444	177	20908	1.06418	1	1	1
Annotation Cluster 101	Enrichment Score: 0.2518267206976051
Category	Term	Count	%	PValue	Genes	List Total	Pop Hits	Pop Total	Fold Enrichment	Bonferroni	Benjamini	FDR
UP_SEQ_FEATURE	ZN_FING:RING-type 1	3	0.656455	0.0544995	RNF19B, LONRF3, ARIH1	451	19	22511	7.88108	1	1	0.997522
GOTERM_CC_DIRECT	GO:0000151~ubiquitin ligase complex	4	0.875274	0.362914	RNF19B, UBE2L6, ARIH1, MED7	442	103	21179	1.86083	1	1	0.949339
GOTERM_BP_DIRECT	GO:0000209~protein polyubiquitination	5	1.09409	0.559003	PELI3, CTNNB1, RNF19B, UBE2L6, ARIH1	432	184	20094	1.26396	1	1	0.987119
SMART	SM00184:RING	6	1.31291	0.673761	TRIM8, RNF24, TRIM46, RNF19B, LONRF3, ARIH1	257	235	10615	1.05456	1	1	1
INTERPRO	IPR001841:Zinc finger, RING-type	6	1.31291	0.741358	TRIM8, RNF24, TRIM46, RNF19B, LONRF3, ARIH1	444	291	20908	0.97093	1	1	1
INTERPRO	IPR013083:Zinc finger, RING/FYVE/PHD-type	8	1.75055	0.860165	FGD3, EEA1, TRIM8, RNF24, TRIM46, RNF19B, LONRF3, ARIH1	444	461	20908	0.817182	1	1	1
GOTERM_MF_DIRECT	GO:0061630~ubiquitin protein ligase activity	6	1.31291	0.862837	RNF24, PELI3, RNF19B, LONRF3, ARIH1, MED7	416	332	18713	0.812949	1	1	0.998753
INTERPRO	IPR017907:Zinc finger, RING-type, conserved site	3	0.656455	0.865301	TRIM8, TRIM46, LONRF3	444	164	20908	0.861404	1	1	1
GOTERM_MF_DIRECT	GO:0004842~ubiquitin-protein transferase activity	4	0.875274	0.921934	TRIM8, PELI3, RNF19B, ARIH1	416	253	18713	0.711196	1	1	0.998753
UP_SEQ_FEATURE	DOMAIN:RING-type	3	0.656455	0.927281	RNF24, RNF19B, ARIH1	451	212	22511	0.706323	1	1	0.997522
Annotation Cluster 102	Enrichment Score: 0.212207749121033
Category	Term	Count	%	PValue	Genes	List Total	Pop Hits	Pop Total	Fold Enrichment	Bonferroni	Benjamini	FDR
GOTERM_MF_DIRECT	GO:0004197~cysteine-type endopeptidase activity	3	0.656455	0.571768	CASP4, USP18, CTSB	416	86	18713	1.56918	1	1	0.998753
GOTERM_MF_DIRECT	GO:0008234~cysteine-type peptidase activity	4	0.875274	0.631787	CASP4, USP18, OTUD1, CTSB	416	146	18713	1.23242	1	1	0.998753
UP_KW_MOLECULAR_FUNCTION	KW-0788~Thiol protease	4	0.875274	0.639126	CASP4, USP18, OTUD1, CTSB	283	141	12158	1.21876	1	1	1
Annotation Cluster 103	Enrichment Score: 0.17069211559105052
Category	Term	Count	%	PValue	Genes	List Total	Pop Hits	Pop Total	Fold Enrichment	Bonferroni	Benjamini	FDR
UP_SEQ_FEATURE	REPEAT:1	4	0.875274	0.635673	MUC1, ITGA7, APOA1, OLR1	451	163	22511	1.22487	1	1	0.997522
UP_SEQ_FEATURE	REPEAT:2	4	0.875274	0.643838	MUC1, ITGA7, APOA1, OLR1	451	165	22511	1.21002	1	1	0.997522
UP_SEQ_FEATURE	REPEAT:3	3	0.656455	0.751473	MUC1, ITGA7, OLR1	451	134	22511	1.11747	1	1	0.997522
Annotation Cluster 104	Enrichment Score: 0.1592558250291175
Category	Term	Count	%	PValue	Genes	List Total	Pop Hits	Pop Total	Fold Enrichment	Bonferroni	Benjamini	FDR
UP_SEQ_FEATURE	DOMAIN:SH3	5	1.09409	0.614938	FUT8, UBASH3B, SPATA13, NCK2, FRK	451	212	22511	1.17721	1	1	0.997522
INTERPRO	IPR001452:Src homology-3 domain	5	1.09409	0.695196	FUT8, UBASH3B, SPATA13, NCK2, FRK	444	222	20908	1.06059	1	1	1
SMART	SM00326:SH3	5	1.09409	0.715238	FUT8, UBASH3B, SPATA13, NCK2, FRK	257	200	10615	1.03259	1	1	1
UP_KW_DOMAIN	KW-0728~SH3 domain	5	1.09409	0.754375	FUT8, UBASH3B, SPATA13, NCK2, FRK	372	211	15344	0.977424	1	1	1
Annotation Cluster 105	Enrichment Score: 0.15112881175286674
Category	Term	Count	%	PValue	Genes	List Total	Pop Hits	Pop Total	Fold Enrichment	Bonferroni	Benjamini	FDR
UP_KW_MOLECULAR_FUNCTION	KW-0255~Endonuclease	3	0.656455	0.583824	PIWIL2, ZC3H12A, DNASE1L1	283	84	12158	1.53433	1	1	1
GOTERM_MF_DIRECT	GO:0004519~endonuclease activity	3	0.656455	0.626031	PIWIL2, ZC3H12A, DNASE1L1	416	95	18713	1.42052	1	1	0.998753
GOTERM_MF_DIRECT	GO:0004518~nuclease activity	3	0.656455	0.794175	PIWIL2, ZC3H12A, DNASE1L1	416	132	18713	1.02234	1	1	0.998753
UP_KW_MOLECULAR_FUNCTION	KW-0540~Nuclease	3	0.656455	0.856428	PIWIL2, ZC3H12A, DNASE1L1	283	146	12158	0.882763	1	1	1
Annotation Cluster 106	Enrichment Score: 0.14217843052707696
Category	Term	Count	%	PValue	Genes	List Total	Pop Hits	Pop Total	Fold Enrichment	Bonferroni	Benjamini	FDR
UP_SEQ_FEATURE	ACT_SITE:Charge relay system	5	1.09409	0.684427	DPP7, PRSS46, TPP1, PRSS23, LIPA	451	232	22511	1.07572	1	1	0.997522
GOTERM_MF_DIRECT	GO:0004252~serine-type endopeptidase activity	5	1.09409	0.695078	PRSS46, TPP1, CTSE, MMP9, PRSS23	416	212	18713	1.06092	1	1	0.998753
GOTERM_MF_DIRECT	GO:0008236~serine-type peptidase activity	4	0.875274	0.734435	DPP7, PRSS46, TPP1, PRSS23	416	171	18713	1.05224	1	1	0.998753
UP_KW_MOLECULAR_FUNCTION	KW-0720~Serine protease	4	0.875274	0.772631	DPP7, PRSS46, TPP1, PRSS23	283	174	12158	0.987612	1	1	1
Annotation Cluster 107	Enrichment Score: 0.10789107552855633
Category	Term	Count	%	PValue	Genes	List Total	Pop Hits	Pop Total	Fold Enrichment	Bonferroni	Benjamini	FDR
GOTERM_CC_DIRECT	GO:0015630~microtubule cytoskeleton	6	1.31291	0.486526	MX2, MAP7D1, TRIM46, EML1, LYST, DNM1	442	221	21179	1.30089	1	1	0.949339
GOTERM_MF_DIRECT	GO:0008017~microtubule binding	5	1.09409	0.838211	KIF9, MX2, TRIM46, EML1, DNM1	416	263	18713	0.855193	1	1	0.998753
GOTERM_CC_DIRECT	GO:0005874~microtubule	5	1.09409	0.946316	KIF9, MX2, DISC1, EML1, DNM1	442	363	21179	0.660004	1	1	0.949339
UP_KW_CELLULAR_COMPONENT	KW-0493~Microtubule	4	0.875274	0.959268	KIF9, DISC1, EML1, DNM1	420	278	17960	0.615279	1	1	0.959268
Annotation Cluster 108	Enrichment Score: 0.08294427988708422
Category	Term	Count	%	PValue	Genes	List Total	Pop Hits	Pop Total	Fold Enrichment	Bonferroni	Benjamini	FDR
UP_SEQ_FEATURE	DOMAIN:Ig-like C2-type 2	4	0.875274	0.556474	IGSF8, CADM4, KDR, NECTIN1	451	145	22511	1.37692	1	1	0.997522
UP_SEQ_FEATURE	DOMAIN:Ig-like C2-type 1	4	0.875274	0.561136	IGSF8, CADM4, KDR, NECTIN1	451	146	22511	1.36749	1	1	0.997522
UP_KW_DOMAIN	KW-0393~Immunoglobulin domain	11	2.407	0.606793	IGSF8, IGSF5, CADM4, IFNGR1, KDR, B2M, CRLF1, IL18BP, HAVCR2, NECTIN1, TAPBP	372	434	15344	1.04544	1	1	1
UP_SEQ_FEATURE	DOMAIN:Ig-like V-type	3	0.656455	0.686338	CADM4, HAVCR2, NECTIN1	451	118	22511	1.26899	1	1	0.997522
INTERPRO	IPR003598:Immunoglobulin subtype 2	3	0.656455	0.965063	CADM4, KDR, NECTIN1	444	241	20908	0.586184	1	1	1
SMART	SM00408:IGc2	3	0.656455	0.981539	CADM4, KDR, NECTIN1	257	241	10615	0.514151	1	1	1
INTERPRO	IPR003599:Immunoglobulin subtype	6	1.31291	0.996603	IGSF8, IGSF5, CADM4, KDR, HAVCR2, NECTIN1	444	609	20908	0.463942	1	1	1
UP_SEQ_FEATURE	DOMAIN:Ig-like	8	1.75055	0.997672	IGSF8, IGSF5, KDR, B2M, IL18BP, HAVCR2, NECTIN1, TAPBP	451	826	22511	0.483424	1	1	0.997672
SMART	SM00409:IG	6	1.31291	0.999231	IGSF8, IGSF5, CADM4, KDR, HAVCR2, NECTIN1	257	609	10615	0.406931	1	1	1
INTERPRO	IPR007110:Immunoglobulin-like domain	9	1.96937	0.999771	IGSF8, IGSF5, CADM4, KDR, B2M, IL18BP, HAVCR2, NECTIN1, TAPBP	444	1004	20908	0.422122	1	1	1
INTERPRO	IPR013106:Immunoglobulin V-set	4	0.875274	0.999959	IGSF8, CADM4, HAVCR2, NECTIN1	444	689	20908	0.273382	1	1	1
Annotation Cluster 109	Enrichment Score: 0.0759365776176492
Category	Term	Count	%	PValue	Genes	List Total	Pop Hits	Pop Total	Fold Enrichment	Bonferroni	Benjamini	FDR
UP_SEQ_FEATURE	DOMAIN:PDZ	3	0.656455	0.80463	APBA1, RHPN2, SIPA1L2	451	150	22511	0.998271	1	1	0.997522
INTERPRO	IPR001478:PDZ domain	3	0.656455	0.83281	APBA1, RHPN2, SIPA1L2	444	151	20908	0.935565	1	1	1
SMART	SM00228:PDZ	3	0.656455	0.883178	APBA1, RHPN2, SIPA1L2	257	151	10615	0.820599	1	1	1
Annotation Cluster 110	Enrichment Score: 0.0711404998393879
Category	Term	Count	%	PValue	Genes	List Total	Pop Hits	Pop Total	Fold Enrichment	Bonferroni	Benjamini	FDR
UP_SEQ_FEATURE	REPEAT:WD	4	0.875274	0.704477	TLE3, PWP1, EML1, LYST	451	181	22511	1.10306	1	1	0.997522
INTERPRO	IPR015943:WD40/YVTN repeat-like-containing domain	7	1.53173	0.744689	TLE3, SEMA6A, MST1R, PWP1, EML1, LYST, PLXNA4	444	346	20908	0.95269	1	1	1
UP_SEQ_FEATURE	REPEAT:WD 7	3	0.656455	0.789208	TLE3, EML1, LYST	451	145	22511	1.03269	1	1	0.997522
INTERPRO	IPR019775:WD40 repeat, conserved site	3	0.656455	0.796719	TLE3, PWP1, LYST	444	139	20908	1.01633	1	1	1
UP_SEQ_FEATURE	REPEAT:WD 5	4	0.875274	0.823559	TLE3, PWP1, EML1, LYST	451	222	22511	0.899343	1	1	0.997522
UP_SEQ_FEATURE	REPEAT:WD 4	4	0.875274	0.85556	TLE3, PWP1, EML1, LYST	451	237	22511	0.842422	1	1	0.997522
UP_SEQ_FEATURE	REPEAT:WD 3	4	0.875274	0.875694	TLE3, PWP1, EML1, LYST	451	248	22511	0.805057	1	1	0.997522
UP_SEQ_FEATURE	REPEAT:WD 1	4	0.875274	0.882376	TLE3, PWP1, EML1, LYST	451	252	22511	0.792278	1	1	0.997522
UP_SEQ_FEATURE	REPEAT:WD 2	4	0.875274	0.882376	TLE3, PWP1, EML1, LYST	451	252	22511	0.792278	1	1	0.997522
UP_SEQ_FEATURE	REPEAT:WD 6	3	0.656455	0.885295	TLE3, EML1, LYST	451	184	22511	0.813807	1	1	0.997522
INTERPRO	IPR001680:WD40 repeat	4	0.875274	0.923157	TLE3, PWP1, EML1, LYST	444	266	20908	0.708122	1	1	1
SMART	SM00320:WD40	4	0.875274	0.957009	TLE3, PWP1, EML1, LYST	257	265	10615	0.623449	1	1	1
UP_KW_DOMAIN	KW-0853~WD repeat	4	0.875274	0.959291	TLE3, PWP1, EML1, LYST	372	268	15344	0.615632	1	1	1
Annotation Cluster 111	Enrichment Score: 0.05914422412239904
Category	Term	Count	%	PValue	Genes	List Total	Pop Hits	Pop Total	Fold Enrichment	Bonferroni	Benjamini	FDR
UP_SEQ_FEATURE	REPEAT:ANK	4	0.875274	0.7317	FANK1, CDKN2D, ANKRD50, RAI14	451	189	22511	1.05637	1	1	0.997522
UP_SEQ_FEATURE	REPEAT:ANK 4	3	0.656455	0.785998	FANK1, CDKN2D, RAI14	451	144	22511	1.03987	1	1	0.997522
UP_SEQ_FEATURE	REPEAT:ANK 3	3	0.656455	0.865493	FANK1, CDKN2D, RAI14	451	174	22511	0.860578	1	1	0.997522
INTERPRO	IPR002110:Ankyrin repeat	4	0.875274	0.874082	FANK1, CDKN2D, ANKRD50, RAI14	444	233	20908	0.808414	1	1	1
SMART	SM00248:ANK	4	0.875274	0.914983	FANK1, CDKN2D, ANKRD50, RAI14	257	227	10615	0.727815	1	1	1
UP_SEQ_FEATURE	REPEAT:ANK 1	3	0.656455	0.921038	FANK1, CDKN2D, RAI14	451	207	22511	0.723384	1	1	0.997522
UP_SEQ_FEATURE	REPEAT:ANK 2	3	0.656455	0.921038	FANK1, CDKN2D, RAI14	451	207	22511	0.723384	1	1	0.997522
INTERPRO	IPR020683:Ankyrin repeat-containing domain	3	0.656455	0.929896	FANK1, ANKRD50, RAI14	444	202	20908	0.699358	1	1	1
UP_KW_DOMAIN	KW-0040~ANK repeat	4	0.875274	0.934823	FANK1, CDKN2D, ANKRD50, RAI14	372	242	15344	0.681774	1	1	1
Annotation Cluster 112	Enrichment Score: 0.029874147323164738
Category	Term	Count	%	PValue	Genes	List Total	Pop Hits	Pop Total	Fold Enrichment	Bonferroni	Benjamini	FDR
UP_SEQ_FEATURE	REPEAT:LRR 2	4	0.875274	0.904672	LGI2, NLRP3, NOD1, FBXL16	451	267	22511	0.747768	1	1	0.997522
UP_SEQ_FEATURE	REPEAT:LRR 1	4	0.875274	0.906014	LGI2, NLRP3, NOD1, FBXL16	451	268	22511	0.744978	1	1	0.997522
UP_SEQ_FEATURE	REPEAT:LRR 6	3	0.656455	0.908514	NLRP3, NOD1, FBXL16	451	198	22511	0.756266	1	1	0.997522
INTERPRO	IPR001611:Leucine-rich repeat	4	0.875274	0.91706	LGI2, NLRP3, NOD1, FBXL16	444	261	20908	0.721687	1	1	1
UP_SEQ_FEATURE	REPEAT:LRR 5	3	0.656455	0.941403	NLRP3, NOD1, FBXL16	451	225	22511	0.665514	1	1	0.997522
UP_SEQ_FEATURE	REPEAT:LRR 4	3	0.656455	0.955225	NLRP3, NOD1, FBXL16	451	241	22511	0.62133	1	1	0.997522
UP_SEQ_FEATURE	REPEAT:LRR 3	3	0.656455	0.96531	NLRP3, NOD1, FBXL16	451	256	22511	0.584924	1	1	0.997522
UP_KW_DOMAIN	KW-0433~Leucine-rich repeat	4	0.875274	0.972979	LGI2, NLRP3, NOD1, FBXL16	372	290	15344	0.568928	1	1	1

## Sheet: DAVID_HumanGenesBoundDown
Annotation Cluster 1	Enrichment Score: 14.055901974189888
Category	Term	Count	%	PValue	Genes	List Total	Pop Hits	Pop Total	Fold Enrichment	Bonferroni	Benjamini	FDR
GOTERM_BP_DIRECT	GO:0007049~cell cycle	37	16.895	2.22997e-17	USP17LE, CDCA5, FAM107A, CDCA8, FOXM1, CHTF18, AURKA, CKS1B, CDC20, CCNB2, CCNB1, CCND2, RACGAP1, E2F7, DLGAP5, UBE2C, CDKN2A, DUSP1, CKAP2, CABLES1, CDC6, HAUS5, PIMREG, CDC25C, KNSTRN, NDC80, PARD3B, ANLN, CENPE, TPX2, KIF18B, SAPCD2, PRC1, TACC3, CDK1, BIRC5, MCM5	198	652	20094	5.75911	2.84767e-14	2.84767e-14	2.82537e-14
UP_KW_BIOLOGICAL_PROCESS	KW-0131~Cell cycle	38	17.3516	7.52044e-16	USP17LE, CDCA5, FAM107A, CDCA8, FOXM1, CHTF18, AURKA, CKS1B, CDC20, CCNB2, CCNB1, CCND2, RACGAP1, E2F7, DLGAP5, UBE2C, CDKN2A, DUSP1, CKAP2, CABLES1, CDC6, HAUS5, PIMREG, CDC25C, KNSTRN, NDC80, PARD3B, ANLN, CENPE, TPX2, KIF18B, SAPCD2, KIFC1, PRC1, TACC3, CDK1, BIRC5, MCM5	134	653	11003	4.77834	5.51781e-14	5.33951e-14	5.26431e-14
GOTERM_BP_DIRECT	GO:0051301~cell division	28	12.7854	2.56546e-15	CDCA5, CDCA8, AURKA, CKS1B, CDC20, CCNB2, CCNB1, CCND2, RACGAP1, UBE2C, CABLES1, CDC6, HAUS5, PIMREG, CDC25C, KNSTRN, NDC80, PARD3B, ANLN, CENPE, TPX2, KIF18B, SAPCD2, KIFC1, PRC1, TACC3, CDK1, BIRC5	198	398	20094	7.13964	3.26084e-12	1.63805e-12	1.62522e-12
UP_KW_BIOLOGICAL_PROCESS	KW-0132~Cell division	28	12.7854	8.39481e-14	CDCA5, CDCA8, AURKA, CKS1B, CDC20, CCNB2, CCNB1, CCND2, RACGAP1, UBE2C, CABLES1, CDC6, HAUS5, PIMREG, CDC25C, KNSTRN, NDC80, PARD3B, ANLN, CENPE, TPX2, KIF18B, SAPCD2, KIFC1, PRC1, TACC3, CDK1, BIRC5	134	386	11003	5.95631	5.95923e-12	2.98016e-12	2.93818e-12
UP_KW_BIOLOGICAL_PROCESS	KW-0498~Mitosis	22	10.0457	1.45469e-11	UBE2C, CDCA5, CDCA8, HAUS5, CDC6, CDC25C, PIMREG, KNSTRN, NDC80, AURKA, CDC20, ANLN, CENPE, TPX2, CCNB2, CCNB1, KIF18B, SAPCD2, KIFC1, CDK1, TACC3, BIRC5	134	277	11003	6.52153	1.03283e-09	3.44277e-10	3.39428e-10
Annotation Cluster 2	Enrichment Score: 8.672916055777103
Category	Term	Count	%	PValue	Genes	List Total	Pop Hits	Pop Total	Fold Enrichment	Bonferroni	Benjamini	FDR
GOTERM_CC_DIRECT	GO:0005856~cytoskeleton	43	19.6347	3.00159e-11	ARL6, FAM107A, CDCA8, WDR62, AURKA, DYNC2LI1, CDC20, CCNB1, RASSF3, RACGAP1, NPHP1, POC1A, ZFP185, SYNPO, GTSE1, ZFP365, DLGAP5, PLK2, CDC42BPG, CKAP2, SORBS2, KIF22, HAUS5, SRCIN1, KNSTRN, SORBS3, ANLN, CENPE, TPX2, KIF18B, RAD51, FRMD7, PRC1, CDC42EP3, FSCN1, TACC3, CDK1, BIRC5, B9D1, AUNIP, KIFC3, KIF20A, KANK4	207	1381	21179	3.18574	8.28438e-09	8.28438e-09	7.71408e-09
UP_KW_CELLULAR_COMPONENT	KW-0206~Cytoskeleton	41	18.7215	1.48429e-10	ARL6, FAM107A, CDCA8, WDR62, AURKA, DYNC2LI1, CDC20, CCNB1, RASSF3, RACGAP1, NPHP1, POC1A, ZFP185, SYNPO, GTSE1, ZFP365, DLGAP5, PLK2, CKAP2, SORBS2, KIF22, HAUS5, SRCIN1, KNSTRN, SORBS3, ANLN, CENPE, TPX2, KIF18B, RAD51, KIFC1, PRC1, CDC42EP3, FSCN1, TACC3, CDK1, BIRC5, B9D1, AUNIP, KIFC3, KIF20A	186	1271	17960	3.11481	4.74972e-09	4.74972e-09	4.156e-09
UP_KW_CELLULAR_COMPONENT	KW-0963~Cytoplasm	83	37.8995	2.14973e-06	SH2D4A, DGKA, CDCA7L, ADK, FAM107A, CDC20, SPZ1, CCND2, RASSF3, SYNPO, GTSE1, ZFP365, DLGAP5, IL18, CKAP2, KIF22, HAUS5, SRCIN1, KNSTRN, ASRGL1, TRAIP, OMP, SAPCD2, KIFC1, SCNN1A, CDC42EP3, FSCN1, BIRC5, PLEKHO1, MCM5, S100A4, KIF20A, KIFC3, KANK4, RAPGEF3, PARPBP, CRABP2, ARL6, CDCA5, TROAP, STX19, PALM3, HTRA1, CDCA8, WDR62, FHIT, AURKA, DYNC2LI1, CCNB1, RACGAP1, PALMD, NPHP1, POC1A, ZFP185, PA…	186	5081	17960	1.57733	6.87889e-05	2.29304e-05	2.00641e-05
Annotation Cluster 3	Enrichment Score: 3.768402148711064
Category	Term	Count	%	PValue	Genes	List Total	Pop Hits	Pop Total	Fold Enrichment	Bonferroni	Benjamini	FDR
UP_KW_CELLULAR_COMPONENT	KW-0493~Microtubule	15	6.84932	1.17445e-06	CKAP2, HAUS5, KIF22, KNSTRN, AURKA, DYNC2LI1, TPX2, KIF18B, RASSF3, KIFC1, PRC1, BIRC5, KIFC3, KIF20A, GTSE1	186	278	17960	5.21003	3.75818e-05	1.87912e-05	1.64423e-05
GOTERM_CC_DIRECT	GO:0005874~microtubule	16	7.30594	2.91118e-06	CKAP2, HAUS5, KIF22, KNSTRN, AURKA, DYNC2LI1, CENPE, TPX2, KIF18B, RASSF3, KIFC1, PRC1, BIRC5, KIFC3, KIF20A, GTSE1	207	363	21179	4.50971	0.000803166	0.000160697	0.000149635
INTERPRO	IPR019821:Kinesin, motor region, conserved site	6	2.73973	5.58849e-05	CENPE, KIF18B, KIFC1, KIF22, KIF20A, KIFC3	202	43	20908	14.4426	0.0251623	0.0132131	0.0131841
GOTERM_MF_DIRECT	GO:0008017~microtubule binding	12	5.47945	6.39911e-05	CENPE, TPX2, KIF18B, RACGAP1, KIFC1, PRC1, BIRC5, KIF22, KIF20A, KIFC3, GTSE1, DLGAP5	186	263	18713	4.59046	0.0214601	0.0113962	0.0112953
UP_SEQ_FEATURE	DOMAIN:Kinesin motor	6	2.73973	6.91883e-05	CENPE, KIF18B, KIFC1, KIF22, KIF20A, KIFC3	212	46	22511	13.8501	0.0435145	0.011122	0.011122
INTERPRO	IPR001752:Kinesin, motor domain	6	2.73973	7.77438e-05	CENPE, KIF18B, KIFC1, KIF22, KIF20A, KIFC3	202	46	20908	13.5006	0.0348315	0.0132131	0.0131841
GOTERM_MF_DIRECT	GO:0003777~microtubule motor activity	6	2.73973	0.000159555	CENPE, KIF18B, KIFC1, KIF22, KIF20A, KIFC3	186	52	18713	11.6086	0.0526566	0.0180298	0.0178702
SMART	SM00129:KISc	6	2.73973	0.00016072	CENPE, KIF18B, KIFC1, KIF22, KIF20A, KIFC3	121	46	10615	11.4427	0.0187877	0.0189649	0.0189649
GOTERM_MF_DIRECT	GO:1990939~ATP-dependent microtubule motor activity	5	2.28311	0.000844408	CENPE, KIF18B, KIFC1, KIF22, KIF20A	186	43	18713	11.6985	0.249019	0.047709	0.0472868
GOTERM_CC_DIRECT	GO:0005871~kinesin complex	5	2.28311	0.00151946	KIF18B, KIFC1, KIF22, KIF20A, KIFC3	207	51	21179	10.0308	0.342749	0.029955	0.0278929
UP_KW_MOLECULAR_FUNCTION	KW-0505~Motor protein	7	3.19635	0.00158072	DYNC2LI1, CENPE, KIF18B, KIFC1, KIF22, KIF20A, KIFC3	118	130	12158	5.54798	0.0862262	0.0901009	0.0901009
GOTERM_BP_DIRECT	GO:0007018~microtubule-based movement	6	2.73973	0.00192857	CENPE, KIF18B, KIFC1, KIF22, KIF20A, KIFC3	198	90	20094	6.76566	0.915005	0.172372	0.171022
GOTERM_MF_DIRECT	GO:0016887~ATPase activity	8	3.65297	0.0155397	KIF18B, KIFC1, ABCC5, ABCA4, CHD5, KIF22, KIF20A, CHTF18	186	262	18713	3.07199	0.995055	0.52697	0.522307
Annotation Cluster 4	Enrichment Score: 2.947897291861046
Category	Term	Count	%	PValue	Genes	List Total	Pop Hits	Pop Total	Fold Enrichment	Bonferroni	Benjamini	FDR
GOTERM_CC_DIRECT	GO:0005654~nucleoplasm	54	24.6575	0.000334358	CDCA7L, ADK, ZBTB20, CHD5, CHTF18, VSIG10L, TMEM92, IKZF4, CDC20, CCND2, MYBL2, METTL1, ZBTB32, PIMREG, TRAIP, SAPCD2, PAX8, FRMD7, MCM5, KIF20A, ERGIC1, ASF1B, ABCG2, CSF1R, PARPBP, CRABP2, CDCA5, CDCA8, CENPA, ARNTL2, AURKA, RACGAP1, PAK6, ZRANB3, DTNA, CDKN2A, MGMT, CAVIN2, CABLES1, CDC6, NDC80, ANLN, TPX2, CENPE, SH3RF2, FAM111A, MEIS1, RAD51, KIF18B, PRC1, CDK1, CENPN, SPRY1, INKA2	207	3446	21179	1.6033	0.0881668	0.0102536	0.00954777
GOTERM_CC_DIRECT	GO:0005634~nucleus	84	38.3562	0.00144682	USP17LE, CDCA7L, ADK, FAM107A, ZBTB20, CHD5, FOXM1, CHTF18, IKZF4, S100A7A, SPZ1, CCND2, SPEG, MYBL2, SYNPO, DLGAP5, ABT1, LMO4, METTL1, DUSP1, ZBTB32, KIF22, PIMREG, CDC25C, KNSTRN, TRAIP, OMP, SAPCD2, LMX1A, PAX8, KIFC1, BIRC5, PLEKHO1, MCM5, S100A4, KIF20A, ASF1B, ABCG2, ZBTB8A, PARPBP, CRABP2, CDCA5, CDCA8, WDR62, LTC4S, CENPA, FHIT, ARNTL2, AURKA, CCNB2, CCNB1, RACGAP1, NTHL1, PAK6, E2F7, PP…	207	6426	21179	1.33744	0.32942	0.029955	0.0278929
UP_KW_CELLULAR_COMPONENT	KW-0539~Nucleus	69	31.5068	0.00296266	USP17LE, CDCA7L, ADK, FAM107A, ZBTB20, CHD5, FOXM1, CHTF18, IKZF4, SPZ1, CCND2, SPEG, MYBL2, DLGAP5, ABT1, METTL1, DUSP1, ZBTB32, KIF22, PIMREG, CDC25C, KNSTRN, TRAIP, SAPCD2, LMX1A, PAX8, KIFC1, BIRC5, PLEKHO1, MCM5, S100A4, ASF1B, ZBTB8A, PARPBP, CRABP2, CDCA5, CDCA8, WDR62, LTC4S, CENPA, FHIT, ARNTL2, CCNB1, RACGAP1, NTHL1, PAK6, E2F7, PPP1R26, ZRANB3, CDKN2A, MGMT, CABLES1, CDC6, NDC80, ANLN,…	186	4901	17960	1.35943	0.0905779	0.0191949	0.0167955
Annotation Cluster 5	Enrichment Score: 2.7227992734109536
Category	Term	Count	%	PValue	Genes	List Total	Pop Hits	Pop Total	Fold Enrichment	Bonferroni	Benjamini	FDR
UP_SEQ_FEATURE	NP_BIND:ATP	26	11.8721	2.82411e-05	RET, CSF1R, CHD5, CHTF18, AURKA, SPEG, PAK6, STK32C, ZRANB3, PLK2, CDC42BPG, ABCA4, KIF22, NMNAT2, CDC6, CENPE, KIF18B, RAD51, KIFC1, TDRD12, CDK1, FAM20C, MCM5, KIFC3, KIF20A, ABCG2	212	1077	22511	2.5634	0.0179954	0.00605301	0.00605301
GOTERM_MF_DIRECT	GO:0000166~nucleotide binding	35	15.9817	6.72341e-05	RET, CSF1R, ARL6, DGKA, PALM3, ADK, CHD5, CHTF18, FHIT, AURKA, GNA15, SPEG, PAK6, STK32C, ZRANB3, UBE2C, PLK2, ABCC5, CDC42BPG, ABCA4, RRAS2, KIF22, NMNAT2, CDC6, CENPE, KIF18B, RAD51, TDRD12, CDK1, FAM20C, MCM5, KIFC3, KIF20A, RAPGEF3, ABCG2	186	1717	18713	2.05082	0.0225353	0.0113962	0.0112953
INTERPRO	IPR027417:P-loop containing nucleoside triphosphate hydrolase	23	10.5023	8.69283e-05	ZRANB3, PARPBP, ARL6, ABCC5, ABCA4, RRAS2, CHD5, KIF22, CDC6, CHTF18, IQGAP3, DYNC2LI1, CENPE, GNA15, RAD51, KIF18B, KIFC1, TDRD12, CHST15, MCM5, KIFC3, KIF20A, ABCG2	202	925	20908	2.57364	0.0388656	0.0132131	0.0131841
GOTERM_MF_DIRECT	GO:0005524~ATP binding	31	14.1553	0.000225721	RET, CSF1R, DGKA, PALM3, ADK, CHD5, CHTF18, AURKA, SPEG, PAK6, STK32C, ZRANB3, UBE2C, PLK2, ABCC5, CDC42BPG, ABCA4, KIF22, NMNAT2, CDC6, CENPE, KIF18B, RAD51, KIFC1, TDRD12, CDK1, FAM20C, MCM5, KIFC3, KIF20A, ABCG2	186	1529	18713	2.03979	0.0736732	0.0191299	0.0189606
UP_KW_LIGAND	KW-0067~ATP-binding	31	14.1553	0.00101878	RET, CSF1R, DGKA, PALM3, ADK, CHD5, CHTF18, AURKA, SPEG, PAK6, STK32C, ZRANB3, UBE2C, PLK2, ABCC5, CDC42BPG, ABCA4, KIF22, NMNAT2, CDC6, CENPE, KIF18B, RAD51, KIFC1, TDRD12, CDK1, FAM20C, MCM5, KIFC3, KIF20A, ABCG2	83	1402	6582	1.75345	0.0231712	0.0231284	0.0231284
UP_KW_LIGAND	KW-0547~Nucleotide-binding	36	16.4384	0.00201116	RET, CSF1R, ARL6, DGKA, PALM3, ADK, CHD5, CHTF18, FHIT, AURKA, GNA15, SPEG, PAK6, STK32C, ZRANB3, UBE2C, PLK2, ABCC5, CDC42BPG, ABCA4, RRAS2, KIF22, NMNAT2, CDC6, CENPE, KIF18B, RAD51, KIFC1, TDRD12, CDK1, FAM20C, MCM5, KIFC3, KIF20A, RAPGEF3, ABCG2	83	1807	6582	1.57988	0.0452477	0.0231284	0.0231284
UP_SEQ_FEATURE	BINDING:ATP	13	5.93607	0.0377032	RET, CSF1R, PLK2, CDC42BPG, ABCA4, NMNAT2, AURKA, CDK1, SPEG, FAM20C, PAK6, STK32C, ABCG2	212	715	22511	1.93062	1	1	1
GOTERM_BP_DIRECT	GO:0016310~phosphorylation	12	5.47945	0.0454049	RET, CSF1R, DGKA, CDC42BPG, PLK2, CDK1, ADK, FAM20C, PAK6, SPEG, STK32C, AURKA	198	627	20094	1.94229	1	1	0.992947
GOTERM_MF_DIRECT	GO:0016301~kinase activity	12	5.47945	0.0648525	RET, CSF1R, DGKA, CDC42BPG, PLK2, CDK1, ADK, FAM20C, PAK6, SPEG, STK32C, AURKA	186	662	18713	1.8237	1	1	0.994083
UP_KW_MOLECULAR_FUNCTION	KW-0418~Kinase	12	5.47945	0.0698018	RET, CSF1R, DGKA, CDC42BPG, PLK2, CDK1, ADK, FAM20C, PAK6, SPEG, STK32C, AURKA	118	693	12158	1.78414	0.983827	0.568386	0.568386
Annotation Cluster 6	Enrichment Score: 2.5826102479612523
Category	Term	Count	%	PValue	Genes	List Total	Pop Hits	Pop Total	Fold Enrichment	Bonferroni	Benjamini	FDR
KEGG_PATHWAY	mmu04110:Cell cycle	10	4.56621	5.232e-07	CDC20, CCNB2, CCNB1, CCND2, GADD45B, CDKN2A, CDK1, MCM5, CDC6, CDC25C	72	125	8992	9.99111	7.90001e-05	7.90032e-05	7.79568e-05
KEGG_PATHWAY	mmu04115:p53 signaling pathway	7	3.19635	2.02607e-05	CCNB2, CCNB1, CCND2, GADD45B, CDKN2A, CDK1, GTSE1	72	72	8992	12.142	0.00305472	0.00152968	0.00150942
GOTERM_BP_DIRECT	GO:0044772~mitotic cell cycle phase transition	5	2.28311	8.16511e-05	CCNB2, CCNB1, CCND2, CDK1, CKS1B	198	24	20094	21.1427	0.0990205	0.0115854	0.0114947
KEGG_PATHWAY	mmu04218:Cellular senescence	9	4.10959	9.34033e-05	CCNB2, CCNB1, CCND2, GADD45B, CDKN2A, CDK1, RRAS2, MYBL2, FOXM1	72	184	8992	6.1087	0.0140056	0.0047013	0.00463903
GOTERM_CC_DIRECT	GO:0000307~cyclin-dependent protein kinase holoenzyme complex	5	2.28311	0.000547663	CCNB2, CCNB1, CCND2, CDK1, CKS1B	207	39	21179	13.1172	0.140321	0.0151155	0.0140749
UP_SEQ_FEATURE	DOMAIN:Cyclin N-terminal	4	1.82648	0.000822728	CCNB2, CCNB1, CCND2, CABLES1	212	20	22511	21.2368	0.410943	0.105803	0.105803
INTERPRO	IPR006671:Cyclin, N-terminal	4	1.82648	0.00266027	CCNB2, CCNB1, CCND2, CABLES1	202	29	20908	14.2765	0.7032	0.30327	0.302605
GOTERM_MF_DIRECT	GO:0016538~cyclin-dependent protein serine/threonine kinase regulator activity	4	1.82648	0.00348592	CCNB2, CCNB1, CCND2, CKS1B	186	31	18713	12.9816	0.693884	0.168818	0.167324
UP_KW_MOLECULAR_FUNCTION	KW-0195~Cyclin	4	1.82648	0.00418227	CCNB2, CCNB1, CCND2, CABLES1	118	34	12158	12.1216	0.212498	0.119195	0.119195
INTERPRO	IPR013763:Cyclin-like	4	1.82648	0.00420595	CCNB2, CCNB1, CCND2, CABLES1	202	34	20908	12.1771	0.85368	0.383582	0.382741
GOTERM_BP_DIRECT	GO:0000079~regulation of cyclin-dependent protein serine/threonine kinase activity	4	1.82648	0.0048221	CCNB2, CCNB1, CCND2, CDKN2A	198	35	20094	11.5983	0.997914	0.293229	0.290933
BIOCARTA	m_cellcyclePathway:Cyclins and Cell Cycle Regulation	4	1.82648	0.00609727	CCNB1, CCND2, CDKN2A, CDK1	22	24	1286	9.74242	0.221786	0.177828	0.173382
INTERPRO	IPR004367:Cyclin, C-terminal domain	3	1.36986	0.011374	CCNB2, CCNB1, CCND2	202	17	20908	18.2656	0.994572	0.804974	0.803208
SMART	SM01332:SM01332	3	1.36986	0.0154276	CCNB2, CCNB1, CCND2	121	17	10615	15.4813	0.84033	0.606818	0.606818
KEGG_PATHWAY	mmu04068:FoxO signaling pathway	5	2.28311	0.0197306	CCNB2, CCNB1, CCND2, GADD45B, PLK2	72	131	8992	4.76675	0.950664	0.425617	0.41998
GOTERM_BP_DIRECT	GO:0060045~positive regulation of cardiac muscle cell proliferation	3	1.36986	0.0326439	CCNB1, CCND2, CDK1	198	29	20094	10.4984	1	0.926361	0.919107
SMART	SM00385:CYCLIN	3	1.36986	0.0504333	CCNB2, CCNB1, CCND2	121	32	10615	8.22443	0.997772	0.755178	0.755178
KEGG_PATHWAY	mmu05203:Viral carcinogenesis	4	1.82648	0.270646	CDC20, CCND2, CDKN2A, CDK1	72	229	8992	2.18147	1	1	0.993333
KEGG_PATHWAY	mmu05166:Human T-cell leukemia virus 1 infection	4	1.82648	0.316102	CDC20, CCNB2, CCND2, CDKN2A	72	250	8992	1.99822	1	1	0.993333
Annotation Cluster 7	Enrichment Score: 2.5257994688437195
Category	Term	Count	%	PValue	Genes	List Total	Pop Hits	Pop Total	Fold Enrichment	Bonferroni	Benjamini	FDR
GOTERM_BP_DIRECT	GO:0051382~kinetochore assembly	4	1.82648	0.00024688	CENPE, CENPN, CENPA, DLGAP5	198	13	20094	31.2261	0.270434	0.0286606	0.0284361
GOTERM_BP_DIRECT	GO:0007059~chromosome segregation	7	3.19635	0.000409918	CENPE, BIRC5, CENPN, CHTF18, KNSTRN, DLGAP5, NDC80	198	98	20094	7.24892	0.407599	0.0436221	0.0432805
GOTERM_CC_DIRECT	GO:0005694~chromosome	14	6.39269	0.00293937	ZRANB3, CDCA5, CDCA8, CENPA, KNSTRN, NDC80, TRAIP, FAM111A, CENPE, RAD51, BIRC5, MCM5, CENPN, AUNIP	207	550	21179	2.60436	0.556235	0.0453483	0.0422265
UP_KW_CELLULAR_COMPONENT	KW-0137~Centromere	7	3.19635	0.00319389	CENPE, CDCA8, BIRC5, CENPN, CENPA, KNSTRN, NDC80	186	139	17960	4.86269	0.0973026	0.0191949	0.0167955
UP_KW_CELLULAR_COMPONENT	KW-0995~Kinetochore	6	2.73973	0.00359904	CENPE, BIRC5, CENPN, CENPA, KNSTRN, NDC80	186	99	17960	5.85207	0.10897	0.0191949	0.0167955
GOTERM_CC_DIRECT	GO:0000775~chromosome, centromeric region	7	3.19635	0.00400833	CENPE, CDCA8, BIRC5, CENPN, CENPA, KNSTRN, NDC80	207	154	21179	4.65064	0.669954	0.056661	0.0527604
GOTERM_BP_DIRECT	GO:0007094~mitotic spindle assembly checkpoint	4	1.82648	0.00407779	CDC20, CENPE, BIRC5, NDC80	198	33	20094	12.3012	0.994582	0.293229	0.290933
GOTERM_BP_DIRECT	GO:0000070~mitotic sister chromatid segregation	4	1.82648	0.0048221	KIF18B, CDCA8, KNSTRN, NDC80	198	35	20094	11.5983	0.997914	0.293229	0.290933
UP_KW_CELLULAR_COMPONENT	KW-0158~Chromosome	14	6.39269	0.00549308	ZRANB3, CDCA5, CDCA8, CENPA, KNSTRN, NDC80, TRAIP, FAM111A, CENPE, RAD51, BIRC5, MCM5, CENPN, AUNIP	186	561	17960	2.40968	0.161603	0.023681	0.0207209
GOTERM_BP_DIRECT	GO:0090267~positive regulation of mitotic cell cycle spindle assembly checkpoint	3	1.36986	0.00591648	CDCA8, BIRC5, NDC80	198	12	20094	25.3712	0.999488	0.314806	0.312341
GOTERM_CC_DIRECT	GO:0000776~kinetochore	6	2.73973	0.0187828	CENPE, BIRC5, CENPN, CENPA, KNSTRN, NDC80	207	157	21179	3.91009	0.994664	0.197893	0.18427
Annotation Cluster 8	Enrichment Score: 2.1123942421937807
Category	Term	Count	%	PValue	Genes	List Total	Pop Hits	Pop Total	Fold Enrichment	Bonferroni	Benjamini	FDR
GOTERM_BP_DIRECT	GO:0044772~mitotic cell cycle phase transition	5	2.28311	8.16511e-05	CCNB2, CCNB1, CCND2, CDK1, CKS1B	198	24	20094	21.1427	0.0990205	0.0115854	0.0114947
GOTERM_CC_DIRECT	GO:0000307~cyclin-dependent protein kinase holoenzyme complex	5	2.28311	0.000547663	CCNB2, CCNB1, CCND2, CDK1, CKS1B	207	39	21179	13.1172	0.140321	0.0151155	0.0140749
KEGG_PATHWAY	mmu04914:Progesterone-mediated oocyte maturation	6	2.73973	0.0007686	CCNB2, CCNB1, CDK1, KIF22, CDC25C, AURKA	72	92	8992	8.14493	0.109617	0.0290146	0.0286303
KEGG_PATHWAY	mmu04114:Oocyte meiosis	6	2.73973	0.00260479	CDC20, CCNB2, CCNB1, CDK1, CDC25C, AURKA	72	121	8992	6.19284	0.325536	0.0786648	0.0776228
BIOCARTA	m_srcRPTPPathway:Activation of Src by Protein-tyrosine phosphatase alpha	3	1.36986	0.0127886	CCNB1, CDK1, CDC25C	22	11	1286	15.9421	0.410048	0.177828	0.173382
BIOCARTA	m_ptc1Pathway:Sonic Hedgehog (SHH) Receptor Ptc1 Regulates cell cycle	3	1.36986	0.0151959	CCNB1, CDK1, CDC25C	22	12	1286	14.6136	0.466242	0.177828	0.173382
BIOCARTA	m_EfpPathway:Estrogen-responsive protein Efp controls cell cycle and breast tumors growth	3	1.36986	0.0177828	CCNB2, CCNB1, CDK1	22	13	1286	13.4895	0.520809	0.177828	0.173382
GOTERM_BP_DIRECT	GO:0010971~positive regulation of G2/M transition of mitotic cell cycle	3	1.36986	0.0326439	CCNB1, CDK1, CDC25C	198	29	20094	10.4984	1	0.926361	0.919107
BIOCARTA	m_g2Pathway:Cell Cycle: G2/M Checkpoint	3	1.36986	0.0564924	CCNB1, CDK1, CDC25C	22	24	1286	7.30682	0.907836	0.451939	0.440641
BIOCARTA	m_mPRpathway:How Progesterone Initiates the Oocyte Maturation	3	1.36986	0.0839844	CCNB1, CDK1, CDC25C	22	30	1286	5.84545	0.972583	0.559896	0.545898
KEGG_PATHWAY	mmu05170:Human immunodeficiency virus 1 infection	5	2.28311	0.121109	CCNB2, CCNB1, CDK1, PAK6, CDC25C	72	240	8992	2.60185	1	1	0.993333
Annotation Cluster 9	Enrichment Score: 1.8469020167428745
Category	Term	Count	%	PValue	Genes	List Total	Pop Hits	Pop Total	Fold Enrichment	Bonferroni	Benjamini	FDR
SMART	SM00285:PBD	3	1.36986	0.013713	CDC42BPG, CDC42EP3, PAK6	121	16	10615	16.4489	0.803939	0.606818	0.606818
INTERPRO	IPR000095:PAK-box/P21-Rho-binding	3	1.36986	0.0141223	CDC42BPG, CDC42EP3, PAK6	202	19	20908	16.3429	0.998475	0.804974	0.803208
UP_SEQ_FEATURE	DOMAIN:CRIB	3	1.36986	0.0148681	CDC42BPG, CDC42EP3, PAK6	212	20	22511	15.9276	0.999934	0.942776	0.942776
Annotation Cluster 10	Enrichment Score: 1.5837081630223055
Category	Term	Count	%	PValue	Genes	List Total	Pop Hits	Pop Total	Fold Enrichment	Bonferroni	Benjamini	FDR
GOTERM_BP_DIRECT	GO:0031297~replication fork processing	4	1.82648	0.0048221	ZRANB3, FAM111A, RAD51, TRAIP	198	35	20094	11.5983	0.997914	0.293229	0.290933
GOTERM_BP_DIRECT	GO:0006281~DNA repair	10	4.56621	0.0137423	ZRANB3, FAM111A, RAD51, PARPBP, MGMT, NTHL1, AUNIP, KIF22, FOXM1, TRAIP	198	384	20094	2.64283	1	0.531787	0.527622
UP_KW_BIOLOGICAL_PROCESS	KW-0234~DNA repair	9	4.10959	0.0524236	ZRANB3, FAM111A, RAD51, PARPBP, MGMT, NTHL1, AUNIP, FOXM1, TRAIP	134	338	11003	2.18641	0.978142	0.639047	0.630046
UP_KW_BIOLOGICAL_PROCESS	KW-0227~DNA damage	10	4.56621	0.0540039	ZRANB3, FAM111A, RAD51, PARPBP, MGMT, NTHL1, AUNIP, FOXM1, E2F7, TRAIP	134	401	11003	2.04768	0.980585	0.639047	0.630046
GOTERM_BP_DIRECT	GO:0006974~cellular response to DNA damage stimulus	10	4.56621	0.0642999	ZRANB3, FAM111A, RAD51, PARPBP, MGMT, NTHL1, AUNIP, FOXM1, E2F7, TRAIP	198	509	20094	1.99381	1	1	0.992947
Annotation Cluster 11	Enrichment Score: 1.3455338374979728
Category	Term	Count	%	PValue	Genes	List Total	Pop Hits	Pop Total	Fold Enrichment	Bonferroni	Benjamini	FDR
UP_SEQ_FEATURE	DOMAIN:LIM zinc-binding	4	1.82648	0.0241188	LMX1A, LMO4, ZFP185, CRIP2	212	66	22511	6.43539	1	0.942776	0.942776
UP_KW_DOMAIN	KW-0440~LIM domain	4	1.82648	0.0310474	LMX1A, LMO4, ZFP185, CRIP2	153	69	15344	5.81377	0.500361	0.227681	0.227681
INTERPRO	IPR001781:Zinc finger, LIM-type	4	1.82648	0.0344873	LMX1A, LMO4, ZFP185, CRIP2	202	74	20908	5.59486	1	0.960282	0.958177
SMART	SM00132:LIM	4	1.82648	0.0511985	LMX1A, LMO4, ZFP185, CRIP2	121	74	10615	4.74201	0.997974	0.755178	0.755178
UP_SEQ_FEATURE	DOMAIN:LIM zinc-binding 1	3	1.36986	0.0799374	LMX1A, LMO4, CRIP2	212	50	22511	6.37104	1	1	1
UP_SEQ_FEATURE	DOMAIN:LIM zinc-binding 2	3	1.36986	0.0799374	LMX1A, LMO4, CRIP2	212	50	22511	6.37104	1	1	1
Annotation Cluster 12	Enrichment Score: 1.2474695622849497
Category	Term	Count	%	PValue	Genes	List Total	Pop Hits	Pop Total	Fold Enrichment	Bonferroni	Benjamini	FDR
GOTERM_CC_DIRECT	GO:0015629~actin cytoskeleton	8	3.65297	0.0118941	ANLN, CALD1, CDC42EP3, FAM107A, FSCN1, ZFP185, SYNPO, SRCIN1	207	252	21179	3.24806	0.963207	0.136782	0.127366
GOTERM_MF_DIRECT	GO:0003779~actin binding	10	4.56621	0.0155449	ANLN, DIAPH3, CALD1, SCNN1A, TNNC2, FAM107A, FSCN1, PHACTR2, S100A4, SYNPO	186	389	18713	2.58631	0.995063	0.52697	0.522307
GOTERM_CC_DIRECT	GO:0001725~stress fiber	3	1.36986	0.218196	FAM107A, FSCN1, SYNPO	207	90	21179	3.41047	1	0.987249	0.919287
UP_KW_MOLECULAR_FUNCTION	KW-0009~Actin-binding	5	2.28311	0.253721	ANLN, FAM107A, FSCN1, PHACTR2, SYNPO	118	266	12158	1.93673	1	1	1
Annotation Cluster 13	Enrichment Score: 1.1829757104260135
Category	Term	Count	%	PValue	Genes	List Total	Pop Hits	Pop Total	Fold Enrichment	Bonferroni	Benjamini	FDR
GOTERM_BP_DIRECT	GO:0006937~regulation of muscle contraction	3	1.36986	0.0211347	TNNC2, CASQ2, CASQ1	198	23	20094	13.2372	1	0.692026	0.686607
UP_KW_MOLECULAR_FUNCTION	KW-0514~Muscle protein	3	1.36986	0.110383	TNNC2, CASQ2, CASQ1	118	59	12158	5.23901	0.998728	0.69909	0.69909
KEGG_PATHWAY	mmu04020:Calcium signaling pathway	5	2.28311	0.121109	RET, GNA15, TNNC2, CASQ2, CASQ1	72	240	8992	2.60185	1	1	0.993333
Annotation Cluster 14	Enrichment Score: 1.0944736666681274
Category	Term	Count	%	PValue	Genes	List Total	Pop Hits	Pop Total	Fold Enrichment	Bonferroni	Benjamini	FDR
INTERPRO	IPR003593:AAA+ ATPase domain	6	2.73973	0.0131768	RAD51, ABCC5, ABCA4, CDC6, CHTF18, ABCG2	202	145	20908	4.28296	0.997639	0.804974	0.803208
SMART	SM00382:AAA	6	2.73973	0.0241983	RAD51, ABCC5, ABCA4, CDC6, CHTF18, ABCG2	121	145	10615	3.63009	0.944453	0.713851	0.713851
KEGG_PATHWAY	mmu02010:ABC transporters	3	1.36986	0.063301	ABCC5, ABCA4, ABCG2	72	52	8992	7.20513	0.999949	0.955845	0.943185
UP_SEQ_FEATURE	DOMAIN:ABC transporter	3	1.36986	0.0718196	ABCC5, ABCA4, ABCG2	212	47	22511	6.7777	1	1	1
INTERPRO	IPR003439:ABC transporter-like	3	1.36986	0.0921784	ABCC5, ABCA4, ABCG2	202	53	20908	5.85877	1	1	1
GOTERM_MF_DIRECT	GO:0042626~ATPase activity, coupled to transmembrane movement of substances	3	1.36986	0.118769	ABCC5, ABCA4, ABCG2	186	60	18713	5.03038	1	1	0.994083
UP_KW_MOLECULAR_FUNCTION	KW-1278~Translocase	3	1.36986	0.257382	ABCC5, ABCA4, ABCG2	118	102	12158	3.03041	1	1	1
GOTERM_BP_DIRECT	GO:0055085~transmembrane transport	6	2.73973	0.429586	PANX2, SPNS3, ABCC5, ABCA4, ABCG2, SLC16A5	198	437	20094	1.39338	1	1	0.992947
Annotation Cluster 15	Enrichment Score: 1.0463540789207988
Category	Term	Count	%	PValue	Genes	List Total	Pop Hits	Pop Total	Fold Enrichment	Bonferroni	Benjamini	FDR
GOTERM_BP_DIRECT	GO:0006468~protein phosphorylation	15	6.84932	0.00533081	RET, CSF1R, EDN1, PLK2, CDC42BPG, CDCA8, IQGAP3, AURKA, CCNB1, CDK1, SPEG, FAM20C, PAK6, BIRC5, STK32C	198	655	20094	2.32408	0.998914	0.295976	0.293658
INTERPRO	IPR017441:Protein kinase, ATP binding site	9	4.10959	0.0355198	RET, CSF1R, CDC42BPG, PLK2, CDK1, PAK6, SPEG, STK32C, AURKA	202	391	20908	2.38247	1	0.960282	0.958177
UP_SEQ_FEATURE	BINDING:ATP	13	5.93607	0.0377032	RET, CSF1R, PLK2, CDC42BPG, ABCA4, NMNAT2, AURKA, CDK1, SPEG, FAM20C, PAK6, STK32C, ABCG2	212	715	22511	1.93062	1	1	1
GOTERM_BP_DIRECT	GO:0016310~phosphorylation	12	5.47945	0.0454049	RET, CSF1R, DGKA, CDC42BPG, PLK2, CDK1, ADK, FAM20C, PAK6, SPEG, STK32C, AURKA	198	627	20094	1.94229	1	1	0.992947
UP_SEQ_FEATURE	ACT_SITE:Proton acceptor	14	6.39269	0.0568523	RET, CSF1R, USP17LE, PLK2, CDC42BPG, EPHX1, ADK, LTC4S, AURKA, ACOX2, CDK1, SPEG, PAK6, STK32C	212	848	22511	1.75304	1	1	1
GOTERM_MF_DIRECT	GO:0016301~kinase activity	12	5.47945	0.0648525	RET, CSF1R, DGKA, CDC42BPG, PLK2, CDK1, ADK, FAM20C, PAK6, SPEG, STK32C, AURKA	186	662	18713	1.8237	1	1	0.994083
UP_KW_MOLECULAR_FUNCTION	KW-0418~Kinase	12	5.47945	0.0698018	RET, CSF1R, DGKA, CDC42BPG, PLK2, CDK1, ADK, FAM20C, PAK6, SPEG, STK32C, AURKA	118	693	12158	1.78414	0.983827	0.568386	0.568386
UP_KW_MOLECULAR_FUNCTION	KW-0723~Serine/threonine-protein kinase	8	3.65297	0.0938546	CDC42BPG, PLK2, CDK1, FAM20C, PAK6, SPEG, STK32C, AURKA	118	403	12158	2.04534	0.996367	0.668714	0.668714
GOTERM_MF_DIRECT	GO:0016740~transferase activity	24	10.9589	0.103832	RET, CSF1R, MGMT, UBE2C, METTL1, PLK2, DGKA, CDC42BPG, ADK, NMNAT2, LTC4S, FHIT, AURKA, TRAIP, TGM1, SH3RF2, GATM, OXCT1, CDK1, CHST15, SPEG, FAM20C, PAK6, STK32C	186	1765	18713	1.36803	1	1	0.994083
UP_SEQ_FEATURE	DOMAIN:Protein kinase	9	4.10959	0.116222	RET, CSF1R, CDC42BPG, PLK2, CDK1, PAK6, SPEG, STK32C, AURKA	212	519	22511	1.84134	1	1	1
INTERPRO	IPR000719:Protein kinase, catalytic domain	9	4.10959	0.1236	RET, CSF1R, CDC42BPG, PLK2, CDK1, PAK6, SPEG, STK32C, AURKA	202	514	20908	1.81234	1	1	1
GOTERM_MF_DIRECT	GO:0004674~protein serine/threonine kinase activity	8	3.65297	0.1324	CDC42BPG, PLK2, CDK1, FAM20C, PAK6, SPEG, STK32C, AURKA	186	428	18713	1.88051	1	1	0.994083
GOTERM_MF_DIRECT	GO:0004672~protein kinase activity	9	4.10959	0.141295	RET, CSF1R, CDC42BPG, PLK2, CDK1, PAK6, SPEG, STK32C, AURKA	186	517	18713	1.75139	1	1	0.994083
UP_KW_MOLECULAR_FUNCTION	KW-0808~Transferase	24	10.9589	0.15998	RET, CSF1R, MGMT, UBE2C, METTL1, PLK2, DGKA, CDC42BPG, ADK, NMNAT2, LTC4S, FHIT, AURKA, TRAIP, TGM1, SH3RF2, GATM, OXCT1, CDK1, CHST15, SPEG, FAM20C, PAK6, STK32C	118	1932	12158	1.27992	0.999952	0.828987	0.828987
INTERPRO	IPR011009:Protein kinase-like domain	9	4.10959	0.169409	RET, CSF1R, CDC42BPG, PLK2, CDK1, PAK6, SPEG, STK32C, AURKA	202	557	20908	1.67243	1	1	1
INTERPRO	IPR008271:Serine/threonine-protein kinase, active site	6	2.73973	0.215063	CDC42BPG, PLK2, CDK1, SPEG, STK32C, AURKA	202	332	20908	1.87057	1	1	1
GOTERM_BP_DIRECT	GO:0018105~peptidyl-serine phosphorylation	4	1.82648	0.267377	PLK2, CDK1, STK32C, AURKA	198	183	20094	2.21825	1	1	0.992947
SMART	SM00220:S_TKc	6	2.73973	0.430073	CDC42BPG, PLK2, CDK1, SPEG, STK32C, AURKA	121	380	10615	1.38517	1	1	1
Annotation Cluster 16	Enrichment Score: 1.044046859698297
Category	Term	Count	%	PValue	Genes	List Total	Pop Hits	Pop Total	Fold Enrichment	Bonferroni	Benjamini	FDR
GOTERM_CC_DIRECT	GO:0035869~ciliary transition zone	4	1.82648	0.00687635	DYNC2LI1, NPHP1, B9D1, TMEM231	207	40	21179	10.2314	0.851092	0.0903749	0.0841535
GOTERM_BP_DIRECT	GO:0030030~cell projection organization	7	3.19635	0.0148315	DYNC2LI1, ARL6, NPHP1, POC1A, B9D1, TMEM231, AURKA	198	202	20094	3.5168	1	0.541139	0.536901
UP_KW_BIOLOGICAL_PROCESS	KW-0970~Cilium biogenesis/degradation	7	3.19635	0.0264645	DYNC2LI1, ARL6, NPHP1, POC1A, B9D1, TMEM231, AURKA	134	188	11003	3.05736	0.851072	0.469745	0.463129
GOTERM_BP_DIRECT	GO:0060271~cilium assembly	5	2.28311	0.172529	DYNC2LI1, ARL6, POC1A, B9D1, TMEM231	198	221	20094	2.29604	1	1	0.992947
UP_KW_CELLULAR_COMPONENT	KW-0969~Cilium	6	2.73973	0.182009	DYNC2LI1, SCNN1A, NPHP1, B9D1, TMEM231, AURKA	186	291	17960	1.99091	0.998386	0.485357	0.424688
GOTERM_CC_DIRECT	GO:0005929~cilium	7	3.19635	0.194319	DYNC2LI1, ARL6, SCNN1A, NPHP1, B9D1, TMEM231, AURKA	207	397	21179	1.80403	1	0.957715	0.891785
GOTERM_CC_DIRECT	GO:0031514~motile cilium	3	1.36986	0.514946	DYNC2LI1, SCNN1A, NPHP1	207	178	21179	1.72439	1	1	0.934545
GOTERM_CC_DIRECT	GO:0036064~ciliary basal body	3	1.36986	0.523823	DYNC2LI1, POC1A, B9D1	207	181	21179	1.69581	1	1	0.934545
Annotation Cluster 17	Enrichment Score: 0.9996082421992555
Category	Term	Count	%	PValue	Genes	List Total	Pop Hits	Pop Total	Fold Enrichment	Bonferroni	Benjamini	FDR
UP_SEQ_FEATURE	CROSSLNK:Glycyl lysine isopeptide (Lys-Gly) (interchain with G-Cter in SUMO2)	18	8.21918	0.019454	ZBTB8A, CAVIN3, CDCA7L, ZBTB20, CDCA8, KIF22, FOXM1, ARNTL2, IKZF4, AURKA, FAM111A, TPX2, CCDC80, RACGAP1, PALMD, FSCN1, CDK1, MYBL2	212	1044	22511	1.83076	0.999997	0.942776	0.942776
UP_KW_PTM	KW-0832~Ubl conjugation	39	17.8082	0.0862076	CSF1R, ZBTB8A, CRABP2, CDCA5, CDCA7L, ZBTB20, CDCA8, FOXM1, ARNTL2, IKZF4, AURKA, CDC20, CCNB1, CCND2, RACGAP1, PALMD, MYBL2, DLGAP5, UBE2C, CDKN2A, CAVIN3, SORBS2, KIF22, NMNAT2, CDC6, PIMREG, TRAIP, ANLN, CENPE, SH3RF2, FAM111A, TPX2, RAD51, DIAPH3, CCDC80, SCNN1A, FSCN1, CDK1, BIRC5	174	2268	12816	1.26656	0.835202	0.603453	0.603453
UP_KW_PTM	KW-1017~Isopeptide bond	21	9.58904	0.597889	ZBTB8A, CRABP2, CAVIN3, CDCA7L, ZBTB20, CDCA8, KIF22, FOXM1, ARNTL2, IKZF4, AURKA, CDC20, FAM111A, TPX2, RAD51, CCDC80, RACGAP1, PALMD, FSCN1, CDK1, MYBL2	174	1531	12816	1.01029	1	1	1
Annotation Cluster 18	Enrichment Score: 0.928432680072126
Category	Term	Count	%	PValue	Genes	List Total	Pop Hits	Pop Total	Fold Enrichment	Bonferroni	Benjamini	FDR
GOTERM_MF_DIRECT	GO:0004252~serine-type endopeptidase activity	7	3.19635	0.018997	PROZ, HTRA1, PRSS27, PCSK6, PRSS12, KLK6, LTF	186	212	18713	3.32195	0.998499	0.557139	0.552208
INTERPRO	IPR009003:Trypsin-like cysteine/serine peptidase domain	6	2.73973	0.023858	FAM111A, PROZ, HTRA1, PRSS27, PRSS12, KLK6	202	169	20908	3.67473	0.999983	0.960282	0.958177
UP_KW_MOLECULAR_FUNCTION	KW-0720~Serine protease	6	2.73973	0.0263196	HTRA1, PRSS27, PCSK6, PRSS12, KLK6, LTF	118	174	12158	3.55289	0.781357	0.458784	0.458784
UP_KW_MOLECULAR_FUNCTION	KW-0378~Hydrolase	25	11.4155	0.0376075	USP17LE, HTRA1, CHD5, PRSS27, PTPRK, PCSK6, FHIT, KLK6, MMP24, NTHL1, NUDT17, ZRANB3, DUSP1, EPHX1, RRAS2, CDC25C, PRSS12, ASRGL1, DCTD, MMP11, FAM111A, TDRD12, MCM5, SMPDL3B, LTF	118	1724	12158	1.49411	0.887519	0.458784	0.458784
UP_KW_MOLECULAR_FUNCTION	KW-0645~Protease	11	5.02283	0.0437939	MMP11, FAM111A, USP17LE, MMP24, HTRA1, PRSS27, PCSK6, PRSS12, ASRGL1, KLK6, LTF	118	561	12158	2.02027	0.922118	0.458784	0.458784
GOTERM_MF_DIRECT	GO:0008233~peptidase activity	9	4.10959	0.144547	MMP11, FAM111A, MMP24, HTRA1, PRSS27, PRSS12, ASRGL1, KLK6, LTF	186	520	18713	1.74128	1	1	0.994083
UP_SEQ_FEATURE	DOMAIN:Peptidase S1	4	1.82648	0.194248	PROZ, PRSS27, PRSS12, KLK6	212	162	22511	2.62183	1	1	1
INTERPRO	IPR001254:Peptidase S1	4	1.82648	0.202024	PROZ, PRSS27, PRSS12, KLK6	202	161	20908	2.57155	1	1	1
GOTERM_BP_DIRECT	GO:0006508~proteolysis	9	4.10959	0.224968	MMP11, FAM111A, MMP24, PROZ, HTRA1, PRSS27, PRSS12, ASRGL1, LTF	198	591	20094	1.54545	1	1	0.992947
GOTERM_MF_DIRECT	GO:0008236~serine-type peptidase activity	4	1.82648	0.239521	HTRA1, PRSS27, PRSS12, LTF	186	171	18713	2.35339	1	1	0.994083
SMART	SM00020:Tryp_SPc	4	1.82648	0.267944	PROZ, PRSS27, PRSS12, KLK6	121	159	10615	2.20698	1	1	1
UP_SEQ_FEATURE	ACT_SITE:Charge relay system	4	1.82648	0.369164	FAM111A, HTRA1, PRSS27, PRSS12	212	232	22511	1.83076	1	1	1
INTERPRO	IPR018114:Peptidase S1, trypsin family, active site	3	1.36986	0.39033	PRSS27, PRSS12, KLK6	202	140	20908	2.21796	1	1	1
INTERPRO	IPR001314:Peptidase S1A, chymotrypsin-type	3	1.36986	0.433239	PRSS27, PRSS12, KLK6	202	153	20908	2.02951	1	1	1
Annotation Cluster 19	Enrichment Score: 0.8534580719007251
Category	Term	Count	%	PValue	Genes	List Total	Pop Hits	Pop Total	Fold Enrichment	Bonferroni	Benjamini	FDR
UP_SEQ_FEATURE	MOTIF:DEAH box	3	1.36986	0.0639927	ZRANB3, TDRD12, CHD5	212	44	22511	7.23982	1	1	1
GOTERM_MF_DIRECT	GO:0004386~helicase activity	4	1.82648	0.138099	ZRANB3, TDRD12, CHD5, MCM5	186	130	18713	3.09562	1	1	0.994083
UP_KW_MOLECULAR_FUNCTION	KW-0347~Helicase	4	1.82648	0.145456	ZRANB3, TDRD12, CHD5, MCM5	118	137	12158	3.00829	0.999872	0.828987	0.828987
UP_SEQ_FEATURE	DOMAIN:Helicase ATP-binding	3	1.36986	0.299997	ZRANB3, TDRD12, CHD5	212	117	22511	2.72267	1	1	1
Annotation Cluster 20	Enrichment Score: 0.840211242631372
Category	Term	Count	%	PValue	Genes	List Total	Pop Hits	Pop Total	Fold Enrichment	Bonferroni	Benjamini	FDR
UP_SEQ_FEATURE	DOMAIN:SH3 3	3	1.36986	0.0134636	SH3RF2, SORBS2, SORBS3	212	19	22511	16.7659	0.999836	0.942776	0.942776
UP_SEQ_FEATURE	DOMAIN:SH3 1	3	1.36986	0.05648	SH3RF2, SORBS2, SORBS3	212	41	22511	7.76956	1	1	1
UP_SEQ_FEATURE	DOMAIN:SH3 2	3	1.36986	0.0589479	SH3RF2, SORBS2, SORBS3	212	42	22511	7.58457	1	1	1
UP_KW_DOMAIN	KW-0728~SH3 domain	4	1.82648	0.347988	SH3RF2, NPHP1, SORBS2, SORBS3	153	211	15344	1.90119	0.999918	1	1
INTERPRO	IPR001452:Src homology-3 domain	4	1.82648	0.35991	SH3RF2, NPHP1, SORBS2, SORBS3	202	222	20908	1.86495	1	1	1
SMART	SM00326:SH3	4	1.82648	0.394607	SH3RF2, NPHP1, SORBS2, SORBS3	121	200	10615	1.75455	1	1	1
UP_SEQ_FEATURE	DOMAIN:SH3	3	1.36986	0.593028	NPHP1, SORBS2, SORBS3	212	212	22511	1.5026	1	1	1
Annotation Cluster 21	Enrichment Score: 0.5792385554373486
Category	Term	Count	%	PValue	Genes	List Total	Pop Hits	Pop Total	Fold Enrichment	Bonferroni	Benjamini	FDR
GOTERM_MF_DIRECT	GO:0048306~calcium-dependent protein binding	4	1.82648	0.0697893	S100A7A, TNNC2, CASQ2, S100A4	186	96	18713	4.19198	1	1	0.994083
SMART	SM00054:EFh	4	1.82648	0.228582	S100A7A, DGKA, TNNC2, S100A4	121	146	10615	2.40349	1	1	1
INTERPRO	IPR018247:EF-Hand 1, calcium-binding site	4	1.82648	0.239992	S100A7A, DGKA, TNNC2, S100A4	202	177	20908	2.33909	1	1	1
INTERPRO	IPR011992:EF-hand-like domain	5	2.28311	0.257846	S100A7A, DTNA, DGKA, TNNC2, S100A4	202	269	20908	1.92388	1	1	1
UP_SEQ_FEATURE	DOMAIN:EF-hand	4	1.82648	0.272233	S100A7A, DGKA, TNNC2, S100A4	212	193	22511	2.2007	1	1	1
GOTERM_MF_DIRECT	GO:0005509~calcium ion binding	10	4.56621	0.29691	S100A7A, RET, MGMT, DGKA, TNNC2, PROZ, CASQ2, FAM20C, S100A4, CASQ1	186	730	18713	1.37819	1	1	0.994083
INTERPRO	IPR002048:EF-hand domain	4	1.82648	0.369566	S100A7A, DGKA, TNNC2, S100A4	202	224	20908	1.8483	1	1	1
UP_SEQ_FEATURE	DOMAIN:EF-hand 1	3	1.36986	0.448219	DGKA, TNNC2, S100A4	212	162	22511	1.96637	1	1	1
UP_SEQ_FEATURE	DOMAIN:EF-hand 2	3	1.36986	0.463147	DGKA, TNNC2, S100A4	212	166	22511	1.91899	1	1	1
Annotation Cluster 22	Enrichment Score: 0.5378024852616394
Category	Term	Count	%	PValue	Genes	List Total	Pop Hits	Pop Total	Fold Enrichment	Bonferroni	Benjamini	FDR
GOTERM_CC_DIRECT	GO:0005576~extracellular region	28	12.7854	0.0231721	SFTA2, PROZ, HTRA1, TRF, PRSS27, ISM1, PCSK6, KLK6, S100A7A, MMP24, THPO, ADAMTSL4, EVA1C, KIRREL3, EDN1, PSAPL1, GDF15, SFTPD, IL18, PRSS12, APLN, MMP11, CCDC80, FAM20C, S100A4, SMPDL3B, SPACA7, LTF	207	1859	21179	1.54104	0.998452	0.228411	0.212687
UP_SEQ_FEATURE	CARBOHYD:N-linked (GlcNAc...) asparagine	43	19.6347	0.105465	RET, SFTA2, RTN4R, CSF1R, LRTM2, PROZ, TRF, PRSS27, KLHDC7A, PTPRK, CWH43, SEZ6L2, VSIG10L, PANX2, THPO, ADAMTSL4, EVA1C, ADGRG6, CHST15, KIRREL3, TMEM132C, SLC10A6, PSAPL1, GDF15, BTN1A1, ABCC5, MCAM, LRRN4, SFTPD, ABCA4, CACNA2D4, PRSS12, TMC3, TMEM231, CCDC80, CASQ2, FAM20C, CASQ1, SMPDL3B, SPACA7, ERGIC1, LTF, ABCG2	212	3706	22511	1.23203	1	1	1
UP_KW_CELLULAR_COMPONENT	KW-0964~Secreted	24	10.9589	0.111324	SFTA2, KIRREL3, EDN1, PSAPL1, GDF15, SFTPD, IL18, PROZ, HTRA1, PRSS27, TRF, ISM1, PRSS12, APLN, MMP11, MMP24, CCDC80, THPO, ADAMTSL4, FAM20C, S100A4, SMPDL3B, SPACA7, LTF	186	1709	17960	1.35601	0.977102	0.343058	0.300176
UP_KW_DOMAIN	KW-0732~Signal	45	20.5479	0.725963	RET, SFTA2, RTN4R, CSF1R, LRTM2, PROZ, HTRA1, TRF, ZBTB20, PRSS27, PTPRK, SEZ6L2, ISM1, CHTF18, PCSK6, VSIG10L, CST6, TMEM92, KLK6, MMP24, THPO, ADAMTSL4, EVA1C, ADGRG6, KIRREL3, TMEM132C, EDN1, PSAPL1, GDF15, BTN1A1, MCAM, LRRN4, SFTPD, CACNA2D4, PRSS12, APLN, MMP11, TMIE, CCDC80, CASQ2, FAM20C, CASQ1, SMPDL3B, SPACA7, LTF	153	4739	15344	0.952298	1	1	1
GOTERM_CC_DIRECT	GO:0005615~extracellular space	15	6.84932	0.918741	EDN1, PSAPL1, GDF15, MCAM, SFTPD, IL18, PROZ, TRF, PCSK6, APLN, S100A7A, THPO, FAM20C, SMPDL3B, LTF	207	1969	21179	0.779436	1	1	0.934545
UP_KW_PTM	KW-0325~Glycoprotein	45	20.5479	0.962016	RET, SFTA2, RTN4R, CSF1R, LRTM2, PROZ, TRF, PRSS27, KLHDC7A, PTPRK, CWH43, SEZ6L2, VSIG10L, PANX2, THPO, ADAMTSL4, EVA1C, ADGRG6, CHST15, SYNPO, KIRREL3, TMEM132C, SLC10A6, PSAPL1, GDF15, BTN1A1, ABCC5, MCAM, LRRN4, SFTPD, ABCA4, CACNA2D4, PRSS12, TMC3, TMEM231, CCDC80, SCNN1A, CASQ2, FAM20C, CASQ1, SMPDL3B, SPACA7, ERGIC1, LTF, ABCG2	174	4008	12816	0.826967	1	1	1
UP_KW_PTM	KW-1015~Disulfide bond	34	15.5251	0.984983	RET, RTN4R, CSF1R, DIPK1B, PROZ, HTRA1, TRF, PRSS27, PTPRK, SEZ6L2, ISM1, VSIG10L, KLK6, MMP24, THPO, ADGRG6, CHST15, SPEG, KIRREL3, EDN1, PSAPL1, GDF15, BTN1A1, MCAM, SFTPD, ABCA4, CACNA2D4, PRSS12, LOR, MMP11, FAM20C, SMPDL3B, LTF, ABCG2	174	3302	12816	0.758412	1	1	1
Annotation Cluster 23	Enrichment Score: 0.5329690421353863
Category	Term	Count	%	PValue	Genes	List Total	Pop Hits	Pop Total	Fold Enrichment	Bonferroni	Benjamini	FDR
UP_SEQ_FEATURE	DOMAIN:PH	5	2.28311	0.237269	ANLN, AFAP1L2, PLEKHS1, CDC42BPG, PLEKHO1	212	265	22511	2.00347	1	1	1
INTERPRO	IPR001849:Pleckstrin homology domain	5	2.28311	0.248185	ANLN, AFAP1L2, PLEKHS1, CDC42BPG, PLEKHO1	202	263	20908	1.96777	1	1	1
SMART	SM00233:PH	5	2.28311	0.323425	ANLN, AFAP1L2, PLEKHS1, CDC42BPG, PLEKHO1	121	254	10615	1.72691	1	1	1
INTERPRO	IPR011993:Pleckstrin homology-like domain	6	2.73973	0.387556	ANLN, AFAP1L2, FRMD7, PLEKHS1, CDC42BPG, PLEKHO1	202	424	20908	1.46469	1	1	1
Annotation Cluster 24	Enrichment Score: 0.5067376442997868
Category	Term	Count	%	PValue	Genes	List Total	Pop Hits	Pop Total	Fold Enrichment	Bonferroni	Benjamini	FDR
UP_SEQ_FEATURE	LIPID:S-farnesyl cysteine	3	1.36986	0.0940543	CENPE, PALM3, RRAS2	212	55	22511	5.79185	1	1	1
UP_SEQ_FEATURE	PROPEP:Removed in mature form	4	1.82648	0.486853	RTN4R, CENPE, PALM3, RRAS2	212	279	22511	1.52235	1	1	1
UP_KW_PTM	KW-0636~Prenylation	3	1.36986	0.65919	CENPE, PALM3, RRAS2	174	166	12816	1.33112	1	1	1
Annotation Cluster 25	Enrichment Score: 0.4742423680735819
Category	Term	Count	%	PValue	Genes	List Total	Pop Hits	Pop Total	Fold Enrichment	Bonferroni	Benjamini	FDR
GOTERM_BP_DIRECT	GO:0051897~positive regulation of protein kinase B signaling	4	1.82648	0.135699	RET, THPO, GDF15, IL18	198	130	20094	3.12261	1	1	0.992947
GOTERM_MF_DIRECT	GO:0005125~cytokine activity	4	1.82648	0.405787	EDN1, THPO, GDF15, IL18	186	233	18713	1.72717	1	1	0.994083
KEGG_PATHWAY	mmu04060:Cytokine-cytokine receptor interaction	4	1.82648	0.407064	CSF1R, THPO, GDF15, IL18	72	292	8992	1.71081	1	1	0.993333
UP_KW_MOLECULAR_FUNCTION	KW-0202~Cytokine	3	1.36986	0.56558	THPO, GDF15, IL18	118	196	12158	1.57705	1	1	1
Annotation Cluster 26	Enrichment Score: 0.4650158527174795
Category	Term	Count	%	PValue	Genes	List Total	Pop Hits	Pop Total	Fold Enrichment	Bonferroni	Benjamini	FDR
GOTERM_BP_DIRECT	GO:0030198~extracellular matrix organization	4	1.82648	0.270054	MMP11, CCDC80, MMP24, ADAMTSL4	198	184	20094	2.20619	1	1	0.992947
UP_KW_CELLULAR_COMPONENT	KW-0272~Extracellular matrix	5	2.28311	0.271433	MMP11, CCDC80, MMP24, ADAMTSL4, SFTPD	186	256	17960	1.88592	0.99996	0.668142	0.584624
GOTERM_MF_DIRECT	GO:0004222~metalloendopeptidase activity	3	1.36986	0.354531	MMP11, MMP24, ADAMTSL4	186	126	18713	2.39542	1	1	0.994083
GOTERM_CC_DIRECT	GO:0031012~extracellular matrix	4	1.82648	0.531091	MMP11, CCDC80, MMP24, ADAMTSL4	207	287	21179	1.42598	1	1	0.934545
Annotation Cluster 27	Enrichment Score: 0.4467611518809434
Category	Term	Count	%	PValue	Genes	List Total	Pop Hits	Pop Total	Fold Enrichment	Bonferroni	Benjamini	FDR
UP_SEQ_FEATURE	DOMAIN:Ig-like C2-type 2	4	1.82648	0.155537	KIRREL3, CSF1R, MCAM, VSIG10L	212	145	22511	2.92921	1	1	1
UP_SEQ_FEATURE	DOMAIN:Ig-like C2-type 1	4	1.82648	0.157799	KIRREL3, CSF1R, MCAM, VSIG10L	212	146	22511	2.90915	1	1	1
INTERPRO	IPR013098:Immunoglobulin I-set	4	1.82648	0.175427	KIRREL3, MCAM, SPEG, PTPRK	202	150	20908	2.76013	1	1	1
INTERPRO	IPR003598:Immunoglobulin subtype 2	5	2.28311	0.202989	KIRREL3, CSF1R, MCAM, SPEG, VSIG10L	202	241	20908	2.14741	1	1	1
UP_SEQ_FEATURE	DOMAIN:Ig-like C2-type 3	3	1.36986	0.230645	KIRREL3, CSF1R, MCAM	212	97	22511	3.28404	1	1	1
UP_KW_DOMAIN	KW-0393~Immunoglobulin domain	7	3.19635	0.260908	KIRREL3, CSF1R, MCAM, BTN1A1, SPEG, PTPRK, VSIG10L	153	434	15344	1.61754	0.998708	1	1
SMART	SM00408:IGc2	5	2.28311	0.290208	KIRREL3, CSF1R, MCAM, SPEG, VSIG10L	121	241	10615	1.82007	1	1	1
INTERPRO	IPR003599:Immunoglobulin subtype	7	3.19635	0.532333	KIRREL3, CSF1R, MCAM, BTN1A1, SPEG, PTPRK, VSIG10L	202	609	20908	1.18971	1	1	1
SMART	SM00409:IG	7	3.19635	0.69307	KIRREL3, CSF1R, MCAM, BTN1A1, SPEG, PTPRK, VSIG10L	121	609	10615	1.00836	1	1	1
UP_SEQ_FEATURE	DOMAIN:Ig-like	6	2.73973	0.890254	KIRREL3, CSF1R, BTN1A1, SPEG, PTPRK, VSIG10L	212	826	22511	0.771312	1	1	1
INTERPRO	IPR007110:Immunoglobulin-like domain	7	3.19635	0.924568	KIRREL3, CSF1R, MCAM, BTN1A1, SPEG, PTPRK, VSIG10L	202	1004	20908	0.721648	1	1	1
INTERPRO	IPR013783:Immunoglobulin-like fold	9	4.10959	0.939293	KIRREL3, TGM1, CSF1R, MCAM, BTN1A1, LRRN4, SPEG, PTPRK, VSIG10L	202	1307	20908	0.712735	1	1	1
Annotation Cluster 28	Enrichment Score: 0.4401619022965105
Category	Term	Count	%	PValue	Genes	List Total	Pop Hits	Pop Total	Fold Enrichment	Bonferroni	Benjamini	FDR
GOTERM_MF_DIRECT	GO:0004725~protein tyrosine phosphatase activity	3	1.36986	0.271002	DUSP1, PTPRK, CDC25C	186	103	18713	2.93032	1	1	0.994083
UP_KW_MOLECULAR_FUNCTION	KW-0904~Protein phosphatase	3	1.36986	0.356631	DUSP1, PTPRK, CDC25C	118	130	12158	2.37771	1	1	1
GOTERM_MF_DIRECT	GO:0004721~phosphoprotein phosphatase activity	3	1.36986	0.410703	DUSP1, PTPRK, CDC25C	186	142	18713	2.12551	1	1	0.994083
GOTERM_BP_DIRECT	GO:0006470~protein dephosphorylation	3	1.36986	0.437152	DUSP1, PTPRK, CDC25C	198	151	20094	2.01626	1	1	0.992947
Annotation Cluster 29	Enrichment Score: 0.3948852144291128
Category	Term	Count	%	PValue	Genes	List Total	Pop Hits	Pop Total	Fold Enrichment	Bonferroni	Benjamini	FDR
UP_KW_CELLULAR_COMPONENT	KW-0965~Cell junction	14	6.39269	0.111245	DTNA, FAM107A, SORBS2, SRCIN1, SORBS3, PARD3B, PANX2, SAPCD2, PALMD, NPHP1, FSCN1, ZFP185, KIFC3, SYNPO	186	865	17960	1.56281	0.977037	0.343058	0.300176
UP_KW_CELLULAR_COMPONENT	KW-0770~Synapse	5	2.28311	0.760907	DTNA, PALMD, FAM107A, SYNPO, SRCIN1	186	500	17960	0.965591	1	1	0.903226
GOTERM_CC_DIRECT	GO:0045202~synapse	8	3.65297	0.772204	DTNA, PALMD, FAM107A, SORBS2, NMNAT2, SYNPO, PRSS12, SRCIN1	207	895	21179	0.914539	1	1	0.934545
Annotation Cluster 30	Enrichment Score: 0.3560230971527424
Category	Term	Count	%	PValue	Genes	List Total	Pop Hits	Pop Total	Fold Enrichment	Bonferroni	Benjamini	FDR
GOTERM_BP_DIRECT	GO:0007275~multicellular organism development	14	6.39269	0.278157	RET, CSF1R, GADD45B, APLN, DYNC2LI1, MMP11, CENPE, MEIS1, PAX8, RACGAP1, LMX1A, TDRD12, SPRY1, NES	198	1095	20094	1.29752	1	1	0.992947
UP_KW_MOLECULAR_FUNCTION	KW-0217~Developmental protein	11	5.02283	0.554396	DYNC2LI1, CENPE, MEIS1, GADD45B, RACGAP1, LMX1A, PAX8, TDRD12, SPRY1, NES, APLN	118	1044	12158	1.08561	1	1	1
UP_KW_MOLECULAR_FUNCTION	KW-9996~Developmental protein	11	5.02283	0.554396	DYNC2LI1, CENPE, MEIS1, GADD45B, RACGAP1, LMX1A, PAX8, TDRD12, SPRY1, NES, APLN	118	1044	12158	1.08561	1	1	1
Annotation Cluster 31	Enrichment Score: 0.3086583369745387
Category	Term	Count	%	PValue	Genes	List Total	Pop Hits	Pop Total	Fold Enrichment	Bonferroni	Benjamini	FDR
UP_KW_MOLECULAR_FUNCTION	KW-0238~DNA-binding	23	10.5023	0.0482931	ABT1, ZBTB8A, PARPBP, CDKN2A, MGMT, ZBTB20, CHD5, KIF22, CHTF18, FOXM1, CENPA, ARNTL2, IKZF4, FAM111A, SPZ1, MEIS1, RAD51, PAX8, LMX1A, MCM5, MYBL2, AUNIP, E2F7	118	1588	12158	1.4923	0.940477	0.458784	0.458784
GOTERM_MF_DIRECT	GO:0003677~DNA binding	25	11.4155	0.092794	ZBTB8A, PARPBP, ZBTB20, CHD5, FOXM1, CHTF18, CENPA, ARNTL2, IKZF4, SPZ1, NTHL1, MYBL2, E2F7, ABT1, CDKN2A, MGMT, ZBTB32, KIF22, FAM111A, MEIS1, RAD51, PAX8, LMX1A, MCM5, AUNIP	186	1830	18713	1.37442	1	1	0.994083
GOTERM_BP_DIRECT	GO:0045944~positive regulation of transcription from RNA polymerase II promoter	16	7.30594	0.21408	EDN1, CDKN2A, CAVIN2, LMO4, IL18, CKAP2, FOXM1, ARNTL2, IKZF4, MEIS1, PAX8, LMX1A, MYBL2, ZFP750, E2F7, RAPGEF3	198	1216	20094	1.33533	1	1	0.992947
GOTERM_CC_DIRECT	GO:0005667~transcription factor complex	5	2.28311	0.328883	ABT1, MEIS1, PAX8, ARNTL2, E2F7	207	298	21179	1.71668	1	1	0.934545
INTERPRO	IPR009057:Homeodomain-like	4	1.82648	0.627622	MEIS1, LMX1A, PAX8, MYBL2	202	335	20908	1.23588	1	1	1
GOTERM_MF_DIRECT	GO:1990837~sequence-specific double-stranded DNA binding	6	2.73973	0.632375	LMX1A, PAX8, ZBTB32, ZBTB20, MYBL2, E2F7	186	547	18713	1.10356	1	1	0.994083
UP_KW_BIOLOGICAL_PROCESS	KW-0804~Transcription	22	10.0457	0.735352	ABT1, ZBTB8A, CDKN2A, LMO4, CDCA7L, ZBTB32, ZBTB20, CHD5, FOXM1, FHIT, ARNTL2, IKZF4, SPZ1, IRAK1BP1, MEIS1, PAX8, LMX1A, BIRC5, MYBL2, ZFP750, E2F7, ASF1B	134	1928	11003	0.936962	1	1	1
GOTERM_MF_DIRECT	GO:0003700~transcription factor activity, sequence-specific DNA binding	6	2.73973	0.751649	SPZ1, PAX8, FOXM1, ARNTL2, E2F7, IKZF4	186	631	18713	0.956648	1	1	0.994083
UP_KW_BIOLOGICAL_PROCESS	KW-0805~Transcription regulation	21	9.58904	0.763308	ABT1, ZBTB8A, CDKN2A, LMO4, CDCA7L, ZBTB32, ZBTB20, CHD5, FOXM1, FHIT, ARNTL2, IKZF4, SPZ1, IRAK1BP1, PAX8, LMX1A, BIRC5, MYBL2, ZFP750, E2F7, ASF1B	134	1873	11003	0.920636	1	1	1
GOTERM_MF_DIRECT	GO:0001228~transcriptional activator activity, RNA polymerase II transcription regulatory region sequence-specific binding	5	2.28311	0.767402	MEIS1, LMX1A, PAX8, MYBL2, ZFP750	186	526	18713	0.956345	1	1	0.994083
UP_KW_MOLECULAR_FUNCTION	KW-0010~Activator	6	2.73973	0.777401	MEIS1, LMX1A, FOXM1, ZFP750, ARNTL2, E2F7	118	668	12158	0.925454	1	1	1
GOTERM_BP_DIRECT	GO:0006357~regulation of transcription from RNA polymerase II promoter	13	5.93607	0.871531	ABT1, ZBTB8A, LMO4, ZBTB32, ZBTB20, CHD5, FOXM1, ARNTL2, IKZF4, MEIS1, PAX8, LMX1A, E2F7	198	1606	20094	0.821484	1	1	0.992947
GOTERM_MF_DIRECT	GO:0000978~RNA polymerase II core promoter proximal region sequence-specific DNA binding	9	4.10959	0.89798	MEIS1, PAX8, ZBTB32, ZBTB20, MYBL2, ZFP750, ARNTL2, E2F7, IKZF4	186	1169	18713	0.774566	1	1	0.994083
GOTERM_BP_DIRECT	GO:0006355~regulation of transcription, DNA-templated	8	3.65297	0.962479	MEIS1, LMX1A, PAX8, CDCA7L, MYBL2, ARNTL2, E2F7, CKS1B	198	1237	20094	0.656329	1	1	0.992947
GOTERM_MF_DIRECT	GO:0000981~RNA polymerase II transcription factor activity, sequence-specific DNA binding	6	2.73973	0.987665	MEIS1, LMX1A, PAX8, MYBL2, ARNTL2, E2F7	186	1117	18713	0.540416	1	1	0.994083
Annotation Cluster 32	Enrichment Score: 0.3058820808736367
Category	Term	Count	%	PValue	Genes	List Total	Pop Hits	Pop Total	Fold Enrichment	Bonferroni	Benjamini	FDR
INTERPRO	IPR003591:Leucine-rich repeat, typical subtype	4	1.82648	0.239668	RTN4R, LRTM2, LRR1, LRRN4	202	176	20908	2.35239	1	1	1
UP_SEQ_FEATURE	DOMAIN:LRRCT	3	1.36986	0.306909	RTN4R, LRTM2, LRRN4	212	119	22511	2.67691	1	1	1
SMART	SM00369:LRR_TYP	4	1.82648	0.320444	RTN4R, LRTM2, LRR1, LRRN4	121	176	10615	1.9938	1	1	1
INTERPRO	IPR001611:Leucine-rich repeat	4	1.82648	0.454085	RTN4R, LRTM2, LRR1, LRRN4	202	261	20908	1.58628	1	1	1
UP_KW_DOMAIN	KW-0433~Leucine-rich repeat	4	1.82648	0.550659	RTN4R, LRTM2, LRR1, LRRN4	153	290	15344	1.38328	1	1	1
UP_SEQ_FEATURE	REPEAT:LRR 5	3	1.36986	0.625442	RTN4R, LRTM2, LRRN4	212	225	22511	1.41579	1	1	1
UP_SEQ_FEATURE	REPEAT:LRR 4	3	1.36986	0.662559	RTN4R, LRTM2, LRRN4	212	241	22511	1.32179	1	1	1
UP_SEQ_FEATURE	REPEAT:LRR 3	3	1.36986	0.694629	RTN4R, LRTM2, LRRN4	212	256	22511	1.24434	1	1	1
UP_SEQ_FEATURE	REPEAT:LRR 2	3	1.36986	0.716523	RTN4R, LRTM2, LRRN4	212	267	22511	1.19308	1	1	1
UP_SEQ_FEATURE	REPEAT:LRR 1	3	1.36986	0.718447	RTN4R, LRTM2, LRRN4	212	268	22511	1.18863	1	1	1
Annotation Cluster 33	Enrichment Score: 0.29212518156551126
Category	Term	Count	%	PValue	Genes	List Total	Pop Hits	Pop Total	Fold Enrichment	Bonferroni	Benjamini	FDR
GOTERM_MF_DIRECT	GO:0046872~metal ion binding	42	19.1781	0.166757	ZBTB8A, ARL6, DGKA, ADK, TRF, ZBTB20, CHD5, CRIP2, IKZF4, S100A7A, TGM1, GNA15, MMP24, RACGAP1, NTHL1, ZFP185, NUDT17, ZFP365, STK32C, ZRANB3, DTNA, LMO4, MGMT, CDC42BPG, TNNC2, ZBTB32, CACNA2D4, TRAIP, DCTD, SH3RF2, MMP11, RNF224, LMX1A, CASQ2, BIRC5, FAM20C, S100A4, CASQ1, CDO1, SMPDL3B, ZFP750, LTF	186	3577	18713	1.1813	1	1	0.994083
UP_KW_LIGAND	KW-0862~Zinc	26	11.8721	0.866686	ZBTB8A, DGKA, ZBTB20, CHD5, CRIP2, IKZF4, S100A7A, MMP24, RACGAP1, ZFP185, ZFP365, ZRANB3, DTNA, LMO4, MGMT, CDC42BPG, ZBTB32, TRAIP, DCTD, SH3RF2, MMP11, RNF224, LMX1A, BIRC5, SMPDL3B, ZFP750	83	2350	6582	0.877375	1	1	1
UP_KW_LIGAND	KW-0479~Metal-binding	42	19.1781	0.919768	ZBTB8A, ARL6, DGKA, ADK, TRF, ZBTB20, CHD5, CRIP2, IKZF4, S100A7A, TGM1, GNA15, MMP24, RACGAP1, NTHL1, ZFP185, NUDT17, ZFP365, STK32C, ZRANB3, DTNA, LMO4, MGMT, CDC42BPG, TNNC2, ZBTB32, CACNA2D4, TRAIP, DCTD, SH3RF2, MMP11, RNF224, LMX1A, CASQ2, BIRC5, FAM20C, S100A4, CASQ1, CDO1, SMPDL3B, ZFP750, LTF	83	3754	6582	0.887227	1	1	1
Annotation Cluster 34	Enrichment Score: 0.2818915742467721
Category	Term	Count	%	PValue	Genes	List Total	Pop Hits	Pop Total	Fold Enrichment	Bonferroni	Benjamini	FDR
GOTERM_CC_DIRECT	GO:0016020~membrane	76	34.7032	0.0944119	RET, FAM107A, TRF, KLHDC7A, PTPRK, CWH43, PCSK6, VSIG10L, NKPD1, TMEM92, TGM1, SERP2, PANX2, CCND2, MMP24, EVA1C, SLC16A5, KIRREL3, SPNS3, ABCC5, BTN1A1, RRAS2, CACNA2D4, PRSS12, LAX1, TMC3, PARD3B, SAPCD2, SCNN1A, CDC42EP3, PLEKHO1, KIFC3, CASQ1, SMPDL3B, ERGIC1, RAPGEF3, ABCG2, RTN4R, CSF1R, DIPK1B, ARL6, STX19, LRTM2, PALM3, HTRA1, SEZ6L2, LTC4S, TMEM71, CYB5R2, CCNB2, CCNB1, GNA15, RACGAP1, P…	207	6756	21179	1.15096	1	0.620421	0.577711
UP_SEQ_FEATURE	CARBOHYD:N-linked (GlcNAc...) asparagine	43	19.6347	0.105465	RET, SFTA2, RTN4R, CSF1R, LRTM2, PROZ, TRF, PRSS27, KLHDC7A, PTPRK, CWH43, SEZ6L2, VSIG10L, PANX2, THPO, ADAMTSL4, EVA1C, ADGRG6, CHST15, KIRREL3, TMEM132C, SLC10A6, PSAPL1, GDF15, BTN1A1, ABCC5, MCAM, LRRN4, SFTPD, ABCA4, CACNA2D4, PRSS12, TMC3, TMEM231, CCDC80, CASQ2, FAM20C, CASQ1, SMPDL3B, SPACA7, ERGIC1, LTF, ABCG2	212	3706	22511	1.23203	1	1	1
UP_SEQ_FEATURE	TOPO_DOM:Extracellular	26	11.8721	0.324556	RET, CSF1R, LRTM2, PTPRK, SEZ6L2, VSIG10L, TMEM92, PANX2, MMP24, EVA1C, ADGRG6, PAG1, SLC16A5, KIRREL3, TMEM132C, SLC10A6, BTN1A1, MCAM, LRRN4, ABCA4, CACNA2D4, LAX1, TMC3, TMIE, SCNN1A, ABCG2	212	2408	22511	1.1465	1	1	1
UP_SEQ_FEATURE	TOPO_DOM:Cytoplasmic	32	14.6119	0.489393	RET, CSF1R, DIPK1B, LRTM2, PTPRK, SEZ6L2, LTC4S, VSIG10L, TMEM92, SERP2, PANX2, MMP24, EVA1C, ADGRG6, CHST15, PAG1, SLC16A5, KIRREL3, TMEM132C, SLC10A6, BTN1A1, MCAM, LRRN4, EPHX1, ABCA4, CACNA2D4, LAX1, TMC3, TMIE, SCNN1A, ERGIC1, ABCG2	212	3252	22511	1.04486	1	1	1
UP_KW_PTM	KW-0325~Glycoprotein	45	20.5479	0.962016	RET, SFTA2, RTN4R, CSF1R, LRTM2, PROZ, TRF, PRSS27, KLHDC7A, PTPRK, CWH43, SEZ6L2, VSIG10L, PANX2, THPO, ADAMTSL4, EVA1C, ADGRG6, CHST15, SYNPO, KIRREL3, TMEM132C, SLC10A6, PSAPL1, GDF15, BTN1A1, ABCC5, MCAM, LRRN4, SFTPD, ABCA4, CACNA2D4, PRSS12, TMC3, TMEM231, CCDC80, SCNN1A, CASQ2, FAM20C, CASQ1, SMPDL3B, SPACA7, ERGIC1, LTF, ABCG2	174	4008	12816	0.826967	1	1	1
UP_KW_DOMAIN	KW-1133~Transmembrane helix	41	18.7215	0.997483	RET, CSF1R, DIPK1B, LRTM2, KLHDC7A, PTPRK, CWH43, SEZ6L2, LTC4S, VSIG10L, NKPD1, TMEM92, TMEM71, SERP2, PANX2, MMP24, EVA1C, ADGRG6, CHST15, PAG1, SLC16A5, KIRREL3, TMEM132C, SLC10A6, DTNA, CDKN2A, BTN1A1, SPNS3, ABCC5, MCAM, LRRN4, EPHX1, ABCA4, CACNA2D4, LAX1, TMC3, TMEM231, TMIE, SCNN1A, ERGIC1, ABCG2	153	5624	15344	0.731115	1	1	1
UP_KW_DOMAIN	KW-0812~Transmembrane	41	18.7215	0.999811	RET, CSF1R, DIPK1B, LRTM2, KLHDC7A, PTPRK, CWH43, SEZ6L2, LTC4S, VSIG10L, NKPD1, TMEM92, TMEM71, SERP2, PANX2, MMP24, EVA1C, ADGRG6, CHST15, PAG1, SLC16A5, KIRREL3, TMEM132C, SLC10A6, DTNA, CDKN2A, BTN1A1, SPNS3, ABCC5, MCAM, LRRN4, EPHX1, ABCA4, CACNA2D4, LAX1, TMC3, TMEM231, TMIE, SCNN1A, ERGIC1, ABCG2	153	6087	15344	0.675504	1	1	1
GOTERM_CC_DIRECT	GO:0016021~integral component of membrane	43	19.6347	0.999992	RET, CSF1R, DIPK1B, LRTM2, STX19, KLHDC7A, PTPRK, CWH43, SEZ6L2, LTC4S, VSIG10L, NKPD1, TMEM92, TMEM71, SERP2, PANX2, MMP24, EVA1C, ADGRG6, CHST15, STXBP6, PAG1, SLC16A5, KIRREL3, TMEM132C, SLC10A6, DTNA, CDKN2A, BTN1A1, SPNS3, ABCC5, MCAM, LRRN4, EPHX1, ABCA4, CACNA2D4, LAX1, TMC3, TMEM231, TMIE, SCNN1A, ERGIC1, ABCG2	207	7145	21179	0.615746	1	1	0.999992
UP_SEQ_FEATURE	TRANSMEM:Helical	37	16.895	0.999997	RET, CSF1R, DIPK1B, LRTM2, KLHDC7A, PTPRK, CWH43, SEZ6L2, LTC4S, VSIG10L, NKPD1, TMEM92, TMEM71, PANX2, MMP24, EVA1C, ADGRG6, PAG1, SLC16A5, KIRREL3, TMEM132C, SLC10A6, DTNA, CDKN2A, BTN1A1, SPNS3, ABCC5, MCAM, LRRN4, ABCA4, CACNA2D4, TMC3, TMEM231, TMIE, SCNN1A, ERGIC1, ABCG2	212	6851	22511	0.573465	1	1	1
UP_KW_CELLULAR_COMPONENT	KW-0472~Membrane	67	30.5936	0.999998	RET, FAM107A, KLHDC7A, PTPRK, CWH43, VSIG10L, NKPD1, TMEM92, TGM1, SERP2, PANX2, CCND2, MMP24, EVA1C, SLC16A5, KIRREL3, SPNS3, ABCC5, BTN1A1, RRAS2, CACNA2D4, LAX1, TMC3, PARD3B, SAPCD2, SCNN1A, CDC42EP3, PLEKHO1, KIFC3, CASQ1, SMPDL3B, ERGIC1, RAPGEF3, ABCG2, RTN4R, CSF1R, DIPK1B, ARL6, STX19, LRTM2, PALM3, HTRA1, SEZ6L2, LTC4S, TMEM71, RACGAP1, ADGRG6, CHST15, STXBP6, PAG1, RAB11FIP5, TMEM132C,…	186	9343	17960	0.69244	1	1	0.999998
Annotation Cluster 35	Enrichment Score: 0.26069103830495194
Category	Term	Count	%	PValue	Genes	List Total	Pop Hits	Pop Total	Fold Enrichment	Bonferroni	Benjamini	FDR
SMART	SM00060:FN3	3	1.36986	0.518782	LRRN4, SPEG, PTPRK	121	153	10615	1.72014	1	1	1
UP_SEQ_FEATURE	DOMAIN:Fibronectin type-III	3	1.36986	0.533703	LRRN4, SPEG, PTPRK	212	190	22511	1.67659	1	1	1
INTERPRO	IPR003961:Fibronectin, type III	3	1.36986	0.596544	LRRN4, SPEG, PTPRK	202	208	20908	1.49286	1	1	1
Annotation Cluster 36	Enrichment Score: 0.22129077138634975
Category	Term	Count	%	PValue	Genes	List Total	Pop Hits	Pop Total	Fold Enrichment	Bonferroni	Benjamini	FDR
GOTERM_BP_DIRECT	GO:0006811~ion transport	8	3.65297	0.372783	PANX2, SLC10A6, RACGAP1, SCNN1A, TRF, CACNA2D4, TMC3, LTF	198	599	20094	1.35539	1	1	0.992947
UP_KW_BIOLOGICAL_PROCESS	KW-0406~Ion transport	8	3.65297	0.631655	PANX2, SLC10A6, RACGAP1, SCNN1A, TRF, CACNA2D4, TMC3, LTF	134	622	11003	1.0561	1	1	1
UP_KW_MOLECULAR_FUNCTION	KW-0407~Ion channel	4	1.82648	0.643756	PANX2, SCNN1A, CACNA2D4, TMC3	118	342	12158	1.20507	1	1	1
UP_KW_BIOLOGICAL_PROCESS	KW-0813~Transport	21	9.58904	0.859368	SLC10A6, STARD5, CRABP2, ARL6, SPNS3, ABCC5, STX19, ABCA4, TRF, CACNA2D4, TMC3, SERP2, PANX2, RACGAP1, SCNN1A, KIF20A, ERGIC1, SLC16A5, LTF, ABCG2, RAB11FIP5	134	2006	11003	0.859597	1	1	1
Annotation Cluster 37	Enrichment Score: 0.19832547951123147
Category	Term	Count	%	PValue	Genes	List Total	Pop Hits	Pop Total	Fold Enrichment	Bonferroni	Benjamini	FDR
UP_KW_LIGAND	KW-0274~FAD	3	1.36986	0.455685	CYB5R2, ACOX2, SARDH	83	123	6582	1.93418	0.999999	1	1
UP_KW_LIGAND	KW-0285~Flavoprotein	3	1.36986	0.472302	CYB5R2, ACOX2, SARDH	83	127	6582	1.87326	1	1	1
UP_KW_MOLECULAR_FUNCTION	KW-0560~Oxidoreductase	5	2.28311	0.858329	CYB5R2, ACOX2, SARDH, CDO1, DHTKD1	118	625	12158	0.824271	1	1	1
GOTERM_MF_DIRECT	GO:0016491~oxidoreductase activity	5	2.28311	0.871285	CYB5R2, ACOX2, SARDH, CDO1, DHTKD1	186	627	18713	0.802293	1	1	0.994083
Annotation Cluster 38	Enrichment Score: 0.1920711144065924
Category	Term	Count	%	PValue	Genes	List Total	Pop Hits	Pop Total	Fold Enrichment	Bonferroni	Benjamini	FDR
UP_SEQ_FEATURE	REPEAT:WD 7	3	1.36986	0.395113	CDC20, POC1A, WDR62	212	145	22511	2.19691	1	1	1
UP_SEQ_FEATURE	REPEAT:WD	3	1.36986	0.507332	CDC20, POC1A, WDR62	212	181	22511	1.75996	1	1	1
UP_SEQ_FEATURE	REPEAT:WD 6	3	1.36986	0.515783	CDC20, POC1A, WDR62	212	184	22511	1.73126	1	1	1
UP_SEQ_FEATURE	REPEAT:WD 5	3	1.36986	0.618143	CDC20, POC1A, WDR62	212	222	22511	1.43492	1	1	1
UP_SEQ_FEATURE	REPEAT:WD 4	3	1.36986	0.653564	CDC20, POC1A, WDR62	212	237	22511	1.3441	1	1	1
UP_SEQ_FEATURE	REPEAT:WD 3	3	1.36986	0.677848	CDC20, POC1A, WDR62	212	248	22511	1.28448	1	1	1
UP_SEQ_FEATURE	REPEAT:WD 1	3	1.36986	0.68633	CDC20, POC1A, WDR62	212	252	22511	1.26409	1	1	1
UP_SEQ_FEATURE	REPEAT:WD 2	3	1.36986	0.68633	CDC20, POC1A, WDR62	212	252	22511	1.26409	1	1	1
INTERPRO	IPR001680:WD40 repeat	3	1.36986	0.727699	CDC20, POC1A, WDR62	202	266	20908	1.16735	1	1	1
UP_KW_DOMAIN	KW-0853~WD repeat	3	1.36986	0.747274	CDC20, POC1A, WDR62	153	268	15344	1.12262	1	1	1
SMART	SM00320:WD40	3	1.36986	0.805662	CDC20, POC1A, WDR62	121	265	10615	0.993139	1	1	1
INTERPRO	IPR015943:WD40/YVTN repeat-like-containing domain	3	1.36986	0.848214	CDC20, POC1A, WDR62	202	346	20908	0.897442	1	1	1
Annotation Cluster 39	Enrichment Score: 0.16892845889703012
Category	Term	Count	%	PValue	Genes	List Total	Pop Hits	Pop Total	Fold Enrichment	Bonferroni	Benjamini	FDR
UP_SEQ_FEATURE	LIPID:S-palmitoyl cysteine	4	1.82648	0.470306	PALM3, RRAS2, NMNAT2, PAG1	212	272	22511	1.56153	1	1	1
UP_KW_PTM	KW-0564~Palmitate	5	2.28311	0.730483	TGM1, PALM3, RRAS2, NMNAT2, PAG1	174	365	12816	1.00897	1	1	1
UP_KW_PTM	KW-0449~Lipoprotein	9	4.10959	0.906199	RTN4R, TGM1, CENPE, ARL6, PALM3, RRAS2, NMNAT2, SMPDL3B, PAG1	174	867	12816	0.764587	1	1	1
Annotation Cluster 40	Enrichment Score: 0.16347709827226703
Category	Term	Count	%	PValue	Genes	List Total	Pop Hits	Pop Total	Fold Enrichment	Bonferroni	Benjamini	FDR
GOTERM_MF_DIRECT	GO:0001227~transcriptional repressor activity, RNA polymerase II transcription regulatory region sequence-specific binding	5	2.28311	0.47568	ZBTB8A, ZBTB32, ZBTB20, ZFP750, E2F7	186	359	18713	1.40122	1	1	0.994083
UP_SEQ_FEATURE	ZN_FING:C2H2-type 1	4	1.82648	0.516275	ZBTB8A, ZBTB32, ZBTB20, IKZF4	212	291	22511	1.45957	1	1	1
UP_SEQ_FEATURE	ZN_FING:C2H2-type 2	4	1.82648	0.539723	ZBTB8A, ZBTB32, ZBTB20, IKZF4	212	303	22511	1.40177	1	1	1
UP_SEQ_FEATURE	DOMAIN:BTB	3	1.36986	0.583282	ZBTB8A, ZBTB32, ZBTB20	212	208	22511	1.5315	1	1	1
INTERPRO	IPR000210:BTB/POZ-like	3	1.36986	0.632009	ZBTB8A, ZBTB32, ZBTB20	202	222	20908	1.39872	1	1	1
INTERPRO	IPR011333:BTB/POZ fold	3	1.36986	0.653503	ZBTB8A, ZBTB32, ZBTB20	202	231	20908	1.34422	1	1	1
SMART	SM00225:BTB	3	1.36986	0.71262	ZBTB8A, ZBTB32, ZBTB20	121	219	10615	1.20174	1	1	1
UP_SEQ_FEATURE	ZN_FING:C2H2-type 3	3	1.36986	0.766375	ZBTB32, ZBTB20, IKZF4	212	295	22511	1.07984	1	1	1
INTERPRO	IPR013087:Zinc finger C2H2-type/integrase DNA-binding domain	5	2.28311	0.936348	ZBTB8A, ZBTB32, ZBTB20, SORBS2, IKZF4	202	758	20908	0.68275	1	1	1
UP_SEQ_FEATURE	DOMAIN:C2H2-type	3	1.36986	0.985165	ZBTB32, ZBTB20, IKZF4	212	649	22511	0.490835	1	1	1
SMART	SM00355:ZnF_C2H2	4	1.82648	0.989213	ZBTB8A, ZBTB32, ZBTB20, IKZF4	121	713	10615	0.492159	1	1	1
Annotation Cluster 41	Enrichment Score: 0.16150909191573354
Category	Term	Count	%	PValue	Genes	List Total	Pop Hits	Pop Total	Fold Enrichment	Bonferroni	Benjamini	FDR
UP_KW_BIOLOGICAL_PROCESS	KW-0744~Spermatogenesis	4	1.82648	0.601855	RACGAP1, NPHP1, TDRD12, CHD5	134	256	11003	1.283	1	1	1
UP_KW_BIOLOGICAL_PROCESS	KW-0221~Differentiation	9	4.10959	0.689298	CDC20, GADD45B, RACGAP1, PAX8, NPHP1, TDRD12, SPEG, CHD5, ZFP750	134	747	11003	0.9893	1	1	1
GOTERM_BP_DIRECT	GO:0030154~cell differentiation	9	4.10959	0.789904	CDC20, GADD45B, RACGAP1, PAX8, NPHP1, TDRD12, SPEG, CHD5, ZFP750	198	1022	20094	0.893702	1	1	0.992947
Annotation Cluster 42	Enrichment Score: 0.14267574911572883
Category	Term	Count	%	PValue	Genes	List Total	Pop Hits	Pop Total	Fold Enrichment	Bonferroni	Benjamini	FDR
GOTERM_CC_DIRECT	GO:0005769~early endosome	5	2.28311	0.404782	RET, KIFC1, TRF, RAB11FIP5, LTF	207	332	21179	1.54087	1	1	0.934545
UP_KW_CELLULAR_COMPONENT	KW-0967~Endosome	4	1.82648	0.948401	RET, KIFC1, ABCC5, RAB11FIP5	186	598	17960	0.645881	1	1	0.948401
GOTERM_CC_DIRECT	GO:0005768~endosome	4	1.82648	0.972208	RET, ABCC5, TRF, RAB11FIP5	207	717	21179	0.570789	1	1	0.972208
Annotation Cluster 43	Enrichment Score: 0.12418641210244984
Category	Term	Count	%	PValue	Genes	List Total	Pop Hits	Pop Total	Fold Enrichment	Bonferroni	Benjamini	FDR
UP_KW_CELLULAR_COMPONENT	KW-0496~Mitochondrion	12	5.47945	0.725017	GATM, RAD51, OXCT1, CDKN2A, NTHL1, SARDH, CDK1, CASQ1, FHIT, ABCG2, RAB11FIP5, DHTKD1	186	1226	17960	0.945114	1	1	0.903226
UP_SEQ_FEATURE	TRANSIT:Mitochondrion	5	2.28311	0.736407	GATM, OXCT1, NTHL1, SARDH, DHTKD1	212	531	22511	0.999849	1	1	1
UP_KW_DOMAIN	KW-0809~Transit peptide	5	2.28311	0.794282	GATM, OXCT1, NTHL1, SARDH, DHTKD1	153	546	15344	0.918384	1	1	1
Annotation Cluster 44	Enrichment Score: 0.10754271097670537
Category	Term	Count	%	PValue	Genes	List Total	Pop Hits	Pop Total	Fold Enrichment	Bonferroni	Benjamini	FDR
SMART	SM00184:RING	3	1.36986	0.748551	SH3RF2, RNF224, TRAIP	121	235	10615	1.11992	1	1	1
INTERPRO	IPR001841:Zinc finger, RING-type	3	1.36986	0.77212	SH3RF2, RNF224, TRAIP	202	291	20908	1.06706	1	1	1
INTERPRO	IPR013083:Zinc finger, RING/FYVE/PHD-type	4	1.82648	0.823125	SH3RF2, RNF224, CHD5, TRAIP	202	461	20908	0.898091	1	1	1
Annotation Cluster 45	Enrichment Score: 0.0963880638620425
Category	Term	Count	%	PValue	Genes	List Total	Pop Hits	Pop Total	Fold Enrichment	Bonferroni	Benjamini	FDR
GOTERM_MF_DIRECT	GO:0003924~GTPase activity	4	1.82648	0.628327	GNA15, ARL6, ABCA4, RRAS2	186	326	18713	1.23445	1	1	0.994083
UP_SEQ_FEATURE	NP_BIND:GTP	3	1.36986	0.77759	GNA15, ARL6, RRAS2	212	302	22511	1.05481	1	1	1
GOTERM_MF_DIRECT	GO:0005525~GTP binding	3	1.36986	0.902413	GNA15, ARL6, RRAS2	186	392	18713	0.769956	1	1	0.994083
UP_KW_LIGAND	KW-0342~GTP-binding	3	1.36986	0.933483	GNA15, ARL6, RRAS2	83	344	6582	0.69158	1	1	1
Annotation Cluster 46	Enrichment Score: 0.07683037379625084
Category	Term	Count	%	PValue	Genes	List Total	Pop Hits	Pop Total	Fold Enrichment	Bonferroni	Benjamini	FDR
GOTERM_BP_DIRECT	GO:0002376~immune system process	6	2.73973	0.590152	CSF1R, SFTPD, SMPDL3B, LAX1, PAG1, LTF	198	526	20094	1.15762	1	1	0.992947
UP_KW_BIOLOGICAL_PROCESS	KW-0391~Immunity	6	2.73973	0.922639	CSF1R, SFTPD, SMPDL3B, LAX1, PAG1, LTF	134	684	11003	0.72028	1	1	1
UP_KW_BIOLOGICAL_PROCESS	KW-0399~Innate immunity	3	1.36986	0.931134	CSF1R, SFTPD, SMPDL3B	134	354	11003	0.695864	1	1	1
GOTERM_BP_DIRECT	GO:0045087~innate immune response	4	1.82648	0.972009	CSF1R, SFTPD, SMPDL3B, LTF	198	710	20094	0.571746	1	1	0.992947
Annotation Cluster 47	Enrichment Score: 0.04753135747293704
Category	Term	Count	%	PValue	Genes	List Total	Pop Hits	Pop Total	Fold Enrichment	Bonferroni	Benjamini	FDR
UP_SEQ_FEATURE	TOPO_DOM:Lumenal	5	2.28311	0.835345	SERP2, DIPK1B, CHST15, LTC4S, ERGIC1	212	619	22511	0.857706	1	1	1
UP_KW_CELLULAR_COMPONENT	KW-0256~Endoplasmic reticulum	10	4.56621	0.891691	SERP2, DIPK1B, USP17LE, CRABP2, ABCA4, EPHX1, CASQ1, SEZ6L2, LTC4S, ERGIC1	186	1226	17960	0.787595	1	1	0.903226
GOTERM_CC_DIRECT	GO:0005783~endoplasmic reticulum	12	5.47945	0.927356	S100A7A, SERP2, RTN4R, DIPK1B, CRABP2, ABCA4, EPHX1, CASQ1, CWH43, SEZ6L2, LTC4S, ERGIC1	207	1632	21179	0.752309	1	1	0.934545
GOTERM_CC_DIRECT	GO:0005789~endoplasmic reticulum membrane	6	2.73973	0.934432	SERP2, DIPK1B, USP17LE, EPHX1, SEZ6L2, LTC4S	207	883	21179	0.695225	1	1	0.934545

## Sheet: Mouse SMAD4 ChIP-Seq
#Bound_Genes_SigUP_Plastic_5d			#Bound_Genes_SigDOWN_Plastic_5d			#Unbound_Genes_SigUP_Plastic_5d			#Unbound_Genes_SigDown_Plastic_5d
2410004P03RIK			2210011C24RIK			1010001N08RIK			1190028D05RIK
6430548M08RIK			ABCA4			1110006O24RIK			1500026H17RIK
ABCC2			ABCG2			1110025L11RIK			1700007K13RIK
ABCC4			ABT1			2810410L24RIK			1810008I18RIK
ABCG1			ACOX2			2900052L18RIK			3010003L21RIK
ABHD18			ADAMTSL4			4930413G21RIK			4833427F10RIK
ABLIM2			ADGRG6			4930429D17RIK			4933412E12RIK
ACSL3			ADK			4930572O03RIK			4933433H22RIK
ACTG1			AFAP1L2			5430427O19RIK			9930111J21RIK1
ACVR1			ANKRD29			6030407O03RIK			A430089I19RIK
ACVR1C			ANLN			9930014A18RIK			AA792892
ACVR2A			APLN			A330076H08RIK			ABCA12
ADAMTS15			ARHGEF25			ABCA13			ABCB1B
ADARB1			ARL6			ACE2			ABCC5
ADGRG1			ASF1B			ACKR3			AF067063
ADGRG7			AUNIP			ACSBG1			ARNTL2
ADRA2B			AURKA			ADGRA1			ASRGL1
ADSSL1			B9D1			ADGRE5			AU021092
ALCAM			BIRC5			AJM1			B020004J07RIK
ALDOB			BTN1A1			AK4			B020031M17RIK
AMDHD1			CABLES1			AOAH			BC080695
ANGPTL4			CALD1			APBA1			BC147527
ANK			CAMK2B			ATP6AP2			C130026I21RIK
ANKRD50			CAPN13			ATP6V1A			C130073F10RIK
ANTXR2			CASQ2			AW549542			CACNA2D4
APBB1			CCNB1			AY761184			CASP14
APLNR			CCNB2			BACE2			CASQ1
APLP1			CCND2			BRDT			CAVIN2
APOA1			CDC20			C030034L19RIK			CAVIN3
APOL9A			CDC42BPG			C130046K22RIK			CCDC80
APOL9B			CDC42EP3			C430042M11RIK			CCDC9B
AQP3			CDC6			CACNA1I			CDC25C
AQP8			CDCA5			CACNA2D1			CDCA8
ARID3A			CDCA7L			CASP4			CENPA
ARIH1			CDK1			CCL2			CNTNAP2
ARL4D			CDKN2A			CCRL2			CRYAB
ARNT2			CDO1			CD209C			CSF1R
ASCC3			CENPE			CD300LB			D17ERTD648E
ASTL			CENPN			CD300LD3			DCC
ATP6AP1			CEP126			CD300LD5			DCDC2C
B2M			CES2B			CD40			DCTD
B3GALT5			CHD5			CDH2			DIPK1B
BAHCC1			CHST15			CDKN2D			DPP6
BCL11B			CHTF18			CERCAM			DTNA
BCL6			CKAP2			CHSY3			EPRN
BLCAP			CKS1B			CIB4			FAM71F1
BLVRB			COLCA2			COL22A1			FHIT
BMP1			CRABP2			COL5A3			FOXM1
BMYC			CRIP2			CRCT1			FRMD7
BRI3BP			CRYBG1			CRISPLD1			GM10662
CABP2			CRYBG2			CTLA2B			GM10696
CADM4			CST6			CTSE			GM10697
CCDC171			CWH43			CXCL2			GM11351
CCDC71L			CYB5R2			CXCL3			GM11544
CCL20			DDIT4L			CXCL5			GM11562
CCNG2			DGKA			CXCR4			GM12724
CD164			DHTKD1			CYP2C66			GM12794
CD44			DIAPH3			D5ERTD605E			GM13043
CD74			DLGAP5			D5ERTD615E			GM13078
CD82			DUSP1			DDX60			GM13546
CDKN1A			DYNC2LI1			DEFA21			GM14685
CDYL2			E2F7			DEFA32			GM16136
CEACAM20			EDN1			DEFA5			GM16367
CFAP46			EPHX1			DEFB7			GM1995
CHIC2			ERGIC1			DEFB8			GM20219
CHST11			EVA1C			DEPP1			GM20765
CIDEA			FAM107A			DIPK2A			GM21293
CLCA3A2			FAM107B			DKK2			GM21304
CLCA3B			FAM111A			DMD			GM21312
CLCA4A			FAM20C			DNASE1L1			GM33517
CLCA4B			FNDC10			DPEP2			GM3716
CLCF1			FSCN1			DPYS			GM4565
CLDN4			GADD45B			DUSP2			GM4567
CLEC2H			GATM			E230013L22RIK			GM4858
CLIC5			GDF15			EMX2			GM6763
CLN5			GNA15			ETV1			GM6902
CLOCK			GTSE1			FABP6			GM7102
CMPK2			HTRA1			FBLN2			GM7978
COL17A1			ICA1L			FCNA			GM8016
COL27A1			IL18			FGD3			GM8764
CPE			IQGAP3			FKBP14			GM8994
CPEB2			IRAK1BP1			FKBPL			HAUS5
CPNE5			ISM1			FLVCR1			IFI209
CPS1			KANK4			FNDC1			IKZF4
CREB3L3			KIF18B			FXYD5			INKA2
CRLF1			KIF20A			FZD3			KCNAB1
CSRNP1			KIF22			GBA2			KIF4
CSTB			KIFC1			GLIS3			KIRREL3
CTNNB1			KIFC3			GM10354			KLHDC7A
CTNS			KIFC5B			GM11545			KLK6
CTSB			KLHDC8A			GM13807			KRT5
CXCL1			KNSTRN			GM15328			KRTAP1-5
CYP24A1			KRTAP3-2			GM15663			LCE1H
CYP3A59			LAX1			GM15816			LCE6A
CYP4F14			LMO4			GM16070			LMX1A
CYTH4			LOR			GM17019			LOC100041034
DACH1			LRR1			GM21083			LOC100861615
DISC1			LRRN4			GM36201			LOC101055864
DNAJB9			LRTM2			GM3893			LOC105246046
DNAJC3			LTC4S			GM7367			LOC664787
DNM1			LTF			GM7467			LY6A
DPEP1			MCAM			GM7694			LY6C1
DPP7			MCM5			GM7827			LY6F
DUOXA2			METTL1			GM7861			LY6G6C
DUSP5			MMP11			GM9758			LY6G6G
E130308A19RIK			MMP24			GM9899			MEIS1
EEA1			MYBL2			GML2			MGMT
EEPD1			NDC80			GPR137B			NMNAT2
EFHD1			NES			GPR137B-PS			NTHL1
EFNA2			NKPD1			GPRC5C			NUDT17
EGR1			NLRC3			GRIN2B			OLFR376
EGR3			NPHP1			GSDMA			PALM3
EIF4E3			OMP			GSDMC4			PALMD
ELL			OXCT1			GVIN1			PANX2
EML1			PAG1			HIST1H2AL			PASK
ENTPD5			PAK6			HPGDS			PAX8
EPCAM			PARD3B			HS3ST3B1			PIMREG
EPHA4			PARPBP			HSD11B1			PRAMEF25
EPHX2			PCSK6			IFI202B			PREX2
EPM2AIP1			PHACTR2			IFI203			PRN
ERO1L			PHGR1			IFI205			PSAPL1
ETL4			PLEKHO1			IFI44			RAPGEF3
FANK1			PLEKHS1			IGFBP5			RNF224
FBXL16			PLK2			IL1A			S100A4
FBXO32			PLSCR2			KCNJ11			SCNN1B
FCER2A			PNP2			KDR			SERPINB1B
FGF9			POC1A			KRTAP6-5			SERPINB2
FLCN			PPP1R26			LAMP2			SERPINB6B
FMNL3			PRC1			LCE1F			SEZ6L2
FNDC3B			PROSER2			LCE1G			SFTPD
FNIP2			PROZ			LCN8			SLFN10-PS
FOS			PRSS12			LCP1			SP110
FOSL1			PRSS27			LDHD			SP140
FOXN2			PTPN13			LGI2			SPACA7
FRK			PTPRK			LHFP			SPDYE4B
FRY			RAB11FIP5			LILR4B			SPEG
FSD1L			RACGAP1			LIX1L			SPRR1A
FST			RAD51			LONRF3			SYT16
FUT8			RASSF3			LRATD2			TCSTV1
GALC			RBBP8NL			LTBP1			TCSTV3
GALNT6			RET			LY6D			TDPOZ4
GATA6			RRAS2			LY6M			TDPOZ5
GDPD5			RTN4R			MCPT1			TGM1
GEM			S100A7A			MCPT2			TGM5
GFAP			SAMD5			MCPT4			TIGIT
GGCT			SAPCD2			MCTP1			TMEM132C
GNPDA1			SARDH			MEGF10			TMEM71
GPATCH2L			SCNN1A			MGST1			TNNC2
GPR3			SERP2			MNDAL			TREX2
GPSM1			SFTA2			MOGAT1			TRF
GRAMD1B			SH2D4A			MPTX2			UNC13C
GRN			SH3RF2			MUC5AC			USP17LC
GSTM5			SLC10A6			NGF			USP17LE
GUCY2G			SLC16A5			NLRP3			VCAM1
H13			SLC6A13			NMRK1			VIP
HACD3			SMPDL3B			NOX1			VMN2R78
HAS2			SORBS2			NPR2			ZBTB20
HAVCR2			SORBS3			NXPE2			ZFP185
HBEGF			SPNS3			OAS2			ZFP352
HCFC2			SPON1			ODAPH			ZFP365
HCN3			SPRY1			OLFM1			ZFP781
HEXA			SPZ1			OLFR1372-PS1			ZFP92
HILPDA			SRCIN1			OLFR58			ZSCAN4A
HIST1H1C			STARD5			OLFR632			ZSCAN4B
HIST1H4J			STK32C			OLFR920			ZSCAN4C
HIST2H2AA1			STX19			OLR1			ZSCAN4D
HIST2H3C1			STXBP6			ORM3			ZSCAN4F
HIST2H3C2			SYNPO			PAX9
HMGA2			TACC3			PGLYRP2
HSD17B7			TDRD12			PI15
HSF5			THPO			PILRA
HSPA13			TK1			PILRB1
HSPA4L			TMC3			PLA2G10OS
ID1			TMEM231			PLA2G4C
ID3			TMEM92			PLXNA4
ID4			TMIE			PQLC2
IFIT1			TPX2			PRF1
IFIT3			TRAIP			PRL2C2
IFIT3B			TROAP			PRL2C3
IFNAR1			UBE2C			PRL2C5
IFNGR1			UPK3BL			PRSS46
IGSF5			USP17LD			PSG22
IGSF8			USP54			PTGS2
IGTP			VSIG10L			PTPN22
IL13RA1			WDR62			PTPRZ1
IL18BP			ZBTB32			RASGRF1
IMPDH1			ZBTB8A			ROBO1
INSM1			ZFP750			RPS6KC1
INSR			ZRANB3			RTP4
IPO7						RUNX1
IRF7						RYR3
IRGM2						SELE
IRS2						SERPINA3A
ISG15						SERPINB9G
ISOC2A						SIPA1L2
ITGA5						SLC12A1
ITGA7						SLC25A21
ITGB7						SLC35F6
ITM2C						SLC9A9
JAG1						SLPI
KCNJ2						SMIM31
KIF9						SOWAHC
KLF10						SPEER4COS
KLRB1						SPEER4E
KRT20						SPEER8-PS1
LAPTM4B						SPINK2
LHFPL2						SPIRE1
LIPA						SPRR2F
LMCD1						SPRR2G
LMTK3						ST6GALNAC4
LOXL4						ST6GALNAC6
LRP1						SULT4A1
LYPD3						SYNPR
LYST						TAFA5
LYZL4						TBX3OS2
MAF						TCIM
MAP3K14						TMEM163
MAP7D1						TMEM202
MED7						TMEM45A
MEP1B						TRY5
MFSD11						TSPAN2
MFSD4A						UGT1A6B
MICAL2						UPP2
MICALCL						VIM
MIPOL1						VMN2R23
MMP19						VMN2R26
MMP9						WNT4
MOCOS						ZEB1
MRC1						ZFP26
MST1R						ZFP85OS
MT1
MT2
MUC1
MUC13
MX2
MXD1
MYCBP
MYRFL
N4BP2L1
NAMPT
NCBP1
NCK2
NDFIP2
NECTIN1
NMU
NOD1
NOS1AP
NOS2
NPC1L1
NPPB
NPTX1
NR1H4
NR3C2
NUMBL
OASL1
OASL2
ODC1
OLFM2
OLFR1375
ONECUT2
OPN3
OPRD1
ORMDL3
OSTM1
OTUD1
OXTR
P2RY1
P3H4
P4HA1
PCK1
PCP4
PDGFC
PELI3
PERP
PIK3AP1
PIK3CD
PILRB2
PIWIL2
PKD1L3
PLA2G10
PLAUR
PLD1
PLEKHO2
PLPPR2
PMP22
PPM1B
PPM1M
PPP1R3B
PQLC3
PRDM8
PRDX5
PRKAB2
PRKCE
PRND
PRSS23
PSG16
PTK2
PWP1
RAB20
RAB35
RABGAP1
RAI14
RASL10A
RBM38
RECK
REM2
RHPN2
RNF152
RNF19B
RNF24
RPRD1A
RRAD
RSAD2
S100A13
SARAF
SCAMP1
SCIN
SDC3
SEC14L2
SELENON
SELENOW
SEMA6A
SERPINE1
SERTAD3
SGPL1
SH2D5
SH3BP2
SHF
SKP1A
SLC11A1
SLC12A4
SLC13A1
SLC13A2
SLC17A7
SLC1A1
SLC26A11
SLC29A3
SLC31A2
SLC35G2
SLC39A10
SLC39A8
SLC3A1
SLC4A8
SLC6A8
SLC9A2
SLCO2A1
SMAD4
SMAD7
SOCS3
SPATA13
SPHK1
SPRY4
SPSB1
SSH3
SSTR2
STAB1
STEAP3
STK17B
STXBP1
SVOP
TAPBP
TBKBP1
TBX3
TC2N
TCF23
TCF4
TCN2
TGFB1
TGFBR3
TGOLN1
TLE3
TMC7
TMEM120B
TMEM131L
TMEM158
TMEM165
TMEM212
TMEM263
TMEM30A
TMEM41B
TMEM50B
TMTC2
TNF
TNFRSF1B
TNFRSF9
TNFSF15
TNFSF9
TNIK
TNNT2
TPP1
TRIM30A
TRIM46
TRIM8
TRNP1
TSPAN8
TTYH3
TWF2
UBASH3B
UBE2L6
UGT1A6A
USP18
VDR
VEGFA
VGF
XKR9
ZBTB6
ZC3H12A
ZFP36
ZFP37
ZFP426
ZFP827

## Sheet: DAVID_MouseGenesBoundUp
Annotation Cluster 1	Enrichment Score: 6.387288641373332
Category	Term	Count	%	PValue	Genes	List Total	Pop Hits	Pop Total	Fold Enrichment	Bonferroni	Benjamini	FDR
GOTERM_CC_DIRECT	GO:0016020~membrane	204	50.6203	3.29455e-17	CHIC2, OXTR, TMEM41B, AQP8, ANTXR2, AQP3, ALCAM, CREB3L3, ZC3H12A, ACVR1, EPHA4, RSAD2, ENTPD5, SLC11A1, PRKCE, FNDC3B, ACSL3, SCAMP1, MFSD11, CLDN4, SPATA13, IGSF8, IGSF5, TTYH3, RRAD, STXBP1, SDC3, TMTC2, LYPD3, MST1R, HACD3, SGPL1, TSPAN8, CHST11, TGOLN1, PDGFC, SARAF, NDFIP2, JAG1, CADM4, TNFSF15, TMEM50B, INSR, H13, BRI3BP, PTK2, XKR9, SLC6A8, TNFSF9, ITM2C, CLIC5, HEXA, HILPDA, LYST, EEA1, …	386	6726	20815	1.63554	1.37383e-14	1.37383e-14	1.331e-14
UP_SEQ_FEATURE	CARBOHYD:N-linked (GlcNAc...) asparagine	134	33.2506	4.06762e-17	STEAP3, OXTR, PILRB2, CD82, AQP8, SERPINE1, LOXL4, TMEM131L, ANTXR2, AQP3, TNF, LIPA, ALCAM, CREB3L3, FGF9, DUOXA2, SLC39A8, PRND, IL13RA1, ACVR1, EPHA4, COL27A1, SEMA6A, ENTPD5, FST, SLC11A1, APLP1, P3H4, MFSD11, SELENON, OLFM2, SLCO2A1, APLNR, DPEP1, IFNAR1, COL17A1, IGSF8, IGSF5, TTYH3, SLC1A1, TMTC2, LYPD3, MST1R, ADAMTS15, ADGRG1, DPP7, TSPAN8, CHST11, ADGRG7, PDGFC, TGOLN1, NPTX1, CD164, OP…	397	3691	22239	2.03369	5.63366e-14	5.63366e-14	5.63366e-14
UP_SEQ_FEATURE	TOPO_DOM:Cytoplasmic	110	27.2953	9.60209e-12	STEAP3, OXTR, PILRB2, CD82, AQP8, TMEM131L, ANTXR2, AQP3, TNF, ALCAM, CREB3L3, DUOXA2, SLC39A8, SLC26A11, IL13RA1, ACVR1, EPHA4, SEMA6A, SLC11A1, APLP1, ACSL3, SCAMP1, CLDN4, SLCO2A1, APLNR, ABCG1, IFNAR1, COL17A1, IGSF8, IGSF5, TTYH3, KLRB1, SLC1A1, SDC3, MST1R, HACD3, FUT8, SGPL1, ADGRG1, TSPAN8, CHST11, ADGRG7, NPC1L1, TGOLN1, SARAF, CD164, NDFIP2, OPN3, JAG1, CADM4, TNFSF15, TNFRSF9, INSR, B3…	397	3229	22239	1.90831	1.32989e-08	6.64945e-09	6.64945e-09
UP_SEQ_FEATURE	TOPO_DOM:Extracellular	89	22.0844	2.37043e-11	OXTR, PILRB2, CD82, AQP8, TMEM131L, ANTXR2, TNF, AQP3, ALCAM, STAB1, DUOXA2, MRC1, MUC13, ITGB7, SLC39A8, SLC26A11, HAVCR2, IL13RA1, ACVR1, EPHA4, SEMA6A, ABCC2, IFNGR1, SLC11A1, APLP1, TMC7, TNFRSF1B, SSTR2, ADRA2B, TGFBR3, CLDN4, MEP1B, SLCO2A1, APLNR, ITGA7, FCER2A, ITGA5, ABCG1, ANK, CD44, SLC29A3, HBEGF, IFNAR1, COL17A1, OPRD1, IGSF8, HCN3, IGSF5, TTYH3, KLRB1, LRP1, SLC1A1, SDC3, SLC3A1, PK…	397	2393	22239	2.0834	3.28306e-08	1.09435e-08	1.09435e-08
UP_KW_PTM	KW-0325~Glycoprotein	146	36.2283	2.8146e-07	STEAP3, OXTR, PILRB2, CD82, AQP8, SERPINE1, LOXL4, TMEM131L, ANTXR2, AQP3, TNF, LIPA, ALCAM, CREB3L3, FGF9, DUOXA2, SLC39A8, PRND, IL13RA1, ACVR1, EPHA4, COL27A1, SEMA6A, ENTPD5, FST, SLC11A1, APLP1, P3H4, MFSD11, SLC9A2, SELENON, OLFM2, SLCO2A1, APLNR, DPEP1, CLOCK, IFNAR1, COL17A1, IGSF8, IGSF5, TTYH3, SLC1A1, SDC3, TMTC2, LYPD3, MST1R, ADAMTS15, ADGRG1, DPP7, TSPAN8, CHST11, ADGRG7, NPC1L1, PD…	326	4014	12787	1.42668	7.88084e-06	8.16233e-06	7.59941e-06
UP_KW_DOMAIN	KW-1133~Transmembrane helix	154	38.2134	9.4852e-06	STEAP3, OXTR, PILRB2, CD82, TMEM41B, AQP8, RNF19B, MYRFL, TMEM131L, ADARB1, FRY, ANTXR2, AQP3, TNF, TMEM263, LAPTM4B, ALCAM, CREB3L3, DUOXA2, SLC39A8, SLC26A11, IL13RA1, ACVR1, EPHA4, SEMA6A, ENTPD5, SLC11A1, APLP1, LMTK3, FNDC3B, ACSL3, MFSD11, SCAMP1, CLDN4, SLCO2A1, APLNR, ABCG1, IFNAR1, COL17A1, IGSF8, IGSF5, TTYH3, KLRB1, SLC1A1, SDC3, TMTC2, MST1R, HACD3, FUT8, SGPL1, ADGRG1, TSPAN8, CHST11…	317	5616	15341	1.32705	0.00022762	0.000227645	0.000208674
GOTERM_CC_DIRECT	GO:0005886~plasma membrane	141	34.9876	6.04583e-05	CHIC2, STEAP3, OXTR, CPNE5, CD82, AQP8, IRS2, TMEM131L, ANTXR2, AQP3, TNF, ACTG1, LAPTM4B, ALCAM, NAMPT, DUOXA2, SLC39A8, SLC26A11, PRND, B2M, ACVR1, EPHA4, SEMA6A, PRKCE, SLC11A1, APLP1, ACSL3, HCFC2, GEM, SLC9A2, CLDN4, ASTL, SPATA13, RAB35, SLCO2A1, SELENOW, APLNR, DPEP1, ABCG1, IFNAR1, IGSF8, IGSF5, TTYH3, RRAD, STXBP1, SLC1A1, SDC3, CABP2, LYPD3, MST1R, ADGRG1, SCIN, NPC1L1, PDGFC, TGOLN1, S…	386	5693	20815	1.33557	0.0248967	0.00315139	0.00305315
UP_KW_DOMAIN	KW-0812~Transmembrane	154	38.2134	0.00100759	STEAP3, OXTR, PILRB2, CD82, TMEM41B, AQP8, RNF19B, MYRFL, TMEM131L, ADARB1, FRY, ANTXR2, AQP3, TNF, TMEM263, LAPTM4B, ALCAM, CREB3L3, DUOXA2, SLC39A8, SLC26A11, IL13RA1, ACVR1, EPHA4, SEMA6A, ENTPD5, SLC11A1, APLP1, LMTK3, FNDC3B, ACSL3, MFSD11, SCAMP1, CLDN4, SLCO2A1, APLNR, ABCG1, IFNAR1, COL17A1, IGSF8, IGSF5, TTYH3, KLRB1, SLC1A1, SDC3, TMTC2, MST1R, HACD3, FUT8, SGPL1, ADGRG1, TSPAN8, CHST11…	317	6102	15341	1.22136	0.0239041	0.0120911	0.0110835
GOTERM_CC_DIRECT	GO:0016021~integral component of membrane	155	38.4615	0.00244305	STEAP3, OXTR, PILRB2, CD82, TMEM41B, AQP8, RNF19B, MYRFL, TMEM131L, ADARB1, FRY, ANTXR2, AQP3, TNF, TMEM263, LAPTM4B, ALCAM, CREB3L3, DUOXA2, SLC39A8, SLC26A11, IL13RA1, ACVR1, EPHA4, SEMA6A, ENTPD5, SLC11A1, APLP1, LMTK3, FNDC3B, ACSL3, MFSD11, SCAMP1, SLC9A2, CLDN4, SLCO2A1, APLNR, ABCG1, IFNAR1, COL17A1, IGSF8, IGSF5, TTYH3, KLRB1, SLC1A1, SDC3, TMTC2, LYPD3, MST1R, HACD3, FUT8, SGPL1, ADGRG1,…	386	6889	20815	1.21329	0.639404	0.0679167	0.0657994
UP_SEQ_FEATURE	TRANSMEM:Helical	144	35.732	0.00441017	STEAP3, OXTR, PILRB2, CD82, TMEM41B, AQP8, RNF19B, MYRFL, TMEM131L, ADARB1, FRY, ANTXR2, AQP3, TNF, TMEM263, LAPTM4B, ALCAM, DUOXA2, SLC39A8, SLC26A11, IL13RA1, ACVR1, EPHA4, SEMA6A, ENTPD5, SLC11A1, APLP1, LMTK3, FNDC3B, ACSL3, MFSD11, SCAMP1, SLC9A2, CLDN4, SLCO2A1, APLNR, ABCG1, IFNAR1, IGSF8, IGSF5, KLRB1, SLC1A1, SDC3, TMTC2, MST1R, HACD3, FUT8, SGPL1, TSPAN8, CHST11, NPC1L1, TGOLN1, SARAF, …	397	6655	22239	1.2121	0.997805	0.626651	0.626651
UP_KW_DOMAIN	KW-0732~Signal	120	29.7767	0.00521839	OXTR, PILRB2, SERPINE1, LOXL4, TMEM131L, ANTXR2, TNF, LIPA, NPPB, ALCAM, SLC39A8, PRND, B2M, IL13RA1, ACVR1, EPHA4, COL27A1, SEMA6A, ENTPD5, FST, APLP1, LMTK3, P3H4, SLC9A2, SELENON, OLFM2, ASTL, PLA2G10, DPEP1, IFNAR1, IGSF8, IGSF5, SDC3, TMTC2, LYPD3, MST1R, ADAMTS15, ADGRG1, DPP7, ADGRG7, NPC1L1, PDGFC, TGOLN1, SARAF, NPTX1, CLCA3A2, CD164, TGFB1, JAG1, CADM4, TNFRSF9, INSR, ABHD18, EFNA2, BMP…	317	4728	15341	1.22828	0.118005	0.0417471	0.0382682
UP_KW_CELLULAR_COMPONENT	KW-0472~Membrane	202	50.1241	0.036994	CHIC2, OXTR, TMEM41B, AQP8, ADARB1, ANTXR2, AQP3, ALCAM, CREB3L3, ZC3H12A, ACVR1, EPHA4, RSAD2, ENTPD5, SLC11A1, PRKCE, FNDC3B, ACSL3, SCAMP1, MFSD11, CLDN4, ASTL, SPATA13, IGSF8, IGSF5, TTYH3, RRAD, STXBP1, SDC3, TMTC2, LYPD3, MST1R, HACD3, SGPL1, TSPAN8, CHST11, TGOLN1, PDGFC, SARAF, NDFIP2, JAG1, CADM4, TNFSF15, TMEM50B, INSR, H13, BRI3BP, PTK2, XKR9, SLC6A8, TNFSF9, ITM2C, CLIC5, HILPDA, EEA1…	358	9090	17654	1.09584	0.742579	0.266357	0.258958
UP_KW_PTM	KW-1015~Disulfide bond	95	23.5732	0.089466	OXTR, HEXA, LOXL4, CXCL1, ANTXR2, PRSS23, TNF, IL18BP, NPPB, ALCAM, STAB1, DUOXA2, MRC1, MUC13, ITGB7, PRND, B2M, HAVCR2, IL13RA1, CTSB, SEMA6A, COL27A1, IFNGR1, ENTPD5, FST, APLP1, PLAUR, TNFRSF1B, SSTR2, ADRA2B, MMP9, TAPBP, TGFBR3, DNAJC3, CLDN4, OLFM2, MEP1B, ASTL, PLA2G10, SLCO2A1, ITGA7, DPEP1, MMP19, FCER2A, ITGA5, ANGPTL4, CD44, HBEGF, IFNAR1, COL17A1, OPRD1, IGSF8, GRN, IGSF5, KLRB1, LRP…	326	3266	12787	1.14093	0.927508	0.432419	0.402597
Annotation Cluster 2	Enrichment Score: 4.589764028785592
Category	Term	Count	%	PValue	Genes	List Total	Pop Hits	Pop Total	Fold Enrichment	Bonferroni	Benjamini	FDR
GOTERM_CC_DIRECT	GO:0005764~lysosome	27	6.69975	4.23841e-07	GRN, HEXA, LIPA, CLN5, TMEM165, LAPTM4B, FLCN, DPP7, SLC39A8, SLC26A11, FNIP2, RNF152, CTSB, CD74, CD164, INSR, SLC11A1, CTNS, MT1, GALC, OSTM1, PLA2G10, TPP1, ALDOB, SLC29A3, ITM2C, IFNAR1	386	455	20815	3.19994	0.000176726	5.89138e-05	5.70772e-05
UP_KW_CELLULAR_COMPONENT	KW-0458~Lysosome	24	5.95533	8.29697e-07	CD74, CD164, GRN, INSR, HEXA, CTNS, LIPA, CLN5, TMEM165, GALC, FLCN, LAPTM4B, DPP7, OSTM1, PLA2G10, SLC26A11, TPP1, SLC39A8, FNIP2, RNF152, SLC29A3, CTSB, ITM2C, IFNAR1	358	351	17654	3.37182	2.98686e-05	2.98691e-05	2.90394e-05
GOTERM_CC_DIRECT	GO:0005765~lysosomal membrane	14	3.47395	0.000916756	CD164, GRN, CTNS, CLN5, TMEM165, FLCN, LAPTM4B, OSTM1, SLC26A11, SLC39A8, FNIP2, RNF152, SLC29A3, ITM2C	386	253	20815	2.98398	0.317821	0.0294067	0.02849
KEGG_PATHWAY	mmu04142:Lysosome	11	2.72953	0.00135696	GALC, LAPTM4B, CD164, ATP6AP1, SLC11A1, HEXA, CTNS, TPP1, LIPA, CLN5, CTSB	213	135	8941	3.42031	0.306933	0.073276	0.068391
Annotation Cluster 3	Enrichment Score: 2.76385753093532
Category	Term	Count	%	PValue	Genes	List Total	Pop Hits	Pop Total	Fold Enrichment	Bonferroni	Benjamini	FDR
GOTERM_CC_DIRECT	GO:0005783~endoplasmic reticulum	52	12.9032	0.00012579	GPSM1, TMEM41B, RNF19B, TMEM131L, NR3C2, EPM2AIP1, CREB3L3, ZC3H12A, DUOXA2, NCK2, SLC26A11, EPHA4, ATP6AP1, RSAD2, IFNGR1, PRKCE, ENTPD5, FNDC3B, P3H4, FOS, ACSL3, UGT1A6A, TAPBP, TGFBR3, DNAJC3, SELENON, ITGA5, ABCG1, GRAMD1B, GRN, SLC1A1, TMTC2, HSD17B7, HACD3, PLD1, HSPA13, CLN5, SGPL1, ORMDL3, SARAF, DNAJB9, APBB1, DISC1, PCK1, CD74, NDFIP2, TMEM30A, TMEM50B, H13, CYP4F14, P4HA1, CLEC2H	386	1617	20815	1.73413	0.0511057	0.00582829	0.00564659
GOTERM_CC_DIRECT	GO:0005789~endoplasmic reticulum membrane	28	6.94789	0.00543362	GPSM1, GRAMD1B, TMEM41B, TMTC2, RNF19B, MYRFL, HSD17B7, GDPD5, CYP3A59, PLD1, NR3C2, SGPL1, CREB3L3, ORMDL3, DUOXA2, CD74, RSAD2, ATP6AP1, TMEM50B, IRGM2, ACSL3, H13, UGT1A6A, CYP4F14, TAPBP, SELENON, IGTP, ABCG1	386	860	20815	1.75569	0.896894	0.131824	0.127715
UP_KW_CELLULAR_COMPONENT	KW-0256~Endoplasmic reticulum	38	9.42928	0.00747636	GPSM1, GRAMD1B, TMEM41B, TMTC2, RNF19B, TMEM131L, HSD17B7, HACD3, CYP3A59, PLD1, HSPA13, NR3C2, EPM2AIP1, SGPL1, CREB3L3, ZC3H12A, ORMDL3, DUOXA2, NCK2, DNAJB9, SARAF, PCK1, CD74, RSAD2, ATP6AP1, ENTPD5, TMEM50B, P3H4, FOS, ACSL3, H13, UGT1A6A, CYP4F14, TAPBP, DNAJC3, SELENON, P4HA1, ABCG1	358	1206	17654	1.5538	0.236743	0.0897163	0.0872242
Annotation Cluster 4	Enrichment Score: 2.330054929159317
Category	Term	Count	%	PValue	Genes	List Total	Pop Hits	Pop Total	Fold Enrichment	Bonferroni	Benjamini	FDR
INTERPRO	IPR004727:Calcium-activated chloride channel protein	4	0.992556	0.000216691	CLCA3B, CLCA4B, CLCA4A, CLCA3A2	389	7	20686	30.3871	0.151855	0.129916	0.129916
INTERPRO	IPR013642:Chloride channel calcium-activated	4	0.992556	0.000341884	CLCA3B, CLCA4B, CLCA4A, CLCA3A2	389	8	20686	26.5887	0.228853	0.129916	0.129916
GOTERM_MF_DIRECT	GO:0005229~intracellular calcium activated chloride channel activity	5	1.24069	0.000464214	TTYH3, CLCA3B, CLCA4B, CLCA4A, CLCA3A2	365	19	18371	13.2451	0.290127	0.110934	0.110032
UP_KW_LIGAND	KW-0868~Chloride	9	2.23325	0.000713597	CLIC5, SLC12A4, CLDN4, TTYH3, CLCA3B, CLCA4B, SLC1A1, CLCA4A, CLCA3A2	158	82	6562	4.55835	0.0239788	0.0242623	0.0242623
GOTERM_BP_DIRECT	GO:0006821~chloride transport	7	1.73697	0.00507447	CLIC5, CLDN4, TTYH3, CLCA3B, CLCA4B, CLCA4A, CLCA3A2	376	83	19672	4.41246	0.999999	0.263309	0.260583
UP_SEQ_FEATURE	DOMAIN:VWFA	7	1.73697	0.00544346	CPNE5, CLCA3B, CLCA4B, CLCA4A, ITGB7, ANTXR2, CLCA3A2	397	90	22239	4.35693	0.999479	0.685381	0.685381
UP_KW_PTM	KW-0068~Autocatalytic cleavage	6	1.48883	0.00785289	MUC1, CLCA3B, CLCA4B, CLCA4A, TPP1, CLCA3A2	326	49	12787	4.80293	0.198082	0.113867	0.106014
INTERPRO	IPR002035:von Willebrand factor, type A	6	1.48883	0.0190304	CPNE5, CLCA3B, CLCA4B, CLCA4A, ANTXR2, CLCA3A2	389	82	20686	3.89103	1	1	1
SMART	SM00327:VWA	6	1.48883	0.0238293	CPNE5, CLCA3B, CLCA4B, CLCA4A, ANTXR2, CLCA3A2	232	75	10580	3.64828	0.991148	1	1
KEGG_PATHWAY	mmu04924:Renin secretion	6	1.48883	0.0339879	CLCA3B, CLCA4B, CLCA4A, CLCA3A2, KCNJ2, CTSB	213	76	8941	3.31394	0.999912	0.298469	0.278571
KEGG_PATHWAY	mmu04972:Pancreatic secretion	5	1.24069	0.285316	CLCA3B, CLCA4B, PLA2G10, CLCA4A, CLCA3A2	213	114	8941	1.84108	1	0.770352	0.718996
Annotation Cluster 5	Enrichment Score: 2.2289863760853996
Category	Term	Count	%	PValue	Genes	List Total	Pop Hits	Pop Total	Fold Enrichment	Bonferroni	Benjamini	FDR
GOTERM_BP_DIRECT	GO:0009615~response to virus	10	2.48139	5.9759e-05	RSAD2, MX2, IFIT3B, ISG15, MST1R, IFIT1, TNF, OASL1, IFIT3, OASL2	376	91	19672	5.74936	0.154181	0.0279074	0.0276186
GOTERM_BP_DIRECT	GO:0051607~defense response to virus	15	3.72208	0.000136331	NCBP1, RSAD2, IFNGR1, MX2, ISG15, IFIT1, LYST, IFIT3, PLA2G10, IRF7, IFIT3B, MAP3K14, OASL1, IFNAR1, OASL2	376	229	19672	3.42702	0.317522	0.0367219	0.0363419
GOTERM_BP_DIRECT	GO:0045071~negative regulation of viral genome replication	6	1.48883	0.00280435	RSAD2, MX2, ISG15, TNF, OASL1, OASL2	376	51	19672	6.15519	0.999618	0.18709	0.185154
UP_KW_BIOLOGICAL_PROCESS	KW-0051~Antiviral defense	7	1.73697	0.0170445	RSAD2, MX2, ISG15, IFIT1, OASL1, IFIT3, OASL2	231	96	10725	3.38542	0.826837	0.490945	0.490945
SMART	SM00213:UBQ	3	0.744417	0.314529	ISG15, OASL1, OASL2	232	52	10580	2.63097	1	1	1
INTERPRO	IPR000626:Ubiquitin	3	0.744417	0.345151	ISG15, OASL1, OASL2	389	65	20686	2.45434	1	1	1
Annotation Cluster 6	Enrichment Score: 2.0369913514644864
Category	Term	Count	%	PValue	Genes	List Total	Pop Hits	Pop Total	Fold Enrichment	Bonferroni	Benjamini	FDR
GOTERM_MF_DIRECT	GO:0019955~cytokine binding	6	1.48883	0.0017106	CD74, IFNGR1, TNFRSF9, CRLF1, CD44, IL13RA1	365	44	18371	6.86339	0.717338	0.135799	0.134695
GOTERM_MF_DIRECT	GO:0004896~cytokine receptor activity	6	1.48883	0.00576314	CD74, IFNGR1, CRLF1, CD44, IL13RA1, IFNAR1	365	58	18371	5.20671	0.985955	0.354433	0.351551
GOTERM_BP_DIRECT	GO:0019221~cytokine-mediated signaling pathway	7	1.73697	0.0785631	NUMBL, IFNGR1, SLC1A1, CRLF1, CD44, IL13RA1, IFNAR1	376	156	19672	2.34765	1	0.989641	0.979399
Annotation Cluster 7	Enrichment Score: 2.0241904298413185
Category	Term	Count	%	PValue	Genes	List Total	Pop Hits	Pop Total	Fold Enrichment	Bonferroni	Benjamini	FDR
GOTERM_BP_DIRECT	GO:0007275~multicellular organism development	39	9.67742	0.000549825	PIWIL2, GPSM1, NUMBL, LRP1, TCF23, TWF2, MST1R, TNF, ZFP36, ADGRG1, DACH1, FGF9, ZC3H12A, PDGFC, DISC1, ZFP37, B2M, EPHA4, TLE3, JAG1, SEMA6A, VDR, INSR, FST, SPRY4, MICAL2, PTK2, TBX3, VEGFA, FMNL3, BMP1, ID1, TRNP1, ETL4, APLNR, ID3, MMP19, TCF4, INSM1	376	1135	19672	1.79775	0.78584	0.0878113	0.0869025
GOTERM_BP_DIRECT	GO:0030154~cell differentiation	33	8.18859	0.00315034	PIWIL2, GPSM1, CPNE5, TCF23, PIK3CD, HSD17B7, ADGRG1, ACVR1C, FGF9, ZC3H12A, ZFP37, RBM38, TLE3, SMAD4, SEMA6A, VDR, FST, NR1H4, MICAL2, PTK2, VEGFA, SMAD7, BMP1, ID1, ID4, PMP22, ID3, CTNNB1, MMP19, TCF4, INSM1, FRK, RAI14	376	1003	19672	1.72137	0.999855	0.196161	0.194131
UP_KW_MOLECULAR_FUNCTION	KW-9996~Developmental protein	33	8.18859	0.0118519	PIWIL2, GPSM1, NUMBL, LRP1, TCF23, TWF2, ZFP36, ADGRG1, DACH1, FGF9, ZC3H12A, PDGFC, DISC1, ZFP37, EPHA4, TLE3, JAG1, SEMA6A, SPRY4, MICAL2, PTK2, TBX3, VEGFA, FMNL3, BMP1, ID1, TRNP1, ETL4, APLNR, ID3, MMP19, TCF4, INSM1	241	1044	11838	1.55265	0.605433	0.308148	0.304198
UP_KW_MOLECULAR_FUNCTION	KW-0217~Developmental protein	33	8.18859	0.0118519	PIWIL2, GPSM1, NUMBL, LRP1, TCF23, TWF2, ZFP36, ADGRG1, DACH1, FGF9, ZC3H12A, PDGFC, DISC1, ZFP37, EPHA4, TLE3, JAG1, SEMA6A, SPRY4, MICAL2, PTK2, TBX3, VEGFA, FMNL3, BMP1, ID1, TRNP1, ETL4, APLNR, ID3, MMP19, TCF4, INSM1	241	1044	11838	1.55265	0.605433	0.308148	0.304198
UP_KW_BIOLOGICAL_PROCESS	KW-0221~Differentiation	19	4.71464	0.311095	PIWIL2, GPSM1, RBM38, TLE3, SEMA6A, CPNE5, TCF23, MICAL2, PIK3CD, VEGFA, ADGRG1, BMP1, FGF9, ZC3H12A, MMP19, TCF4, INSM1, ZFP37, RAI14	231	734	10725	1.20183	1	1	1
Annotation Cluster 8	Enrichment Score: 1.9681676190746342
Category	Term	Count	%	PValue	Genes	List Total	Pop Hits	Pop Total	Fold Enrichment	Bonferroni	Benjamini	FDR
GOTERM_BP_DIRECT	GO:0006811~ion transport	23	5.7072	0.00265482	SLC13A1, HCN3, SLC13A2, CLIC5, STEAP3, SLC12A4, TTYH3, ATP6AP1, SLC31A2, SLC11A1, SLC39A10, TMC7, PKD1L3, SLC4A8, CLDN4, SLC6A8, TCN2, SLCO2A1, SARAF, SLC17A7, SLC26A11, SLC39A8, KCNJ2	376	598	19672	2.01227	0.999418	0.181435	0.179557
UP_KW_BIOLOGICAL_PROCESS	KW-0406~Ion transport	24	5.95533	0.00668836	SLC13A1, HCN3, SLC13A2, CLIC5, STEAP3, SLC12A4, TTYH3, ATP6AP1, SLC31A2, SLC11A1, SLC39A10, TMC7, PKD1L3, SLC9A2, SLC4A8, CLDN4, SLC6A8, TCN2, SLCO2A1, SARAF, SLC17A7, SLC26A11, SLC39A8, KCNJ2	231	616	10725	1.80891	0.49566	0.341106	0.341106
UP_KW_BIOLOGICAL_PROCESS	KW-0813~Transport	53	13.1514	0.0701685	CLIC5, STEAP3, TMEM41B, AQP8, AQP3, LYST, IPO7, LAPTM4B, ZFP36, DUOXA2, SLC39A8, SLC26A11, SLC13A1, SLC13A2, ABCC4, SVOP, ABCC2, ATP6AP1, NCBP1, SLC11A1, APOA1, SLC39A10, TMC7, SCAMP1, SLC9A2, CLDN4, RAB35, SLCO2A1, ABCG1, ANK, SLC29A3, GRAMD1B, HCN3, TTYH3, STXBP1, SLC1A1, SLC3A1, PKD1L3, SEC14L2, MFSD4A, RAB20, S100A13, SARAF, SLC17A7, KCNJ2, SLC12A4, TMEM30A, SLC31A2, CTNS, SLC4A8, SLC6A8, TCN…	231	1995	10725	1.23344	0.999401	0.650653	0.650653
Annotation Cluster 9	Enrichment Score: 1.9408554820966069
Category	Term	Count	%	PValue	Genes	List Total	Pop Hits	Pop Total	Fold Enrichment	Bonferroni	Benjamini	FDR
UP_SEQ_FEATURE	DOMAIN:PID	5	1.24069	0.00411154	NUMBL, RABGAP1, NOS1AP, APBB1, SH2D5	397	37	22239	7.56995	0.996675	0.626651	0.626651
INTERPRO	IPR006020:Phosphotyrosine interaction domain	5	1.24069	0.00777707	NUMBL, RABGAP1, NOS1AP, APBB1, SH2D5	389	42	20686	6.33064	0.997351	0.65673	0.65673
SMART	SM00462:PTB	5	1.24069	0.0119136	NUMBL, RABGAP1, NOS1AP, APBB1, SH2D5	232	41	10580	5.5614	0.904543	0.778353	0.778353
INTERPRO	IPR011993:Pleckstrin homology-like domain	14	3.47395	0.0452602	GRAMD1B, NUMBL, RABGAP1, IRS2, PLD1, PTK2, DNM1, CYTH4, SPATA13, NOS1AP, SH3BP2, PLEKHO2, APBB1, SH2D5	389	408	20686	1.82471	1	1	1
Annotation Cluster 10	Enrichment Score: 1.8607995943878946
Category	Term	Count	%	PValue	Genes	List Total	Pop Hits	Pop Total	Fold Enrichment	Bonferroni	Benjamini	FDR
GOTERM_BP_DIRECT	GO:0007498~mesoderm development	4	0.992556	0.0115803	ACVR1, SMAD4, ACVR2A, VEGFA	376	25	19672	8.37106	1	0.431791	0.427322
GOTERM_BP_DIRECT	GO:0001702~gastrulation with mouth forming second	4	0.992556	0.012909	ACVR1, SMAD4, CTNNB1, ACVR2A	376	26	19672	8.0491	1	0.446721	0.442097
GOTERM_BP_DIRECT	GO:0045669~positive regulation of osteoblast differentiation	6	1.48883	0.0174981	ACVR1, JAG1, ATP6AP1, CTNNB1, ACVR2A, VEGFA	376	79	19672	3.97361	1	0.487282	0.482239
Annotation Cluster 11	Enrichment Score: 1.840926415579614
Category	Term	Count	%	PValue	Genes	List Total	Pop Hits	Pop Total	Fold Enrichment	Bonferroni	Benjamini	FDR
GOTERM_CC_DIRECT	GO:0005576~extracellular region	52	12.9032	0.0026403	APOL9B, APOL9A, HILPDA, SERPINE1, LOXL4, CXCL1, PRSS23, TNF, IL18BP, NPPB, FGF9, NAMPT, MUC13, B2M, HAVCR2, CTSB, COL27A1, ENTPD5, FST, PLAUR, APOA1, MMP9, TGFBR3, OLFM2, MEP1B, VGF, PLA2G10, MMP19, ANGPTL4, ANK, HBEGF, COL17A1, GRN, LYZL4, ADAMTS15, ADGRG1, DPP7, PDGFC, S100A13, TGFB1, CCL20, TNFSF15, ISG15, ABHD18, VEGFA, BMP1, TCN2, CLCF1, CLCA4A, NMU, CPE, CRLF1	386	1851	20815	1.51491	0.667947	0.0688128	0.0666676
UP_KW_CELLULAR_COMPONENT	KW-0964~Secreted	48	11.9107	0.0204307	COL17A1, GRN, HILPDA, SERPINE1, LOXL4, CXCL1, PRSS23, TNF, LYZL4, IL18BP, NPPB, ADAMTS15, ADGRG1, DPP7, FGF9, NAMPT, PDGFC, S100A13, MUC13, B2M, HAVCR2, CTSB, TGFB1, COL27A1, CCL20, ENTPD5, FST, PLAUR, APOA1, ISG15, ABHD18, MMP9, VEGFA, TGFBR3, OLFM2, BMP1, MEP1B, TCN2, VGF, CLCF1, PLA2G10, CLCA4A, NMU, CPE, MMP19, ANGPTL4, CRLF1, HBEGF	358	1719	17654	1.37697	0.524374	0.183876	0.178769
GOTERM_CC_DIRECT	GO:0005615~extracellular space	47	11.6625	0.0556268	COL17A1, CSTB, GRN, APOL9A, HILPDA, SERPINE1, LOXL4, CXCL1, PRSS23, TNF, LYZL4, IL18BP, NPPB, ADAMTS15, FGF9, NAMPT, PDGFC, S100A13, MUC13, B2M, CTSB, CD74, SEMA6A, TGFB1, COL27A1, NOS2, CCL20, TNFSF15, FST, TNFRSF9, APOA1, MMP9, VEGFA, TGFBR3, OLFM2, BMP1, TCN2, VGF, CLCF1, PLA2G10, CPE, DPEP1, MMP19, TNFSF9, ANGPTL4, CRLF1, HBEGF	386	1962	20815	1.29178	1	0.665712	0.644958
Annotation Cluster 12	Enrichment Score: 1.820645410531374
Category	Term	Count	%	PValue	Genes	List Total	Pop Hits	Pop Total	Fold Enrichment	Bonferroni	Benjamini	FDR
GOTERM_BP_DIRECT	GO:0048661~positive regulation of smooth muscle cell proliferation	8	1.98511	0.0014616	EGR1, ABCC4, TGFB1, NAMPT, TNF, PTK2, HBEGF, VEGFA	376	88	19672	4.75629	0.983401	0.152666	0.151086
GOTERM_BP_DIRECT	GO:0051897~positive regulation of protein kinase B signaling	8	1.98511	0.0123884	TGFB1, INSR, PIK3CD, MST1R, TNF, PTK2, HBEGF, VEGFA	376	130	19672	3.21964	1	0.445031	0.440425
GOTERM_BP_DIRECT	GO:0007173~epidermal growth factor receptor signaling pathway	3	0.744417	0.190643	TGFB1, PTK2, HBEGF	376	42	19672	3.73708	1	1	0.990004
Annotation Cluster 13	Enrichment Score: 1.803893669812602
Category	Term	Count	%	PValue	Genes	List Total	Pop Hits	Pop Total	Fold Enrichment	Bonferroni	Benjamini	FDR
INTERPRO	IPR026052:DNA-binding protein inhibitor	3	0.744417	0.00205351	ID1, ID4, ID3	389	4	20686	39.883	0.79034	0.390166	0.390166
GOTERM_BP_DIRECT	GO:0007623~circadian rhythm	8	1.98511	0.00255759	KLF10, CLDN4, NOS2, NAMPT, ID1, ID4, ID3, CLOCK	376	97	19672	4.31498	0.999235	0.181435	0.179557
UP_SEQ_FEATURE	DOMAIN:bHLH	8	1.98511	0.00305663	ARNT2, TCF23, ID1, ID4, ID3, TCF4, MXD1, CLOCK	397	107	22239	4.18823	0.985591	0.626651	0.626651
UP_SEQ_FEATURE	DOMAIN:BHLH	7	1.73697	0.00388284	ARNT2, ID1, ID4, ID3, TCF4, MXD1, CLOCK	397	84	22239	4.66814	0.99543	0.626651	0.626651
INTERPRO	IPR011598:Myc-type, basic helix-loop-helix (bHLH) domain	8	1.98511	0.0057271	ARNT2, TCF23, ID1, ID4, ID3, TCF4, MXD1, CLOCK	389	114	20686	3.73175	0.987287	0.599976	0.599976
SMART	SM00353:HLH	8	1.98511	0.0107656	ARNT2, TCF23, ID1, ID4, ID3, TCF4, MXD1, CLOCK	232	111	10580	3.28674	0.880147	0.778353	0.778353
GOTERM_BP_DIRECT	GO:0032922~circadian regulation of gene expression	6	1.48883	0.0120893	EGR1, NAMPT, ID1, ID4, ID3, CLOCK	376	72	19672	4.35993	1	0.439926	0.435373
GOTERM_MF_DIRECT	GO:0046983~protein dimerization activity	8	1.98511	0.0711201	ARNT2, TCF23, ID1, ID4, ID3, TCF4, MXD1, CLOCK	365	182	18371	2.21237	1	1	0.993216
GOTERM_BP_DIRECT	GO:0048511~rhythmic process	7	1.73697	0.0730595	PIWIL2, KLF10, EGR1, NAMPT, ID1, ID3, CLOCK	376	153	19672	2.39369	1	0.972549	0.962484
UP_KW_BIOLOGICAL_PROCESS	KW-0090~Biological rhythms	7	1.73697	0.101199	PIWIL2, KLF10, EGR1, NAMPT, ID1, ID3, CLOCK	231	149	10725	2.18121	0.999981	0.765496	0.765496
GOTERM_MF_DIRECT	GO:0008134~transcription factor binding	8	1.98511	0.587803	EGR1, ID1, GATA6, CTNNB1, ID3, APBB1, FOS, CLOCK	365	365	18371	1.10316	1	1	0.993216
Annotation Cluster 14	Enrichment Score: 1.8026145867369527
Category	Term	Count	%	PValue	Genes	List Total	Pop Hits	Pop Total	Fold Enrichment	Bonferroni	Benjamini	FDR
GOTERM_BP_DIRECT	GO:0030509~BMP signaling pathway	9	2.23325	0.00049865	ACVR1, TGFBR3, EGR1, SMAD4, TGFB1, FST, ID1, ACVR2A, SMAD7	376	96	19672	4.90492	0.752802	0.0873261	0.0864223
GOTERM_BP_DIRECT	GO:0007179~transforming growth factor beta receptor signaling pathway	8	1.98511	0.00136727	ACVR1, TGFBR3, FUT8, SMAD4, TGFB1, FOS, PTK2, SMAD7	376	87	19672	4.81096	0.978371	0.152666	0.151086
GOTERM_BP_DIRECT	GO:0060412~ventricular septum morphogenesis	6	1.48883	0.00176827	ACVR1, TGFBR3, SMAD4, APLNR, TBX3, SMAD7	376	46	19672	6.82424	0.992981	0.152666	0.151086
GOTERM_BP_DIRECT	GO:0060389~pathway-restricted SMAD protein phosphorylation	4	0.992556	0.00263678	ACVR1, TGFBR3, TGFB1, SMAD7	376	15	19672	13.9518	0.999388	0.181435	0.179557
GOTERM_BP_DIRECT	GO:0017015~regulation of transforming growth factor beta receptor signaling pathway	4	0.992556	0.0103343	TGFBR3, SMAD4, TGFB1, SMAD7	376	24	19672	8.71986	1	0.402177	0.398014
GOTERM_BP_DIRECT	GO:0055010~ventricular cardiac muscle tissue morphogenesis	4	0.992556	0.0158173	TGFBR3, TGFB1, TNNT2, SMAD7	376	28	19672	7.47416	1	0.481741	0.476755
GOTERM_BP_DIRECT	GO:0060395~SMAD protein signal transduction	5	1.24069	0.0666015	SMAD4, TGFB1, HEXA, FOS, SMAD7	376	80	19672	3.26995	1	0.971966	0.961906
GOTERM_BP_DIRECT	GO:0001666~response to hypoxia	8	1.98511	0.100553	TGFBR3, EGR1, ARNT2, SMAD4, TGFB1, NOS2, ANGPTL4, VEGFA	376	206	19672	2.03181	1	1	0.990004
BIOCARTA	m_tgfbPathway:TGF beta signaling pathway	3	0.744417	0.128569	SMAD4, TGFB1, SMAD7	46	18	1286	4.65942	1	1	1
BIOCARTA	m_tob1Pathway:Role of Tob in T-cell activation	3	0.744417	0.152891	TGFBR3, SMAD4, TGFB1	46	20	1286	4.19348	1	1	1
BIOCARTA	m_ctcfPathway:CTCF: First Multivalent Nuclear Factor	3	0.744417	0.21685	TGFBR3, SMAD4, TGFB1	46	25	1286	3.35478	1	1	1
Annotation Cluster 15	Enrichment Score: 1.7859437641602227
Category	Term	Count	%	PValue	Genes	List Total	Pop Hits	Pop Total	Fold Enrichment	Bonferroni	Benjamini	FDR
GOTERM_BP_DIRECT	GO:0051897~positive regulation of protein kinase B signaling	8	1.98511	0.0123884	TGFB1, INSR, PIK3CD, MST1R, TNF, PTK2, HBEGF, VEGFA	376	130	19672	3.21964	1	0.445031	0.440425
GOTERM_BP_DIRECT	GO:0014068~positive regulation of phosphatidylinositol 3-kinase signaling	6	1.48883	0.0174981	INSR, PDGFC, PIK3AP1, TNF, PTK2, VEGFA	376	79	19672	3.97361	1	0.487282	0.482239
GOTERM_BP_DIRECT	GO:0043406~positive regulation of MAP kinase activity	6	1.48883	0.0202377	TGFB1, INSR, PDGFC, MST1R, TNF, VEGFA	376	82	19672	3.82823	1	0.52276	0.517349
Annotation Cluster 16	Enrichment Score: 1.7268986268718816
Category	Term	Count	%	PValue	Genes	List Total	Pop Hits	Pop Total	Fold Enrichment	Bonferroni	Benjamini	FDR
GOTERM_BP_DIRECT	GO:0002376~immune system process	21	5.21092	0.00166265	CD74, RSAD2, PRKCE, NR1H4, RNF19B, PIK3CD, NOD1, MST1R, IFIT1, IFIT3, TRIM8, ALCAM, BCL6, ZC3H12A, IRF7, CEACAM20, TBKBP1, B2M, OASL1, HAVCR2, OASL2	376	503	19672	2.1843	0.990558	0.152666	0.151086
UP_KW_BIOLOGICAL_PROCESS	KW-0399~Innate immunity	14	3.47395	0.0309061	RSAD2, MX2, NR1H4, PIK3CD, NOD1, MST1R, IFIT1, IFIT3, TRIM8, IRF7, TBKBP1, OASL1, HAVCR2, OASL2	231	339	10725	1.9174	0.959326	0.490945	0.490945
UP_KW_BIOLOGICAL_PROCESS	KW-0391~Immunity	22	5.45906	0.0366616	CD74, RSAD2, PRKCE, MX2, NR1H4, RNF19B, PIK3CD, NOD1, MST1R, IFIT1, IFIT3, TRIM8, ALCAM, BCL6, ZC3H12A, IRF7, CEACAM20, TBKBP1, B2M, OASL1, HAVCR2, OASL2	231	645	10725	1.58361	0.977846	0.490945	0.490945
GOTERM_BP_DIRECT	GO:0045087~innate immune response	20	4.96278	0.0656672	TRIM30A, RSAD2, NR1H4, IRGM2, PIK3CD, NOD1, MST1R, IFIT1, IPO7, PTK2, IFIT3, TRIM8, IRF7, IGTP, TBKBP1, B2M, OASL1, FRK, HAVCR2, OASL2	376	683	19672	1.53204	1	0.968418	0.958395
Annotation Cluster 17	Enrichment Score: 1.689655424443848
Category	Term	Count	%	PValue	Genes	List Total	Pop Hits	Pop Total	Fold Enrichment	Bonferroni	Benjamini	FDR
KEGG_PATHWAY	mmu04668:TNF signaling pathway	11	2.72953	0.000335942	SOCS3, JAG1, CREB3L3, CCL20, PIK3CD, CXCL1, FOS, TNFRSF1B, MAP3K14, MMP9, TNF	213	113	8941	4.08621	0.0867261	0.0453521	0.0423286
KEGG_PATHWAY	mmu04657:IL-17 signaling pathway	6	1.48883	0.0647089	FOSL1, CCL20, CXCL1, FOS, MMP9, TNF	213	91	8941	2.76768	1	0.436785	0.407666
KEGG_PATHWAY	mmu04061:Viral protein interaction with cytokine and cytokine receptor	4	0.992556	0.39247	CCL20, CXCL1, TNFRSF1B, TNF	213	95	8941	1.76743	1	0.890478	0.831112
Annotation Cluster 18	Enrichment Score: 1.6553879412131365
Category	Term	Count	%	PValue	Genes	List Total	Pop Hits	Pop Total	Fold Enrichment	Bonferroni	Benjamini	FDR
UP_SEQ_FEATURE	DOMAIN:Fibronectin type-III	11	2.72953	0.00232664	FANK1, EPHA4, FSD1L, IFNGR1, INSR, TRIM46, FNDC3B, HCFC2, CRLF1, IL13RA1, IFNAR1	397	191	22239	3.22615	0.96029	0.626651	0.626651
INTERPRO	IPR003961:Fibronectin, type III	11	2.72953	0.00631553	FANK1, EPHA4, FSD1L, IFNGR1, INSR, TRIM46, FNDC3B, HCFC2, CRLF1, IL13RA1, IFNAR1	389	209	20686	2.79881	0.991893	0.599976	0.599976
UP_SEQ_FEATURE	DOMAIN:Fibronectin type-III 1	7	1.73697	0.0300051	EPHA4, INSR, FNDC3B, HCFC2, CRLF1, IL13RA1, IFNAR1	397	131	22239	2.99331	1	1	1
UP_SEQ_FEATURE	DOMAIN:Fibronectin type-III 2	7	1.73697	0.0300051	EPHA4, INSR, FNDC3B, HCFC2, CRLF1, IL13RA1, IFNAR1	397	131	22239	2.99331	1	1	1
SMART	SM00060:FN3	8	1.98511	0.0503871	FANK1, EPHA4, FSD1L, INSR, FNDC3B, HCFC2, CRLF1, IFNAR1	232	153	10580	2.38449	0.99996	1	1
UP_SEQ_FEATURE	DOMAIN:Fibronectin type-III 3	4	0.992556	0.175317	INSR, FNDC3B, HCFC2, IFNAR1	397	81	22239	2.7663	1	1	1
Annotation Cluster 19	Enrichment Score: 1.5452113765782078
Category	Term	Count	%	PValue	Genes	List Total	Pop Hits	Pop Total	Fold Enrichment	Bonferroni	Benjamini	FDR
UP_KW_MOLECULAR_FUNCTION	KW-0482~Metalloprotease	12	2.97767	0.000314394	ADAMTS15, BMP1, ASTL, MEP1B, CLCA3B, CLCA4B, CLCA4A, DPEP1, CPE, MMP19, MMP9, CLCA3A2	241	155	11838	3.80286	0.0242282	0.0245227	0.0242083
GOTERM_MF_DIRECT	GO:0008237~metallopeptidase activity	11	2.72953	0.00141999	ADAMTS15, BMP1, MEP1B, CLCA3B, CLCA4B, CLCA4A, DPEP1, CPE, MMP19, MMP9, CLCA3A2	365	161	18371	3.4388	0.649606	0.130994	0.129929
INTERPRO	IPR006026:Peptidase, metallopeptidase	5	1.24069	0.0019971	BMP1, ASTL, MEP1B, MMP19, MMP9	389	29	20686	9.16851	0.781139	0.390166	0.390166
SMART	SM00235:ZnMc	5	1.24069	0.00342434	BMP1, ASTL, MEP1B, MMP19, MMP9	232	29	10580	7.86266	0.489478	0.67117	0.67117
UP_SEQ_FEATURE	DOMAIN:Peptidase M12A	3	0.744417	0.00452456	BMP1, ASTL, MEP1B	397	6	22239	28.0088	0.998128	0.626651	0.626651
INTERPRO	IPR001506:Peptidase M12A, astacin	3	0.744417	0.00500731	BMP1, ASTL, MEP1B	389	6	20686	26.5887	0.977965	0.599976	0.599976
UP_SEQ_FEATURE	METAL:Zinc; via tele nitrogen; catalytic	3	0.744417	0.0216686	BMP1, ASTL, MEP1B	397	13	22239	12.9271	1	1	1
UP_KW_MOLECULAR_FUNCTION	KW-0645~Protease	19	4.71464	0.0355745	H13, PRSS23, USP18, MMP9, ADAMTS15, DPP7, BMP1, MEP1B, ASTL, CLCA3B, CLCA4B, CLCA4A, DPEP1, CPE, MMP19, TPP1, CLCA3A2, OTUD1, CTSB	241	559	11838	1.66956	0.940713	0.489427	0.483153
INTERPRO	IPR024079:Metallopeptidase, catalytic domain	6	1.48883	0.0387078	ADAMTS15, BMP1, ASTL, MEP1B, MMP19, MMP9	389	99	20686	3.22287	1	1	1
UP_KW_PTM	KW-0865~Zymogen	11	2.72953	0.0602	ADAMTS15, DPP7, BMP1, ASTL, MEP1B, HEXA, CPE, MMP19, TPP1, MMP9, CTSB	326	224	12787	1.92617	0.824211	0.34916	0.32508
GOTERM_MF_DIRECT	GO:0008233~peptidase activity	16	3.97022	0.0870501	H13, PRSS23, USP18, MMP9, ADAMTS15, DPP7, BMP1, MEP1B, ASTL, CLCA4A, DPEP1, CPE, MMP19, TPP1, OTUD1, CTSB	365	513	18371	1.56979	1	1	0.993216
GOTERM_MF_DIRECT	GO:0004222~metalloendopeptidase activity	6	1.48883	0.103026	ADAMTS15, BMP1, ASTL, MEP1B, MMP19, MMP9	365	125	18371	2.41591	1	1	0.993216
UP_KW_CELLULAR_COMPONENT	KW-0272~Extracellular matrix	9	2.23325	0.144621	COL17A1, TGFBR3, ADAMTS15, BMP1, TGFB1, COL27A1, MMP19, ANGPTL4, MMP9	358	254	17654	1.74731	0.996388	0.743767	0.723107
UP_SEQ_FEATURE	MOTIF:Cysteine switch	3	0.744417	0.152811	ADAMTS15, MMP19, MMP9	397	39	22239	4.30905	1	1	1
UP_SEQ_FEATURE	METAL:Zinc; catalytic	5	1.24069	0.205664	ADAMTS15, BMP1, CLCA4A, CPE, MMP19	397	131	22239	2.13808	1	1	1
UP_KW_MOLECULAR_FUNCTION	KW-0378~Hydrolase	41	10.1737	0.219219	PIWIL2, PLPPR2, PPM1M, HEXA, ADARB1, GDPD5, PLD1, PRSS23, USP18, LIPA, ADAMTS15, DPP7, UBASH3B, AMDHD1, CLCA3B, ZC3H12A, ASCC3, CLCA3A2, CTSB, DUSP5, RASL10A, ENTPD5, EPHX2, H13, SSH3, MMP9, DNM1, GALC, PPM1B, GNPDA1, BMP1, MEP1B, ASTL, CLCA4B, PLA2G10, CLCA4A, CPE, DPEP1, MMP19, TPP1, OTUD1	241	1743	11838	1.15544	1	1	1
GOTERM_MF_DIRECT	GO:0016787~hydrolase activity	36	8.933	0.327641	PIWIL2, PLPPR2, PPM1M, HEXA, ADARB1, GDPD5, PLD1, PRSS23, USP18, LIPA, ADAMTS15, DPP7, UBASH3B, AMDHD1, ZC3H12A, ASCC3, CTSB, RASL10A, ENTPD5, EPHX2, H13, SSH3, MMP9, DNM1, GALC, PPM1B, GNPDA1, BMP1, MEP1B, PLA2G10, CLCA4A, CPE, DPEP1, MMP19, TPP1, OTUD1	365	1617	18371	1.12055	1	1	0.993216
GOTERM_BP_DIRECT	GO:0006508~proteolysis	12	2.97767	0.42206	DPP7, BMP1, ASTL, CLCA4A, DPEP1, CPE, TPP1, H13, MMP9, PRSS23, OTUD1, CTSB	376	527	19672	1.19133	1	1	0.990004
Annotation Cluster 20	Enrichment Score: 1.4162319113037958
Category	Term	Count	%	PValue	Genes	List Total	Pop Hits	Pop Total	Fold Enrichment	Bonferroni	Benjamini	FDR
GOTERM_BP_DIRECT	GO:0038183~bile acid signaling pathway	4	0.992556	0.00213946	ABCC4, ABCC2, VDR, NR1H4	376	14	19672	14.9483	0.997524	0.162021	0.160344
GOTERM_BP_DIRECT	GO:0015721~bile acid and bile salt transport	3	0.744417	0.123829	ABCC4, ABCC2, NR1H4	376	32	19672	4.90492	1	1	0.990004
KEGG_PATHWAY	mmu04976:Bile secretion	5	1.24069	0.212901	ABCC4, ABCC2, AQP8, NR1H4, UGT1A6A	213	100	8941	2.09883	1	0.709669	0.662358
Annotation Cluster 21	Enrichment Score: 1.4115947603386774
Category	Term	Count	%	PValue	Genes	List Total	Pop Hits	Pop Total	Fold Enrichment	Bonferroni	Benjamini	FDR
KEGG_PATHWAY	mmu04068:FoxO signaling pathway	11	2.72953	0.00107865	PRKAB2, SMAD4, CDKN1A, TGFB1, BCL6, INSR, CCNG2, PIK3CD, IRS2, FBXO32, PCK1	213	131	8941	3.52475	0.252778	0.073276	0.068391
KEGG_PATHWAY	mmu04931:Insulin resistance	10	2.48139	0.00116982	SOCS3, PRKAB2, CREB3L3, PPP1R3B, INSR, PRKCE, PIK3CD, IRS2, PCK1, TNF	213	110	8941	3.81605	0.270968	0.073276	0.068391
KEGG_PATHWAY	mmu04930:Type II diabetes mellitus	6	1.48883	0.0053461	SOCS3, INSR, PRKCE, PIK3CD, IRS2, TNF	213	48	8941	5.24707	0.7648	0.135089	0.126083
KEGG_PATHWAY	mmu04920:Adipocytokine signaling pathway	7	1.73697	0.00658529	SOCS3, PRKAB2, IRS2, ACSL3, TNFRSF1B, PCK1, TNF	213	71	8941	4.13853	0.83202	0.136771	0.127653
KEGG_PATHWAY	mmu04932:Non-alcoholic fatty liver disease	8	1.98511	0.0775006	SOCS3, PRKAB2, TGFB1, INSR, PIK3CD, IRS2, FOS, TNF	213	156	8941	2.15264	1	0.473055	0.441518
KEGG_PATHWAY	mmu04910:Insulin signaling pathway	7	1.73697	0.112533	SOCS3, PRKAB2, PPP1R3B, INSR, PIK3CD, IRS2, PCK1	213	139	8941	2.11393	1	0.533052	0.497516
KEGG_PATHWAY	mmu04211:Longevity regulating pathway	5	1.24069	0.164944	PRKAB2, CREB3L3, INSR, PIK3CD, IRS2	213	90	8941	2.33203	1	0.636214	0.5938
KEGG_PATHWAY	mmu04152:AMPK signaling pathway	6	1.48883	0.179361	PRKAB2, CREB3L3, INSR, PIK3CD, IRS2, PCK1	213	126	8941	1.99888	1	0.653737	0.610155
KEGG_PATHWAY	mmu04213:Longevity regulating pathway - multiple species	4	0.992556	0.181594	PRKAB2, INSR, PIK3CD, IRS2	213	62	8941	2.70816	1	0.653737	0.610155
GOTERM_BP_DIRECT	GO:0032869~cellular response to insulin stimulus	4	0.992556	0.370639	INSR, IRS2, PCK1, CPEB2	376	114	19672	1.83576	1	1	0.990004
KEGG_PATHWAY	mmu04923:Regulation of lipolysis in adipocytes	3	0.744417	0.384719	INSR, PIK3CD, IRS2	213	56	8941	2.24874	1	0.88328	0.824395
Annotation Cluster 22	Enrichment Score: 1.362547766506756
Category	Term	Count	%	PValue	Genes	List Total	Pop Hits	Pop Total	Fold Enrichment	Bonferroni	Benjamini	FDR
GOTERM_BP_DIRECT	GO:0033138~positive regulation of peptidyl-serine phosphorylation	8	1.98511	0.00358128	OPRD1, TGFB1, IGTP, IRGM2, TNF, FNIP2, CD44, VEGFA	376	103	19672	4.06362	0.999957	0.209057	0.206894
GOTERM_BP_DIRECT	GO:0010800~positive regulation of peptidyl-threonine phosphorylation	4	0.992556	0.0208148	TGFB1, SPHK1, IGTP, IRGM2	376	31	19672	6.75086	1	0.52276	0.517349
GOTERM_BP_DIRECT	GO:0098586~cellular response to virus	4	0.992556	0.0698734	TGFB1, ZC3H12A, IGTP, IRGM2	376	50	19672	4.18553	1	0.972549	0.962484
KEGG_PATHWAY	mmu05145:Toxoplasmosis	6	1.48883	0.120107	TGFB1, NOS2, IFNGR1, IGTP, IRGM2, TNF	213	110	8941	2.28963	1	0.55912	0.521846
GOTERM_MF_DIRECT	GO:0043539~protein serine/threonine kinase activator activity	3	0.744417	0.246019	TGFB1, IGTP, IRGM2	365	48	18371	3.14572	1	1	0.993216
Annotation Cluster 23	Enrichment Score: 1.3377593487277735
Category	Term	Count	%	PValue	Genes	List Total	Pop Hits	Pop Total	Fold Enrichment	Bonferroni	Benjamini	FDR
GOTERM_MF_DIRECT	GO:0048185~activin binding	6	1.48883	5.1343e-06	ACVR1, TGFBR3, ACVR1C, FST, ACVR2A, SMAD7	365	14	18371	21.5706	0.00378195	0.00189456	0.00187915
GOTERM_CC_DIRECT	GO:0048179~activin receptor complex	3	0.744417	0.0067384	ACVR1, ACVR1C, ACVR2A	386	7	20815	23.1107	0.94036	0.14789	0.14328
INTERPRO	IPR000472:TGF-beta receptor/activin receptor, type I/II	3	0.744417	0.0115779	ACVR1, ACVR1C, ACVR2A	389	9	20686	17.7258	0.999857	0.799931	0.799931
INTERPRO	IPR000333:Activin type II/Transforming growth factor-beta II receptor	3	0.744417	0.0204534	ACVR1, ACVR1C, ACVR2A	389	12	20686	13.2943	1	1	1
GOTERM_MF_DIRECT	GO:0004675~transmembrane receptor protein serine/threonine kinase activity	3	0.744417	0.0264364	ACVR1, ACVR1C, ACVR2A	365	13	18371	11.615	1	0.847386	0.840497
GOTERM_BP_DIRECT	GO:0032924~activin receptor signaling pathway	3	0.744417	0.0364631	ACVR1, ACVR1C, ACVR2A	376	16	19672	9.80984	1	0.695032	0.687839
GOTERM_BP_DIRECT	GO:0007178~transmembrane receptor protein serine/threonine kinase signaling pathway	3	0.744417	0.0651645	ACVR1, ACVR1C, ACVR2A	376	22	19672	7.13443	1	0.96609	0.956091
GOTERM_MF_DIRECT	GO:0019838~growth factor binding	4	0.992556	0.09149	ACVR1, ACVR1C, ACVR2A, VEGFA	365	54	18371	3.72826	1	1	0.993216
UP_KW_LIGAND	KW-0464~Manganese	7	1.73697	0.384029	ACVR1, GALNT6, PPM1B, ACVR1C, PPM1M, PCK1, ACVR2A	158	209	6562	1.39101	1	1	1
INTERPRO	IPR008271:Serine/threonine-protein kinase, active site	7	1.73697	0.587516	ACVR1, ACVR1C, PRKCE, STK17B, TNIK, MAP3K14, ACVR2A	389	330	20686	1.128	1	1	1
UP_KW_MOLECULAR_FUNCTION	KW-0723~Serine/threonine-protein kinase	8	1.98511	0.709124	ACVR1, ACVR1C, PRKCE, STK17B, LMTK3, TNIK, MAP3K14, ACVR2A	241	401	11838	0.979957	1	1	1
SMART	SM00220:S_TKc	8	1.98511	0.724075	ACVR1, EPHA4, ACVR1C, PRKCE, STK17B, TNIK, MAP3K14, ACVR2A	232	378	10580	0.965152	1	1	1
GOTERM_MF_DIRECT	GO:0004674~protein serine/threonine kinase activity	8	1.98511	0.745355	ACVR1, ACVR1C, PRKCE, STK17B, LMTK3, TNIK, MAP3K14, ACVR2A	365	427	18371	0.942979	1	1	0.993216
Annotation Cluster 24	Enrichment Score: 1.3302667160007497
Category	Term	Count	%	PValue	Genes	List Total	Pop Hits	Pop Total	Fold Enrichment	Bonferroni	Benjamini	FDR
GOTERM_BP_DIRECT	GO:0006821~chloride transport	7	1.73697	0.00507447	CLIC5, CLDN4, TTYH3, CLCA3B, CLCA4B, CLCA4A, CLCA3A2	376	83	19672	4.41246	0.999999	0.263309	0.260583
GOTERM_MF_DIRECT	GO:0005254~chloride channel activity	5	1.24069	0.0568812	CLIC5, CLDN4, TTYH3, APOL9A, CLCA4A	365	73	18371	3.44736	1	1	0.993216
GOTERM_CC_DIRECT	GO:0034707~chloride channel complex	4	0.992556	0.0650702	CLIC5, CLDN4, TTYH3, OSTM1	386	50	20815	4.31399	1	0.71406	0.691799
UP_KW_MOLECULAR_FUNCTION	KW-0869~Chloride channel	3	0.744417	0.254209	CLIC5, CLDN4, TTYH3	241	48	11838	3.07002	1	1	1
Annotation Cluster 25	Enrichment Score: 1.304521120712443
Category	Term	Count	%	PValue	Genes	List Total	Pop Hits	Pop Total	Fold Enrichment	Bonferroni	Benjamini	FDR
KEGG_PATHWAY	mmu05418:Fluid shear stress and atherosclerosis	11	2.72953	0.00268968	ACVR1, CTNNB1, PIK3CD, FOS, MMP9, TNF, PTK2, ACVR2A, GSTM5, VEGFA, ACTG1	213	148	8941	3.11988	0.516736	0.103745	0.0968285
KEGG_PATHWAY	mmu05205:Proteoglycans in cancer	13	3.22581	0.00346757	CDKN1A, TGFB1, PLAUR, PIK3CD, TNF, MMP9, PTK2, VEGFA, ACTG1, CTNNB1, ITGA5, CD44, HBEGF	213	205	8941	2.66193	0.608539	0.11703	0.109228
KEGG_PATHWAY	mmu05100:Bacterial invasion of epithelial cells	6	1.48883	0.0339879	CTNNB1, PIK3CD, ITGA5, PTK2, DNM1, ACTG1	213	76	8941	3.31394	0.999912	0.298469	0.278571
KEGG_PATHWAY	mmu04510:Focal adhesion	9	2.23325	0.105162	PDGFC, CTNNB1, PIK3CD, ITGA7, ITGB7, ITGA5, PTK2, VEGFA, ACTG1	213	201	8941	1.87955	1	0.531318	0.495897
KEGG_PATHWAY	mmu04670:Leukocyte transendothelial migration	6	1.48883	0.14846	CLDN4, CTNNB1, PIK3CD, MMP9, PTK2, ACTG1	213	118	8941	2.1344	1	0.623055	0.581518
KEGG_PATHWAY	mmu05135:Yersinia infection	6	1.48883	0.212437	PIK3CD, ITGA5, FOS, TNF, PTK2, ACTG1	213	134	8941	1.87955	1	0.709669	0.662358
GOTERM_CC_DIRECT	GO:0005925~focal adhesion	4	0.992556	0.702425	ITGB7, ITGA5, PTK2, ACTG1	386	195	20815	1.10615	1	1	0.971154
Annotation Cluster 26	Enrichment Score: 1.269849204299262
Category	Term	Count	%	PValue	Genes	List Total	Pop Hits	Pop Total	Fold Enrichment	Bonferroni	Benjamini	FDR
UP_KW_MOLECULAR_FUNCTION	KW-0339~Growth factor	8	1.98511	0.0159774	BMP1, TGFB1, FGF9, VGF, PDGFC, CXCL1, HBEGF, VEGFA	241	129	11838	3.04622	0.715296	0.31156	0.307566
GOTERM_BP_DIRECT	GO:0043406~positive regulation of MAP kinase activity	6	1.48883	0.0202377	TGFB1, INSR, PDGFC, MST1R, TNF, VEGFA	376	82	19672	3.82823	1	0.52276	0.517349
GOTERM_MF_DIRECT	GO:0008083~growth factor activity	8	1.98511	0.0310019	BMP1, TGFB1, FGF9, VGF, PDGFC, CXCL1, HBEGF, VEGFA	365	151	18371	2.66657	1	0.847386	0.840497
GOTERM_BP_DIRECT	GO:0009887~animal organ morphogenesis	8	1.98511	0.0311216	JAG1, TGFB1, FGF9, VDR, INSR, PDGFC, TNF, TBX3	376	157	19672	2.66594	1	0.641197	0.634561
UP_KW_MOLECULAR_FUNCTION	KW-0497~Mitogen	4	0.992556	0.0385571	TGFB1, FGF9, PDGFC, VEGFA	241	37	11838	5.31031	0.953438	0.489427	0.483153
GOTERM_BP_DIRECT	GO:0051781~positive regulation of cell division	4	0.992556	0.0602214	TGFB1, FGF9, PDGFC, VEGFA	376	47	19672	4.45269	1	0.942684	0.932928
GOTERM_BP_DIRECT	GO:0050679~positive regulation of epithelial cell proliferation	5	1.24069	0.0641905	GRN, TGFB1, FGF9, ID1, VEGFA	376	79	19672	3.31134	1	0.96609	0.956091
KEGG_PATHWAY	mmu04010:MAPK signaling pathway	11	2.72953	0.158475	DUSP5, PPM1B, EFNA2, TGFB1, FGF9, INSR, PDGFC, FOS, MAP3K14, TNF, VEGFA	213	294	8941	1.57055	1	0.629238	0.587289
KEGG_PATHWAY	mmu04020:Calcium signaling pathway	7	1.73697	0.505767	OXTR, FGF9, NOS2, SPHK1, PDGFC, MST1R, VEGFA	213	240	8941	1.22432	1	1	0.936803
Annotation Cluster 27	Enrichment Score: 1.2184866258893285
Category	Term	Count	%	PValue	Genes	List Total	Pop Hits	Pop Total	Fold Enrichment	Bonferroni	Benjamini	FDR
KEGG_PATHWAY	mmu05410:Hypertrophic cardiomyopathy	8	1.98511	0.00573672	PRKAB2, TGFB1, TNNT2, ITGA7, ITGB7, ITGA5, TNF, ACTG1	213	91	8941	3.69024	0.788467	0.135089	0.126083
GOTERM_BP_DIRECT	GO:0034113~heterotypic cell-cell adhesion	4	0.992556	0.0103343	PERP, ITGA7, ITGB7, ITGA5	376	24	19672	8.71986	1	0.402177	0.398014
GOTERM_BP_DIRECT	GO:0007229~integrin-mediated signaling pathway	7	1.73697	0.0146647	FUT8, ITGA7, APOA1, ISG15, ITGB7, ITGA5, PTK2	376	104	19672	3.52148	1	0.464046	0.459243
GOTERM_CC_DIRECT	GO:0008305~integrin complex	4	0.992556	0.0176141	PMP22, ITGA7, ITGB7, ITGA5	386	30	20815	7.18998	0.999395	0.306045	0.296504
KEGG_PATHWAY	mmu05414:Dilated cardiomyopathy	7	1.73697	0.0239884	TGFB1, TNNT2, ITGA7, ITGB7, ITGA5, TNF, ACTG1	213	94	8941	3.12591	0.998578	0.259074	0.241803
GOTERM_MF_DIRECT	GO:0050839~cell adhesion molecule binding	5	1.24069	0.0691565	ITGA7, CPE, ITGB7, ITGA5, NECTIN1	365	78	18371	3.22638	1	1	0.993216
GOTERM_MF_DIRECT	GO:0005178~integrin binding	7	1.73697	0.0862865	TSPAN8, ITGA7, ISG15, ITGB7, ITGA5, PTK2, GFAP	365	154	18371	2.2878	1	1	0.993216
KEGG_PATHWAY	mmu05412:Arrhythmogenic right ventricular cardiomyopathy	5	1.24069	0.109715	CTNNB1, ITGA7, ITGB7, ITGA5, ACTG1	213	77	8941	2.72575	1	0.531318	0.495897
GOTERM_BP_DIRECT	GO:0007160~cell-matrix adhesion	5	1.24069	0.111246	CTNNB1, ITGA7, LYPD3, ITGB7, ITGA5	376	96	19672	2.72496	1	1	0.990004
GOTERM_BP_DIRECT	GO:0033627~cell adhesion mediated by integrin	3	0.744417	0.176873	ITGA7, ITGB7, ITGA5	376	40	19672	3.92394	1	1	0.990004
UP_KW_MOLECULAR_FUNCTION	KW-0401~Integrin	3	0.744417	0.261758	ITGA7, ITGB7, ITGA5	241	49	11838	3.00737	1	1	1
GOTERM_BP_DIRECT	GO:0098609~cell-cell adhesion	6	1.48883	0.33594	IGSF5, PERP, CTNNB1, ITGA7, ITGA5, NECTIN1	376	200	19672	1.56957	1	1	0.990004
KEGG_PATHWAY	mmu04512:ECM-receptor interaction	4	0.992556	0.347094	ITGA7, ITGB7, ITGA5, CD44	213	88	8941	1.90802	1	0.844282	0.787996
Annotation Cluster 28	Enrichment Score: 1.2068213817518438
Category	Term	Count	%	PValue	Genes	List Total	Pop Hits	Pop Total	Fold Enrichment	Bonferroni	Benjamini	FDR
UP_SEQ_FEATURE	LIPID:S-palmitoyl cysteine	11	2.72953	0.0235199	OPRD1, IGSF8, MUC1, PRDX5, OPN3, FCER2A, GPR3, PLD1, SSTR2, ADRA2B, ABCG1	397	270	22239	2.2822	1	1	1
UP_KW_PTM	KW-0449~Lipoprotein	31	7.69231	0.0492613	OPRD1, IGSF8, CHIC2, CABP2, LYPD3, PLD1, TNF, PRDX5, MUC1, RAB20, PRND, KCNJ2, OPN3, RASL10A, EPHX2, PLAUR, APOA1, GPR3, SSTR2, ADRA2B, FMNL3, ARL4D, EEPD1, PPM1B, EFNA2, RAB35, DPEP1, MMP19, FCER2A, RECK, ABCG1	326	862	12787	1.41061	0.75694	0.34916	0.32508
UP_KW_PTM	KW-0564~Palmitate	13	3.22581	0.206821	OPRD1, IGSF8, CHIC2, OPN3, APOA1, GPR3, PLD1, SSTR2, ADRA2B, MUC1, PRDX5, FCER2A, ABCG1	326	360	12787	1.41642	0.998478	0.545256	0.507652
Annotation Cluster 29	Enrichment Score: 1.1837505378421356
Category	Term	Count	%	PValue	Genes	List Total	Pop Hits	Pop Total	Fold Enrichment	Bonferroni	Benjamini	FDR
GOTERM_MF_DIRECT	GO:0015293~symporter activity	7	1.73697	0.0280023	SLC13A1, SLC13A2, SLC12A4, SLC6A8, SLC1A1, CTNS, SLC17A7	365	116	18371	3.03725	1	0.847386	0.840497
UP_KW_BIOLOGICAL_PROCESS	KW-0769~Symport	7	1.73697	0.0320618	SLC13A1, SLC13A2, SLC12A4, SLC6A8, SLC1A1, CTNS, SLC17A7	231	111	10725	2.92793	0.963987	0.490945	0.490945
GOTERM_BP_DIRECT	GO:0006814~sodium ion transport	7	1.73697	0.0360783	SLC9A2, SLC13A1, HCN3, SLC13A2, SLC4A8, SLC6A8, SLC17A7	376	128	19672	2.8612	1	0.695032	0.687839
UP_KW_LIGAND	KW-0915~Sodium	8	1.98511	0.0371496	SLC9A2, SLC13A1, HCN3, SLC13A2, SLC4A8, SLC6A8, SLC1A1, SLC17A7	158	131	6562	2.53628	0.723942	0.421029	0.421029
UP_KW_BIOLOGICAL_PROCESS	KW-0739~Sodium transport	6	1.48883	0.0928568	SLC13A1, HCN3, SLC13A2, SLC4A8, SLC6A8, SLC17A7	231	112	10725	2.48724	0.999952	0.765496	0.765496
GOTERM_MF_DIRECT	GO:0022857~transmembrane transporter activity	8	1.98511	0.113808	SLC13A1, SLC13A2, SLC4A8, MFSD4A, SLC12A4, SVOP, SLCO2A1, SLC17A7	365	205	18371	1.96416	1	1	0.993216
GOTERM_BP_DIRECT	GO:0035725~sodium ion transmembrane transport	3	0.744417	0.406798	HCN3, SLC4A8, SLC6A8	376	73	19672	2.1501	1	1	0.990004
Annotation Cluster 30	Enrichment Score: 1.164587365621076
Category	Term	Count	%	PValue	Genes	List Total	Pop Hits	Pop Total	Fold Enrichment	Bonferroni	Benjamini	FDR
KEGG_PATHWAY	mmu05165:Human papillomavirus infection	17	4.21836	0.0121711	CDKN1A, JAG1, ATP6AP1, MX2, PIK3CD, ISG15, TNF, PTK2, VEGFA, CREB3L3, CTNNB1, ITGA7, ITGB7, ITGA5, OASL1, IFNAR1, OASL2	213	362	8941	1.97127	0.96335	0.193305	0.180418
KEGG_PATHWAY	mmu04810:Regulation of actin cytoskeleton	11	2.72953	0.0364795	SCIN, FGF9, SPATA13, PDGFC, PIK3CD, ITGA7, ITGB7, ITGA5, SSH3, PTK2, ACTG1	213	220	8941	2.09883	0.999956	0.298469	0.278571
KEGG_PATHWAY	mmu04151:PI3K-Akt signaling pathway	15	3.72208	0.0458378	CDKN1A, INSR, PIK3CD, PTK2, VEGFA, EFNA2, FGF9, CREB3L3, PDGFC, ITGA7, ITGB7, ITGA5, PIK3AP1, PCK1, IFNAR1	213	359	8941	1.75389	0.999997	0.343784	0.320865
KEGG_PATHWAY	mmu04510:Focal adhesion	9	2.23325	0.105162	PDGFC, CTNNB1, PIK3CD, ITGA7, ITGB7, ITGA5, PTK2, VEGFA, ACTG1	213	201	8941	1.87955	1	0.531318	0.495897
GOTERM_CC_DIRECT	GO:0005925~focal adhesion	4	0.992556	0.702425	ITGB7, ITGA5, PTK2, ACTG1	386	195	20815	1.10615	1	1	0.971154
Annotation Cluster 31	Enrichment Score: 1.1595848585979067
Category	Term	Count	%	PValue	Genes	List Total	Pop Hits	Pop Total	Fold Enrichment	Bonferroni	Benjamini	FDR
GOTERM_BP_DIRECT	GO:0045599~negative regulation of fat cell differentiation	5	1.24069	0.0232449	JAG1, TGFB1, ID4, TNF, VEGFA	376	57	19672	4.5894	1	0.551967	0.546254
GOTERM_BP_DIRECT	GO:0031334~positive regulation of protein complex assembly	4	0.992556	0.0873856	TGFB1, TNF, FNIP2, VEGFA	376	55	19672	3.80503	1	1	0.990004
GOTERM_CC_DIRECT	GO:0030141~secretory granule	6	1.48883	0.163485	TGFB1, STXBP1, HILPDA, CPE, TNF, VEGFA	386	156	20815	2.07403	1	1	0.971154
Annotation Cluster 32	Enrichment Score: 1.1580627698685577
Category	Term	Count	%	PValue	Genes	List Total	Pop Hits	Pop Total	Fold Enrichment	Bonferroni	Benjamini	FDR
UP_SEQ_FEATURE	DOMAIN:SH2	6	1.48883	0.0397717	SHF, SOCS3, SH3BP2, NCK2, SH2D5, FRK	397	105	22239	3.20101	1	1	1
INTERPRO	IPR000980:SH2 domain	6	1.48883	0.0494415	SHF, SOCS3, SH3BP2, NCK2, SH2D5, FRK	389	106	20686	3.01004	1	1	1
GOTERM_MF_DIRECT	GO:0001784~phosphotyrosine binding	4	0.992556	0.0660241	SHF, SOCS3, SH3BP2, NCK2	365	47	18371	4.28353	1	1	0.993216
UP_KW_DOMAIN	KW-0727~SH2 domain	6	1.48883	0.0680251	SHF, SOCS3, SH3BP2, NCK2, SH2D5, FRK	317	106	15341	2.7393	0.815625	0.32652	0.29931
SMART	SM00252:SH2	5	1.24069	0.183505	SHF, SOCS3, SH3BP2, NCK2, FRK	232	102	10580	2.23546	1	1	1
Annotation Cluster 33	Enrichment Score: 1.133734611167602
Category	Term	Count	%	PValue	Genes	List Total	Pop Hits	Pop Total	Fold Enrichment	Bonferroni	Benjamini	FDR
GOTERM_BP_DIRECT	GO:1902895~positive regulation of pri-miRNA transcription from RNA polymerase II promoter	6	1.48883	0.0114234	FOSL1, EGR1, SMAD4, TGFB1, FOS, TNF	376	71	19672	4.42134	1	0.431791	0.427322
GOTERM_BP_DIRECT	GO:0060395~SMAD protein signal transduction	5	1.24069	0.0666015	SMAD4, TGFB1, HEXA, FOS, SMAD7	376	80	19672	3.26995	1	0.971966	0.961906
KEGG_PATHWAY	mmu05140:Leishmaniasis	5	1.24069	0.0841495	TGFB1, NOS2, IFNGR1, FOS, TNF	213	70	8941	2.99832	1	0.473055	0.441518
KEGG_PATHWAY	mmu04659:Th17 cell differentiation	4	0.992556	0.455754	SMAD4, TGFB1, IFNGR1, FOS	213	105	8941	1.59911	1	0.971775	0.90699
Annotation Cluster 34	Enrichment Score: 1.1171934351486839
Category	Term	Count	%	PValue	Genes	List Total	Pop Hits	Pop Total	Fold Enrichment	Bonferroni	Benjamini	FDR
GOTERM_BP_DIRECT	GO:0035457~cellular response to interferon-alpha	4	0.992556	0.00708269	IFIT3B, IFIT1, IFIT3, IFNAR1	376	21	19672	9.96555	1	0.307937	0.30475
UP_SEQ_FEATURE	REPEAT:TPR 9	4	0.992556	0.0131979	DNAJC3, GPSM1, TMTC2, IFIT1	397	28	22239	8.00252	1	1	1
COG_ONTOLOGY	Posttranslational modification, protein turnover, chaperones	7	1.73697	0.0210278	DNAJC3, MOCOS, TMTC2, TPP1, IFIT1, IPO7, GSTM5	37	130	2099	3.05468	0.272965	0.315418	0.315418
INTERPRO	IPR013026:Tetratricopeptide repeat-containing domain	7	1.73697	0.0285594	DNAJC3, GPSM1, P4HA1, IFIT3B, TMTC2, IFIT1, IFIT3	389	123	20686	3.02635	1	1	1
INTERPRO	IPR019734:Tetratricopeptide repeat	7	1.73697	0.0348842	DNAJC3, GPSM1, P4HA1, IFIT3B, TMTC2, IFIT1, IFIT3	389	129	20686	2.88559	1	1	1
UP_SEQ_FEATURE	REPEAT:TPR 8	4	0.992556	0.0484514	DNAJC3, GPSM1, TMTC2, IFIT1	397	46	22239	4.8711	1	1	1
UP_SEQ_FEATURE	REPEAT:TPR 7	4	0.992556	0.0714824	DNAJC3, GPSM1, TMTC2, IFIT1	397	54	22239	4.14945	1	1	1
UP_SEQ_FEATURE	REPEAT:TPR 4	5	1.24069	0.0770365	DNAJC3, GPSM1, TMTC2, IFIT1, IFIT3	397	90	22239	3.11209	1	1	1
UP_SEQ_FEATURE	REPEAT:TPR 6	4	0.992556	0.105808	DNAJC3, GPSM1, TMTC2, IFIT1	397	64	22239	3.5011	1	1	1
INTERPRO	IPR011990:Tetratricopeptide-like helical	8	1.98511	0.122153	DNAJC3, GPSM1, P4HA1, IFIT3B, TMTC2, P3H4, IFIT1, IFIT3	389	220	20686	1.93372	1	1	1
UP_SEQ_FEATURE	REPEAT:TPR 5	4	0.992556	0.124969	DNAJC3, GPSM1, TMTC2, IFIT1	397	69	22239	3.2474	1	1	1
SMART	SM00028:TPR	6	1.48883	0.128415	DNAJC3, GPSM1, IFIT3B, TMTC2, IFIT1, IFIT3	232	122	10580	2.24279	1	1	1
UP_SEQ_FEATURE	REPEAT:TPR 3	5	1.24069	0.18391	DNAJC3, GPSM1, TMTC2, IFIT1, IFIT3	397	125	22239	2.24071	1	1	1
UP_KW_DOMAIN	KW-0802~TPR repeat	6	1.48883	0.223278	DNAJC3, GPSM1, P4HA1, TMTC2, IFIT1, IFIT3	317	157	15341	1.84946	0.997675	0.765524	0.701731
UP_SEQ_FEATURE	REPEAT:TPR 1	5	1.24069	0.224332	DNAJC3, GPSM1, TMTC2, IFIT1, IFIT3	397	136	22239	2.05947	1	1	1
UP_SEQ_FEATURE	REPEAT:TPR 2	5	1.24069	0.224332	DNAJC3, GPSM1, TMTC2, IFIT1, IFIT3	397	136	22239	2.05947	1	1	1
UP_SEQ_FEATURE	REPEAT:TPR	3	0.744417	0.454529	DNAJC3, P4HA1, IFIT1	397	86	22239	1.9541	1	1	1
Annotation Cluster 35	Enrichment Score: 1.0959047299612084
Category	Term	Count	%	PValue	Genes	List Total	Pop Hits	Pop Total	Fold Enrichment	Bonferroni	Benjamini	FDR
GOTERM_BP_DIRECT	GO:0032757~positive regulation of interleukin-8 production	5	1.24069	0.0289606	CD74, NOS2, SERPINE1, NOD1, TNF	376	61	19672	4.28845	1	0.614755	0.608393
KEGG_PATHWAY	mmu05133:Pertussis	5	1.24069	0.109715	NOS2, NOD1, ITGA5, FOS, TNF	213	77	8941	2.72575	1	0.531318	0.495897
GOTERM_BP_DIRECT	GO:0032755~positive regulation of interleukin-6 production	5	1.24069	0.162261	CD74, NOS2, TNFSF9, NOD1, TNF	376	111	19672	2.35672	1	1	0.990004
Annotation Cluster 36	Enrichment Score: 1.0921280051409383
Category	Term	Count	%	PValue	Genes	List Total	Pop Hits	Pop Total	Fold Enrichment	Bonferroni	Benjamini	FDR
UP_SEQ_FEATURE	DOMAIN:TNF_2	3	0.744417	0.0400983	TNFSF15, TNFSF9, TNF	397	18	22239	9.33627	1	1	1
SMART	SM00207:TNF	3	0.744417	0.0465835	TNFSF15, TNFSF9, TNF	232	16	10580	8.55065	0.999913	1	1
INTERPRO	IPR006052:Tumour necrosis factor	3	0.744417	0.0486337	TNFSF15, TNFSF9, TNF	389	19	20686	8.39643	1	1	1
GOTERM_MF_DIRECT	GO:0005164~tumor necrosis factor receptor binding	3	0.744417	0.145451	TNFSF15, TNFSF9, TNF	365	34	18371	4.44102	1	1	0.993216
INTERPRO	IPR008983:Tumour necrosis factor-like domain	3	0.744417	0.262028	TNFSF15, TNFSF9, TNF	389	53	20686	3.01004	1	1	1
Annotation Cluster 37	Enrichment Score: 1.0762676948871432
Category	Term	Count	%	PValue	Genes	List Total	Pop Hits	Pop Total	Fold Enrichment	Bonferroni	Benjamini	FDR
KEGG_PATHWAY	mmu05142:Chagas disease	7	1.73697	0.0354425	TGFB1, NOS2, IFNGR1, SERPINE1, PIK3CD, FOS, TNF	213	103	8941	2.85277	0.999941	0.298469	0.278571
GOTERM_BP_DIRECT	GO:0071407~cellular response to organic cyclic compound	5	1.24069	0.0486373	TGFB1, NOS2, P2RY1, SLC1A1, TNF	376	72	19672	3.63327	1	0.85176	0.842945
KEGG_PATHWAY	mmu05140:Leishmaniasis	5	1.24069	0.0841495	TGFB1, NOS2, IFNGR1, FOS, TNF	213	70	8941	2.99832	1	0.473055	0.441518
KEGG_PATHWAY	mmu05146:Amoebiasis	6	1.48883	0.110199	TGFB1, NOS2, PIK3CD, CXCL1, TNF, PTK2	213	107	8941	2.35382	1	0.531318	0.495897
KEGG_PATHWAY	mmu05145:Toxoplasmosis	6	1.48883	0.120107	TGFB1, NOS2, IFNGR1, IGTP, IRGM2, TNF	213	110	8941	2.28963	1	0.55912	0.521846
KEGG_PATHWAY	mmu05321:Inflammatory bowel disease	4	0.992556	0.181594	TGFB1, MAF, IFNGR1, TNF	213	62	8941	2.70816	1	0.653737	0.610155
Annotation Cluster 38	Enrichment Score: 1.0753119545831646
Category	Term	Count	%	PValue	Genes	List Total	Pop Hits	Pop Total	Fold Enrichment	Bonferroni	Benjamini	FDR
GOTERM_BP_DIRECT	GO:0045944~positive regulation of transcription from RNA polymerase II promoter	39	9.67742	0.00181439	CSRNP1, ONECUT2, GATA6, ZFP827, TNF, FLCN, ABLIM2, CREB3L3, EPCAM, P2RY1, ZC3H12A, NAMPT, NCK2, APBB1, ACVR1, KLF10, EGR1, ARNT2, SMAD4, JAG1, EGR3, TGFB1, BCL11B, VDR, SLC11A1, NR1H4, HMGA2, ARID3A, FOS, TBX3, ACVR2A, VEGFA, FOSL1, MAF, ID4, IRF7, CTNNB1, TCF4, CLOCK	376	1213	19672	1.68215	0.993833	0.152666	0.151086
GOTERM_MF_DIRECT	GO:0003700~transcription factor activity, sequence-specific DNA binding	25	6.20347	0.0018401	CSRNP1, ONECUT2, GATA6, MYRFL, BMYC, NR3C2, DACH1, CREB3L3, HSF5, EGR1, ARNT2, SMAD4, BCL11B, VDR, NR1H4, FOS, FOXN2, TBX3, FOSL1, MAF, BCL6, IRF7, TCF4, INSM1, CLOCK	365	631	18371	1.99412	0.743145	0.135799	0.134695
GOTERM_BP_DIRECT	GO:0006355~regulation of transcription, DNA-templated	35	8.68486	0.0180618	PRDM8, CSRNP1, MYCBP, ZFP426, GATA6, MYRFL, BMYC, NR3C2, SERTAD3, DACH1, CREB3L3, SLC39A8, APBB1, HSF5, ZFP37, KLF10, EGR1, ARNT2, TLE3, SMAD4, VDR, INSR, NR1H4, HMGA2, ARID3A, FOS, HCFC2, FOXN2, TBX3, SMAD7, FOSL1, MAF, IRF7, TCF4, CLOCK	376	1225	19672	1.49483	1	0.496168	0.491032
GOTERM_MF_DIRECT	GO:1990837~sequence-specific double-stranded DNA binding	18	4.4665	0.0457882	KLF10, EGR1, ARNT2, EGR3, BCL11B, ONECUT2, GATA6, FOS, FOXN2, TBX3, NR3C2, FOSL1, MAF, BCL6, IRF7, TCF4, HSF5, CLOCK	365	547	18371	1.65625	1	1	0.993216
GOTERM_MF_DIRECT	GO:0001228~transcriptional activator activity, RNA polymerase II transcription regulatory region sequence-specific binding	17	4.21836	0.0618388	KLF10, EGR1, ARNT2, CSRNP1, SMAD4, EGR3, BCL11B, ONECUT2, NR1H4, HMGA2, FOS, TBX3, FOSL1, MAF, CREB3L3, TCF4, CLOCK	365	528	18371	1.62052	1	1	0.993216
GOTERM_MF_DIRECT	GO:0043565~sequence-specific DNA binding	16	3.97022	0.0619668	EGR1, CSRNP1, SMAD4, EGR3, BCL11B, VDR, GATA6, NR1H4, MYRFL, FOS, TBX3, NR3C2, MAF, BCL6, HSF5, CLOCK	365	487	18371	1.6536	1	1	0.993216
UP_KW_MOLECULAR_FUNCTION	KW-0010~Activator	19	4.71464	0.129295	EGR1, CSRNP1, ONECUT2, GATA6, CIDEA, NR1H4, ARID3A, MED7, SEC14L2, SERTAD3, MAF, DACH1, CREB3L3, BCL6, IRF7, CTNNB1, TCF4, APBB1, CLOCK	241	665	11838	1.40344	0.99998	1	0.99557
UP_KW_BIOLOGICAL_PROCESS	KW-0805~Transcription regulation	48	11.9107	0.144044	PRDM8, CSRNP1, TRIM30A, MYCBP, ELL, ONECUT2, ZFP426, GATA6, ZFP827, PWP1, NR3C2, SEC14L2, SERTAD3, DACH1, CREB3L3, APBB1, ASCC3, HSF5, LMCD1, ZFP37, KLF10, EGR1, ARNT2, TLE3, SMAD4, EGR3, BCL11B, VDR, CIDEA, NR1H4, HMGA2, ARID3A, TBX3, MED7, SMAD7, ZBTB6, MAF, BCL6, ID1, TRNP1, ID4, IRF7, ID3, CTNNB1, TCF4, INSM1, MXD1, CLOCK	231	1885	10725	1.18227	1	0.864266	0.864266
UP_KW_BIOLOGICAL_PROCESS	KW-0804~Transcription	48	11.9107	0.196832	PRDM8, CSRNP1, TRIM30A, MYCBP, ELL, ONECUT2, ZFP426, GATA6, ZFP827, PWP1, NR3C2, SEC14L2, SERTAD3, DACH1, CREB3L3, APBB1, ASCC3, HSF5, LMCD1, ZFP37, KLF10, EGR1, ARNT2, TLE3, SMAD4, EGR3, BCL11B, VDR, CIDEA, NR1H4, HMGA2, ARID3A, TBX3, MED7, SMAD7, ZBTB6, MAF, BCL6, ID1, TRNP1, ID4, IRF7, ID3, CTNNB1, TCF4, INSM1, MXD1, CLOCK	231	1940	10725	1.14875	1	1	1
GOTERM_MF_DIRECT	GO:0000978~RNA polymerase II core promoter proximal region sequence-specific DNA binding	28	6.94789	0.239077	ONECUT2, ZFP426, GATA6, BMYC, NR3C2, MUC1, DACH1, CREB3L3, HSF5, KLF10, EGR1, ARNT2, SMAD4, EGR3, BCL11B, VDR, NR1H4, FOS, TBX3, FOSL1, ZBTB6, MAF, BCL6, IRF7, TCF4, INSM1, MXD1, CLOCK	365	1172	18371	1.20246	1	1	0.993216
GOTERM_BP_DIRECT	GO:0006357~regulation of transcription from RNA polymerase II promoter	35	8.68486	0.259354	CSRNP1, ONECUT2, ZFP426, TCF23, GATA6, BMYC, TNF, NR3C2, ZFP36, DACH1, CREB3L3, HSF5, ZFP37, KLF10, EGR1, ARNT2, SMAD4, EGR3, BCL11B, NR1H4, ARID3A, FOS, TBX3, VEGFA, MED7, SMAD7, FOSL1, ZBTB6, MAF, BCL6, IRF7, CTNNB1, TCF4, MXD1, CLOCK	376	1585	19672	1.15531	1	1	0.990004
UP_KW_MOLECULAR_FUNCTION	KW-0238~DNA-binding	37	9.18114	0.261743	PRDM8, CSRNP1, TRIM30A, ONECUT2, ZFP426, GATA6, ZFP827, MYRFL, NR3C2, ZFP36, DACH1, CREB3L3, ZC3H12A, HSF5, ZFP37, KLF10, EGR1, ARNT2, SMAD4, EGR3, VDR, NR1H4, HMGA2, ARID3A, FOS, TBX3, SMAD7, FOSL1, ZBTB6, MAF, BCL6, TRNP1, IRF7, TCF4, INSM1, MXD1, CLOCK	241	1590	11838	1.14305	1	1	1
GOTERM_MF_DIRECT	GO:0003677~DNA binding	41	10.1737	0.276857	PRDM8, CSRNP1, TRIM30A, ONECUT2, ZFP426, GATA6, ZFP827, MYRFL, NR3C2, ZFP36, DACH1, CREB3L3, ZC3H12A, HSF5, ZFP37, OASL1, KLF10, EGR1, ARNT2, SMAD4, EGR3, VDR, SPHK1, NR1H4, HMGA2, ARID3A, FOS, TBX3, SMAD7, FOSL1, EEPD1, ZBTB6, MAF, BCL6, IMPDH1, TRNP1, IRF7, TCF4, INSM1, MXD1, CLOCK	365	1825	18371	1.13074	1	1	0.993216
GOTERM_MF_DIRECT	GO:0000981~RNA polymerase II transcription factor activity, sequence-specific DNA binding	23	5.7072	0.545189	KLF10, EGR1, ARNT2, CSRNP1, SMAD4, EGR3, ONECUT2, ZFP426, TCF23, GATA6, NR1H4, BMYC, FOS, TBX3, FOSL1, MAF, DACH1, CREB3L3, IRF7, TCF4, MXD1, ZFP37, CLOCK	365	1118	18371	1.03544	1	1	0.993216
UP_KW_CELLULAR_COMPONENT	KW-0539~Nucleus	93	23.0769	0.78079	PRDM8, FANK1, CSRNP1, CDKN1A, TRIM30A, ELL, ONECUT2, ISOC2A, TCF23, BMYC, ADARB1, PWP1, IPO7, NR3C2, FLCN, ZFP36, DACH1, CREB3L3, UBASH3B, NAMPT, ZC3H12A, ARIH1, ZFP37, LMCD1, OASL1, KLF10, DUSP5, TLE3, NCBP1, PRKCE, SPHK1, FOS, TC2N, HCFC2, CDYL2, MED7, ARL4D, OLFM2, MAF, TRNP1, IRF7, TNIK, CLOCK, RAI14, MYCBP, LRP1, PPM1M, ZFP426, HSPA4L, GATA6, ZFP827, SEC14L2, MUC1, SERTAD3, PDGFC, APBB1, ASC…	358	4846	17654	0.946367	1	1	1
Annotation Cluster 39	Enrichment Score: 1.0450937321984035
Category	Term	Count	%	PValue	Genes	List Total	Pop Hits	Pop Total	Fold Enrichment	Bonferroni	Benjamini	FDR
GOTERM_BP_DIRECT	GO:0032715~negative regulation of interleukin-6 production	5	1.24069	0.0171467	TRIM30A, ZC3H12A, NR1H4, TNF, HAVCR2	376	52	19672	5.03069	1	0.487282	0.482239
GOTERM_BP_DIRECT	GO:0032720~negative regulation of tumor necrosis factor production	5	1.24069	0.0446247	TRIM30A, ZC3H12A, NR1H4, CIDEA, HAVCR2	376	70	19672	3.73708	1	0.796423	0.78818
GOTERM_BP_DIRECT	GO:0032689~negative regulation of interferon-gamma production	3	0.744417	0.190643	ZC3H12A, NR1H4, HAVCR2	376	42	19672	3.73708	1	1	0.990004
GOTERM_BP_DIRECT	GO:0032088~negative regulation of NF-kappaB transcription factor activity	3	0.744417	0.452532	ZC3H12A, NR1H4, HAVCR2	376	80	19672	1.96197	1	1	0.990004
Annotation Cluster 40	Enrichment Score: 1.0373081941018854
Category	Term	Count	%	PValue	Genes	List Total	Pop Hits	Pop Total	Fold Enrichment	Bonferroni	Benjamini	FDR
GOTERM_MF_DIRECT	GO:0005246~calcium channel regulator activity	4	0.992556	0.0250289	RRAD, CABP2, GEM, REM2	365	32	18371	6.29144	1	0.847386	0.840497
GOTERM_MF_DIRECT	GO:0005525~GTP binding	15	3.72208	0.0255375	RASL10A, RRAD, MX2, INSR, IRGM2, GUCY2G, GEM, DNM1, ARL4D, RAB20, RAB35, ADSSL1, IGTP, PCK1, REM2	365	393	18371	1.92105	1	0.847386	0.840497
INTERPRO	IPR020849:Small GTPase superfamily, Ras type	4	0.992556	0.0340436	RASL10A, RRAD, GEM, REM2	389	38	20686	5.59762	1	1	1
UP_SEQ_FEATURE	NP_BIND:GTP	11	2.72953	0.0435628	ARL4D, RAB20, RASL10A, RRAD, MX2, RAB35, ADSSL1, PCK1, GEM, DNM1, REM2	397	300	22239	2.05398	1	1	1
GOTERM_MF_DIRECT	GO:0003924~GTPase activity	11	2.72953	0.0821105	RAB20, RASL10A, RRAD, MX2, RAB35, IGTP, IRGM2, ADSSL1, GEM, DNM1, REM2	365	305	18371	1.81523	1	1	0.993216
INTERPRO	IPR001806:Small GTPase superfamily	6	1.48883	0.110596	RAB20, RASL10A, RRAD, RAB35, GEM, REM2	389	135	20686	2.36344	1	1	1
UP_KW_LIGAND	KW-0342~GTP-binding	12	2.97767	0.197668	ARL4D, RAB20, RASL10A, RRAD, MX2, RAB35, ADSSL1, PCK1, GUCY2G, GEM, DNM1, REM2	158	343	6562	1.453	0.99944	1	1
INTERPRO	IPR027417:P-loop containing nucleoside triphosphate hydrolase	19	4.71464	0.448356	ABCC4, ABCC2, RASL10A, RRAD, MX2, IRGM2, N4BP2L1, GEM, DNM1, ARL4D, KIF9, RAB20, RAB35, ADSSL1, IGTP, CMPK2, ASCC3, REM2, ABCG1	389	914	20686	1.10544	1	1	1
INTERPRO	IPR005225:Small GTP-binding protein domain	4	0.992556	0.605005	ARL4D, RAB20, RAB35, GEM	389	166	20686	1.28138	1	1	1
Annotation Cluster 41	Enrichment Score: 0.9733785487299279
Category	Term	Count	%	PValue	Genes	List Total	Pop Hits	Pop Total	Fold Enrichment	Bonferroni	Benjamini	FDR
KEGG_PATHWAY	mmu01522:Endocrine resistance	7	1.73697	0.0228936	CDKN1A, JAG1, PIK3CD, FOS, MMP9, PTK2, HBEGF	213	93	8941	3.15952	0.998076	0.257553	0.240383
KEGG_PATHWAY	mmu04012:ErbB signaling pathway	5	1.24069	0.138313	CDKN1A, NCK2, PIK3CD, PTK2, HBEGF	213	84	8941	2.4986	1	0.621476	0.580044
KEGG_PATHWAY	mmu05222:Small cell lung cancer	4	0.992556	0.379567	CDKN1A, NOS2, PIK3CD, PTK2	213	93	8941	1.80544	1	0.88328	0.824395
Annotation Cluster 42	Enrichment Score: 0.96068159341362
Category	Term	Count	%	PValue	Genes	List Total	Pop Hits	Pop Total	Fold Enrichment	Bonferroni	Benjamini	FDR
UP_SEQ_FEATURE	PROPEP:Removed in mature form	11	2.72953	0.0286151	EFNA2, RASL10A, PLAUR, DPEP1, MMP19, LYPD3, ISG15, TPP1, PRND, LIPA, RECK	397	279	22239	2.20858	1	1	1
GOTERM_CC_DIRECT	GO:0031225~anchored component of membrane	7	1.73697	0.0754508	EFNA2, PLAUR, DPEP1, MMP19, LYPD3, PRND, RECK	386	159	20815	2.37405	1	0.728779	0.706059
UP_KW_PTM	KW-0336~GPI-anchor	7	1.73697	0.194488	EFNA2, PLAUR, DPEP1, MMP19, LYPD3, PRND, RECK	326	153	12787	1.79456	0.997656	0.545256	0.507652
UP_SEQ_FEATURE	LIPID:GPI-anchor amidated serine	3	0.744417	0.342075	DPEP1, LYPD3, RECK	397	68	22239	2.47137	1	1	1
Annotation Cluster 43	Enrichment Score: 0.9418205797820461
Category	Term	Count	%	PValue	Genes	List Total	Pop Hits	Pop Total	Fold Enrichment	Bonferroni	Benjamini	FDR
UP_SEQ_FEATURE	DOMAIN:bZIP	4	0.992556	0.0714824	FOSL1, MAF, CREB3L3, FOS	397	54	22239	4.14945	1	1	1
GOTERM_CC_DIRECT	GO:0090575~RNA polymerase II transcription factor complex	6	1.48883	0.0870983	FOSL1, SMAD4, MAF, VDR, CTNNB1, FOS	386	127	20815	2.54763	1	0.728779	0.706059
INTERPRO	IPR004827:Basic-leucine zipper domain	4	0.992556	0.0877951	FOSL1, MAF, CREB3L3, FOS	389	56	20686	3.79838	1	1	1
SMART	SM00338:BRLZ	4	0.992556	0.108927	FOSL1, MAF, CREB3L3, FOS	232	53	10580	3.44177	1	1	1
UP_SEQ_FEATURE	REGION:Leucine-zipper	5	1.24069	0.146247	FOSL1, MAF, CREB3L3, TCF4, FOS	397	114	22239	2.45691	1	1	1
UP_SEQ_FEATURE	REGION:Basic motif	3	0.744417	0.256552	FOSL1, MAF, CREB3L3	397	55	22239	3.05551	1	1	1
Annotation Cluster 44	Enrichment Score: 0.9063521522640751
Category	Term	Count	%	PValue	Genes	List Total	Pop Hits	Pop Total	Fold Enrichment	Bonferroni	Benjamini	FDR
KEGG_PATHWAY	mmu04380:Osteoclast differentiation	9	2.23325	0.0110239	FOSL1, SOCS3, TGFB1, IFNGR1, PIK3CD, FOS, MAP3K14, TNF, IFNAR1	213	128	8941	2.95147	0.949863	0.186029	0.173627
KEGG_PATHWAY	mmu05164:Influenza A	10	2.48139	0.0217345	DNAJC3, SOCS3, RSAD2, IFNGR1, MX2, IRF7, PIK3CD, TNF, IFNAR1, ACTG1	213	173	8941	2.42639	0.99735	0.257553	0.240383
KEGG_PATHWAY	mmu04620:Toll-like receptor signaling pathway	5	1.24069	0.212901	IRF7, PIK3CD, FOS, TNF, IFNAR1	213	100	8941	2.09883	1	0.709669	0.662358
KEGG_PATHWAY	mmu04650:Natural killer cell mediated cytotoxicity	5	1.24069	0.290642	IFNGR1, SH3BP2, PIK3CD, TNF, IFNAR1	213	115	8941	1.82507	1	0.776964	0.725166
KEGG_PATHWAY	mmu05162:Measles	5	1.24069	0.457094	MX2, IRF7, PIK3CD, FOS, IFNAR1	213	146	8941	1.43755	1	0.971775	0.90699
KEGG_PATHWAY	mmu05171:Coronavirus disease - COVID-19	7	1.73697	0.538096	MX2, PIK3CD, ISG15, FOS, TNF, HBEGF, IFNAR1	213	247	8941	1.18962	1	1	0.936803
Annotation Cluster 45	Enrichment Score: 0.9032836846291027
Category	Term	Count	%	PValue	Genes	List Total	Pop Hits	Pop Total	Fold Enrichment	Bonferroni	Benjamini	FDR
UP_SEQ_FEATURE	DOMAIN:GPS	3	0.744417	0.116507	ADGRG1, ADGRG7, PKD1L3	397	33	22239	5.09251	1	1	1
INTERPRO	IPR000203:GPS domain	3	0.744417	0.120596	ADGRG1, ADGRG7, PKD1L3	389	32	20686	4.98538	1	1	1
SMART	SM00303:GPS	3	0.744417	0.138825	ADGRG1, ADGRG7, PKD1L3	232	30	10580	4.56034	1	1	1
Annotation Cluster 46	Enrichment Score: 0.8766125542181553
Category	Term	Count	%	PValue	Genes	List Total	Pop Hits	Pop Total	Fold Enrichment	Bonferroni	Benjamini	FDR
KEGG_PATHWAY	mmu04935:Growth hormone synthesis, secretion and action	7	1.73697	0.0573954	SOCS3, CREB3L3, PIK3CD, IRS2, FOS, SSTR2, PTK2	213	116	8941	2.53307	1	0.398965	0.372367
KEGG_PATHWAY	mmu04932:Non-alcoholic fatty liver disease	8	1.98511	0.0775006	SOCS3, PRKAB2, TGFB1, INSR, PIK3CD, IRS2, FOS, TNF	213	156	8941	2.15264	1	0.473055	0.441518
KEGG_PATHWAY	mmu04917:Prolactin signaling pathway	3	0.744417	0.527206	SOCS3, PIK3CD, FOS	213	74	8941	1.70175	1	1	0.936803
Annotation Cluster 47	Enrichment Score: 0.8008961797669479
Category	Term	Count	%	PValue	Genes	List Total	Pop Hits	Pop Total	Fold Enrichment	Bonferroni	Benjamini	FDR
BIOCARTA	m_keratinocytePathway:Keratinocyte Differentiation	5	1.24069	0.0987375	PRKCE, FOS, TNFRSF1B, MAP3K14, TNF	46	51	1286	2.74084	0.999996	1	1
BIOCARTA	m_hivnefPathway:HIV-I Nef: negative effector of Fas and TNF	5	1.24069	0.140711	TNFRSF1B, MAP3K14, TNF, PTK2, ACTG1	46	58	1286	2.41004	1	1	1
BIOCARTA	m_nfkbpathway:NF-kB Signaling Pathway	3	0.744417	0.203804	TNFRSF1B, MAP3K14, TNF	46	24	1286	3.49457	1	1	1
KEGG_PATHWAY	mmu04210:Apoptosis	6	1.48883	0.221	PIK3CD, FOS, MAP3K14, TNF, CTSB, ACTG1	213	136	8941	1.85191	1	0.716129	0.668387
Annotation Cluster 48	Enrichment Score: 0.7763080472755792
Category	Term	Count	%	PValue	Genes	List Total	Pop Hits	Pop Total	Fold Enrichment	Bonferroni	Benjamini	FDR
UP_SEQ_FEATURE	METAL:Calcium 3; via carbonyl oxygen	4	0.992556	0.0845235	CPNE5, LRP1, ITGA5, MMP9	397	58	22239	3.86328	1	1	1
UP_SEQ_FEATURE	METAL:Calcium 1	6	1.48883	0.10543	SCIN, CPNE5, LRP1, ITGA5, NPTX1, MMP9	397	140	22239	2.40076	1	1	1
UP_SEQ_FEATURE	METAL:Calcium 2	6	1.48883	0.135659	SCIN, CPNE5, LRP1, ITGA5, NPTX1, MMP9	397	152	22239	2.21122	1	1	1
UP_SEQ_FEATURE	METAL:Calcium 2; via carbonyl oxygen	4	0.992556	0.188689	SCIN, LRP1, ITGA5, MMP9	397	84	22239	2.66751	1	1	1
UP_SEQ_FEATURE	METAL:Calcium 3	4	0.992556	0.220814	CPNE5, LRP1, ITGA5, MMP9	397	91	22239	2.46231	1	1	1
UP_SEQ_FEATURE	METAL:Calcium 1; via carbonyl oxygen	3	0.744417	0.436505	LRP1, ITGA5, NPTX1	397	83	22239	2.02473	1	1	1
Annotation Cluster 49	Enrichment Score: 0.7663655626379178
Category	Term	Count	%	PValue	Genes	List Total	Pop Hits	Pop Total	Fold Enrichment	Bonferroni	Benjamini	FDR
GOTERM_MF_DIRECT	GO:0070411~I-SMAD binding	3	0.744417	0.0304445	SMAD4, CTNNB1, SMAD7	365	14	18371	10.7853	1	0.847386	0.840497
KEGG_PATHWAY	mmu04390:Hippo signaling pathway	7	1.73697	0.169259	SMAD4, TGFB1, SERPINE1, ID1, CTNNB1, ACTG1, SMAD7	213	157	8941	1.87156	1	0.64366	0.60075
GOTERM_CC_DIRECT	GO:0005813~centrosome	6	1.48883	0.974636	FLCN, SMAD4, ID1, CTNNB1, DISC1, SMAD7	386	545	20815	0.593668	1	1	0.974636
Annotation Cluster 50	Enrichment Score: 0.7501148213799734
Category	Term	Count	%	PValue	Genes	List Total	Pop Hits	Pop Total	Fold Enrichment	Bonferroni	Benjamini	FDR
UP_SEQ_FEATURE	DOMAIN:EGF-like 13	3	0.744417	0.0216686	JAG1, LRP1, STAB1	397	13	22239	12.9271	1	1	1
UP_SEQ_FEATURE	DOMAIN:EGF-like 14	3	0.744417	0.0216686	JAG1, LRP1, STAB1	397	13	22239	12.9271	1	1	1
UP_SEQ_FEATURE	DOMAIN:EGF-like 10	3	0.744417	0.0284958	JAG1, LRP1, STAB1	397	15	22239	11.2035	1	1	1
UP_SEQ_FEATURE	DOMAIN:EGF-like 9	3	0.744417	0.0578024	JAG1, LRP1, STAB1	397	22	22239	7.63877	1	1	1
UP_SEQ_FEATURE	DOMAIN:EGF-like 3	4	0.992556	0.117159	JAG1, LRP1, STAB1, MUC13	397	67	22239	3.34434	1	1	1
UP_SEQ_FEATURE	DOMAIN:EGF-like	7	1.73697	0.158236	JAG1, BMP1, MEP1B, LRP1, STAB1, MUC13, HBEGF	397	204	22239	1.92217	1	1	1
UP_SEQ_FEATURE	DOMAIN:EGF-like 4	3	0.744417	0.21699	JAG1, LRP1, STAB1	397	49	22239	3.42965	1	1	1
INTERPRO	IPR009030:Insulin-like growth factor binding protein, N-terminal	5	1.24069	0.231815	JAG1, LRP1, INSR, STAB1, MUC13	389	131	20686	2.02967	1	1	1
INTERPRO	IPR000742:Epidermal growth factor-like domain	7	1.73697	0.312148	JAG1, BMP1, MEP1B, LRP1, STAB1, MUC13, HBEGF	389	244	20686	1.52558	1	1	1
UP_SEQ_FEATURE	DOMAIN:EGF-like 1	4	0.992556	0.316877	JAG1, LRP1, STAB1, MUC13	397	111	22239	2.01865	1	1	1
UP_KW_DOMAIN	KW-0245~EGF-like domain	7	1.73697	0.381939	JAG1, BMP1, MEP1B, LRP1, STAB1, MUC13, HBEGF	317	242	15341	1.39984	0.99999	1	0.918081
INTERPRO	IPR001881:EGF-like calcium-binding	4	0.992556	0.421864	JAG1, BMP1, LRP1, STAB1	389	126	20686	1.68817	1	1	1
SMART	SM00179:EGF_CA	4	0.992556	0.521867	JAG1, BMP1, LRP1, STAB1	232	126	10580	1.44773	1	1	1
INTERPRO	IPR018097:EGF-like calcium-binding, conserved site	3	0.744417	0.545758	JAG1, BMP1, LRP1	389	97	20686	1.64466	1	1	1
INTERPRO	IPR000152:EGF-type aspartate/asparagine hydroxylation site	3	0.744417	0.551314	JAG1, BMP1, LRP1	389	98	20686	1.62788	1	1	1
SMART	SM00181:EGF	5	1.24069	0.551739	JAG1, BMP1, LRP1, STAB1, MUC13	232	181	10580	1.25976	1	1	1
Annotation Cluster 51	Enrichment Score: 0.6858577654152846
Category	Term	Count	%	PValue	Genes	List Total	Pop Hits	Pop Total	Fold Enrichment	Bonferroni	Benjamini	FDR
KEGG_PATHWAY	mmu05211:Renal cell carcinoma	6	1.48883	0.0222838	FLCN, ARNT2, CDKN1A, TGFB1, PIK3CD, VEGFA	213	68	8941	3.70381	0.997722	0.257553	0.240383
KEGG_PATHWAY	mmu05212:Pancreatic cancer	6	1.48883	0.0339879	SMAD4, CDKN1A, TGFB1, PIK3CD, PLD1, VEGFA	213	76	8941	3.31394	0.999912	0.298469	0.278571
KEGG_PATHWAY	mmu05210:Colorectal cancer	6	1.48883	0.0576283	SMAD4, CDKN1A, TGFB1, CTNNB1, PIK3CD, FOS	213	88	8941	2.86204	1	0.398965	0.372367
GOTERM_BP_DIRECT	GO:0010718~positive regulation of epithelial to mesenchymal transition	3	0.744417	0.218561	SMAD4, TGFB1, CTNNB1	376	46	19672	3.41212	1	1	0.990004
KEGG_PATHWAY	mmu05225:Hepatocellular carcinoma	7	1.73697	0.230753	SMAD4, CDKN1A, TGFB1, CTNNB1, PIK3CD, GSTM5, ACTG1	213	174	8941	1.68871	1	0.716129	0.668387
BIOCARTA	m_g1Pathway:Cell Cycle: G1/S Check Point	3	0.744417	0.243163	SMAD4, CDKN1A, TGFB1	46	27	1286	3.10628	1	1	1
KEGG_PATHWAY	mmu05218:Melanoma	4	0.992556	0.243384	CDKN1A, FGF9, PDGFC, PIK3CD	213	72	8941	2.33203	1	0.734913	0.685919
KEGG_PATHWAY	mmu05220:Chronic myeloid leukemia	4	0.992556	0.269011	SMAD4, CDKN1A, TGFB1, PIK3CD	213	76	8941	2.20929	1	0.762193	0.71138
KEGG_PATHWAY	mmu05224:Breast cancer	6	1.48883	0.269786	CDKN1A, JAG1, FGF9, CTNNB1, PIK3CD, FOS	213	147	8941	1.71333	1	0.762193	0.71138
KEGG_PATHWAY	mmu05226:Gastric cancer	6	1.48883	0.283497	SMAD4, CDKN1A, TGFB1, FGF9, CTNNB1, PIK3CD	213	150	8941	1.67906	1	0.770352	0.718996
GOTERM_BP_DIRECT	GO:0042060~wound healing	4	0.992556	0.355043	SMAD4, CDKN1A, TGFB1, SLC11A1	376	111	19672	1.88537	1	1	0.990004
KEGG_PATHWAY	mmu05213:Endometrial cancer	3	0.744417	0.401552	CDKN1A, CTNNB1, PIK3CD	213	58	8941	2.1712	1	0.903492	0.843259
KEGG_PATHWAY	mmu04110:Cell cycle	3	0.744417	0.801075	SMAD4, CDKN1A, TGFB1	213	125	8941	1.00744	1	1	0.936803
KEGG_PATHWAY	mmu04218:Cellular senescence	4	0.992556	0.816769	CDKN1A, TGFB1, SERPINE1, PIK3CD	213	184	8941	0.912533	1	1	0.936803
Annotation Cluster 52	Enrichment Score: 0.6801921448952245
Category	Term	Count	%	PValue	Genes	List Total	Pop Hits	Pop Total	Fold Enrichment	Bonferroni	Benjamini	FDR
KEGG_PATHWAY	mmu04926:Relaxin signaling pathway	7	1.73697	0.0860241	TGFB1, CREB3L3, NOS2, PIK3CD, FOS, MMP9, VEGFA	213	129	8941	2.2778	1	0.473055	0.441518
KEGG_PATHWAY	mmu04915:Estrogen signaling pathway	6	1.48883	0.212437	CREB3L3, PIK3CD, FOS, KRT20, MMP9, HBEGF	213	134	8941	1.87955	1	0.709669	0.662358
KEGG_PATHWAY	mmu04725:Cholinergic synapse	4	0.992556	0.498393	CREB3L3, PIK3CD, FOS, KCNJ2	213	112	8941	1.49916	1	1	0.936803
Annotation Cluster 53	Enrichment Score: 0.6737017859779736
Category	Term	Count	%	PValue	Genes	List Total	Pop Hits	Pop Total	Fold Enrichment	Bonferroni	Benjamini	FDR
INTERPRO	IPR016186:C-type lectin-like	7	1.73697	0.0500765	KLRB1, STAB1, MRC1, CLEC2H, FCER2A, PKD1L3, CD44	389	141	20686	2.64001	1	1	1
INTERPRO	IPR016187:C-type lectin fold	7	1.73697	0.062151	KLRB1, STAB1, MRC1, CLEC2H, FCER2A, PKD1L3, CD44	389	149	20686	2.49827	1	1	1
UP_SEQ_FEATURE	DOMAIN:C-type lectin	5	1.24069	0.194692	KLRB1, MRC1, CLEC2H, FCER2A, PKD1L3	397	128	22239	2.18819	1	1	1
GOTERM_MF_DIRECT	GO:0030246~carbohydrate binding	7	1.73697	0.319291	GALNT6, KLRB1, MRC1, CLEC2H, FCER2A, PKD1L3, NECTIN1	365	234	18371	1.50564	1	1	0.993216
INTERPRO	IPR001304:C-type lectin	4	0.992556	0.426847	KLRB1, MRC1, CLEC2H, FCER2A	389	127	20686	1.67488	1	1	1
UP_KW_LIGAND	KW-0430~Lectin	6	1.48883	0.441791	GALNT6, KLRB1, MRC1, CLEC2H, FCER2A, PKD1L3	158	182	6562	1.36918	1	1	1
SMART	SM00034:CLECT	4	0.992556	0.527207	KLRB1, MRC1, CLEC2H, FCER2A	232	127	10580	1.43633	1	1	1
Annotation Cluster 54	Enrichment Score: 0.6683328763317664
Category	Term	Count	%	PValue	Genes	List Total	Pop Hits	Pop Total	Fold Enrichment	Bonferroni	Benjamini	FDR
INTERPRO	IPR001245:Serine-threonine/tyrosine-protein kinase catalytic domain	9	2.23325	0.00541769	ACVR1, EPHA4, ACVR1C, INSR, LMTK3, MST1R, GUCY2G, PTK2, FRK	389	142	20686	3.3704	0.983895	0.599976	0.599976
INTERPRO	IPR008266:Tyrosine-protein kinase, active site	6	1.48883	0.0387078	EPHA4, INSR, LMTK3, MST1R, PTK2, FRK	389	99	20686	3.22287	1	1	1
GOTERM_MF_DIRECT	GO:0000166~nucleotide binding	44	10.9181	0.0623371	HCN3, RRAD, HSPA4L, PIK3CD, NOD1, UBE2L6, MST1R, GUCY2G, HSPA13, ACTG1, RAB20, ACVR1C, P2RY1, NAMPT, ASCC3, PCK1, REM2, OASL2, ACVR1, EPHA4, ABCC4, ATP6AP1, RASL10A, PRKCE, INSR, SPHK1, LMTK3, ACSL3, PTK2, ACVR2A, GEM, DNM1, ARL4D, KIF9, CPS1, IMPDH1, STK17B, RAB35, ADSSL1, CMPK2, TNIK, MAP3K14, FRK, ABCG1	365	1712	18371	1.29357	1	1	0.993216
INTERPRO	IPR020635:Tyrosine-protein kinase, catalytic domain	5	1.24069	0.0659156	EPHA4, INSR, MST1R, PTK2, FRK	389	81	20686	3.28255	1	1	1
SMART	SM00219:TyrKc	5	1.24069	0.100798	EPHA4, INSR, MST1R, PTK2, FRK	232	81	10580	2.81503	1	1	1
GOTERM_BP_DIRECT	GO:0016310~phosphorylation	17	4.21836	0.114487	ACVR1, EPHA4, PRKCE, INSR, SPHK1, LMTK3, PIK3CD, MST1R, PTK2, ACVR2A, ACVR1C, STK17B, CMPK2, TNIK, PCK1, MAP3K14, FRK	376	601	19672	1.47991	1	1	0.990004
INTERPRO	IPR017441:Protein kinase, ATP binding site	12	2.97767	0.117662	ACVR1, EPHA4, ACVR1C, INSR, PRKCE, STK17B, LMTK3, TNIK, MST1R, MAP3K14, PTK2, FRK	389	389	20686	1.64043	1	1	1
UP_SEQ_FEATURE	ACT_SITE:Proton acceptor	21	5.21092	0.119268	ACVR1, EPHA4, PRKCE, INSR, ENTPD5, EPHX2, LMTK3, MST1R, HSD17B7, USP18, PTK2, ACVR2A, GGCT, ACVR1C, IMPDH1, STK17B, ADSSL1, ALDOB, TNIK, MAP3K14, FRK	397	843	22239	1.39546	1	1	1
UP_SEQ_FEATURE	DOMAIN:Protein kinase	14	3.47395	0.136009	ACVR1, EPHA4, PRKCE, INSR, LMTK3, MST1R, GUCY2G, PTK2, ACVR2A, ACVR1C, STK17B, TNIK, MAP3K14, FRK	397	517	22239	1.51692	1	1	1
GOTERM_BP_DIRECT	GO:0033674~positive regulation of kinase activity	4	0.992556	0.144596	CD74, EPHA4, INSR, MST1R	376	69	19672	3.03299	1	1	0.990004
INTERPRO	IPR011009:Protein kinase-like domain	15	3.72208	0.161354	ACVR1, EPHA4, PRKCE, INSR, LMTK3, PIK3CD, MST1R, GUCY2G, PTK2, ACVR2A, ACVR1C, STK17B, TNIK, MAP3K14, FRK	389	556	20686	1.43464	1	1	1
INTERPRO	IPR000719:Protein kinase, catalytic domain	14	3.47395	0.167135	ACVR1, EPHA4, PRKCE, INSR, LMTK3, MST1R, GUCY2G, PTK2, ACVR2A, ACVR1C, STK17B, TNIK, MAP3K14, FRK	389	512	20686	1.45407	1	1	1
GOTERM_BP_DIRECT	GO:0006468~protein phosphorylation	16	3.97022	0.175838	ACVR1, EPHA4, TGFB1, PRKCE, INSR, LMTK3, MST1R, GUCY2G, PTK2, ACVR2A, ACVR1C, STK17B, TNIK, MAP3K14, FNIP2, FRK	376	600	19672	1.39518	1	1	0.990004
UP_KW_MOLECULAR_FUNCTION	KW-0829~Tyrosine-protein kinase	5	1.24069	0.188358	EPHA4, INSR, MST1R, PTK2, FRK	241	111	11838	2.21263	1	1	1
GOTERM_BP_DIRECT	GO:0007169~transmembrane receptor protein tyrosine kinase signaling pathway	5	1.24069	0.192377	EPHA4, INSR, MST1R, PTK2, FRK	376	119	19672	2.19828	1	1	0.990004
GOTERM_MF_DIRECT	GO:0004714~transmembrane receptor protein tyrosine kinase activity	5	1.24069	0.202496	EPHA4, INSR, MST1R, PTK2, FRK	365	117	18371	2.15092	1	1	0.993216
GOTERM_MF_DIRECT	GO:0004713~protein tyrosine kinase activity	5	1.24069	0.227448	EPHA4, INSR, MST1R, PTK2, FRK	365	123	18371	2.046	1	1	0.993216
GOTERM_MF_DIRECT	GO:0004672~protein kinase activity	14	3.47395	0.234381	ACVR1, EPHA4, PRKCE, INSR, LMTK3, MST1R, GUCY2G, PTK2, ACVR2A, ACVR1C, STK17B, TNIK, MAP3K14, FRK	365	520	18371	1.35508	1	1	0.993216
UP_KW_MOLECULAR_FUNCTION	KW-0418~Kinase	18	4.4665	0.237734	ACVR1, EPHA4, CDKN1A, PRKCE, INSR, SPHK1, LMTK3, PIK3CD, MST1R, PTK2, ACVR2A, ACVR1C, STK17B, CMPK2, TNIK, PCK1, MAP3K14, FRK	241	691	11838	1.27955	1	1	1
GOTERM_MF_DIRECT	GO:0016301~kinase activity	17	4.21836	0.244107	ACVR1, EPHA4, PRKCE, INSR, SPHK1, LMTK3, PIK3CD, MST1R, PTK2, ACVR2A, ACVR1C, STK17B, CMPK2, TNIK, PCK1, MAP3K14, FRK	365	662	18371	1.2925	1	1	0.993216
GOTERM_MF_DIRECT	GO:0005524~ATP binding	35	8.68486	0.260867	HSPA4L, TWF2, PIK3CD, NOD1, UBE2L6, MST1R, GUCY2G, HSPA13, ACTG1, ACVR1C, P2RY1, ASCC3, OASL2, ACVR1, EPHA4, ABCC4, ABCC2, ATP6AP1, PRKCE, INSR, ENTPD5, SPHK1, LMTK3, ACSL3, PTK2, ACVR2A, KIF9, CPS1, STK17B, CMPK2, TNIK, MAP3K14, FRK, ABCG1, ITM2C	365	1527	18371	1.15364	1	1	0.993216
UP_SEQ_FEATURE	BINDING:ATP	15	3.72208	0.381268	ACVR1, EPHA4, PRKCE, INSR, SPHK1, LMTK3, MST1R, PTK2, ACVR2A, ACVR1C, STK17B, TNIK, MAP3K14, FRK, OASL2	397	708	22239	1.18681	1	1	1
GOTERM_BP_DIRECT	GO:0018108~peptidyl-tyrosine phosphorylation	3	0.744417	0.413448	EPHA4, INSR, PTK2	376	74	19672	2.12105	1	1	0.990004
UP_KW_LIGAND	KW-0547~Nucleotide-binding	45	11.1663	0.460122	HCN3, RRAD, HSPA4L, PIK3CD, NOD1, UBE2L6, MST1R, GUCY2G, HSPA13, ACTG1, RAB20, ACVR1C, P2RY1, ASCC3, PCK1, REM2, OASL2, ACVR1, EPHA4, ABCC4, ABCC2, ATP6AP1, RASL10A, PRKCE, MX2, INSR, ENTPD5, SPHK1, LMTK3, ACSL3, PTK2, ACVR2A, GEM, DNM1, ARL4D, KIF9, CPS1, STK17B, RAB35, ADSSL1, CMPK2, TNIK, MAP3K14, FRK, ABCG1	158	1798	6562	1.03945	1	1	1
UP_SEQ_FEATURE	NP_BIND:ATP	21	5.21092	0.464062	ACVR1, ABCC4, EPHA4, PRKCE, INSR, ENTPD5, SPHK1, LMTK3, NOD1, MST1R, PTK2, ACVR2A, KIF9, ACVR1C, STK17B, CMPK2, ASCC3, TNIK, MAP3K14, ABCG1, FRK	397	1082	22239	1.08722	1	1	1
GOTERM_BP_DIRECT	GO:0046777~protein autophosphorylation	5	1.24069	0.505829	EPHA4, INSR, STK17B, TNIK, PTK2	376	193	19672	1.35542	1	1	0.990004
GOTERM_MF_DIRECT	GO:0016740~transferase activity	35	8.68486	0.583372	PRDM8, PELI3, TMTC2, PIK3CD, RNF19B, UBE2L6, MST1R, TRIM8, FUT8, ACVR1C, CHST11, NAMPT, HAS2, ARIH1, PCK1, RNF152, OASL2, ACVR1, EPHA4, GALNT6, PRKCE, INSR, SPHK1, MOCOS, LMTK3, B3GALT5, PTK2, ACVR2A, STK17B, CMPK2, TNIK, CLOCK, MAP3K14, FRK, GSTM5	365	1756	18371	1.00319	1	1	0.993216
INTERPRO	IPR008271:Serine/threonine-protein kinase, active site	7	1.73697	0.587516	ACVR1, ACVR1C, PRKCE, STK17B, TNIK, MAP3K14, ACVR2A	389	330	20686	1.128	1	1	1
UP_KW_LIGAND	KW-0067~ATP-binding	32	7.94045	0.707464	HSPA4L, PIK3CD, NOD1, UBE2L6, MST1R, HSPA13, ACTG1, ACVR1C, P2RY1, ASCC3, OASL2, ACVR1, EPHA4, ABCC4, ABCC2, ATP6AP1, PRKCE, INSR, ENTPD5, SPHK1, LMTK3, ACSL3, PTK2, ACVR2A, KIF9, CPS1, STK17B, CMPK2, TNIK, MAP3K14, FRK, ABCG1	158	1393	6562	0.954065	1	1	1
UP_KW_MOLECULAR_FUNCTION	KW-0723~Serine/threonine-protein kinase	8	1.98511	0.709124	ACVR1, ACVR1C, PRKCE, STK17B, LMTK3, TNIK, MAP3K14, ACVR2A	241	401	11838	0.979957	1	1	1
UP_KW_MOLECULAR_FUNCTION	KW-0808~Transferase	37	9.18114	0.723638	PRDM8, CDKN1A, PELI3, TMTC2, PIK3CD, RNF19B, UBE2L6, MST1R, TRIM8, FUT8, ACVR1C, CHST11, NAMPT, HAS2, ARIH1, PCK1, RNF152, OASL2, ACVR1, EPHA4, GALNT6, PRKCE, INSR, SPHK1, MOCOS, LMTK3, B3GALT5, UGT1A6A, PTK2, ACVR2A, STK17B, CMPK2, TNIK, CLOCK, MAP3K14, FRK, GSTM5	241	1920	11838	0.94659	1	1	1
SMART	SM00220:S_TKc	8	1.98511	0.724075	ACVR1, EPHA4, ACVR1C, PRKCE, STK17B, TNIK, MAP3K14, ACVR2A	232	378	10580	0.965152	1	1	1
GOTERM_MF_DIRECT	GO:0004674~protein serine/threonine kinase activity	8	1.98511	0.745355	ACVR1, ACVR1C, PRKCE, STK17B, LMTK3, TNIK, MAP3K14, ACVR2A	365	427	18371	0.942979	1	1	0.993216
Annotation Cluster 55	Enrichment Score: 0.6653964556943781
Category	Term	Count	%	PValue	Genes	List Total	Pop Hits	Pop Total	Fold Enrichment	Bonferroni	Benjamini	FDR
INTERPRO	IPR013088:Zinc finger, NHR/GATA-type	4	0.992556	0.09516	VDR, GATA6, NR1H4, NR3C2	389	58	20686	3.66741	1	1	1
UP_SEQ_FEATURE	DOMAIN:Nuclear receptor	3	0.744417	0.18449	VDR, NR1H4, NR3C2	397	44	22239	3.81938	1	1	1
UP_SEQ_FEATURE	ZN_FING:NR C4-type	3	0.744417	0.197414	VDR, NR1H4, NR3C2	397	46	22239	3.65332	1	1	1
UP_SEQ_FEATURE	DNA_BIND:Nuclear receptor	3	0.744417	0.197414	VDR, NR1H4, NR3C2	397	46	22239	3.65332	1	1	1
UP_SEQ_FEATURE	DOMAIN:NR LBD	3	0.744417	0.223555	VDR, NR1H4, NR3C2	397	50	22239	3.36106	1	1	1
INTERPRO	IPR001628:Zinc finger, nuclear hormone receptor-type	3	0.744417	0.227224	VDR, NR1H4, NR3C2	389	48	20686	3.32359	1	1	1
INTERPRO	IPR001723:Steroid hormone receptor	3	0.744417	0.234166	VDR, NR1H4, NR3C2	389	49	20686	3.25576	1	1	1
INTERPRO	IPR000536:Nuclear hormone receptor, ligand-binding, core	3	0.744417	0.241121	VDR, NR1H4, NR3C2	389	50	20686	3.19064	1	1	1
SMART	SM00399:ZnF_C4	3	0.744417	0.282101	VDR, NR1H4, NR3C2	232	48	10580	2.85022	1	1	1
GOTERM_MF_DIRECT	GO:0004879~RNA polymerase II transcription factor activity, ligand-activated sequence-specific DNA binding	3	0.744417	0.290227	VDR, NR1H4, NR3C2	365	54	18371	2.79619	1	1	0.993216
SMART	SM00430:HOLI	3	0.744417	0.298344	VDR, NR1H4, NR3C2	232	50	10580	2.73621	1	1	1
Annotation Cluster 56	Enrichment Score: 0.6430979211414832
Category	Term	Count	%	PValue	Genes	List Total	Pop Hits	Pop Total	Fold Enrichment	Bonferroni	Benjamini	FDR
GOTERM_MF_DIRECT	GO:0046872~metal ion binding	88	21.8362	0.017087	PIWIL2, PRDM8, CDKN1A, STEAP3, TRIM30A, CPNE5, RNF19B, LOXL4, ADARB1, ANTXR2, NR3C2, EEA1, TRIM8, ZFP36, CLCA3B, ZC3H12A, EFHD1, ARIH1, ZFP37, RNF152, PRND, LMCD1, HAVCR2, OASL2, ACVR1, KLF10, COL27A1, RSAD2, PRKCE, APLP1, LMTK3, MMP9, PPM1B, MEP1B, PLA2G10, ADSSL1, ITGA7, DPEP1, MMP19, FCER2A, ITGA5, LRP1, PPM1M, ZFP426, SLC1A1, GATA6, CABP2, ZFP827, ADAMTS15, SCIN, ACVR1C, ABLIM2, AMDHD1, TRIM4…	365	3552	18371	1.24695	0.999997	0.650402	0.645114
UP_KW_LIGAND	KW-0479~Metal-binding	86	21.34	0.79217	PIWIL2, PRDM8, CDKN1A, STEAP3, TRIM30A, CPNE5, RNF19B, LOXL4, ADARB1, CYP3A59, ANTXR2, NR3C2, EEA1, TRIM8, ZFP36, ZC3H12A, EFHD1, ARIH1, ZFP37, RNF152, PRND, LMCD1, HAVCR2, OASL2, ACVR1, KLF10, COL27A1, RSAD2, PRKCE, APLP1, LMTK3, MMP9, PPM1B, MEP1B, ASTL, PLA2G10, ADSSL1, ITGA7, DPEP1, MMP19, FCER2A, ITGA5, LRP1, PPM1M, ZFP426, SLC1A1, GATA6, CABP2, ZFP827, ADAMTS15, SCIN, ACVR1C, ABLIM2, AMDHD1…	158	3740	6562	0.955006	1	1	1
UP_KW_LIGAND	KW-0862~Zinc	51	12.6551	0.869405	PRDM8, CDKN1A, TRIM30A, RNF19B, ADARB1, NR3C2, EEA1, TRIM8, ZFP36, CLCA3B, ZC3H12A, SLC39A8, ARIH1, ZFP37, RNF152, LMCD1, KLF10, PRKCE, APLP1, SLC39A10, MMP9, MEP1B, ASTL, DPEP1, MMP19, ZFP426, GATA6, ZFP827, ADAMTS15, ABLIM2, AMDHD1, TRIM46, CLCA3A2, EGR1, SMAD4, EGR3, RNF24, NOS2, BCL11B, VDR, NR1H4, MICAL2, SMAD7, ZBTB6, BMP1, BCL6, CLCA4B, CLCA4A, CPE, TBKBP1, INSM1	158	2347	6562	0.902477	1	1	1
Annotation Cluster 57	Enrichment Score: 0.6404251161787531
Category	Term	Count	%	PValue	Genes	List Total	Pop Hits	Pop Total	Fold Enrichment	Bonferroni	Benjamini	FDR
INTERPRO	IPR011993:Pleckstrin homology-like domain	14	3.47395	0.0452602	GRAMD1B, NUMBL, RABGAP1, IRS2, PLD1, PTK2, DNM1, CYTH4, SPATA13, NOS1AP, SH3BP2, PLEKHO2, APBB1, SH2D5	389	408	20686	1.82471	1	1	1
UP_SEQ_FEATURE	DOMAIN:PH	7	1.73697	0.334996	CYTH4, SPATA13, SH3BP2, IRS2, PLEKHO2, PLD1, DNM1	397	265	22239	1.47971	1	1	1
INTERPRO	IPR001849:Pleckstrin homology domain	7	1.73697	0.376057	CYTH4, SPATA13, SH3BP2, IRS2, PLEKHO2, PLD1, DNM1	389	263	20686	1.41537	1	1	1
SMART	SM00233:PH	7	1.73697	0.48116	CYTH4, SPATA13, SH3BP2, IRS2, PLEKHO2, PLD1, DNM1	232	254	10580	1.25679	1	1	1
Annotation Cluster 58	Enrichment Score: 0.6392168538483237
Category	Term	Count	%	PValue	Genes	List Total	Pop Hits	Pop Total	Fold Enrichment	Bonferroni	Benjamini	FDR
KEGG_PATHWAY	mmu04935:Growth hormone synthesis, secretion and action	7	1.73697	0.0573954	SOCS3, CREB3L3, PIK3CD, IRS2, FOS, SSTR2, PTK2	213	116	8941	2.53307	1	0.398965	0.372367
KEGG_PATHWAY	mmu04024:cAMP signaling pathway	7	1.73697	0.422571	ABCC4, OXTR, CREB3L3, PIK3CD, FOS, PLD1, SSTR2	213	220	8941	1.33562	1	0.927596	0.865756
KEGG_PATHWAY	mmu04725:Cholinergic synapse	4	0.992556	0.498393	CREB3L3, PIK3CD, FOS, KCNJ2	213	112	8941	1.49916	1	1	0.936803
Annotation Cluster 59	Enrichment Score: 0.5889404215651198
Category	Term	Count	%	PValue	Genes	List Total	Pop Hits	Pop Total	Fold Enrichment	Bonferroni	Benjamini	FDR
KEGG_PATHWAY	mmu05135:Yersinia infection	6	1.48883	0.212437	PIK3CD, ITGA5, FOS, TNF, PTK2, ACTG1	213	134	8941	1.87955	1	0.709669	0.662358
KEGG_PATHWAY	mmu04620:Toll-like receptor signaling pathway	5	1.24069	0.212901	IRF7, PIK3CD, FOS, TNF, IFNAR1	213	100	8941	2.09883	1	0.709669	0.662358
KEGG_PATHWAY	mmu04210:Apoptosis	6	1.48883	0.221	PIK3CD, FOS, MAP3K14, TNF, CTSB, ACTG1	213	136	8941	1.85191	1	0.716129	0.668387
KEGG_PATHWAY	mmu04660:T cell receptor signaling pathway	5	1.24069	0.227995	NCK2, PIK3CD, FOS, MAP3K14, TNF	213	103	8941	2.0377	1	0.716129	0.668387
KEGG_PATHWAY	mmu04625:C-type lectin receptor signaling pathway	4	0.992556	0.498393	EGR3, PIK3CD, MAP3K14, TNF	213	112	8941	1.49916	1	1	0.936803
Annotation Cluster 60	Enrichment Score: 0.5675970981416523
Category	Term	Count	%	PValue	Genes	List Total	Pop Hits	Pop Total	Fold Enrichment	Bonferroni	Benjamini	FDR
GOTERM_MF_DIRECT	GO:0022857~transmembrane transporter activity	8	1.98511	0.113808	SLC13A1, SLC13A2, SLC4A8, MFSD4A, SLC12A4, SVOP, SLCO2A1, SLC17A7	365	205	18371	1.96416	1	1	0.993216
UP_SEQ_FEATURE	DOMAIN:MFS	3	0.744417	0.315964	SVOP, SLCO2A1, SLC17A7	397	64	22239	2.62583	1	1	1
INTERPRO	IPR020846:Major facilitator superfamily domain	3	0.744417	0.551314	SVOP, SLCO2A1, SLC17A7	389	98	20686	1.62788	1	1	1
Annotation Cluster 61	Enrichment Score: 0.5577915432466101
Category	Term	Count	%	PValue	Genes	List Total	Pop Hits	Pop Total	Fold Enrichment	Bonferroni	Benjamini	FDR
UP_SEQ_FEATURE	DOMAIN:B30.2/SPRY	4	0.992556	0.184202	SPSB1, FSD1L, TRIM30A, TRIM46	397	83	22239	2.69964	1	1	1
INTERPRO	IPR001870:B30.2/SPRY domain	4	0.992556	0.204215	SPSB1, FSD1L, TRIM30A, TRIM46	389	83	20686	2.56277	1	1	1
INTERPRO	IPR013320:Concanavalin A-like lectin/glucanase, subgroup	7	1.73697	0.21069	SPSB1, FSD1L, TRIM30A, COL27A1, MEP1B, TRIM46, NPTX1	389	212	20686	1.75586	1	1	1
INTERPRO	IPR003877:SPla/RYanodine receptor SPRY	3	0.744417	0.418578	SPSB1, FSD1L, TRIM30A	389	76	20686	2.09911	1	1	1
SMART	SM00449:SPRY	3	0.744417	0.490051	SPSB1, FSD1L, TRIM30A	232	75	10580	1.82414	1	1	1
Annotation Cluster 62	Enrichment Score: 0.555741309290392
Category	Term	Count	%	PValue	Genes	List Total	Pop Hits	Pop Total	Fold Enrichment	Bonferroni	Benjamini	FDR
UP_KW_BIOLOGICAL_PROCESS	KW-0445~Lipid transport	8	1.98511	0.0226097	GRAMD1B, ABCC4, TMEM30A, ABCC2, TMEM41B, SLCO2A1, APOA1, ABCG1	231	131	10725	2.83533	0.902963	0.490945	0.490945
INTERPRO	IPR003439:ABC transporter-like	3	0.744417	0.262028	ABCC4, ABCC2, ABCG1	389	53	20686	3.01004	1	1	1
KEGG_PATHWAY	mmu02010:ABC transporters	3	0.744417	0.333106	ABCC4, ABCC2, ABCG1	213	50	8941	2.51859	1	0.827467	0.772302
GOTERM_MF_DIRECT	GO:0042626~ATPase activity, coupled to transmembrane movement of substances	3	0.744417	0.33411	ABCC4, ABCC2, ABCG1	365	60	18371	2.51658	1	1	0.993216
INTERPRO	IPR003593:AAA+ ATPase domain	4	0.992556	0.51346	ABCC4, ABCC2, ASCC3, ABCG1	389	145	20686	1.46696	1	1	1
UP_KW_MOLECULAR_FUNCTION	KW-1278~Translocase	3	0.744417	0.616122	ABCC4, ABCC2, ABCG1	241	102	11838	1.44472	1	1	1
SMART	SM00382:AAA	4	0.992556	0.617337	ABCC4, ABCC2, ASCC3, ABCG1	232	145	10580	1.25803	1	1	1
Annotation Cluster 63	Enrichment Score: 0.5484783460102186
Category	Term	Count	%	PValue	Genes	List Total	Pop Hits	Pop Total	Fold Enrichment	Bonferroni	Benjamini	FDR
GOTERM_BP_DIRECT	GO:0006898~receptor-mediated endocytosis	4	0.992556	0.135782	LRP1, INSR, MRC1, DNM1	376	67	19672	3.12353	1	1	0.990004
GOTERM_BP_DIRECT	GO:0006897~endocytosis	6	1.48883	0.320205	EEA1, LRP1, APLP1, MRC1, SCAMP1, DNM1	376	196	19672	1.60161	1	1	0.990004
UP_KW_BIOLOGICAL_PROCESS	KW-0254~Endocytosis	4	0.992556	0.52035	LRP1, APLP1, MRC1, DNM1	231	128	10725	1.45089	1	1	1
Annotation Cluster 64	Enrichment Score: 0.5414873343164914
Category	Term	Count	%	PValue	Genes	List Total	Pop Hits	Pop Total	Fold Enrichment	Bonferroni	Benjamini	FDR
UP_SEQ_FEATURE	TRANSMEM:Helical; Name=8	4	0.992556	0.179744	ABCC2, NPC1L1, SLCO2A1, SLC1A1	397	82	22239	2.73257	1	1	1
UP_SEQ_FEATURE	TRANSMEM:Helical; Name=12	3	0.744417	0.283017	ABCC2, NPC1L1, SLCO2A1	397	59	22239	2.84835	1	1	1
UP_SEQ_FEATURE	TRANSMEM:Helical; Name=11	3	0.744417	0.302816	ABCC2, NPC1L1, SLCO2A1	397	62	22239	2.71053	1	1	1
UP_SEQ_FEATURE	TRANSMEM:Helical; Name=10	3	0.744417	0.329054	ABCC2, NPC1L1, SLCO2A1	397	66	22239	2.54626	1	1	1
UP_SEQ_FEATURE	TRANSMEM:Helical; Name=9	3	0.744417	0.386944	ABCC2, NPC1L1, SLCO2A1	397	75	22239	2.24071	1	1	1
Annotation Cluster 65	Enrichment Score: 0.5034107168961819
Category	Term	Count	%	PValue	Genes	List Total	Pop Hits	Pop Total	Fold Enrichment	Bonferroni	Benjamini	FDR
GOTERM_MF_DIRECT	GO:0004721~phosphoprotein phosphatase activity	6	1.48883	0.151834	DUSP5, PPM1B, UBASH3B, PPM1M, PPP1R3B, SSH3	365	142	18371	2.12668	1	1	0.993216
GOTERM_MF_DIRECT	GO:0004722~protein serine/threonine phosphatase activity	4	0.992556	0.264147	DUSP5, PPM1B, PPM1M, SSH3	365	90	18371	2.23696	1	1	0.993216
GOTERM_MF_DIRECT	GO:0016791~phosphatase activity	5	1.24069	0.288208	DUSP5, PPM1B, PPM1M, EPHX2, SSH3	365	137	18371	1.83692	1	1	0.993216
UP_KW_MOLECULAR_FUNCTION	KW-0904~Protein phosphatase	4	0.992556	0.492941	PPM1B, UBASH3B, PPM1M, SSH3	241	130	11838	1.51139	1	1	1
GOTERM_BP_DIRECT	GO:0006470~protein dephosphorylation	4	0.992556	0.533619	DUSP5, PPM1B, PPM1M, SSH3	376	147	19672	1.42365	1	1	0.990004
Annotation Cluster 66	Enrichment Score: 0.45848401367111813
Category	Term	Count	%	PValue	Genes	List Total	Pop Hits	Pop Total	Fold Enrichment	Bonferroni	Benjamini	FDR
GOTERM_CC_DIRECT	GO:0030054~cell junction	22	5.45906	0.185513	COL17A1, EPHA4, IGSF5, SVOP, SPHK1, SLC1A1, PTK2, CLDN4, OLFM2, SCIN, EPCAM, PERP, NAMPT, CTNNB1, DPEP1, SLC17A7, ITGA5, DISC1, SH2D5, HAVCR2, NECTIN1, RAI14	386	919	20815	1.29091	1	1	0.971154
UP_KW_CELLULAR_COMPONENT	KW-0965~Cell junction	20	4.96278	0.349233	COL17A1, EPHA4, IGSF5, SVOP, SPHK1, SLC1A1, PTK2, CLDN4, OLFM2, SCIN, EPCAM, PERP, CTNNB1, SLC17A7, ITGA5, DISC1, SH2D5, HAVCR2, NECTIN1, RAI14	358	846	17654	1.16579	1	1	1
UP_KW_CELLULAR_COMPONENT	KW-0770~Synapse	10	2.48139	0.650217	EPHA4, OLFM2, SVOP, SPHK1, SLC1A1, CTNNB1, SLC17A7, DISC1, SH2D5, NECTIN1	358	485	17654	1.01676	1	1	1
Annotation Cluster 67	Enrichment Score: 0.4333628322260059
Category	Term	Count	%	PValue	Genes	List Total	Pop Hits	Pop Total	Fold Enrichment	Bonferroni	Benjamini	FDR
INTERPRO	IPR001806:Small GTPase superfamily	6	1.48883	0.110596	RAB20, RASL10A, RRAD, RAB35, GEM, REM2	389	135	20686	2.36344	1	1	1
UP_SEQ_FEATURE	MOTIF:Effector region	3	0.744417	0.48956	RAB20, RASL10A, RAB35	397	92	22239	1.82666	1	1	1
UP_KW_PTM	KW-0636~Prenylation	3	0.744417	0.925482	RAB20, RASL10A, RAB35	326	165	12787	0.713162	1	1	0.964286
Annotation Cluster 68	Enrichment Score: 0.42701999415246356
Category	Term	Count	%	PValue	Genes	List Total	Pop Hits	Pop Total	Fold Enrichment	Bonferroni	Benjamini	FDR
UP_SEQ_FEATURE	ZN_FING:C2H2-type 2	11	2.72953	0.0442761	KLF10, PRDM8, EGR1, EGR3, ZBTB6, BCL11B, BCL6, ZFP426, ZFP827, INSM1, ZFP37	397	301	22239	2.04716	1	1	1
UP_SEQ_FEATURE	ZN_FING:C2H2-type 3	10	2.48139	0.0807947	KLF10, EGR1, EGR3, ZBTB6, BCL11B, BCL6, ZFP426, ZFP827, INSM1, ZFP37	397	294	22239	1.90536	1	1	1
UP_SEQ_FEATURE	ZN_FING:C2H2-type 1	9	2.23325	0.147777	KLF10, EGR1, EGR3, ZBTB6, BCL11B, BCL6, ZFP426, ZFP827, ZFP37	397	290	22239	1.73848	1	1	1
UP_SEQ_FEATURE	ZN_FING:C2H2-type 4	7	1.73697	0.267099	ZBTB6, BCL11B, BCL6, ZFP426, ZFP827, INSM1, ZFP37	397	243	22239	1.61368	1	1	1
UP_SEQ_FEATURE	ZN_FING:C2H2-type 5	6	1.48883	0.333943	BCL11B, BCL6, ZFP426, ZFP827, INSM1, ZFP37	397	214	22239	1.57059	1	1	1
UP_SEQ_FEATURE	ZN_FING:C2H2-type 6	5	1.24069	0.388925	BCL11B, BCL6, ZFP426, ZFP827, ZFP37	397	177	22239	1.58242	1	1	1
UP_SEQ_FEATURE	ZN_FING:C2H2-type 9	3	0.744417	0.637595	ZFP426, ZFP827, ZFP37	397	121	22239	1.38887	1	1	1
UP_SEQ_FEATURE	ZN_FING:C2H2-type 8	3	0.744417	0.70753	ZFP426, ZFP827, ZFP37	397	138	22239	1.21777	1	1	1
UP_SEQ_FEATURE	DOMAIN:C2H2-type	11	2.72953	0.727836	KLF10, EEA1, PRDM8, EGR1, EGR3, BCL11B, BCL6, ZFP426, ZFP827, INSM1, ZFP37	397	652	22239	0.945083	1	1	1
UP_SEQ_FEATURE	ZN_FING:C2H2-type 7	3	0.744417	0.759553	ZFP426, ZFP827, ZFP37	397	153	22239	1.09838	1	1	1
UP_KW_DOMAIN	KW-0863~Zinc-finger	28	6.94789	0.78811	PRDM8, CDKN1A, TRIM30A, ZFP426, GATA6, RNF19B, ZFP827, NR3C2, EEA1, TRIM8, ZFP36, ZC3H12A, TRIM46, ARIH1, ZFP37, RNF152, KLF10, EGR1, EGR3, BCL11B, RNF24, VDR, PRKCE, NR1H4, ZBTB6, BCL6, TBKBP1, INSM1	317	1491	15341	0.908814	1	1	0.956522
INTERPRO	IPR013087:Zinc finger C2H2-type/integrase DNA-binding domain	12	2.97767	0.84909	KLF10, EEA1, PRDM8, EGR1, EGR3, ZBTB6, BCL11B, BCL6, ZFP426, ZFP827, INSM1, ZFP37	389	761	20686	0.838539	1	1	1
SMART	SM00355:ZnF_C2H2	12	2.97767	0.918227	KLF10, EEA1, PRDM8, EGR1, EGR3, ZBTB6, BCL11B, BCL6, ZFP426, ZFP827, INSM1, ZFP37	232	715	10580	0.765373	1	1	1
Annotation Cluster 69	Enrichment Score: 0.4058755331557535
Category	Term	Count	%	PValue	Genes	List Total	Pop Hits	Pop Total	Fold Enrichment	Bonferroni	Benjamini	FDR
UP_SEQ_FEATURE	METAL:Zinc 4	3	0.744417	0.21699	ABLIM2, RNF19B, ARIH1	397	49	22239	3.42965	1	1	1
UP_SEQ_FEATURE	METAL:Zinc 3	3	0.744417	0.380611	ABLIM2, RNF19B, ARIH1	397	74	22239	2.27099	1	1	1
UP_SEQ_FEATURE	METAL:Zinc 1	6	1.48883	0.532785	EEA1, ABLIM2, RNF19B, MICAL2, ARIH1, NR3C2	397	271	22239	1.24024	1	1	1
UP_SEQ_FEATURE	METAL:Zinc 2	6	1.48883	0.540786	EEA1, ABLIM2, RNF19B, MICAL2, ARIH1, NR3C2	397	273	22239	1.23116	1	1	1
Annotation Cluster 70	Enrichment Score: 0.3871365687798602
Category	Term	Count	%	PValue	Genes	List Total	Pop Hits	Pop Total	Fold Enrichment	Bonferroni	Benjamini	FDR
UP_SEQ_FEATURE	DOMAIN:LIM zinc-binding	3	0.744417	0.335574	ABLIM2, MICAL2, LMCD1	397	67	22239	2.50825	1	1	1
INTERPRO	IPR001781:Zinc finger, LIM-type	3	0.744417	0.412065	ABLIM2, MICAL2, LMCD1	389	75	20686	2.1271	1	1	1
UP_KW_DOMAIN	KW-0440~LIM domain	3	0.744417	0.41731	ABLIM2, MICAL2, LMCD1	317	69	15341	2.1041	0.999998	1	0.918081
SMART	SM00132:LIM	3	0.744417	0.490051	ABLIM2, MICAL2, LMCD1	232	75	10580	1.82414	1	1	1
Annotation Cluster 71	Enrichment Score: 0.3227815412445074
Category	Term	Count	%	PValue	Genes	List Total	Pop Hits	Pop Total	Fold Enrichment	Bonferroni	Benjamini	FDR
KEGG_PATHWAY	mmu04146:Peroxisome	4	0.992556	0.334051	PRDX5, NOS2, EPHX2, ACSL3	213	86	8941	1.9524	1	0.827467	0.772302
GOTERM_CC_DIRECT	GO:0005777~peroxisome	4	0.992556	0.4808	PRDX5, NOS2, EPHX2, ACSL3	386	140	20815	1.54071	1	1	0.971154
UP_KW_CELLULAR_COMPONENT	KW-0576~Peroxisome	3	0.744417	0.669696	PRDX5, EPHX2, ACSL3	358	113	17654	1.30919	1	1	1
Annotation Cluster 72	Enrichment Score: 0.31507685108921596
Category	Term	Count	%	PValue	Genes	List Total	Pop Hits	Pop Total	Fold Enrichment	Bonferroni	Benjamini	FDR
GOTERM_BP_DIRECT	GO:0000209~protein polyubiquitination	7	1.73697	0.131166	TRIM30A, PELI3, CTNNB1, RNF19B, UBE2L6, ARIH1, RNF152	376	180	19672	2.03463	1	1	0.990004
GOTERM_BP_DIRECT	GO:0070534~protein K63-linked ubiquitination	3	0.744417	0.275147	TRIM30A, PELI3, RNF152	376	54	19672	2.90662	1	1	0.990004
SMART	SM00184:RING	7	1.73697	0.416727	TRIM8, TRIM30A, RNF24, TRIM46, RNF19B, ARIH1, RNF152	232	235	10580	1.3584	1	1	1
INTERPRO	IPR001841:Zinc finger, RING-type	7	1.73697	0.453797	TRIM8, TRIM30A, RNF24, TRIM46, RNF19B, ARIH1, RNF152	389	286	20686	1.30154	1	1	1
GOTERM_MF_DIRECT	GO:0004842~ubiquitin-protein transferase activity	6	1.48883	0.554298	TRIM8, TRIM30A, PELI3, RNF19B, ARIH1, RNF152	365	250	18371	1.20796	1	1	0.993216
GOTERM_MF_DIRECT	GO:0061630~ubiquitin protein ligase activity	7	1.73697	0.634945	TRIM30A, RNF24, PELI3, RNF19B, ARIH1, RNF152, MED7	365	328	18371	1.07415	1	1	0.993216
UP_SEQ_FEATURE	ZN_FING:RING-type	4	0.992556	0.650008	TRIM8, TRIM30A, RNF24, RNF152	397	187	22239	1.19824	1	1	1
UP_SEQ_FEATURE	DOMAIN:RING-type	4	0.992556	0.731026	TRIM30A, RNF24, RNF19B, ARIH1	397	212	22239	1.05694	1	1	1
INTERPRO	IPR013083:Zinc finger, RING/FYVE/PHD-type	8	1.98511	0.758888	EEA1, TRIM8, TRIM30A, RNF24, TRIM46, RNF19B, ARIH1, RNF152	389	458	20686	0.928862	1	1	1
INTERPRO	IPR017907:Zinc finger, RING-type, conserved site	3	0.744417	0.815875	TRIM8, TRIM30A, TRIM46	389	164	20686	0.972757	1	1	1
Annotation Cluster 73	Enrichment Score: 0.30908647642374243
Category	Term	Count	%	PValue	Genes	List Total	Pop Hits	Pop Total	Fold Enrichment	Bonferroni	Benjamini	FDR
UP_SEQ_FEATURE	DOMAIN:IG	3	0.744417	0.0725209	IGSF8, IGSF5, PSG16	397	25	22239	6.72212	1	1	1
INTERPRO	IPR013162:CD80-like, immunoglobulin C2-set	3	0.744417	0.165819	CADM4, ALCAM, NECTIN1	389	39	20686	4.09057	1	1	1
UP_SEQ_FEATURE	DOMAIN:Ig-like C2-type 2	5	1.24069	0.258939	IGSF8, CADM4, ALCAM, CEACAM20, NECTIN1	397	145	22239	1.93164	1	1	1
UP_SEQ_FEATURE	DOMAIN:Ig-like C2-type 1	5	1.24069	0.26285	IGSF8, CADM4, ALCAM, CEACAM20, NECTIN1	397	146	22239	1.91841	1	1	1
UP_KW_DOMAIN	KW-0393~Immunoglobulin domain	12	2.97767	0.269777	IGSF8, IGSF5, CADM4, ALCAM, IFNGR1, CEACAM20, B2M, CRLF1, IL18BP, HAVCR2, NECTIN1, TAPBP	317	427	15341	1.36003	0.999472	0.809332	0.741888
UP_SEQ_FEATURE	DOMAIN:Ig-like C2-type 3	3	0.744417	0.517653	IGSF8, ALCAM, CEACAM20	397	97	22239	1.7325	1	1	1
UP_SEQ_FEATURE	DOMAIN:Ig-like V-type	3	0.744417	0.623976	CADM4, HAVCR2, NECTIN1	397	118	22239	1.42418	1	1	1
INTERPRO	IPR003598:Immunoglobulin subtype 2	4	0.992556	0.83504	CADM4, PSG16, CEACAM20, NECTIN1	389	242	20686	0.878965	1	1	1
SMART	SM00408:IGc2	4	0.992556	0.902488	CADM4, PSG16, CEACAM20, NECTIN1	232	242	10580	0.753776	1	1	1
INTERPRO	IPR003599:Immunoglobulin subtype	8	1.98511	0.927357	IGSF8, IGSF5, CADM4, ALCAM, PSG16, CEACAM20, HAVCR2, NECTIN1	389	588	20686	0.723502	1	1	1
SMART	SM00409:IG	8	1.98511	0.975795	IGSF8, IGSF5, CADM4, ALCAM, PSG16, CEACAM20, HAVCR2, NECTIN1	232	588	10580	0.620455	1	1	1
UP_SEQ_FEATURE	DOMAIN:Ig-like	9	2.23325	0.981019	IGSF8, IGSF5, ALCAM, PSG16, B2M, IL18BP, HAVCR2, NECTIN1, TAPBP	397	825	22239	0.611101	1	1	1
INTERPRO	IPR007110:Immunoglobulin-like domain	11	2.72953	0.987958	IGSF8, IGSF5, CADM4, ALCAM, PSG16, CEACAM20, B2M, IL18BP, HAVCR2, NECTIN1, TAPBP	389	967	20686	0.604913	1	1	1
INTERPRO	IPR013106:Immunoglobulin V-set	5	1.24069	0.998631	IGSF8, CADM4, PSG16, HAVCR2, NECTIN1	389	662	20686	0.401642	1	1	1
Annotation Cluster 74	Enrichment Score: 0.30802735150495547
Category	Term	Count	%	PValue	Genes	List Total	Pop Hits	Pop Total	Fold Enrichment	Bonferroni	Benjamini	FDR
UP_SEQ_FEATURE	METAL:Iron (heme axial ligand)	4	0.992556	0.249152	STEAP3, CYP24A1, NOS2, CYP4F14	397	97	22239	2.31001	1	1	1
COG_ONTOLOGY	Secondary metabolites biosynthesis, transport, and catabolism	4	0.992556	0.324983	CYP24A1, AMDHD1, CYP3A59, CYP4F14	37	117	2099	1.93948	0.997248	1	1
UP_KW_MOLECULAR_FUNCTION	KW-0503~Monooxygenase	4	0.992556	0.325238	CYP24A1, MICAL2, CYP3A59, CYP4F14	241	99	11838	1.98466	1	1	1
GOTERM_MF_DIRECT	GO:0004497~monooxygenase activity	4	0.992556	0.393887	CYP24A1, MICAL2, CYP3A59, CYP4F14	365	114	18371	1.76602	1	1	0.993216
GOTERM_MF_DIRECT	GO:0016491~oxidoreductase activity	14	3.47395	0.461475	STEAP3, NOS2, MICAL2, LOXL4, HSD17B7, CYP3A59, CYP4F14, SELENON, PRDX5, CYP24A1, P4HA1, IMPDH1, SELENOW, BLVRB	365	621	18371	1.13469	1	1	0.993216
INTERPRO	IPR017972:Cytochrome P450, conserved site	3	0.744417	0.534503	CYP24A1, CYP3A59, CYP4F14	389	95	20686	1.67929	1	1	1
INTERPRO	IPR001128:Cytochrome P450	3	0.744417	0.573057	CYP24A1, CYP3A59, CYP4F14	389	102	20686	1.56404	1	1	1
UP_KW_LIGAND	KW-0349~Heme	5	1.24069	0.598672	STEAP3, CYP24A1, NOS2, CYP3A59, CYP4F14	158	173	6562	1.20034	1	1	1
UP_KW_MOLECULAR_FUNCTION	KW-0560~Oxidoreductase	13	3.22581	0.623736	STEAP3, NOS2, MICAL2, LOXL4, HSD17B7, CYP3A59, CYP4F14, SELENON, PRDX5, CYP24A1, P4HA1, IMPDH1, BLVRB	241	627	11838	1.01844	1	1	1
UP_KW_LIGAND	KW-0408~Iron	9	2.23325	0.699621	STEAP3, CYP24A1, P4HA1, RSAD2, NOS2, AMDHD1, SLC11A1, CYP3A59, CYP4F14	158	381	6562	0.981062	1	1	1
GOTERM_MF_DIRECT	GO:0005506~iron ion binding	4	0.992556	0.723135	CYP24A1, P4HA1, CYP3A59, CYP4F14	365	188	18371	1.07088	1	1	0.993216
GOTERM_MF_DIRECT	GO:0020037~heme binding	4	0.992556	0.726452	CYP24A1, NOS2, CYP3A59, CYP4F14	365	189	18371	1.06522	1	1	0.993216
Annotation Cluster 75	Enrichment Score: 0.27529970056560676
Category	Term	Count	%	PValue	Genes	List Total	Pop Hits	Pop Total	Fold Enrichment	Bonferroni	Benjamini	FDR
GOTERM_BP_DIRECT	GO:0051726~regulation of cell cycle	8	1.98511	0.210851	CDKN1A, TGFB1, CCNG2, TRNP1, PMP22, ID3, ADARB1, INSM1	376	253	19672	1.65436	1	1	0.990004
GOTERM_BP_DIRECT	GO:0007049~cell cycle	11	2.72953	0.786335	RBM38, STEAP3, CDKN1A, RABGAP1, PRKCE, CCNG2, TRNP1, PMP22, HMGA2, INSM1, BLCAP	376	643	19672	0.89504	1	1	0.990004
UP_KW_BIOLOGICAL_PROCESS	KW-0131~Cell cycle	11	2.72953	0.900572	RBM38, STEAP3, CDKN1A, RABGAP1, PRKCE, CCNG2, TRNP1, PMP22, HMGA2, INSM1, BLCAP	231	653	10725	0.782105	1	1	1
Annotation Cluster 76	Enrichment Score: 0.261733826135791
Category	Term	Count	%	PValue	Genes	List Total	Pop Hits	Pop Total	Fold Enrichment	Bonferroni	Benjamini	FDR
UP_SEQ_FEATURE	TRANSMEM:Helical; Name=7	15	3.72208	0.199158	OPRD1, OXTR, OPN3, ABCC2, SLC1A1, GPR3, SSTR2, ADRA2B, ADGRG1, ADGRG7, NPC1L1, P2RY1, SLCO2A1, APLNR, HAS2	397	609	22239	1.37974	1	1	1
UP_SEQ_FEATURE	TRANSMEM:Helical; Name=5	16	3.97022	0.231826	OPRD1, OXTR, TTYH3, OPN3, ABCC2, SLC1A1, GPR3, SSTR2, ADRA2B, ADGRG1, ADGRG7, NPC1L1, P2RY1, SLCO2A1, APLNR, HAS2	397	680	22239	1.31806	1	1	1
GOTERM_BP_DIRECT	GO:0007165~signal transduction	28	6.94789	0.23568	OPRD1, OXTR, PLPPR2, RRAD, IRS2, GUCY2G, TNF, SOCS3, ADGRG1, ADGRG7, P2RY1, SH3BP2, NCK2, RHPN2, REM2, ARNT2, PRKAB2, OPN3, NOS2, RASL10A, TNFSF15, HMGA2, GPR3, SSTR2, ADRA2B, GEM, OLFM2, APLNR	376	1218	19672	1.20274	1	1	0.990004
UP_SEQ_FEATURE	TRANSMEM:Helical; Name=4	16	3.97022	0.271277	OPRD1, OXTR, TTYH3, OPN3, ABCC2, SLC1A1, GPR3, SSTR2, ADRA2B, ADGRG1, ADGRG7, NPC1L1, P2RY1, SLCO2A1, APLNR, HAS2	397	700	22239	1.2804	1	1	1
UP_SEQ_FEATURE	TRANSMEM:Helical; Name=6	15	3.72208	0.316194	OPRD1, OXTR, OPN3, ABCC2, SLC1A1, GPR3, SSTR2, ADRA2B, ADGRG1, ADGRG7, NPC1L1, P2RY1, SLCO2A1, APLNR, HAS2	397	675	22239	1.24484	1	1	1
UP_SEQ_FEATURE	TRANSMEM:Helical; Name=3	15	3.72208	0.352319	OPRD1, OXTR, TTYH3, OPN3, ABCC2, GPR3, SSTR2, ADRA2B, ADGRG1, ADGRG7, NPC1L1, P2RY1, SLCO2A1, APLNR, HAS2	397	695	22239	1.20901	1	1	1
UP_SEQ_FEATURE	TRANSMEM:Helical; Name=2	15	3.72208	0.386726	OPRD1, OXTR, TTYH3, OPN3, ABCC2, GPR3, SSTR2, ADRA2B, ADGRG1, ADGRG7, NPC1L1, P2RY1, SLCO2A1, APLNR, HAS2	397	714	22239	1.17684	1	1	1
UP_SEQ_FEATURE	TRANSMEM:Helical; Name=1	15	3.72208	0.397269	OPRD1, OXTR, TTYH3, OPN3, ABCC2, GPR3, SSTR2, ADRA2B, ADGRG1, ADGRG7, NPC1L1, P2RY1, SLCO2A1, APLNR, HAS2	397	715	22239	1.1752	1	1	1
SMART	SM01381:SM01381	4	0.992556	0.805907	OPRD1, SSTR2, ADRA2B, OLFR1375	232	196	10580	0.930683	1	1	1
KEGG_PATHWAY	mmu04080:Neuroactive ligand-receptor interaction	7	1.73697	0.887211	OPRD1, OXTR, NMU, P2RY1, APLNR, SSTR2, ADRA2B	213	376	8941	0.781478	1	1	0.936803
UP_KW_MOLECULAR_FUNCTION	KW-0297~G-protein coupled receptor	10	2.48139	0.983425	OPRD1, ADGRG1, OXTR, OPN3, ADGRG7, P2RY1, APLNR, GPR3, SSTR2, ADRA2B	241	796	11838	0.61709	1	1	1
GOTERM_BP_DIRECT	GO:0007186~G-protein coupled receptor signaling pathway	12	2.97767	0.999997	OPRD1, ADGRG1, OXTR, OPN3, ADGRG7, CCL20, INSR, P2RY1, APLNR, APOA1, SSTR2, ADRA2B	376	1673	19672	0.375272	1	1	0.999997
INTERPRO	IPR000276:G protein-coupled receptor, rhodopsin-like	9	2.23325	0.999999	OPRD1, OXTR, OPN3, P2RY1, APLNR, GPR3, SSTR2, ADRA2B, OLFR1375	389	1486	20686	0.32207	1	1	1
UP_SEQ_FEATURE	DOMAIN:G_PROTEIN_RECEP_F1_2	8	1.98511	1	OPRD1, OXTR, OPN3, P2RY1, APLNR, GPR3, ADRA2B, OLFR1375	397	1600	22239	0.280088	1	1	1
GOTERM_MF_DIRECT	GO:0004930~G-protein coupled receptor activity	11	2.72953	1	OPRD1, ADGRG1, OXTR, OPN3, ADGRG7, P2RY1, APLNR, GPR3, SSTR2, ADRA2B, OLFR1375	365	1755	18371	0.315468	1	1	1
INTERPRO	IPR017452:GPCR, rhodopsin-like, 7TM	9	2.23325	1	OPRD1, OXTR, OPN3, P2RY1, APLNR, GPR3, SSTR2, ADRA2B, OLFR1375	389	1748	20686	0.273797	1	1	1
UP_KW_MOLECULAR_FUNCTION	KW-0807~Transducer	12	2.97767	1	OPRD1, ADGRG1, OXTR, OPN3, ADGRG7, P2RY1, APLNR, IRS2, GPR3, SSTR2, ADRA2B, OLFR1375	241	1914	11838	0.307964	1	1	1
Annotation Cluster 77	Enrichment Score: 0.2366978434889423
Category	Term	Count	%	PValue	Genes	List Total	Pop Hits	Pop Total	Fold Enrichment	Bonferroni	Benjamini	FDR
GOTERM_BP_DIRECT	GO:0006633~fatty acid biosynthetic process	3	0.744417	0.413448	PRKAB2, ACSL3, HACD3	376	74	19672	2.12105	1	1	0.990004
GOTERM_BP_DIRECT	GO:0006631~fatty acid metabolic process	5	1.24069	0.558575	PRKAB2, SGPL1, ACSL3, HACD3, LIPA	376	206	19672	1.26988	1	1	0.990004
UP_KW_BIOLOGICAL_PROCESS	KW-0276~Fatty acid metabolism	3	0.744417	0.844121	PRKAB2, ACSL3, HACD3	231	153	10725	0.910364	1	1	1
Annotation Cluster 78	Enrichment Score: 0.23079756077572497
Category	Term	Count	%	PValue	Genes	List Total	Pop Hits	Pop Total	Fold Enrichment	Bonferroni	Benjamini	FDR
UP_KW_LIGAND	KW-0630~Potassium	5	1.24069	0.39434	HCN3, SLC12A4, IMPDH1, SLC1A1, KCNJ2	158	133	6562	1.56134	1	1	1
UP_KW_BIOLOGICAL_PROCESS	KW-0633~Potassium transport	3	0.744417	0.715146	HCN3, SLC12A4, KCNJ2	231	116	10725	1.20074	1	1	1
GOTERM_BP_DIRECT	GO:0006813~potassium ion transport	3	0.744417	0.720016	HCN3, SLC12A4, KCNJ2	376	132	19672	1.18907	1	1	0.990004
Annotation Cluster 79	Enrichment Score: 0.2264263134643651
Category	Term	Count	%	PValue	Genes	List Total	Pop Hits	Pop Total	Fold Enrichment	Bonferroni	Benjamini	FDR
UP_SEQ_FEATURE	REPEAT:1	4	0.992556	0.548878	MUC1, TGOLN1, ITGA7, APOA1	397	161	22239	1.39174	1	1	1
UP_SEQ_FEATURE	REPEAT:2	4	0.992556	0.557243	MUC1, TGOLN1, ITGA7, APOA1	397	163	22239	1.37467	1	1	1
UP_SEQ_FEATURE	REPEAT:3	3	0.744417	0.684229	MUC1, TGOLN1, ITGA7	397	132	22239	1.27313	1	1	1
Annotation Cluster 80	Enrichment Score: 0.2228897498503427
Category	Term	Count	%	PValue	Genes	List Total	Pop Hits	Pop Total	Fold Enrichment	Bonferroni	Benjamini	FDR
UP_SEQ_FEATURE	DOMAIN:SH3	5	1.24069	0.525523	FUT8, UBASH3B, SPATA13, NCK2, FRK	397	212	22239	1.32117	1	1	1
INTERPRO	IPR001452:Src homology-3 domain	5	1.24069	0.601122	FUT8, UBASH3B, SPATA13, NCK2, FRK	389	222	20686	1.19769	1	1	1
UP_KW_DOMAIN	KW-0728~SH3 domain	5	1.24069	0.635234	FUT8, UBASH3B, SPATA13, NCK2, FRK	317	211	15341	1.14678	1	1	0.956522
SMART	SM00326:SH3	5	1.24069	0.639666	FUT8, UBASH3B, SPATA13, NCK2, FRK	232	200	10580	1.14009	1	1	1
Annotation Cluster 81	Enrichment Score: 0.21490981596323622
Category	Term	Count	%	PValue	Genes	List Total	Pop Hits	Pop Total	Fold Enrichment	Bonferroni	Benjamini	FDR
GOTERM_BP_DIRECT	GO:0010466~negative regulation of peptidase activity	4	0.992556	0.447166	CSTB, SERPINE1, RECK, CTSB	376	129	19672	1.6223	1	1	0.990004
UP_KW_MOLECULAR_FUNCTION	KW-0646~Protease inhibitor	3	0.744417	0.707646	CSTB, SERPINE1, RECK	241	121	11838	1.21786	1	1	1
GOTERM_MF_DIRECT	GO:0030414~peptidase inhibitor activity	3	0.744417	0.716119	CSTB, SERPINE1, RECK	365	126	18371	1.19837	1	1	0.993216
Annotation Cluster 82	Enrichment Score: 0.16314174555692884
Category	Term	Count	%	PValue	Genes	List Total	Pop Hits	Pop Total	Fold Enrichment	Bonferroni	Benjamini	FDR
GOTERM_CC_DIRECT	GO:0015630~microtubule cytoskeleton	6	1.48883	0.345811	MX2, MAP7D1, TRIM46, EML1, LYST, DNM1	386	211	20815	1.53341	1	1	0.971154
GOTERM_MF_DIRECT	GO:0008017~microtubule binding	5	1.24069	0.770791	KIF9, MX2, TRIM46, EML1, DNM1	365	264	18371	0.953248	1	1	0.993216
GOTERM_CC_DIRECT	GO:0005874~microtubule	5	1.24069	0.905018	KIF9, MX2, DISC1, EML1, DNM1	386	362	20815	0.744819	1	1	0.971154
UP_KW_CELLULAR_COMPONENT	KW-0493~Microtubule	4	0.992556	0.922573	KIF9, DISC1, EML1, DNM1	358	278	17654	0.709537	1	1	1
Annotation Cluster 83	Enrichment Score: 0.1507005398615202
Category	Term	Count	%	PValue	Genes	List Total	Pop Hits	Pop Total	Fold Enrichment	Bonferroni	Benjamini	FDR
UP_KW_BIOLOGICAL_PROCESS	KW-0145~Chemotaxis	3	0.744417	0.578644	CCL20, PIK3CD, CXCL1	231	90	10725	1.54762	1	1	1
GOTERM_BP_DIRECT	GO:0006935~chemotaxis	3	0.744417	0.727697	CCL20, PIK3CD, CXCL1	376	134	19672	1.17132	1	1	0.990004
KEGG_PATHWAY	mmu04062:Chemokine signaling pathway	4	0.992556	0.838564	CCL20, PIK3CD, CXCL1, PTK2	213	192	8941	0.874511	1	1	0.936803
Annotation Cluster 84	Enrichment Score: 0.1444996359234591
Category	Term	Count	%	PValue	Genes	List Total	Pop Hits	Pop Total	Fold Enrichment	Bonferroni	Benjamini	FDR
UP_SEQ_FEATURE	DOMAIN:C2	3	0.744417	0.680201	CPNE5, PRKCE, TC2N	397	131	22239	1.28285	1	1	1
INTERPRO	IPR000008:C2 calcium-dependent membrane targeting	3	0.744417	0.707658	CPNE5, PRKCE, TC2N	389	131	20686	1.2178	1	1	1
SMART	SM00239:C2	3	0.744417	0.765668	CPNE5, PRKCE, TC2N	232	126	10580	1.0858	1	1	1
Annotation Cluster 85	Enrichment Score: 0.14022545576559192
Category	Term	Count	%	PValue	Genes	List Total	Pop Hits	Pop Total	Fold Enrichment	Bonferroni	Benjamini	FDR
UP_SEQ_FEATURE	CA_BIND:2	3	0.744417	0.605206	S100A13, CABP2, EFHD1	397	114	22239	1.47415	1	1	1
UP_SEQ_FEATURE	CA_BIND:1	3	0.744417	0.650826	S100A13, CABP2, EFHD1	397	124	22239	1.35527	1	1	1
INTERPRO	IPR011992:EF-hand-like domain	3	0.744417	0.963731	S100A13, CABP2, EFHD1	389	270	20686	0.59086	1	1	1
Annotation Cluster 86	Enrichment Score: 0.1351113700201386
Category	Term	Count	%	PValue	Genes	List Total	Pop Hits	Pop Total	Fold Enrichment	Bonferroni	Benjamini	FDR
UP_KW_LIGAND	KW-0521~NADP	5	1.24069	0.616831	STEAP3, NOS2, MICAL2, BLVRB, HSD17B7	158	177	6562	1.17321	1	1	1
UP_KW_LIGAND	KW-0274~FAD	3	0.744417	0.791065	STEAP3, NOS2, MICAL2	158	121	6562	1.02971	1	1	1
UP_KW_LIGAND	KW-0285~Flavoprotein	3	0.744417	0.805912	STEAP3, NOS2, MICAL2	158	125	6562	0.996759	1	1	1
Annotation Cluster 87	Enrichment Score: 0.12406758485097653
Category	Term	Count	%	PValue	Genes	List Total	Pop Hits	Pop Total	Fold Enrichment	Bonferroni	Benjamini	FDR
UP_KW_MOLECULAR_FUNCTION	KW-0407~Ion channel	7	1.73697	0.699662	HCN3, CLIC5, CLDN4, TTYH3, TMC7, PKD1L3, KCNJ2	241	343	11838	1.00246	1	1	1
GOTERM_MF_DIRECT	GO:0005244~voltage-gated ion channel activity	3	0.744417	0.765225	HCN3, CLIC5, KCNJ2	365	139	18371	1.08629	1	1	0.993216
GOTERM_BP_DIRECT	GO:0034765~regulation of ion transmembrane transport	3	0.744417	0.766815	HCN3, CLIC5, KCNJ2	376	145	19672	1.08247	1	1	0.990004
UP_KW_MOLECULAR_FUNCTION	KW-0851~Voltage-gated channel	3	0.744417	0.776894	HCN3, CLIC5, KCNJ2	241	139	11838	1.06015	1	1	1
Annotation Cluster 88	Enrichment Score: 0.10183101025658046
Category	Term	Count	%	PValue	Genes	List Total	Pop Hits	Pop Total	Fold Enrichment	Bonferroni	Benjamini	FDR
INTERPRO	IPR019775:WD40 repeat, conserved site	4	0.992556	0.592643	TLE3, PWP1, EML1, LYST	389	163	20686	1.30497	1	1	1
UP_SEQ_FEATURE	REPEAT:WD	4	0.992556	0.624446	TLE3, PWP1, EML1, LYST	397	180	22239	1.24484	1	1	1
UP_SEQ_FEATURE	REPEAT:WD 7	3	0.744417	0.732885	TLE3, EML1, LYST	397	145	22239	1.15899	1	1	1
UP_SEQ_FEATURE	REPEAT:WD 5	4	0.992556	0.759027	TLE3, PWP1, EML1, LYST	397	222	22239	1.00933	1	1	1
INTERPRO	IPR015943:WD40/YVTN repeat-like-containing domain	6	1.48883	0.773763	TLE3, SEMA6A, MST1R, PWP1, EML1, LYST	389	343	20686	0.930217	1	1	1
UP_SEQ_FEATURE	REPEAT:WD 4	4	0.992556	0.796565	TLE3, PWP1, EML1, LYST	397	237	22239	0.945445	1	1	1
UP_SEQ_FEATURE	REPEAT:WD 3	4	0.992556	0.820888	TLE3, PWP1, EML1, LYST	397	248	22239	0.90351	1	1	1
INTERPRO	IPR017986:WD40-repeat-containing domain	4	0.992556	0.828768	TLE3, PWP1, EML1, LYST	389	239	20686	0.889998	1	1	1
UP_SEQ_FEATURE	REPEAT:WD 1	4	0.992556	0.829099	TLE3, PWP1, EML1, LYST	397	252	22239	0.889169	1	1	1
UP_SEQ_FEATURE	REPEAT:WD 2	4	0.992556	0.829099	TLE3, PWP1, EML1, LYST	397	252	22239	0.889169	1	1	1
UP_SEQ_FEATURE	REPEAT:WD 6	3	0.744417	0.842187	TLE3, EML1, LYST	397	184	22239	0.913331	1	1	1
INTERPRO	IPR001680:WD40 repeat	4	0.992556	0.878448	TLE3, PWP1, EML1, LYST	389	266	20686	0.79966	1	1	1
UP_KW_DOMAIN	KW-0853~WD repeat	4	0.992556	0.916949	TLE3, PWP1, EML1, LYST	317	268	15341	0.722303	1	1	0.956522
SMART	SM00320:WD40	4	0.992556	0.932299	TLE3, PWP1, EML1, LYST	232	265	10580	0.688354	1	1	1
Annotation Cluster 89	Enrichment Score: 0.07884979049476523
Category	Term	Count	%	PValue	Genes	List Total	Pop Hits	Pop Total	Fold Enrichment	Bonferroni	Benjamini	FDR
UP_SEQ_FEATURE	ACT_SITE:Charge relay system	4	0.992556	0.779695	DPP7, TPP1, PRSS23, LIPA	397	230	22239	0.97422	1	1	1
GOTERM_MF_DIRECT	GO:0008236~serine-type peptidase activity	3	0.744417	0.853526	DPP7, TPP1, PRSS23	365	170	18371	0.888203	1	1	0.993216
UP_KW_MOLECULAR_FUNCTION	KW-0720~Serine protease	3	0.744417	0.871583	DPP7, TPP1, PRSS23	241	174	11838	0.846902	1	1	1
Annotation Cluster 90	Enrichment Score: 0.03308511382773633
Category	Term	Count	%	PValue	Genes	List Total	Pop Hits	Pop Total	Fold Enrichment	Bonferroni	Benjamini	FDR
UP_SEQ_FEATURE	REPEAT:ANK	3	0.744417	0.848641	FANK1, ANKRD50, RAI14	397	187	22239	0.898679	1	1	1
INTERPRO	IPR002110:Ankyrin repeat	3	0.744417	0.9328	FANK1, ANKRD50, RAI14	389	231	20686	0.690615	1	1	1
INTERPRO	IPR020683:Ankyrin repeat-containing domain	3	0.744417	0.936865	FANK1, ANKRD50, RAI14	389	235	20686	0.67886	1	1	1
SMART	SM00248:ANK	3	0.744417	0.95953	FANK1, ANKRD50, RAI14	232	225	10580	0.608046	1	1	1
UP_KW_DOMAIN	KW-0040~ANK repeat	3	0.744417	0.960121	FANK1, ANKRD50, RAI14	317	240	15341	0.604929	1	1	0.960121
Annotation Cluster 91	Enrichment Score: 7.199336960956284E-4
Category	Term	Count	%	PValue	Genes	List Total	Pop Hits	Pop Total	Fold Enrichment	Bonferroni	Benjamini	FDR
UP_SEQ_FEATURE	TRANSIT:Mitochondrion	4	0.992556	0.995972	PRDX5, CYP24A1, CPS1, CMPK2	397	527	22239	0.425181	1	1	1
UP_KW_DOMAIN	KW-0809~Transit peptide	4	0.992556	0.999139	PRDX5, CYP24A1, CPS1, CMPK2	317	541	15341	0.357814	1	1	0.999139
UP_KW_CELLULAR_COMPONENT	KW-0496~Mitochondrion	10	2.48139	0.999925	PRDX5, CYP24A1, RSAD2, CPS1, CMPK2, EFHD1, ACSL3, DISC1, BRI3BP, IFIT3	358	1199	17654	0.411283	1	1	1

## Sheet: DAVID_MouseGenesBoundDown
Annotation Cluster 1	Enrichment Score: 11.93076177104529
Category	Term	Count	%	PValue	Genes	List Total	Pop Hits	Pop Total	Fold Enrichment	Bonferroni	Benjamini	FDR
GOTERM_BP_DIRECT	GO:0007049~cell cycle	31	16.4894	2.33912e-14	CDCA5, FAM107A, CHTF18, AURKA, CKS1B, CDC20, CCNB2, CCNB1, CCND2, RACGAP1, E2F7, DLGAP5, UBE2C, CDKN2A, DUSP1, CKAP2, CABLES1, CDC6, KNSTRN, NDC80, PARD3B, ANLN, CENPE, TPX2, KIF18B, SAPCD2, PRC1, TACC3, CDK1, BIRC5, MCM5	168	643	19672	5.64534	2.54872e-11	2.54497e-11	2.52391e-11
UP_KW_BIOLOGICAL_PROCESS	KW-0131~Cell cycle	32	17.0213	7.64873e-14	CDCA5, FAM107A, CHTF18, AURKA, CKS1B, CDC20, CCNB2, CCNB1, CCND2, RACGAP1, E2F7, DLGAP5, UBE2C, CDKN2A, DUSP1, CKAP2, CABLES1, CDC6, KNSTRN, NDC80, PARD3B, ANLN, CENPE, TPX2, KIF18B, SAPCD2, KIFC1, PRC1, TACC3, CDK1, BIRC5, MCM5	107	653	10725	4.91191	5.12512e-12	5.12465e-12	5.12465e-12
GOTERM_BP_DIRECT	GO:0051301~cell division	24	12.766	3.43813e-13	UBE2C, CDCA5, CABLES1, CDC6, KNSTRN, NDC80, CKS1B, AURKA, PARD3B, CDC20, ANLN, CENPE, TPX2, CCNB2, CCNB1, KIF18B, CCND2, SAPCD2, RACGAP1, KIFC1, PRC1, CDK1, TACC3, BIRC5	168	394	19672	7.1327	3.74094e-10	1.87034e-10	1.85487e-10
UP_KW_BIOLOGICAL_PROCESS	KW-0132~Cell division	24	12.766	2.34676e-12	UBE2C, CDCA5, CABLES1, CDC6, KNSTRN, NDC80, CKS1B, AURKA, PARD3B, CDC20, ANLN, CENPE, TPX2, CCNB2, CCNB1, KIF18B, CCND2, SAPCD2, RACGAP1, KIFC1, PRC1, CDK1, TACC3, BIRC5	107	386	10725	6.23214	1.57235e-10	7.86164e-11	7.86164e-11
UP_KW_BIOLOGICAL_PROCESS	KW-0498~Mitosis	18	9.57447	1.5373e-09	UBE2C, CDCA5, CDC6, KNSTRN, NDC80, AURKA, CDC20, ANLN, CENPE, TPX2, CCNB2, CCNB1, KIF18B, SAPCD2, KIFC1, CDK1, TACC3, BIRC5	107	277	10725	6.51338	1.02999e-07	3.43329e-08	3.43329e-08
Annotation Cluster 2	Enrichment Score: 10.532755443378598
Category	Term	Count	%	PValue	Genes	List Total	Pop Hits	Pop Total	Fold Enrichment	Bonferroni	Benjamini	FDR
UP_KW_CELLULAR_COMPONENT	KW-0206~Cytoskeleton	40	21.2766	9.45254e-13	CAMK2B, CEP126, ARL6, FAM107A, WDR62, AURKA, DYNC2LI1, CDC20, CCNB1, RASSF3, RACGAP1, NPHP1, POC1A, SYNPO, GTSE1, DLGAP5, PLK2, CKAP2, SORBS2, KIF22, PTPN13, SRCIN1, KNSTRN, SORBS3, ANLN, CENPE, TPX2, KIF18B, RAD51, KIFC1, PRC1, CDC42EP3, FSCN1, TACC3, CDK1, BIRC5, B9D1, AUNIP, KIFC3, KIF20A	153	1251	17654	3.68939	2.74121e-11	2.74124e-11	2.26861e-11
GOTERM_CC_DIRECT	GO:0005856~cytoskeleton	41	21.8085	1.81254e-12	CAMK2B, CEP126, ARL6, FAM107A, WDR62, AURKA, DYNC2LI1, CDC20, CCNB1, RASSF3, RACGAP1, NPHP1, POC1A, SYNPO, GTSE1, DLGAP5, PLK2, CDC42BPG, CKAP2, SORBS2, KIF22, PTPN13, SRCIN1, KNSTRN, SORBS3, ANLN, CENPE, TPX2, KIF18B, RAD51, PRC1, CDC42EP3, FSCN1, TACC3, CDK1, BIRC5, B9D1, AUNIP, KIFC3, KIF20A, KANK4	174	1370	20815	3.58006	4.27762e-10	4.2776e-10	3.93322e-10
UP_KW_CELLULAR_COMPONENT	KW-0963~Cytoplasm	77	40.9574	1.47196e-08	CEP126, SH2D4A, DGKA, CDCA7L, ADK, FAM107A, CDC20, SPZ1, CCND2, RASSF3, TK1, SYNPO, GTSE1, DLGAP5, IL18, CKAP2, KIF22, SRCIN1, KNSTRN, TRAIP, OMP, SAPCD2, KIFC1, SCNN1A, CDC42EP3, FSCN1, BIRC5, PLEKHO1, MCM5, KIF20A, KIFC3, KANK4, CAMK2B, SAMD5, PARPBP, CRABP2, ARHGEF25, ARL6, CDCA5, TROAP, STX19, HTRA1, NLRC3, WDR62, AURKA, DYNC2LI1, CCNB1, RACGAP1, NPHP1, POC1A, PAK6, STXBP6, RAB11FIP5, AFAP1L2…	153	5021	17654	1.76951	4.26869e-07	2.13435e-07	1.76636e-07
Annotation Cluster 3	Enrichment Score: 4.9086719669730385
Category	Term	Count	%	PValue	Genes	List Total	Pop Hits	Pop Total	Fold Enrichment	Bonferroni	Benjamini	FDR
UP_KW_CELLULAR_COMPONENT	KW-0493~Microtubule	15	7.97872	1.29937e-07	KIFC5B, CKAP2, KIF22, KNSTRN, AURKA, DYNC2LI1, TPX2, KIF18B, RASSF3, KIFC1, PRC1, BIRC5, KIFC3, KIF20A, GTSE1	153	278	17654	6.22584	3.76817e-06	1.25606e-06	1.0395e-06
GOTERM_CC_DIRECT	GO:0005874~microtubule	16	8.51064	3.81901e-07	KIFC5B, CKAP2, KIF22, KNSTRN, AURKA, DYNC2LI1, CENPE, TPX2, KIF18B, RASSF3, KIFC1, PRC1, BIRC5, KIFC3, KIF20A, GTSE1	174	362	20815	5.28736	9.01245e-05	2.25321e-05	2.07181e-05
INTERPRO	IPR019821:Kinesin, motor region, conserved site	7	3.7234	1.38272e-06	CENPE, KIF18B, KIFC1, KIFC5B, KIF22, KIF20A, KIFC3	172	43	20686	19.5784	0.000544643	0.000272396	0.000271704
UP_SEQ_FEATURE	DOMAIN:Kinesin motor	7	3.7234	1.91225e-06	CENPE, KIF18B, KIFC1, KIFC5B, KIF22, KIF20A, KIFC3	182	46	22239	18.5945	0.0010168	0.000508659	0.000508659
INTERPRO	IPR001752:Kinesin, motor domain	7	3.7234	2.08134e-06	CENPE, KIF18B, KIFC1, KIFC5B, KIF22, KIF20A, KIFC3	172	46	20686	18.3016	0.000819714	0.00027335	0.000272656
GOTERM_MF_DIRECT	GO:0008017~microtubule binding	13	6.91489	2.90549e-06	KIFC5B, KIF22, CENPE, TPX2, KIF18B, RACGAP1, KIFC1, PRC1, BIRC5, KIFC3, KIF20A, GTSE1, DLGAP5	158	264	18371	5.72552	0.000920617	0.000825628	0.000820419
SMART	SM00129:KISc	7	3.7234	3.75886e-06	CENPE, KIF18B, KIFC1, KIFC5B, KIF22, KIF20A, KIFC3	99	46	10580	16.2626	0.000383331	0.000383404	0.000383404
GOTERM_MF_DIRECT	GO:0003777~microtubule motor activity	7	3.7234	5.20901e-06	CENPE, KIF18B, KIFC1, KIFC5B, KIF22, KIF20A, KIFC3	158	52	18371	15.652	0.0016499	0.000825628	0.000820419
GOTERM_BP_DIRECT	GO:0007080~mitotic metaphase plate congression	6	3.19149	2.43018e-05	CENPE, CCNB1, KIFC1, CDCA5, KIFC5B, KIF22	168	41	19672	17.1359	0.0260942	0.00528807	0.00524432
GOTERM_MF_DIRECT	GO:1990939~ATP-dependent microtubule motor activity	6	3.19149	3.16739e-05	CENPE, KIF18B, KIFC1, KIFC5B, KIF22, KIF20A	158	43	18371	16.224	0.00999056	0.00282027	0.00280247
GOTERM_CC_DIRECT	GO:0005871~kinesin complex	6	3.19149	6.45284e-05	KIF18B, KIFC1, KIFC5B, KIF22, KIF20A, KIFC3	174	51	20815	14.0737	0.0151138	0.00190359	0.00175033
GOTERM_BP_DIRECT	GO:0007018~microtubule-based movement	7	3.7234	9.78888e-05	CENPE, KIF18B, KIFC1, KIFC5B, KIF22, KIF20A, KIFC3	168	87	19672	9.42146	0.101032	0.0152147	0.0150889
UP_KW_MOLECULAR_FUNCTION	KW-0505~Motor protein	7	3.7234	0.000720337	DYNC2LI1, CENPE, KIF18B, KIFC1, KIF22, KIF20A, KIFC3	99	130	11838	6.43869	0.0381648	0.0388982	0.0388982
GOTERM_MF_DIRECT	GO:0016887~ATPase activity	7	3.7234	0.0349057	KIF18B, KIFC1, ABCA4, KIFC5B, KIF22, KIF20A, CHTF18	158	283	18371	2.87599	0.999987	0.854476	0.849085
Annotation Cluster 4	Enrichment Score: 3.7492905808211137
Category	Term	Count	%	PValue	Genes	List Total	Pop Hits	Pop Total	Fold Enrichment	Bonferroni	Benjamini	FDR
INTERPRO	IPR027417:P-loop containing nucleoside triphosphate hydrolase	25	13.2979	5.43023e-07	PARPBP, ARL6, CHD5, NLRC3, CHTF18, IQGAP3, DYNC2LI1, GNA15, CHST15, TK1, ZRANB3, ABCA4, KIFC5B, RRAS2, KIF22, CDC6, CENPE, KIF18B, RAD51, KIFC1, TDRD12, MCM5, KIFC3, KIF20A, ABCG2	172	914	20686	3.28959	0.000213928	0.000213951	0.000213408
UP_SEQ_FEATURE	NP_BIND:ATP	27	14.3617	7.39889e-07	RET, CAMK2B, CHD5, NLRC3, CHTF18, AURKA, PAK6, TK1, STK32C, ZRANB3, PLK2, CDC42BPG, ABCA4, KIFC5B, KIF22, CDC6, CENPE, KIF18B, RAD51, KIFC1, TDRD12, CDK1, FAM20C, MCM5, KIFC3, KIF20A, ABCG2	182	1082	22239	3.04916	0.000393544	0.000393621	0.000393621
UP_KW_LIGAND	KW-0067~ATP-binding	29	15.4255	1.95254e-05	RET, CAMK2B, DGKA, ADK, CHD5, NLRC3, CHTF18, AURKA, PAK6, TK1, STK32C, ZRANB3, UBE2C, PLK2, CDC42BPG, ABCA4, KIF22, CDC6, CENPE, KIF18B, RAD51, KIFC1, TDRD12, CDK1, FAM20C, MCM5, KIFC3, KIF20A, ABCG2	63	1393	6562	2.16842	0.000370917	0.000370982	0.000370982
GOTERM_MF_DIRECT	GO:0005524~ATP binding	30	15.9574	3.5587e-05	RET, CAMK2B, DGKA, ADK, CHD5, NLRC3, CHTF18, AURKA, PAK6, TK1, STK32C, ZRANB3, UBE2C, PLK2, CDC42BPG, ABCA4, KIFC5B, KIF22, CDC6, CENPE, KIF18B, RAD51, KIFC1, TDRD12, CDK1, FAM20C, MCM5, KIFC3, KIF20A, ABCG2	158	1527	18371	2.28433	0.0112179	0.00282027	0.00280247
GOTERM_MF_DIRECT	GO:0000166~nucleotide binding	31	16.4894	0.00011195	RET, CAMK2B, ARL6, DGKA, ADK, CHD5, NLRC3, CHTF18, AURKA, GNA15, PAK6, TK1, STK32C, ZRANB3, UBE2C, PLK2, CDC42BPG, ABCA4, RRAS2, KIF22, CDC6, CENPE, KIF18B, RAD51, TDRD12, CDK1, FAM20C, MCM5, KIFC3, KIF20A, ABCG2	158	1712	18371	2.1054	0.0348678	0.00709765	0.00705287
UP_KW_LIGAND	KW-0547~Nucleotide-binding	32	17.0213	0.000121505	RET, CAMK2B, ARL6, DGKA, ADK, CHD5, NLRC3, CHTF18, AURKA, GNA15, PAK6, TK1, STK32C, ZRANB3, UBE2C, PLK2, CDC42BPG, ABCA4, RRAS2, KIF22, CDC6, CENPE, KIF18B, RAD51, KIFC1, TDRD12, CDK1, FAM20C, MCM5, KIFC3, KIF20A, ABCG2	63	1798	6562	1.85377	0.00230607	0.00115429	0.00115429
GOTERM_MF_DIRECT	GO:0016301~kinase activity	12	6.38298	0.0269382	RET, CAMK2B, DGKA, CDC42BPG, PLK2, CDK1, ADK, FAM20C, PAK6, TK1, STK32C, AURKA	158	662	18371	2.10765	0.999826	0.853941	0.848553
UP_KW_MOLECULAR_FUNCTION	KW-0418~Kinase	12	6.38298	0.0273201	RET, CAMK2B, DGKA, CDC42BPG, PLK2, CDK1, ADK, FAM20C, PAK6, TK1, STK32C, AURKA	99	691	11838	2.07657	0.775933	0.491761	0.491761
UP_SEQ_FEATURE	BINDING:ATP	11	5.85106	0.0645715	RET, CAMK2B, CDC42BPG, PLK2, ABCA4, CDK1, FAM20C, PAK6, STK32C, ABCG2, AURKA	182	708	22239	1.89847	1	1	1
Annotation Cluster 5	Enrichment Score: 2.6380138356306078
Category	Term	Count	%	PValue	Genes	List Total	Pop Hits	Pop Total	Fold Enrichment	Bonferroni	Benjamini	FDR
KEGG_PATHWAY	mmu04110:Cell cycle	9	4.78723	1.42261e-06	CDC20, CCNB2, CCNB1, CCND2, GADD45B, CDKN2A, CDK1, MCM5, CDC6	60	125	8941	10.7292	0.000216214	0.000216237	0.000211969
KEGG_PATHWAY	mmu04115:p53 signaling pathway	7	3.7234	7.09986e-06	CCNB2, CCNB1, CCND2, GADD45B, CDKN2A, CDK1, GTSE1	60	72	8941	14.4877	0.0010786	0.000539589	0.000528939
GOTERM_BP_DIRECT	GO:0044772~mitotic cell cycle phase transition	5	2.65957	3.91117e-05	CCNB2, CCNB1, CCND2, CDK1, CKS1B	168	23	19672	25.4555	0.0416616	0.00709226	0.00703359
KEGG_PATHWAY	mmu04218:Cellular senescence	8	4.25532	0.000192713	CCNB2, CCNB1, CCND2, GADD45B, CDKN2A, CDK1, RRAS2, MYBL2	60	184	8941	6.47899	0.0288702	0.00976412	0.00957141
GOTERM_CC_DIRECT	GO:0000307~cyclin-dependent protein kinase holoenzyme complex	5	2.65957	0.000302071	CCNB2, CCNB1, CCND2, CDK1, CKS1B	174	39	20815	15.3367	0.0688171	0.00654493	0.00601801
UP_SEQ_FEATURE	DOMAIN:Cyclin N-terminal	4	2.12766	0.000545876	CCNB2, CCNB1, CCND2, CABLES1	182	20	22239	24.4385	0.2521	0.0580812	0.0580812
KEGG_PATHWAY	mmu04114:Oocyte meiosis	6	3.19149	0.00116723	CAMK2B, CDC20, CCNB2, CCNB1, CDK1, AURKA	60	121	8941	7.38926	0.162658	0.0443548	0.0434793
INTERPRO	IPR006671:Cyclin, N-terminal	4	2.12766	0.00173165	CCNB2, CCNB1, CCND2, CABLES1	172	29	20686	16.5886	0.49483	0.170567	0.170134
GOTERM_MF_DIRECT	GO:0016538~cyclin-dependent protein serine/threonine kinase regulator activity	4	2.12766	0.00230914	CCNB2, CCNB1, CCND2, CKS1B	158	31	18371	15.0029	0.51946	0.104571	0.103911
UP_KW_MOLECULAR_FUNCTION	KW-0195~Cyclin	4	2.12766	0.00273312	CCNB2, CCNB1, CCND2, CABLES1	99	34	11838	14.0677	0.137388	0.0737942	0.0737942
INTERPRO	IPR013763:Cyclin-like	4	2.12766	0.00275141	CCNB2, CCNB1, CCND2, CABLES1	172	34	20686	14.1491	0.662283	0.216811	0.21626
KEGG_PATHWAY	mmu04914:Progesterone-mediated oocyte maturation	5	2.65957	0.00310254	CCNB2, CCNB1, CDK1, KIF22, AURKA	60	92	8941	8.09873	0.376446	0.0943172	0.0924557
GOTERM_BP_DIRECT	GO:0000079~regulation of cyclin-dependent protein serine/threonine kinase activity	4	2.12766	0.00322167	CCNB2, CCNB1, CCND2, CDKN2A	168	35	19672	13.3823	0.970128	0.219074	0.217261
BIOCARTA	m_cellcyclePathway:Cyclins and Cell Cycle Regulation	4	2.12766	0.00455295	CCNB1, CCND2, CDKN2A, CDK1	20	24	1286	10.7167	0.174413	0.186671	0.186671
INTERPRO	IPR004367:Cyclin, C-terminal domain	3	1.59574	0.00851596	CCNB2, CCNB1, CCND2	172	17	20686	21.2237	0.965599	0.559215	0.557795
SMART	SM01332:SM01332	3	1.59574	0.0105503	CCNB2, CCNB1, CCND2	99	17	10580	18.8592	0.661032	0.358711	0.358711
KEGG_PATHWAY	mmu04068:FoxO signaling pathway	5	2.65957	0.0107606	CCNB2, CCNB1, CCND2, GADD45B, PLK2	60	131	8941	5.68766	0.806887	0.272603	0.267223
BIOCARTA	m_EfpPathway:Estrogen-responsive protein Efp controls cell cycle and breast tumors growth	3	1.59574	0.0146467	CCNB2, CCNB1, CDK1	20	13	1286	14.8385	0.461899	0.300256	0.300256
SMART	SM00385:CYCLIN	3	1.59574	0.0351793	CCNB2, CCNB1, CCND2	99	32	10580	10.0189	0.974085	0.717658	0.717658
KEGG_PATHWAY	mmu05203:Viral carcinogenesis	4	2.12766	0.191892	CDC20, CCND2, CDKN2A, CDK1	60	229	8941	2.60291	1	1	0.986755
KEGG_PATHWAY	mmu05170:Human immunodeficiency virus 1 infection	4	2.12766	0.210572	CCNB2, CCNB1, CDK1, PAK6	60	240	8941	2.48361	1	1	0.986755
KEGG_PATHWAY	mmu05166:Human T-cell leukemia virus 1 infection	4	2.12766	0.227901	CDC20, CCNB2, CCND2, CDKN2A	60	250	8941	2.38427	1	1	0.986755
Annotation Cluster 6	Enrichment Score: 1.9944564782124283
Category	Term	Count	%	PValue	Genes	List Total	Pop Hits	Pop Total	Fold Enrichment	Bonferroni	Benjamini	FDR
GOTERM_CC_DIRECT	GO:0005634~nucleus	71	37.766	0.00407932	USP17LD, CDCA7L, ADK, FAM107A, CHD5, CHTF18, S100A7A, SPZ1, CCND2, MYBL2, SYNPO, DLGAP5, ABT1, LMO4, METTL1, DUSP1, KIFC5B, ZBTB32, KIF22, KNSTRN, TRAIP, OMP, SAPCD2, PLSCR2, KIFC1, BIRC5, PLEKHO1, MCM5, KIF20A, ASF1B, ABCG2, ZBTB8A, PARPBP, CRABP2, PNP2, CDCA5, WDR62, LTC4S, AURKA, CCNB2, CCNB1, RACGAP1, PAK6, E2F7, PPP1R26, ZRANB3, GADD45B, UBE2C, CDKN2A, GDF15, PLK2, MCAM, CABLES1, CDC6, PTPN1…	174	6399	20815	1.32731	0.618898	0.0566306	0.0520713
GOTERM_CC_DIRECT	GO:0005654~nucleoplasm	42	22.3404	0.00648348	PARPBP, CRABP2, CDCA5, CDCA7L, ADK, CHD5, CHTF18, VSIG10L, TMEM92, AURKA, CDC20, CCND2, RACGAP1, PAK6, MYBL2, ZRANB3, METTL1, CDKN2A, ZBTB32, CABLES1, CDC6, PTPN13, NDC80, TRAIP, ANLN, CENPE, SH3RF2, FAM111A, TPX2, KIF18B, RAD51, SAPCD2, PLSCR2, PRC1, CDK1, MCM5, CENPN, SPRY1, KIF20A, ERGIC1, ASF1B, ABCG2	174	3368	20815	1.49178	0.784562	0.073904	0.0679541
UP_KW_CELLULAR_COMPONENT	KW-0539~Nucleus	53	28.1915	0.0392857	USP17LD, CDCA7L, ADK, FAM107A, CHD5, CHTF18, SPZ1, CCND2, MYBL2, DLGAP5, ABT1, METTL1, DUSP1, ZBTB32, KIF22, KNSTRN, TRAIP, SAPCD2, KIFC1, BIRC5, PLEKHO1, MCM5, ASF1B, ZBTB8A, PARPBP, CRABP2, CDCA5, WDR62, LTC4S, CCNB1, RACGAP1, PAK6, E2F7, PPP1R26, ZRANB3, CDKN2A, CABLES1, CDC6, PTPN13, NDC80, ANLN, TPX2, SH3RF2, FAM111A, IRAK1BP1, RAD51, KIF18B, DIAPH3, PRC1, CDK1, CENPN, AUNIP, ZFP750	153	4846	17654	1.26196	0.687224	0.142411	0.117857
Annotation Cluster 7	Enrichment Score: 1.9826088527094297
Category	Term	Count	%	PValue	Genes	List Total	Pop Hits	Pop Total	Fold Enrichment	Bonferroni	Benjamini	FDR
SMART	SM00285:PBD	3	1.59574	0.00936521	CDC42BPG, CDC42EP3, PAK6	99	16	10580	20.0379	0.617013	0.358711	0.358711
INTERPRO	IPR000095:PAK-box/P21-Rho-binding	3	1.59574	0.0105924	CDC42BPG, CDC42EP3, PAK6	172	19	20686	18.9896	0.984939	0.596201	0.594688
UP_SEQ_FEATURE	DOMAIN:CRIB	3	1.59574	0.0113674	CDC42BPG, CDC42EP3, PAK6	182	20	22239	18.3288	0.997717	0.863922	0.863922
Annotation Cluster 8	Enrichment Score: 1.908090177216725
Category	Term	Count	%	PValue	Genes	List Total	Pop Hits	Pop Total	Fold Enrichment	Bonferroni	Benjamini	FDR
GOTERM_BP_DIRECT	GO:0007059~chromosome segregation	6	3.19149	0.00136246	CENPE, BIRC5, CENPN, KNSTRN, DLGAP5, NDC80	168	96	19672	7.31845	0.773127	0.12353	0.122508
GOTERM_CC_DIRECT	GO:0005694~chromosome	12	6.38298	0.00462898	ZRANB3, CENPE, FAM111A, RAD51, CDCA5, BIRC5, MCM5, CENPN, AUNIP, KNSTRN, NDC80, TRAIP	174	526	20815	2.72912	0.665453	0.0606911	0.055805
UP_KW_CELLULAR_COMPONENT	KW-0158~Chromosome	12	6.38298	0.00702263	ZRANB3, CENPE, FAM111A, RAD51, CDCA5, BIRC5, MCM5, CENPN, AUNIP, KNSTRN, NDC80, TRAIP	153	539	17654	2.56888	0.184843	0.0407313	0.0337086
UP_KW_CELLULAR_COMPONENT	KW-0995~Kinetochore	5	2.65957	0.00985883	CENPE, BIRC5, CENPN, KNSTRN, NDC80	153	97	17654	5.94771	0.249732	0.047651	0.0394353
GOTERM_CC_DIRECT	GO:0000776~kinetochore	5	2.65957	0.0308109	CENPE, BIRC5, CENPN, KNSTRN, NDC80	174	142	20815	4.2122	0.99938	0.26702	0.245522
UP_KW_CELLULAR_COMPONENT	KW-0137~Centromere	5	2.65957	0.0314883	CENPE, BIRC5, CENPN, KNSTRN, NDC80	153	138	17654	4.18064	0.604596	0.130452	0.10796
GOTERM_CC_DIRECT	GO:0000777~condensed chromosome kinetochore	4	2.12766	0.0339432	BIRC5, CENPN, KNSTRN, NDC80	174	85	20815	5.62948	0.999711	0.26702	0.245522
GOTERM_CC_DIRECT	GO:0000775~chromosome, centromeric region	5	2.65957	0.037804	CENPE, BIRC5, CENPN, KNSTRN, NDC80	174	152	20815	3.93508	0.999888	0.278805	0.256359
Annotation Cluster 9	Enrichment Score: 1.4382465810991714
Category	Term	Count	%	PValue	Genes	List Total	Pop Hits	Pop Total	Fold Enrichment	Bonferroni	Benjamini	FDR
GOTERM_CC_DIRECT	GO:0035869~ciliary transition zone	4	2.12766	0.00384448	DYNC2LI1, NPHP1, B9D1, TMEM231	174	38	20815	12.5923	0.597091	0.0566306	0.0520713
GOTERM_CC_DIRECT	GO:0042995~cell projection	19	10.1064	0.00688936	RTN4R, CEP126, ARL6, PLK2, FAM107A, CABLES1, SORBS2, PTPN13, SRCIN1, AURKA, TMEM231, DYNC2LI1, ANLN, SCNN1A, NPHP1, FSCN1, POC1A, B9D1, SYNPO	174	1142	20815	1.99028	0.804367	0.073904	0.0679541
GOTERM_BP_DIRECT	GO:0030030~cell projection organization	7	3.7234	0.00695122	DYNC2LI1, ARL6, NPHP1, POC1A, B9D1, TMEM231, AURKA	168	198	19672	4.13973	0.999494	0.378146	0.375018
UP_KW_BIOLOGICAL_PROCESS	KW-0970~Cilium biogenesis/degradation	7	3.7234	0.0102391	DYNC2LI1, ARL6, NPHP1, POC1A, B9D1, TMEM231, AURKA	107	186	10725	3.77223	0.498201	0.171505	0.171505
GOTERM_BP_DIRECT	GO:0060271~cilium assembly	6	3.19149	0.0366842	DYNC2LI1, CEP126, ARL6, POC1A, B9D1, TMEM231	168	215	19672	3.26777	1	1	0.99264
UP_KW_CELLULAR_COMPONENT	KW-0969~Cilium	6	3.19149	0.0904712	DYNC2LI1, SCNN1A, NPHP1, B9D1, TMEM231, AURKA	153	276	17654	2.50838	0.936074	0.262366	0.217131
GOTERM_CC_DIRECT	GO:0005929~cilium	7	3.7234	0.103551	DYNC2LI1, ARL6, SCNN1A, NPHP1, B9D1, TMEM231, AURKA	174	386	20815	2.16939	1	0.581858	0.535013
GOTERM_CC_DIRECT	GO:0031514~motile cilium	3	1.59574	0.394019	DYNC2LI1, SCNN1A, NPHP1	174	164	20815	2.18829	1	1	0.923404
GOTERM_CC_DIRECT	GO:0036064~ciliary basal body	3	1.59574	0.445434	DYNC2LI1, POC1A, B9D1	174	181	20815	1.98276	1	1	0.923404
Annotation Cluster 10	Enrichment Score: 1.417852294644231
Category	Term	Count	%	PValue	Genes	List Total	Pop Hits	Pop Total	Fold Enrichment	Bonferroni	Benjamini	FDR
GOTERM_BP_DIRECT	GO:0031297~replication fork processing	4	2.12766	0.00322167	ZRANB3, FAM111A, RAD51, TRAIP	168	35	19672	13.3823	0.970128	0.219074	0.217261
GOTERM_CC_DIRECT	GO:0005694~chromosome	12	6.38298	0.00462898	ZRANB3, CENPE, FAM111A, RAD51, CDCA5, BIRC5, MCM5, CENPN, AUNIP, KNSTRN, NDC80, TRAIP	174	526	20815	2.72912	0.665453	0.0606911	0.055805
UP_KW_CELLULAR_COMPONENT	KW-0158~Chromosome	12	6.38298	0.00702263	ZRANB3, CENPE, FAM111A, RAD51, CDCA5, BIRC5, MCM5, CENPN, AUNIP, KNSTRN, NDC80, TRAIP	153	539	17654	2.56888	0.184843	0.0407313	0.0337086
GOTERM_BP_DIRECT	GO:0006281~DNA repair	7	3.7234	0.0997214	ZRANB3, FAM111A, RAD51, PARPBP, AUNIP, KIF22, TRAIP	168	374	19672	2.19162	1	1	0.99264
UP_KW_BIOLOGICAL_PROCESS	KW-0227~DNA damage	7	3.7234	0.197524	ZRANB3, FAM111A, RAD51, PARPBP, AUNIP, E2F7, TRAIP	107	396	10725	1.77181	1	1	1
UP_KW_BIOLOGICAL_PROCESS	KW-0234~DNA repair	6	3.19149	0.23124	ZRANB3, FAM111A, RAD51, PARPBP, AUNIP, TRAIP	107	332	10725	1.81145	1	1	1
GOTERM_BP_DIRECT	GO:0006974~cellular response to DNA damage stimulus	7	3.7234	0.249171	ZRANB3, FAM111A, RAD51, PARPBP, AUNIP, E2F7, TRAIP	168	498	19672	1.64592	1	1	0.99264
Annotation Cluster 11	Enrichment Score: 1.1870726294348677
Category	Term	Count	%	PValue	Genes	List Total	Pop Hits	Pop Total	Fold Enrichment	Bonferroni	Benjamini	FDR
GOTERM_CC_DIRECT	GO:0015629~actin cytoskeleton	7	3.7234	0.0176792	ANLN, CALD1, CDC42EP3, FAM107A, FSCN1, SYNPO, SRCIN1	174	248	20815	3.37655	0.985148	0.160473	0.147553
GOTERM_BP_DIRECT	GO:0051017~actin filament bundle assembly	3	1.59574	0.0432467	CALD1, FAM107A, FSCN1	168	39	19672	9.00733	1	1	0.99264
GOTERM_MF_DIRECT	GO:0003779~actin binding	8	4.25532	0.0493475	ANLN, DIAPH3, CALD1, SCNN1A, FAM107A, FSCN1, PHACTR2, SYNPO	158	388	18371	2.39736	1	1	0.996835
GOTERM_CC_DIRECT	GO:0001725~stress fiber	3	1.59574	0.169127	FAM107A, FSCN1, SYNPO	174	89	20815	4.03235	1	0.814569	0.74899
UP_KW_MOLECULAR_FUNCTION	KW-0009~Actin-binding	5	2.65957	0.181863	ANLN, FAM107A, FSCN1, PHACTR2, SYNPO	99	268	11838	2.23089	0.99998	0.982059	0.982059
Annotation Cluster 12	Enrichment Score: 1.1090574833565885
Category	Term	Count	%	PValue	Genes	List Total	Pop Hits	Pop Total	Fold Enrichment	Bonferroni	Benjamini	FDR
GOTERM_MF_DIRECT	GO:0016301~kinase activity	12	6.38298	0.0269382	RET, CAMK2B, DGKA, CDC42BPG, PLK2, CDK1, ADK, FAM20C, PAK6, TK1, STK32C, AURKA	158	662	18371	2.10765	0.999826	0.853941	0.848553
UP_KW_MOLECULAR_FUNCTION	KW-0418~Kinase	12	6.38298	0.0273201	RET, CAMK2B, DGKA, CDC42BPG, PLK2, CDK1, ADK, FAM20C, PAK6, TK1, STK32C, AURKA	99	691	11838	2.07657	0.775933	0.491761	0.491761
GOTERM_BP_DIRECT	GO:0006468~protein phosphorylation	11	5.85106	0.03239	RET, CAMK2B, CCNB1, EDN1, CDC42BPG, PLK2, CDK1, FAM20C, PAK6, BIRC5, AURKA	168	600	19672	2.14675	1	1	0.99264
GOTERM_BP_DIRECT	GO:0016310~phosphorylation	11	5.85106	0.0327051	RET, CAMK2B, DGKA, CDC42BPG, PLK2, CDK1, ADK, FAM20C, PAK6, STK32C, AURKA	168	601	19672	2.14317	1	1	0.99264
INTERPRO	IPR017441:Protein kinase, ATP binding site	8	4.25532	0.0432538	RET, CAMK2B, CDC42BPG, PLK2, CDK1, PAK6, STK32C, AURKA	172	389	20686	2.47337	1	1	1
UP_SEQ_FEATURE	ACT_SITE:Proton acceptor	13	6.91489	0.0433461	RET, CAMK2B, USP17LD, PLK2, CDC42BPG, EPHX1, LTC4S, AURKA, ACOX2, CDK1, PAK6, TK1, STK32C	182	843	22239	1.88434	1	1	1
UP_KW_MOLECULAR_FUNCTION	KW-0723~Serine/threonine-protein kinase	8	4.25532	0.0484533	CAMK2B, CDC42BPG, PLK2, CDK1, FAM20C, PAK6, STK32C, AURKA	99	401	11838	2.38555	0.931573	0.506381	0.506381
GOTERM_BP_DIRECT	GO:0018105~peptidyl-serine phosphorylation	5	2.65957	0.063468	CAMK2B, PLK2, CDK1, STK32C, AURKA	168	176	19672	3.32657	1	1	0.99264
UP_SEQ_FEATURE	BINDING:ATP	11	5.85106	0.0645715	RET, CAMK2B, CDC42BPG, PLK2, ABCA4, CDK1, FAM20C, PAK6, STK32C, ABCG2, AURKA	182	708	22239	1.89847	1	1	1
GOTERM_MF_DIRECT	GO:0004674~protein serine/threonine kinase activity	8	4.25532	0.0741847	CAMK2B, CDC42BPG, PLK2, CDK1, FAM20C, PAK6, STK32C, AURKA	158	427	18371	2.1784	1	1	0.996835
UP_SEQ_FEATURE	DOMAIN:Protein kinase	8	4.25532	0.130147	RET, CAMK2B, CDC42BPG, PLK2, CDK1, PAK6, STK32C, AURKA	182	517	22239	1.89079	1	1	1
INTERPRO	IPR000719:Protein kinase, catalytic domain	8	4.25532	0.132825	RET, CAMK2B, CDC42BPG, PLK2, CDK1, PAK6, STK32C, AURKA	172	512	20686	1.87918	1	1	1
INTERPRO	IPR008271:Serine/threonine-protein kinase, active site	6	3.19149	0.140571	CAMK2B, CDC42BPG, PLK2, CDK1, STK32C, AURKA	172	330	20686	2.18668	1	1	1
GOTERM_MF_DIRECT	GO:0004672~protein kinase activity	8	4.25532	0.158149	RET, CAMK2B, CDC42BPG, PLK2, CDK1, PAK6, STK32C, AURKA	158	520	18371	1.7888	1	1	0.996835
UP_KW_MOLECULAR_FUNCTION	KW-0808~Transferase	21	11.1702	0.160129	RET, CAMK2B, UBE2C, PNP2, METTL1, PLK2, DGKA, CDC42BPG, ADK, LTC4S, AURKA, TRAIP, SH3RF2, GATM, OXCT1, CDK1, CHST15, FAM20C, PAK6, TK1, STK32C	99	1920	11838	1.30786	0.999919	0.960777	0.960777
GOTERM_MF_DIRECT	GO:0016740~transferase activity	20	10.6383	0.169248	RET, CAMK2B, UBE2C, METTL1, PLK2, DGKA, CDC42BPG, ADK, LTC4S, AURKA, TRAIP, SH3RF2, GATM, OXCT1, CDK1, CHST15, FAM20C, PAK6, TK1, STK32C	158	1756	18371	1.32428	1	1	0.996835
INTERPRO	IPR011009:Protein kinase-like domain	8	4.25532	0.178124	RET, CAMK2B, CDC42BPG, PLK2, CDK1, PAK6, STK32C, AURKA	172	556	20686	1.73047	1	1	1
SMART	SM00220:S_TKc	6	3.19149	0.272574	CAMK2B, CDC42BPG, PLK2, CDK1, STK32C, AURKA	99	378	10580	1.69633	1	1	1
Annotation Cluster 13	Enrichment Score: 1.082346876329599
Category	Term	Count	%	PValue	Genes	List Total	Pop Hits	Pop Total	Fold Enrichment	Bonferroni	Benjamini	FDR
GOTERM_MF_DIRECT	GO:0004252~serine-type endopeptidase activity	6	3.19149	0.0350416	PROZ, HTRA1, PRSS27, PCSK6, PRSS12, LTF	158	211	18371	3.30632	0.999988	0.854476	0.849085
UP_KW_MOLECULAR_FUNCTION	KW-0645~Protease	10	5.31915	0.04167	CAPN13, MMP11, FAM111A, USP17LD, MMP24, HTRA1, PRSS27, PCSK6, PRSS12, LTF	99	559	11838	2.1391	0.899582	0.506381	0.506381
INTERPRO	IPR009003:Trypsin-like cysteine/serine peptidase domain	5	2.65957	0.0517888	FAM111A, PROZ, HTRA1, PRSS27, PRSS12	172	169	20686	3.55821	1	1	1
UP_KW_MOLECULAR_FUNCTION	KW-0720~Serine protease	5	2.65957	0.0562646	HTRA1, PRSS27, PCSK6, PRSS12, LTF	99	174	11838	3.43608	0.956156	0.506381	0.506381
GOTERM_MF_DIRECT	GO:0008233~peptidase activity	9	4.78723	0.0736378	CAPN13, MMP11, FAM111A, USP17LD, MMP24, HTRA1, PRSS27, PRSS12, LTF	158	513	18371	2.03986	1	1	0.996835
UP_KW_MOLECULAR_FUNCTION	KW-0378~Hydrolase	21	11.1702	0.0775303	ZRANB3, USP17LD, DUSP1, EPHX1, HTRA1, RRAS2, CHD5, PRSS27, PTPRK, PTPN13, PCSK6, PRSS12, CAPN13, MMP11, FAM111A, CES2B, MMP24, TDRD12, MCM5, SMPDL3B, LTF	99	1743	11838	1.44067	0.987194	0.598091	0.598091
GOTERM_BP_DIRECT	GO:0006508~proteolysis	9	4.78723	0.0807881	CAPN13, MMP11, FAM111A, MMP24, PROZ, HTRA1, PRSS27, PRSS12, LTF	168	527	19672	1.99973	1	1	0.99264
GOTERM_MF_DIRECT	GO:0016787~hydrolase activity	19	10.1064	0.149023	ZRANB3, USP17LD, DUSP1, EPHX1, HTRA1, RRAS2, CHD5, PRSS27, PTPRK, PTPN13, PRSS12, CAPN13, MMP11, FAM111A, MMP24, TDRD12, MCM5, SMPDL3B, LTF	158	1617	18371	1.36622	1	1	0.996835
GOTERM_MF_DIRECT	GO:0008236~serine-type peptidase activity	4	2.12766	0.178187	HTRA1, PRSS27, PRSS12, LTF	158	170	18371	2.73582	1	1	0.996835
UP_SEQ_FEATURE	ACT_SITE:Charge relay system	4	2.12766	0.288141	FAM111A, HTRA1, PRSS27, PRSS12	182	230	22239	2.12508	1	1	1
Annotation Cluster 14	Enrichment Score: 0.9848304624400603
Category	Term	Count	%	PValue	Genes	List Total	Pop Hits	Pop Total	Fold Enrichment	Bonferroni	Benjamini	FDR
UP_SEQ_FEATURE	DOMAIN:PH	6	3.19149	0.0659541	ANLN, AFAP1L2, ARHGEF25, PLEKHS1, CDC42BPG, PLEKHO1	182	265	22239	2.76662	1	1	1
INTERPRO	IPR001849:Pleckstrin homology domain	6	3.19149	0.0676898	ANLN, AFAP1L2, ARHGEF25, PLEKHS1, CDC42BPG, PLEKHO1	172	263	20686	2.74374	1	1	1
INTERPRO	IPR011993:Pleckstrin homology-like domain	7	3.7234	0.123149	ANLN, AFAP1L2, ARHGEF25, PLEKHS1, CDC42BPG, PLEKHO1, PTPN13	172	408	20686	2.06341	1	1	1
SMART	SM00233:PH	5	2.65957	0.209162	ANLN, AFAP1L2, PLEKHS1, CDC42BPG, PLEKHO1	99	254	10580	2.10371	1	1	1
Annotation Cluster 15	Enrichment Score: 0.966744097315461
Category	Term	Count	%	PValue	Genes	List Total	Pop Hits	Pop Total	Fold Enrichment	Bonferroni	Benjamini	FDR
UP_SEQ_FEATURE	MOTIF:DEAH box	3	1.59574	0.0498651	ZRANB3, TDRD12, CHD5	182	44	22239	8.33129	1	1	1
GOTERM_MF_DIRECT	GO:0004386~helicase activity	4	2.12766	0.102122	ZRANB3, TDRD12, CHD5, MCM5	158	131	18371	3.55029	1	1	0.996835
UP_KW_MOLECULAR_FUNCTION	KW-0347~Helicase	4	2.12766	0.108194	ZRANB3, TDRD12, CHD5, MCM5	99	139	11838	3.44103	0.997937	0.730309	0.730309
UP_SEQ_FEATURE	DOMAIN:Helicase ATP-binding	3	1.59574	0.246551	ZRANB3, TDRD12, CHD5	182	117	22239	3.13314	1	1	1
Annotation Cluster 16	Enrichment Score: 0.9509803332822023
Category	Term	Count	%	PValue	Genes	List Total	Pop Hits	Pop Total	Fold Enrichment	Bonferroni	Benjamini	FDR
UP_SEQ_FEATURE	DOMAIN:SH3 3	3	1.59574	0.0102852	SH3RF2, SORBS2, SORBS3	182	19	22239	19.2935	0.995914	0.863922	0.863922
UP_SEQ_FEATURE	DOMAIN:SH3 1	3	1.59574	0.0439082	SH3RF2, SORBS2, SORBS3	182	41	22239	8.9409	1	1	1
UP_SEQ_FEATURE	DOMAIN:SH3 2	3	1.59574	0.0458625	SH3RF2, SORBS2, SORBS3	182	42	22239	8.72802	1	1	1
UP_KW_DOMAIN	KW-0728~SH3 domain	4	2.12766	0.258094	SH3RF2, NPHP1, SORBS2, SORBS3	129	211	15341	2.25445	0.996559	1	1
INTERPRO	IPR001452:Src homology-3 domain	4	2.12766	0.279274	SH3RF2, NPHP1, SORBS2, SORBS3	172	222	20686	2.16698	1	1	1
SMART	SM00326:SH3	4	2.12766	0.282887	SH3RF2, NPHP1, SORBS2, SORBS3	99	200	10580	2.13737	1	1	1
UP_SEQ_FEATURE	DOMAIN:SH3	3	1.59574	0.521792	NPHP1, SORBS2, SORBS3	182	212	22239	1.72914	1	1	1
Annotation Cluster 17	Enrichment Score: 0.9264248456995885
Category	Term	Count	%	PValue	Genes	List Total	Pop Hits	Pop Total	Fold Enrichment	Bonferroni	Benjamini	FDR
UP_KW_CELLULAR_COMPONENT	KW-0796~Tight junction	4	2.12766	0.0739986	SAPCD2, NPHP1, SYNPO, PARD3B	153	113	17654	4.08445	0.892418	0.23844	0.19733
GOTERM_CC_DIRECT	GO:0005923~bicellular tight junction	4	2.12766	0.115843	SAPCD2, NPHP1, SYNPO, PARD3B	174	143	20815	3.34619	1	0.607532	0.558621
UP_KW_CELLULAR_COMPONENT	KW-0965~Cell junction	11	5.85106	0.193924	CAMK2B, SAPCD2, NPHP1, FAM107A, FSCN1, SORBS2, KIFC3, SYNPO, SORBS3, SRCIN1, PARD3B	153	846	17654	1.50029	0.998073	0.511255	0.423108
Annotation Cluster 18	Enrichment Score: 0.7874068255689004
Category	Term	Count	%	PValue	Genes	List Total	Pop Hits	Pop Total	Fold Enrichment	Bonferroni	Benjamini	FDR
GOTERM_MF_DIRECT	GO:0004252~serine-type endopeptidase activity	6	3.19149	0.0350416	PROZ, HTRA1, PRSS27, PCSK6, PRSS12, LTF	158	211	18371	3.30632	0.999988	0.854476	0.849085
INTERPRO	IPR009003:Trypsin-like cysteine/serine peptidase domain	5	2.65957	0.0517888	FAM111A, PROZ, HTRA1, PRSS27, PRSS12	172	169	20686	3.55821	1	1	1
UP_SEQ_FEATURE	DOMAIN:Peptidase S1	3	1.59574	0.380273	PROZ, PRSS27, PRSS12	182	162	22239	2.26282	1	1	1
INTERPRO	IPR001254:Peptidase S1	3	1.59574	0.385129	PROZ, PRSS27, PRSS12	172	161	20686	2.24101	1	1	1
SMART	SM00020:Tryp_SPc	3	1.59574	0.434956	PROZ, PRSS27, PRSS12	99	159	10580	2.01639	1	1	1
Annotation Cluster 19	Enrichment Score: 0.7206796867170777
Category	Term	Count	%	PValue	Genes	List Total	Pop Hits	Pop Total	Fold Enrichment	Bonferroni	Benjamini	FDR
INTERPRO	IPR003595:Protein-tyrosine phosphatase, catalytic	3	1.59574	0.0957221	DUSP1, PTPRK, PTPN13	172	63	20686	5.72702	1	1	1
UP_SEQ_FEATURE	DOMAIN:TYR_PHOSPHATASE_2	3	1.59574	0.108619	DUSP1, PTPRK, PTPN13	182	69	22239	5.31271	1	1	1
SMART	SM00404:PTPc_motif	3	1.59574	0.115464	DUSP1, PTPRK, PTPN13	99	63	10580	5.08899	0.999996	1	1
UP_SEQ_FEATURE	DOMAIN:Tyrosine-protein phosphatase	3	1.59574	0.130029	DUSP1, PTPRK, PTPN13	182	77	22239	4.76074	1	1	1
INTERPRO	IPR000387:Protein-tyrosine/Dual specificity phosphatase	3	1.59574	0.147452	DUSP1, PTPRK, PTPN13	172	82	20686	4.40003	1	1	1
UP_SEQ_FEATURE	ACT_SITE:Phosphocysteine intermediate	3	1.59574	0.15231	DUSP1, PTPRK, PTPN13	182	85	22239	4.31267	1	1	1
GOTERM_MF_DIRECT	GO:0004725~protein tyrosine phosphatase activity	3	1.59574	0.219974	DUSP1, PTPRK, PTPN13	158	103	18371	3.38657	1	1	0.996835
GOTERM_BP_DIRECT	GO:0016311~dephosphorylation	3	1.59574	0.249146	DUSP1, PTPRK, PTPN13	168	113	19672	3.10872	1	1	0.99264
UP_KW_MOLECULAR_FUNCTION	KW-0904~Protein phosphatase	3	1.59574	0.292495	DUSP1, PTPRK, PTPN13	99	130	11838	2.75944	1	1	1
GOTERM_MF_DIRECT	GO:0016791~phosphatase activity	3	1.59574	0.327577	DUSP1, PTPRK, PTPN13	158	137	18371	2.54611	1	1	0.996835
GOTERM_MF_DIRECT	GO:0004721~phosphoprotein phosphatase activity	3	1.59574	0.343214	DUSP1, PTPRK, PTPN13	158	142	18371	2.45645	1	1	0.996835
GOTERM_BP_DIRECT	GO:0006470~protein dephosphorylation	3	1.59574	0.355825	DUSP1, PTPRK, PTPN13	168	147	19672	2.3897	1	1	0.99264
Annotation Cluster 20	Enrichment Score: 0.6028448963928581
Category	Term	Count	%	PValue	Genes	List Total	Pop Hits	Pop Total	Fold Enrichment	Bonferroni	Benjamini	FDR
GOTERM_CC_DIRECT	GO:0030425~dendrite	10	5.31915	0.0641091	RET, CAMK2B, CALD1, PLK2, FSCN1, SORBS2, PTPRK, SYNPO, PRSS12, SRCIN1	174	601	20815	1.99046	1	0.432278	0.397476
GOTERM_CC_DIRECT	GO:0030054~cell junction	13	6.91489	0.0819932	CAMK2B, FAM107A, SORBS2, PTPRK, SRCIN1, SORBS3, PARD3B, SAPCD2, NPHP1, FSCN1, PAK6, KIFC3, SYNPO	174	919	20815	1.69221	1	0.496164	0.456218
UP_KW_CELLULAR_COMPONENT	KW-0965~Cell junction	11	5.85106	0.193924	CAMK2B, SAPCD2, NPHP1, FAM107A, FSCN1, SORBS2, KIFC3, SYNPO, SORBS3, SRCIN1, PARD3B	153	846	17654	1.50029	0.998073	0.511255	0.423108
GOTERM_CC_DIRECT	GO:0014069~postsynaptic density	5	2.65957	0.349057	CAMK2B, CALD1, SORBS2, SYNPO, SRCIN1	174	359	20815	1.66611	1	1	0.923404
UP_KW_CELLULAR_COMPONENT	KW-0770~Synapse	4	2.12766	0.79184	CAMK2B, FAM107A, SYNPO, SRCIN1	153	485	17654	0.951634	1	1	0.857143
GOTERM_CC_DIRECT	GO:0045202~synapse	6	3.19149	0.85717	CAMK2B, FAM107A, SORBS2, SYNPO, PRSS12, SRCIN1	174	875	20815	0.820296	1	1	0.923404
Annotation Cluster 21	Enrichment Score: 0.5987333118805467
Category	Term	Count	%	PValue	Genes	List Total	Pop Hits	Pop Total	Fold Enrichment	Bonferroni	Benjamini	FDR
GOTERM_CC_DIRECT	GO:0005759~mitochondrial matrix	5	2.65957	0.132487	CCNB1, RAD51, OXCT1, SARDH, CDK1	174	235	20815	2.54524	1	0.665255	0.611696
GOTERM_BP_DIRECT	GO:0042493~response to drug	6	3.19149	0.147505	RET, CCNB1, RAD51, OXCT1, CDKN2A, CDK1	168	328	19672	2.14199	1	1	0.99264
UP_KW_CELLULAR_COMPONENT	KW-0496~Mitochondrion	9	4.78723	0.818124	GATM, RAD51, OXCT1, CDKN2A, SARDH, CDK1, ABCG2, RAB11FIP5, DHTKD1	153	1199	17654	0.866114	1	1	0.857143
Annotation Cluster 22	Enrichment Score: 0.5930392279995773
Category	Term	Count	%	PValue	Genes	List Total	Pop Hits	Pop Total	Fold Enrichment	Bonferroni	Benjamini	FDR
GOTERM_CC_DIRECT	GO:0030425~dendrite	10	5.31915	0.0641091	RET, CAMK2B, CALD1, PLK2, FSCN1, SORBS2, PTPRK, SYNPO, PRSS12, SRCIN1	174	601	20815	1.99046	1	0.432278	0.397476
GOTERM_CC_DIRECT	GO:0043025~neuronal cell body	7	3.7234	0.433566	RET, RTN4R, OMP, CALD1, SORBS2, PTPRK, SRCIN1	174	635	20815	1.31872	1	1	0.923404
GOTERM_CC_DIRECT	GO:0030424~axon	5	2.65957	0.598284	RET, OMP, PTPRK, PRSS12, SRCIN1	174	499	20815	1.19866	1	1	0.923404
Annotation Cluster 23	Enrichment Score: 0.5382006629331376
Category	Term	Count	%	PValue	Genes	List Total	Pop Hits	Pop Total	Fold Enrichment	Bonferroni	Benjamini	FDR
INTERPRO	IPR001611:Leucine-rich repeat	5	2.65957	0.169998	RTN4R, LRTM2, LRR1, LRRN4, NLRC3	172	261	20686	2.30397	1	1	1
INTERPRO	IPR003591:Leucine-rich repeat, typical subtype	4	2.12766	0.178774	RTN4R, LRTM2, LRR1, LRRN4	172	176	20686	2.73335	1	1	1
UP_KW_DOMAIN	KW-0433~Leucine-rich repeat	5	2.65957	0.220157	RTN4R, LRTM2, LRR1, LRRN4, NLRC3	129	288	15341	2.06463	0.991126	1	1
SMART	SM00369:LRR_TYP	4	2.12766	0.223194	RTN4R, LRTM2, LRR1, LRRN4	99	176	10580	2.42883	1	1	1
UP_SEQ_FEATURE	DOMAIN:LRRCT	3	1.59574	0.252574	RTN4R, LRTM2, LRRN4	182	119	22239	3.08048	1	1	1
UP_SEQ_FEATURE	REPEAT:LRR 5	4	2.12766	0.274931	RTN4R, LRTM2, LRRN4, NLRC3	182	224	22239	2.18201	1	1	1
UP_SEQ_FEATURE	REPEAT:LRR 4	4	2.12766	0.312695	RTN4R, LRTM2, LRRN4, NLRC3	182	241	22239	2.02809	1	1	1
UP_SEQ_FEATURE	REPEAT:LRR 8	3	1.59574	0.336703	RTN4R, LRRN4, NLRC3	182	147	22239	2.49372	1	1	1
UP_SEQ_FEATURE	REPEAT:LRR 3	4	2.12766	0.346062	RTN4R, LRTM2, LRRN4, NLRC3	182	256	22239	1.90925	1	1	1
UP_SEQ_FEATURE	REPEAT:LRR 1	4	2.12766	0.369325	RTN4R, LRTM2, LRRN4, NLRC3	182	268	22239	1.82377	1	1	1
UP_SEQ_FEATURE	REPEAT:LRR 2	4	2.12766	0.370516	RTN4R, LRTM2, LRRN4, NLRC3	182	267	22239	1.8306	1	1	1
UP_SEQ_FEATURE	REPEAT:LRR 7	3	1.59574	0.403243	RTN4R, LRRN4, NLRC3	182	170	22239	2.15633	1	1	1
UP_SEQ_FEATURE	REPEAT:LRR 6	3	1.59574	0.483406	RTN4R, LRRN4, NLRC3	182	197	22239	1.8608	1	1	1
Annotation Cluster 24	Enrichment Score: 0.5136408113417122
Category	Term	Count	%	PValue	Genes	List Total	Pop Hits	Pop Total	Fold Enrichment	Bonferroni	Benjamini	FDR
GOTERM_BP_DIRECT	GO:0051897~positive regulation of protein kinase B signaling	4	2.12766	0.0989284	RET, THPO, GDF15, IL18	168	130	19672	3.60293	1	1	0.99264
GOTERM_MF_DIRECT	GO:0005125~cytokine activity	4	2.12766	0.321161	EDN1, THPO, GDF15, IL18	158	233	18371	1.99609	1	1	0.996835
UP_KW_MOLECULAR_FUNCTION	KW-0202~Cytokine	3	1.59574	0.479421	THPO, GDF15, IL18	99	194	11838	1.84911	1	1	1
KEGG_PATHWAY	mmu04060:Cytokine-cytokine receptor interaction	3	1.59574	0.578997	THPO, GDF15, IL18	60	292	8941	1.53099	1	1	0.986755
Annotation Cluster 25	Enrichment Score: 0.4294709508210087
Category	Term	Count	%	PValue	Genes	List Total	Pop Hits	Pop Total	Fold Enrichment	Bonferroni	Benjamini	FDR
UP_SEQ_FEATURE	DOMAIN:PDZ	3	1.59574	0.348186	HTRA1, PTPN13, PARD3B	182	151	22239	2.42766	1	1	1
INTERPRO	IPR001478:PDZ domain	3	1.59574	0.358338	HTRA1, PTPN13, PARD3B	172	152	20686	2.3737	1	1	1
SMART	SM00228:PDZ	3	1.59574	0.412556	HTRA1, PTPN13, PARD3B	99	152	10580	2.10925	1	1	1
Annotation Cluster 26	Enrichment Score: 0.42002982578780923
Category	Term	Count	%	PValue	Genes	List Total	Pop Hits	Pop Total	Fold Enrichment	Bonferroni	Benjamini	FDR
GOTERM_MF_DIRECT	GO:0004222~metalloendopeptidase activity	3	1.59574	0.289513	MMP11, MMP24, ADAMTSL4	158	125	18371	2.79053	1	1	0.996835
UP_KW_CELLULAR_COMPONENT	KW-0272~Extracellular matrix	4	2.12766	0.37434	MMP11, SPON1, MMP24, ADAMTSL4	153	254	17654	1.8171	0.999999	0.775418	0.641726
GOTERM_CC_DIRECT	GO:0031012~extracellular matrix	4	2.12766	0.423002	MMP11, SPON1, MMP24, ADAMTSL4	174	285	20815	1.67897	1	1	0.923404
GOTERM_BP_DIRECT	GO:0030198~extracellular matrix organization	3	1.59574	0.455621	MMP11, MMP24, ADAMTSL4	168	181	19672	1.94081	1	1	0.99264
Annotation Cluster 27	Enrichment Score: 0.303960132108314
Category	Term	Count	%	PValue	Genes	List Total	Pop Hits	Pop Total	Fold Enrichment	Bonferroni	Benjamini	FDR
GOTERM_CC_DIRECT	GO:0005576~extracellular region	22	11.7021	0.089066	SFTA2, EDN1, SPON1, GDF15, PNP2, IL18, PROZ, HTRA1, PRSS27, ISM1, PCSK6, PRSS12, APLN, S100A7A, MMP11, MMP24, THPO, ADAMTSL4, EVA1C, FAM20C, SMPDL3B, LTF	174	1851	20815	1.42182	1	0.525489	0.483183
UP_KW_CELLULAR_COMPONENT	KW-0964~Secreted	18	9.57447	0.310255	SFTA2, EDN1, SPON1, GDF15, IL18, PROZ, HTRA1, PRSS27, ISM1, PRSS12, APLN, MMP11, MMP24, THPO, ADAMTSL4, FAM20C, SMPDL3B, LTF	153	1719	17654	1.20823	0.999979	0.749783	0.62051
UP_SEQ_FEATURE	CARBOHYD:N-linked (GlcNAc...) asparagine	33	17.5532	0.377245	RET, SFTA2, RTN4R, SPON1, LRTM2, PROZ, PRSS27, PTPRK, CWH43, VSIG10L, THPO, ADAMTSL4, EVA1C, ADGRG6, CHST15, SLC10A6, GDF15, BTN1A1, MCAM, LRRN4, ABCA4, SLC6A13, PRSS12, TMC3, TMEM231, FNDC10, CASQ2, FAM20C, UPK3BL, SMPDL3B, ERGIC1, LTF, ABCG2	182	3691	22239	1.09248	1	1	1
UP_KW_DOMAIN	KW-0732~Signal	36	19.1489	0.828998	RET, SFTA2, RTN4R, SPON1, LRTM2, PROZ, HTRA1, PRSS27, PTPRK, ISM1, CHTF18, PCSK6, VSIG10L, CST6, TMEM92, CES2B, MMP24, THPO, ADAMTSL4, EVA1C, ADGRG6, EDN1, GDF15, BTN1A1, MCAM, LRRN4, PRSS12, APLN, MMP11, TMIE, FNDC10, CASQ2, FAM20C, UPK3BL, SMPDL3B, LTF	129	4728	15341	0.905501	1	1	1
GOTERM_CC_DIRECT	GO:0005615~extracellular space	13	6.91489	0.899998	EDN1, GDF15, MCAM, IL18, PROZ, PCSK6, APLN, S100A7A, CES2B, THPO, FAM20C, SMPDL3B, LTF	174	1962	20815	0.792632	1	1	0.923404
UP_KW_PTM	KW-0325~Glycoprotein	35	18.617	0.970946	RET, SFTA2, RTN4R, SPON1, LRTM2, PROZ, PRSS27, PTPRK, CWH43, VSIG10L, THPO, ADAMTSL4, EVA1C, ADGRG6, CHST15, SYNPO, SLC10A6, GDF15, BTN1A1, MCAM, LRRN4, ABCA4, SLC6A13, PRSS12, TMC3, TMEM231, SCNN1A, FNDC10, CASQ2, FAM20C, UPK3BL, SMPDL3B, ERGIC1, LTF, ABCG2	140	4014	12787	0.7964	1	1	1
UP_KW_PTM	KW-1015~Disulfide bond	26	13.8298	0.986811	RET, RTN4R, SPON1, PROZ, HTRA1, PRSS27, PTPRK, ISM1, VSIG10L, MMP24, THPO, ADGRG6, CHST15, EDN1, GDF15, BTN1A1, MCAM, ABCA4, SLC6A13, PRSS12, LOR, MMP11, FAM20C, SMPDL3B, LTF, ABCG2	140	3266	12787	0.727106	1	1	1
Annotation Cluster 28	Enrichment Score: 0.2996757949922938
Category	Term	Count	%	PValue	Genes	List Total	Pop Hits	Pop Total	Fold Enrichment	Bonferroni	Benjamini	FDR
UP_KW_LIGAND	KW-0274~FAD	3	1.59574	0.317467	CYB5R2, ACOX2, SARDH	63	121	6562	2.58245	0.999295	1	1
UP_KW_LIGAND	KW-0285~Flavoprotein	3	1.59574	0.331415	CYB5R2, ACOX2, SARDH	63	125	6562	2.49981	0.999524	1	1
UP_KW_MOLECULAR_FUNCTION	KW-0560~Oxidoreductase	5	2.65957	0.769591	CYB5R2, ACOX2, SARDH, CDO1, DHTKD1	99	627	11838	0.953555	1	1	1
GOTERM_MF_DIRECT	GO:0016491~oxidoreductase activity	5	2.65957	0.781567	CYB5R2, ACOX2, SARDH, CDO1, DHTKD1	158	621	18371	0.936169	1	1	0.996835
Annotation Cluster 29	Enrichment Score: 0.27225301595460516
Category	Term	Count	%	PValue	Genes	List Total	Pop Hits	Pop Total	Fold Enrichment	Bonferroni	Benjamini	FDR
GOTERM_BP_DIRECT	GO:0007283~spermatogenesis	6	3.19149	0.422974	CCNB1, RACGAP1, NPHP1, POC1A, TDRD12, CHD5	168	502	19672	1.39954	1	1	0.99264
UP_KW_BIOLOGICAL_PROCESS	KW-0744~Spermatogenesis	4	2.12766	0.429797	RACGAP1, NPHP1, TDRD12, CHD5	107	242	10725	1.65675	1	1	1
UP_KW_BIOLOGICAL_PROCESS	KW-0221~Differentiation	8	4.25532	0.594744	CAMK2B, CDC20, GADD45B, RACGAP1, NPHP1, TDRD12, CHD5, ZFP750	107	734	10725	1.09246	1	1	1
GOTERM_BP_DIRECT	GO:0030154~cell differentiation	8	4.25532	0.753494	CAMK2B, CDC20, GADD45B, RACGAP1, NPHP1, TDRD12, CHD5, ZFP750	168	1003	19672	0.93396	1	1	0.99264
Annotation Cluster 30	Enrichment Score: 0.26651815174076443
Category	Term	Count	%	PValue	Genes	List Total	Pop Hits	Pop Total	Fold Enrichment	Bonferroni	Benjamini	FDR
GOTERM_MF_DIRECT	GO:0005509~calcium ion binding	8	4.25532	0.434268	S100A7A, RET, CAPN13, PLSCR2, DGKA, PROZ, CASQ2, FAM20C	158	731	18371	1.27247	1	1	0.996835
INTERPRO	IPR002048:EF-hand domain	3	1.59574	0.556649	S100A7A, CAPN13, DGKA	172	225	20686	1.60357	1	1	1
INTERPRO	IPR011992:EF-hand-like domain	3	1.59574	0.656305	S100A7A, CAPN13, DGKA	172	270	20686	1.3363	1	1	1
Annotation Cluster 31	Enrichment Score: 0.24668864554254172
Category	Term	Count	%	PValue	Genes	List Total	Pop Hits	Pop Total	Fold Enrichment	Bonferroni	Benjamini	FDR
UP_SEQ_FEATURE	REPEAT:WD 7	3	1.59574	0.330133	CDC20, POC1A, WDR62	182	145	22239	2.52812	1	1	1
UP_SEQ_FEATURE	REPEAT:WD	3	1.59574	0.431881	CDC20, POC1A, WDR62	182	180	22239	2.03654	1	1	1
UP_SEQ_FEATURE	REPEAT:WD 6	3	1.59574	0.444105	CDC20, POC1A, WDR62	182	184	22239	1.99227	1	1	1
UP_SEQ_FEATURE	REPEAT:WD 5	3	1.59574	0.541631	CDC20, POC1A, WDR62	182	222	22239	1.65125	1	1	1
UP_SEQ_FEATURE	REPEAT:WD 4	3	1.59574	0.576928	CDC20, POC1A, WDR62	182	237	22239	1.54674	1	1	1
INTERPRO	IPR017986:WD40-repeat-containing domain	3	1.59574	0.595048	CDC20, POC1A, WDR62	172	239	20686	1.50963	1	1	1
UP_SEQ_FEATURE	REPEAT:WD 3	3	1.59574	0.601603	CDC20, POC1A, WDR62	182	248	22239	1.47813	1	1	1
UP_SEQ_FEATURE	REPEAT:WD 1	3	1.59574	0.610326	CDC20, POC1A, WDR62	182	252	22239	1.45467	1	1	1
UP_SEQ_FEATURE	REPEAT:WD 2	3	1.59574	0.610326	CDC20, POC1A, WDR62	182	252	22239	1.45467	1	1	1
INTERPRO	IPR001680:WD40 repeat	3	1.59574	0.648256	CDC20, POC1A, WDR62	172	266	20686	1.3564	1	1	1
UP_KW_DOMAIN	KW-0853~WD repeat	3	1.59574	0.657974	CDC20, POC1A, WDR62	129	268	15341	1.33122	1	1	1
SMART	SM00320:WD40	3	1.59574	0.708563	CDC20, POC1A, WDR62	99	265	10580	1.20983	1	1	1
INTERPRO	IPR015943:WD40/YVTN repeat-like-containing domain	3	1.59574	0.778688	CDC20, POC1A, WDR62	172	343	20686	1.0519	1	1	1
Annotation Cluster 32	Enrichment Score: 0.22741928248760163
Category	Term	Count	%	PValue	Genes	List Total	Pop Hits	Pop Total	Fold Enrichment	Bonferroni	Benjamini	FDR
INTERPRO	IPR002110:Ankyrin repeat	3	1.59574	0.571776	ANKRD29, CDKN2A, KANK4	172	231	20686	1.56191	1	1	1
INTERPRO	IPR020683:Ankyrin repeat-containing domain	3	1.59574	0.580278	ANKRD29, CDKN2A, KANK4	172	235	20686	1.53533	1	1	1
UP_KW_DOMAIN	KW-0040~ANK repeat	3	1.59574	0.597927	ANKRD29, CDKN2A, KANK4	129	240	15341	1.48653	1	1	1
SMART	SM00248:ANK	3	1.59574	0.620601	ANKRD29, CDKN2A, KANK4	99	225	10580	1.42492	1	1	1
Annotation Cluster 33	Enrichment Score: 0.2136922918618555
Category	Term	Count	%	PValue	Genes	List Total	Pop Hits	Pop Total	Fold Enrichment	Bonferroni	Benjamini	FDR
GOTERM_CC_DIRECT	GO:0016020~membrane	62	32.9787	0.225228	RET, FAM107A, PTPRK, CWH43, PCSK6, VSIG10L, NKPD1, TMEM92, SERP2, CCND2, MMP24, EVA1C, SLC16A5, SPNS3, BTN1A1, SLC6A13, RRAS2, PRSS12, LAX1, TMC3, PARD3B, SAPCD2, PLSCR2, SCNN1A, CDC42EP3, PLEKHO1, UPK3BL, KIFC3, SMPDL3B, ERGIC1, ABCG2, CAMK2B, RTN4R, ARHGEF25, ARL6, STX19, LRTM2, HTRA1, LTC4S, CYB5R2, CCNB2, CCNB1, GNA15, RACGAP1, CALD1, ADGRG6, CHST15, STXBP6, PAG1, RAB11FIP5, SLC10A6, MCAM, EP…	174	6726	20815	1.10271	1	0.949175	0.872758
UP_SEQ_FEATURE	TOPO_DOM:Extracellular	24	12.766	0.228735	RET, SLC10A6, MCAM, BTN1A1, LRTM2, ABCA4, LRRN4, SLC6A13, PTPRK, VSIG10L, LAX1, TMEM92, TMC3, TMIE, MMP24, PLSCR2, EVA1C, SCNN1A, ADGRG6, FNDC10, UPK3BL, PAG1, SLC16A5, ABCG2	182	2393	22239	1.2255	1	1	1
UP_SEQ_FEATURE	CARBOHYD:N-linked (GlcNAc...) asparagine	33	17.5532	0.377245	RET, SFTA2, RTN4R, SPON1, LRTM2, PROZ, PRSS27, PTPRK, CWH43, VSIG10L, THPO, ADAMTSL4, EVA1C, ADGRG6, CHST15, SLC10A6, GDF15, BTN1A1, MCAM, LRRN4, ABCA4, SLC6A13, PRSS12, TMC3, TMEM231, FNDC10, CASQ2, FAM20C, UPK3BL, SMPDL3B, ERGIC1, LTF, ABCG2	182	3691	22239	1.09248	1	1	1
UP_SEQ_FEATURE	TOPO_DOM:Cytoplasmic	29	15.4255	0.389256	RET, LRTM2, PTPRK, LTC4S, VSIG10L, TMEM92, SERP2, MMP24, EVA1C, ADGRG6, CHST15, PAG1, SLC16A5, SLC10A6, BTN1A1, MCAM, LRRN4, EPHX1, ABCA4, SLC6A13, LAX1, TMC3, TMIE, PLSCR2, SCNN1A, FNDC10, UPK3BL, ERGIC1, ABCG2	182	3229	22239	1.09742	1	1	1
UP_KW_PTM	KW-0325~Glycoprotein	35	18.617	0.970946	RET, SFTA2, RTN4R, SPON1, LRTM2, PROZ, PRSS27, PTPRK, CWH43, VSIG10L, THPO, ADAMTSL4, EVA1C, ADGRG6, CHST15, SYNPO, SLC10A6, GDF15, BTN1A1, MCAM, LRRN4, ABCA4, SLC6A13, PRSS12, TMC3, TMEM231, SCNN1A, FNDC10, CASQ2, FAM20C, UPK3BL, SMPDL3B, ERGIC1, LTF, ABCG2	140	4014	12787	0.7964	1	1	1
UP_KW_DOMAIN	KW-1133~Transmembrane helix	35	18.617	0.99403	RET, CAMK2B, LRTM2, PTPRK, CWH43, LTC4S, VSIG10L, NKPD1, TMEM92, SERP2, MMP24, EVA1C, ADGRG6, CHST15, PAG1, SLC16A5, SLC10A6, CDKN2A, BTN1A1, SPNS3, MCAM, LRRN4, EPHX1, ABCA4, SLC6A13, LAX1, TMC3, TMEM231, TMIE, PLSCR2, SCNN1A, FNDC10, UPK3BL, ERGIC1, ABCG2	129	5616	15341	0.741148	1	1	1
UP_KW_DOMAIN	KW-0812~Transmembrane	35	18.617	0.999396	RET, CAMK2B, LRTM2, PTPRK, CWH43, LTC4S, VSIG10L, NKPD1, TMEM92, SERP2, MMP24, EVA1C, ADGRG6, CHST15, PAG1, SLC16A5, SLC10A6, CDKN2A, BTN1A1, SPNS3, MCAM, LRRN4, EPHX1, ABCA4, SLC6A13, LAX1, TMC3, TMEM231, TMIE, PLSCR2, SCNN1A, FNDC10, UPK3BL, ERGIC1, ABCG2	129	6102	15341	0.682118	1	1	1
GOTERM_CC_DIRECT	GO:0016021~integral component of membrane	37	19.6809	0.999878	RET, CAMK2B, LRTM2, STX19, PTPRK, CWH43, LTC4S, VSIG10L, NKPD1, TMEM92, SERP2, MMP24, EVA1C, ADGRG6, CHST15, STXBP6, PAG1, SLC16A5, SLC10A6, CDKN2A, BTN1A1, SPNS3, MCAM, LRRN4, EPHX1, ABCA4, SLC6A13, LAX1, TMC3, TMEM231, TMIE, PLSCR2, SCNN1A, FNDC10, UPK3BL, ERGIC1, ABCG2	174	6889	20815	0.642499	1	1	0.999878
UP_KW_CELLULAR_COMPONENT	KW-0472~Membrane	55	29.2553	0.999975	RET, FAM107A, PTPRK, CWH43, VSIG10L, NKPD1, TMEM92, SERP2, CCND2, MMP24, EVA1C, SLC16A5, SPNS3, BTN1A1, SLC6A13, RRAS2, LAX1, TMC3, PARD3B, SAPCD2, PLSCR2, SCNN1A, CDC42EP3, PLEKHO1, UPK3BL, KIFC3, SMPDL3B, ERGIC1, ABCG2, CAMK2B, RTN4R, ARHGEF25, ARL6, STX19, LRTM2, HTRA1, LTC4S, RACGAP1, ADGRG6, CHST15, STXBP6, PAG1, RAB11FIP5, SLC10A6, CDKN2A, MCAM, EPHX1, ABCA4, LRRN4, SORBS2, TMEM231, GATM, T…	153	9090	17654	0.698153	1	1	0.999975
UP_SEQ_FEATURE	TRANSMEM:Helical	31	16.4894	0.999989	RET, CAMK2B, LRTM2, PTPRK, CWH43, LTC4S, VSIG10L, NKPD1, TMEM92, MMP24, EVA1C, ADGRG6, PAG1, SLC16A5, SLC10A6, CDKN2A, BTN1A1, SPNS3, MCAM, LRRN4, ABCA4, SLC6A13, TMC3, TMEM231, TMIE, PLSCR2, SCNN1A, FNDC10, UPK3BL, ERGIC1, ABCG2	182	6655	22239	0.56919	1	1	1
Annotation Cluster 34	Enrichment Score: 0.17562175978721556
Category	Term	Count	%	PValue	Genes	List Total	Pop Hits	Pop Total	Fold Enrichment	Bonferroni	Benjamini	FDR
GOTERM_BP_DIRECT	GO:0007275~multicellular organism development	11	5.85106	0.498452	RET, DYNC2LI1, CENPE, MMP11, GATM, GADD45B, RACGAP1, TDRD12, SPRY1, NES, APLN	168	1135	19672	1.13484	1	1	0.99264
UP_KW_MOLECULAR_FUNCTION	KW-9996~Developmental protein	8	4.25532	0.772246	DYNC2LI1, CENPE, GADD45B, RACGAP1, TDRD12, SPRY1, NES, APLN	99	1044	11838	0.916289	1	1	1
UP_KW_MOLECULAR_FUNCTION	KW-0217~Developmental protein	8	4.25532	0.772246	DYNC2LI1, CENPE, GADD45B, RACGAP1, TDRD12, SPRY1, NES, APLN	99	1044	11838	0.916289	1	1	1
Annotation Cluster 35	Enrichment Score: 0.10702855247407085
Category	Term	Count	%	PValue	Genes	List Total	Pop Hits	Pop Total	Fold Enrichment	Bonferroni	Benjamini	FDR
UP_SEQ_FEATURE	NP_BIND:GTP	3	1.59574	0.703843	GNA15, ARL6, RRAS2	182	300	22239	1.22192	1	1	1
GOTERM_MF_DIRECT	GO:0003924~GTPase activity	3	1.59574	0.737779	GNA15, ARL6, RRAS2	158	305	18371	1.14366	1	1	0.996835
UP_KW_LIGAND	KW-0342~GTP-binding	3	1.59574	0.842901	GNA15, ARL6, RRAS2	63	343	6562	0.911009	1	1	1
GOTERM_MF_DIRECT	GO:0005525~GTP binding	3	1.59574	0.852525	GNA15, ARL6, RRAS2	158	393	18371	0.887574	1	1	0.996835
Annotation Cluster 36	Enrichment Score: 0.09560308263177551
Category	Term	Count	%	PValue	Genes	List Total	Pop Hits	Pop Total	Fold Enrichment	Bonferroni	Benjamini	FDR
KEGG_PATHWAY	mmu01100:Metabolic pathways	11	5.85106	0.63608	GATM, ACOX2, PNP2, OXCT1, DGKA, SARDH, ADK, TK1, CDO1, LTC4S, DHTKD1	60	1609	8941	1.01876	1	1	0.986755
UP_SEQ_FEATURE	TRANSIT:Mitochondrion	4	2.12766	0.805907	GATM, OXCT1, SARDH, DHTKD1	182	527	22239	0.927456	1	1	1
UP_KW_CELLULAR_COMPONENT	KW-0496~Mitochondrion	9	4.78723	0.818124	GATM, RAD51, OXCT1, CDKN2A, SARDH, CDK1, ABCG2, RAB11FIP5, DHTKD1	153	1199	17654	0.866114	1	1	0.857143
UP_KW_DOMAIN	KW-0809~Transit peptide	4	2.12766	0.834146	GATM, OXCT1, SARDH, DHTKD1	129	541	15341	0.879279	1	1	1
GOTERM_CC_DIRECT	GO:0005739~mitochondrion	11	5.85106	0.950883	CYB5R2, GATM, RAD51, OXCT1, CDKN2A, SARDH, CDK1, DLGAP5, ABCG2, RAB11FIP5, DHTKD1	174	1854	20815	0.709758	1	1	0.950883
Annotation Cluster 37	Enrichment Score: 0.09014086712461546
Category	Term	Count	%	PValue	Genes	List Total	Pop Hits	Pop Total	Fold Enrichment	Bonferroni	Benjamini	FDR
UP_SEQ_FEATURE	LIPID:S-palmitoyl cysteine	3	1.59574	0.647791	PLSCR2, RRAS2, PAG1	182	270	22239	1.35769	1	1	1
UP_KW_PTM	KW-0564~Palmitate	3	1.59574	0.9063	PLSCR2, RRAS2, PAG1	140	360	12787	0.761131	1	1	1
UP_KW_PTM	KW-0449~Lipoprotein	7	3.7234	0.91384	RTN4R, CENPE, ARL6, PLSCR2, RRAS2, SMPDL3B, PAG1	140	862	12787	0.741705	1	1	1
Annotation Cluster 38	Enrichment Score: 0.07565716842165458
Category	Term	Count	%	PValue	Genes	List Total	Pop Hits	Pop Total	Fold Enrichment	Bonferroni	Benjamini	FDR
GOTERM_MF_DIRECT	GO:0001227~transcriptional repressor activity, RNA polymerase II transcription regulatory region sequence-specific binding	4	2.12766	0.59896	ZBTB8A, ZBTB32, ZFP750, E2F7	158	361	18371	1.28833	1	1	0.996835
GOTERM_BP_DIRECT	GO:0000122~negative regulation of transcription from RNA polymerase II promoter	7	3.7234	0.835109	ZBTB8A, EDN1, ZBTB32, CHD5, SORBS3, ZFP750, E2F7	168	967	19672	0.847639	1	1	0.99264
GOTERM_MF_DIRECT	GO:0000978~RNA polymerase II core promoter proximal region sequence-specific DNA binding	4	2.12766	0.997871	ZBTB32, MYBL2, ZFP750, E2F7	158	1172	18371	0.396833	1	1	0.997871
GOTERM_BP_DIRECT	GO:0006357~regulation of transcription from RNA polymerase II promoter	6	3.19149	0.998059	ABT1, ZBTB8A, LMO4, ZBTB32, CHD5, E2F7	168	1585	19672	0.443263	1	1	0.998059
Annotation Cluster 39	Enrichment Score: 0.04851151649209415
Category	Term	Count	%	PValue	Genes	List Total	Pop Hits	Pop Total	Fold Enrichment	Bonferroni	Benjamini	FDR
GOTERM_MF_DIRECT	GO:0003677~DNA binding	15	7.97872	0.70437	ABT1, ZBTB8A, PARPBP, CDKN2A, ZBTB32, CHD5, KIF22, CHTF18, FAM111A, SPZ1, RAD51, MCM5, MYBL2, AUNIP, E2F7	158	1825	18371	0.955662	1	1	0.996835
UP_KW_BIOLOGICAL_PROCESS	KW-0805~Transcription regulation	14	7.44681	0.947559	ABT1, ZBTB8A, CDKN2A, LMO4, CDCA7L, ZBTB32, CHD5, SPZ1, IRAK1BP1, BIRC5, MYBL2, ZFP750, E2F7, ASF1B	107	1885	10725	0.744441	1	1	1
UP_KW_BIOLOGICAL_PROCESS	KW-0804~Transcription	14	7.44681	0.960264	ABT1, ZBTB8A, CDKN2A, LMO4, CDCA7L, ZBTB32, CHD5, SPZ1, IRAK1BP1, BIRC5, MYBL2, ZFP750, E2F7, ASF1B	107	1940	10725	0.723336	1	1	1
GOTERM_BP_DIRECT	GO:0006357~regulation of transcription from RNA polymerase II promoter	6	3.19149	0.998059	ABT1, ZBTB8A, LMO4, ZBTB32, CHD5, E2F7	168	1585	19672	0.443263	1	1	0.998059
Annotation Cluster 40	Enrichment Score: 0.04695388709155925
Category	Term	Count	%	PValue	Genes	List Total	Pop Hits	Pop Total	Fold Enrichment	Bonferroni	Benjamini	FDR
GOTERM_MF_DIRECT	GO:0046872~metal ion binding	28	14.8936	0.780694	ZBTB8A, SPON1, ARL6, DGKA, ADK, CHD5, CRIP2, S100A7A, GNA15, MMP24, RACGAP1, TK1, STK32C, ZRANB3, LMO4, CDC42BPG, ZBTB32, TRAIP, SH3RF2, MMP11, PLSCR2, CASQ2, BIRC5, FAM20C, CDO1, SMPDL3B, ZFP750, LTF	158	3552	18371	0.91656	1	1	0.996835
UP_KW_LIGAND	KW-0862~Zinc	18	9.57447	0.937097	ZRANB3, ZBTB8A, LMO4, DGKA, CDC42BPG, ZBTB32, CHD5, CRIP2, TRAIP, S100A7A, MMP11, SH3RF2, MMP24, RACGAP1, BIRC5, TK1, SMPDL3B, ZFP750	63	2347	6562	0.798831	1	1	1
UP_KW_LIGAND	KW-0479~Metal-binding	28	14.8936	0.988264	ZBTB8A, SPON1, ARL6, DGKA, ADK, CHD5, CRIP2, S100A7A, GNA15, MMP24, RACGAP1, TK1, STK32C, ZRANB3, LMO4, CDC42BPG, ZBTB32, TRAIP, SH3RF2, MMP11, PLSCR2, CASQ2, BIRC5, FAM20C, CDO1, SMPDL3B, ZFP750, LTF	63	3740	6562	0.779798	1	1	1
Annotation Cluster 41	Enrichment Score: 0.04482713995031285
Category	Term	Count	%	PValue	Genes	List Total	Pop Hits	Pop Total	Fold Enrichment	Bonferroni	Benjamini	FDR
UP_KW_DOMAIN	KW-0393~Immunoglobulin domain	4	2.12766	0.695739	MCAM, BTN1A1, PTPRK, VSIG10L	129	427	15341	1.11403	1	1	1
INTERPRO	IPR003599:Immunoglobulin subtype	4	2.12766	0.867931	MCAM, BTN1A1, PTPRK, VSIG10L	172	588	20686	0.818146	1	1	1
SMART	SM00409:IG	4	2.12766	0.915418	MCAM, BTN1A1, PTPRK, VSIG10L	99	588	10580	0.726998	1	1	1
INTERPRO	IPR007110:Immunoglobulin-like domain	4	2.12766	0.987904	MCAM, BTN1A1, PTPRK, VSIG10L	172	967	20686	0.497487	1	1	1
UP_SEQ_FEATURE	DOMAIN:Ig-like	3	1.59574	0.991664	BTN1A1, PTPRK, VSIG10L	182	825	22239	0.444336	1	1	1
INTERPRO	IPR013783:Immunoglobulin-like fold	5	2.65957	0.994047	MCAM, BTN1A1, LRRN4, PTPRK, VSIG10L	172	1267	20686	0.474615	1	1	1
Annotation Cluster 42	Enrichment Score: 0.0303062442695286
Category	Term	Count	%	PValue	Genes	List Total	Pop Hits	Pop Total	Fold Enrichment	Bonferroni	Benjamini	FDR
GOTERM_CC_DIRECT	GO:0005783~endoplasmic reticulum	11	5.85106	0.872487	S100A7A, SERP2, RTN4R, USP17LD, CRABP2, PLSCR2, ABCA4, EPHX1, CWH43, LTC4S, ERGIC1	174	1617	20815	0.813785	1	1	0.923404
UP_KW_CELLULAR_COMPONENT	KW-0256~Endoplasmic reticulum	7	3.7234	0.952499	SERP2, USP17LD, CRABP2, ABCA4, EPHX1, LTC4S, ERGIC1	153	1206	17654	0.669734	1	1	0.952499
GOTERM_CC_DIRECT	GO:0005789~endoplasmic reticulum membrane	4	2.12766	0.976018	SERP2, USP17LD, EPHX1, LTC4S	174	860	20815	0.556402	1	1	0.976018
