# Supplementary material for: In Vitro Organoid-Based Assays Reveal SMAD4 Tumor-Suppressive Mechanisms for Serrated Colorectal Cancer Invasion
Source: Cancers (Basel). 2023 Dec 13;15(24):5820. doi: 10.3390/cancers15245820 (PMC10742020; doi:10.3390/cancers15245820)
Supplement: Supplementary file 1 [file cancers-15-05820-s001.zip › Supplemental Table S5 MouseStrainTable.xlsx]

## Sheet: Sheet1
Allele	References
Mouse: BRAFV600E	Dankfort et al., 2007
Mouse: Smad4f	Yang et al., 2002
Mouse: Ctnnb1Exon3	Harada et al., 1999
Mouse: Villin-CreERT2	el Marjou et al., 2004
